# Supplementary material for: A gated hydrophobic funnel within BAX binds bioactive lipids to potentiate pro-apoptotic function
Source: Nat Commun. 2026 Feb 25;17:3180. doi: 10.1038/s41467-026-69836-9 (PMC13046825; doi:10.1038/s41467-026-69836-9)
Supplement: Supplementary file 4 — Source Data [file 41467_2026_69836_MOESM4_ESM.zip]

Archive with 35 entries (34 files):
- SourceDataFiles_v2/
- SourceDataFiles_v2/SourceData_Fig1.xlsx
- __MACOSX/SourceDataFiles_v2/._SourceData_Fig1.xlsx
- SourceDataFiles_v2/SourceData_FigS1.xlsx
- __MACOSX/SourceDataFiles_v2/._SourceData_FigS1.xlsx
- SourceDataFiles_v2/SourceData_Fig2.xlsx
- __MACOSX/SourceDataFiles_v2/._SourceData_Fig2.xlsx
- SourceDataFiles_v2/SourceData_FigS2.xlsx
- __MACOSX/SourceDataFiles_v2/._SourceData_FigS2.xlsx
- SourceDataFiles_v2/SourceData_Fig3.xlsx
- __MACOSX/SourceDataFiles_v2/._SourceData_Fig3.xlsx
- SourceDataFiles_v2/SourceData_Fig4.xlsx
- __MACOSX/SourceDataFiles_v2/._SourceData_Fig4.xlsx
- SourceDataFiles_v2/SourceData_Fig5.xlsx
- __MACOSX/SourceDataFiles_v2/._SourceData_Fig5.xlsx
- SourceDataFiles_v2/SourceData_FigS3.xlsx
- __MACOSX/SourceDataFiles_v2/._SourceData_FigS3.xlsx
- SourceDataFiles_v2/SourceData_FigS4.xlsx
- __MACOSX/SourceDataFiles_v2/._SourceData_FigS4.xlsx
- SourceDataFiles_v2/SourceData_FigS5.xlsx
- __MACOSX/SourceDataFiles_v2/._SourceData_FigS5.xlsx
- SourceDataFiles_v2/SourceData_FigS7.xlsx
- __MACOSX/SourceDataFiles_v2/._SourceData_FigS7.xlsx
- SourceDataFiles_v2/SourceData_FigS8.xlsx
- __MACOSX/SourceDataFiles_v2/._SourceData_FigS8.xlsx
- SourceDataFiles_v2/SourceData_Fig6.xlsx
- __MACOSX/SourceDataFiles_v2/._SourceData_Fig6.xlsx
- SourceDataFiles_v2/SourceData_FigS9.xlsx
- __MACOSX/SourceDataFiles_v2/._SourceData_FigS9.xlsx
- SourceDataFiles_v2/SourceData_FigS9D_BAX.jpg
- __MACOSX/SourceDataFiles_v2/._SourceData_FigS9D_BAX.jpg
- SourceDataFiles_v2/SourceData_FigS9D_GAPDH.jpg
- __MACOSX/SourceDataFiles_v2/._SourceData_FigS9D_GAPDH.jpg
- SourceDataFiles_v2/SourceData_Fig7.xlsx
- __MACOSX/SourceDataFiles_v2/._SourceData_Fig7.xlsx
