# Supplementary material for: A gated hydrophobic funnel within BAX binds bioactive lipids to potentiate pro-apoptotic function
Source: Nat Commun. 2026 Feb 25;17:3180. doi: 10.1038/s41467-026-69836-9 (PMC13046825; doi:10.1038/s41467-026-69836-9)
Supplement: Supplementary file 4 — Source Data [file 41467_2026_69836_MOESM4_ESM.zip › SourceDataFiles_v2/SourceData_Fig1.xlsx]

## Sheet: 1a–c
SPARKL
Fig. 1a
		WT MEFs																	WT MEFs								WT MEFs
		DMSO		2t16 10μM		2t16 20μM		2t16 40μM		2t16 10μM + ABT 1μM		2t16 20μM + ABT 1μM		2t16 40μM + ABT 1μM					− ABT 1μM			+ ABT 1μM					− ABT 1μM		+ ABT 1μM
	Time (h)	Mean	SEM	Mean	SEM	Mean	SEM	Mean	SEM	Mean	SEM	Mean	SEM	Mean	SEM			2t16 [μM]	Replicate 1	Replicate 2	Replicate 3	Replicate 1	Replicate 2	Replicate 3		2t16 [μM]	Mean	SEM	Mean	SEM
	0	145.333	51.4371	53.6667	13.6667	67.6667	21.0581	74.5	20.5	108.667	7.79601	90.3333	9.33333	131.333	32.0953			0	395	136	368	505	600	641		0	299.667	82.2037	582	40.2782
	2	149.667	67.6075	49.3333	16.272	81.3333	21.0581	74.5	6.5	213.667	12.0324	149.667	13.6667	172.333	27.8109			10	191	327	341	1078	914	1092		10	286.333	47.8377	1028	57.1431
	4	145.333	51.4371	76.6667	20.0361	81.3333	31.466	81.5	13.5	218	8.0829	181.333	12.0324	218.333	27.3333			20	341	286	218	901	969	1010		20	281.667	35.5731	960	31.7857
	6	149.667	55.1372	81.3333	13.6667	95	8.0829	122.5	13.5	336.333	11.7804	259	23.6714	277.333	12.0324			40	764	436	245	955	955	1228		40	481.667	151.552	1046	91
	8	163.667	59.5716	99.6667	16.272	117.667	20.0361	129.5	20.5	418	16.5025	304.333	32.7736	350	19.7315
	10	177	43.8634	113.333	12.0324	127	23	136	0	468	31.7857	350	43.3474	409	28.5832
	12	163	47.3427	127	9	127	16.5025	143	34	518.333	43.8115	431.667	27.5096	431.667	4.33333
	14	177	43.8634	127	25.3246	145	18	184	7	591.333	32.7736	436.333	27.3333	536.667	19.7681
	16	186	60.2854	150	41	163	0	197.5	34.5	672.667	4.66667	559.667	13.6667	586.333	43.8115
	18	190.667	44.1223	145.333	36.3333	172.667	12.0324	266	48	709	23.6714	623	12.0968	650.333	70.4494
	20	195.333	43.6438	186	37.3229	181.333	12.0324	347.5	61.5	832.333	15.878	659.333	12.0324	736.667	88.7587
	22	227	56.1516	208.667	19.7681	200	16.5025	409	123	859.667	39.5488	764.333	13.6667	854.667	104.667
	24	231.333	67.3036	231.667	34.3721	231.667	20.7311	443.5	143.5	909.667	65.5473	818.667	31.466	959.667	112.896
Fig. 1b
		Bim−/−Bid−/− MEFs																	Bim−/−Bid−/− MEFs								Bim−/−Bid−/− MEFs
		DMSO		2t16 10μM		2t16 20μM		2t16 40μM		2t16 10μM + ABT 1μM		2t16 20μM + ABT 1μM		2t16 40μM + ABT 1μM					− ABT 1μM			+ ABT 1μM					− ABT 1μM		+ ABT 1μM
	Time (h)	Mean	SEM	Mean	SEM	Mean	SEM	Mean	SEM	Mean	SEM	Mean	SEM	Mean	SEM			2t16 [μM]	Replicate 1	Replicate 2	Replicate 3	Replicate 1	Replicate 2	Replicate 3		2t16 [μM]	Mean	SEM	Mean	SEM
	0	26.6667	3.89801	67.75	6.75	65.5	6.04842	115.333	25.9074	85.8333	16.0243	165.5	18.6615	238.5	13.5			0	183.5	245.5	170	231.5	402	211		0	199.667	23.2457	281.5	60.5399
	2	31.3333	6.01618	64.25	10.25	63.1667	13.7548	172.5	18.6615	124.833	21.682	186.167	8.29826	402.25	0.25			10	177	197.5		252	259	395.5		10	187.25	10.25	302.167	46.7104
	4	49.5	9.75107	98.25	3.25	72.3333	12.0324	256.5	56.6326	158.667	20.2985	202.167	12.7225	569.5	78.5			20	183.5	204.5	204.5	334	286.5	375		20	197.5	7	331.833	25.5707
	6	63.1667	18.3333	112	24	88.1667	21.9057	345.333	31.8333	163.167	31.61	227.167	12.0324	719.75	105.75			40	736.5	982.5	825.5	1460.5	1460.5			40	848.167	71.9128	1460.5	0
	8	83.6667	11.3333	122.5	20.5	113.333	27.9469	441	38.9455	172.333	33.5066	238.333	6.91817	832.25	88.75
	10	101.833	15.733	129.25	20.25	126.833	21.9266	543.5	50.4009	186.167	23.7703	247.667	6.01618	958.75	64.75
	12	117.667	21.8219	136	27.5	135.833	22.0612	613.833	59.5177	188.333	25.3843	256.667	9.88405	1054	17
	14	151.833	18.1667	153.25	30.75	158.667	18.3333	679.833	64.7575	209	25.3246	265.833	13.5841	1156.5	17
	16	184	28.3828	163.5	20.5	161	15.8929	745.833	78.9464	224.833	24.5227	279.5	10.4203	1245.25	17.25
	18	186	26.1868	166.75	30.75	179.333	9.08448	770.667	78.9527	243	35.3164	290.833	23.7703	1306.75	10.25
	20	183.833	24.6379	180.25	30.75	188.5	12.1895	780.167	78.8381	254.333	39.8846	299.833	23.5272	1416	17
	22	193	30.1427	194.25	30.75	195.167	12.7225	809.5	99.0156	261.167	43.3554	322.667	23.7703	1439.75	13.75
	24	199.667	23.2457	187.25	10.25	197.5	7	848.167	71.9128	302.167	46.7104	331.833	25.5707	1460.5	0
Fig. 1c
		Bax−/−Bak−/− MEFs																	Bax−/−Bak−/− MEFs								Bax−/−Bak−/− MEFs
		DMSO		2t16 10μM		2t16 20μM		2t16 40μM		2t16 10μM + ABT 1μM		2t16 20μM + ABT 1μM		2t16 40μM + ABT 1μM					− ABT 1μM			+ ABT 1μM					− ABT 1μM		+ ABT 1μM
	Time (h)	Mean	SEM	Mean	SEM	Mean	SEM	Mean	SEM	Mean	SEM	Mean	SEM	Mean	SEM			2t16 [μM]	Replicate 1	Replicate 2	Replicate 3	Replicate 1	Replicate 2	Replicate 3		2t16 [μM]	Mean	SEM	Mean	SEM
	0	47.1667	14.1313	22.3333	9.88405	35.6667	8.08977	31.3333	11.3333	24.6667	2.33333	29.1667	16.3868	13.3333	0.166667			0	68	74.5	61	40.5	115.5	54		0	67.8333	3.89801	70	23.0814
	2	54	17.9536	38.3333	12.0324	51.8333	10.018	47.3333	3.89801	29.1667	9.16667	40.3333	10.3655	33.5	7.79423			10	115.5	108.5	33.5	88	27	67.5		10	85.8333	26.2446	60.8333	17.9219
	4	56.1667	12.604	38.1667	9.88405	51.8333	8.29826	54	0	40.3333	14.1313	38.1667	9.88405	35.6667	12.0324			20	88	81.5	61	54	67.5	102		20	76.8333	8.136	74.5	14.2916
	6	49.5	8.25126	51.6667	9.88405	45	11.9059	58.8333	6.01618	31.5	18	35.8333	8.136	35.6667	13.7548			40	88.5	68	54	88	40.5	143		40	70	21.8308	65.3333	22.3799
	8	65.5	9	70.1667	11.3333	56.5	20.1391	65.3333	10.018	33.6667	13.6667	26.8333	6.66667	40.3333	14.1313
	10	56.3333	5.8902	60.8333	14.1313	70	23.0814	76.8333	5.8902	31.1667	5.8902	33.6667	6.83333	35.8333	11.4176
	12	54	6.75154	49.3333	5.8902	65.3333	22.3799	86	18.6615	36	8.25126	38	13.8924	47	13.5
	14	60.8333	3.89801	51.8333	2.16667	67.5	19.6299	79	14.8689	33.5	7	38.1667	19.7681	45	12.6623
	16	74.6667	6.91817	72.3333	14.9703	63.1667	19.7491	74.3333	22.0612	29	9	49.6667	33.4444	47	11.8357
	18	72.1667	16.0477	81.3333	23.5272	63.1667	12.0324	67.6667	20.7853	31.3333	4.33333	45.1667	21.7607	49.5	12.6623
	20	63.1667	6.01618	67.8333	20.7853	72.3333	6.01618	70	20.1391	47.1667	4.04489	49.3333	19.4386	56.3333	9.88405
	22	63.1667	4.58561	81.1667	23.9188	56.1667	6.01618	56.3333	12.0635	60.8333	7.939	58.5	18.6615	49.3333	13.9054
	24	67.8333	3.89801	85.8333	26.2446	76.8333	8.136	70	21.8308	60.8333	17.9219	74.5	14.2916	65.3333	22.3799

## Sheet: 1d
LUV Permeabilization
Fig. 1d
		BAX-WT + BIM
		2t16 50μM		2t16 33μM		2t16 22μM		2t16 15μM		2t16 10μM		2t16 6.6μM		2t16 0μM		BAX-WT		1% CHAPS
	Time (min)	Mean	SEM	Mean	SEM	Mean	SEM	Mean	SEM	Mean	SEM	Mean	SEM	Mean	SEM	Mean	SEM	Mean	SEM
	0	856	62.0833	748	17.1561	711	26.0832	708.333	35.4605	612.667	12.1974	661.667	45.1122	684.333	6.83943	805.333	21.8352	3971.33	185.808
	0.918367	837.667	40.5969	772	10	759.333	24.835	739	16.0416	610.667	6.17342	679	51.4684	705.5	1.5	860	15.7162	3972	115.695
	1.83673	867	28.5832	775	23.5018	727	12.1655	738	10.6927	604.667	12.8106	682.667	35.3097	712	42	829	13.6137	4077	146.302
	2.7551	865.333	25.3136	762.667	1.33333	748.667	23.0531	715.667	21.9418	595.333	1.76383	693.333	25.1418	736	28	817.333	17.5721	4128	173.713
	3.67347	828.333	30.3333	755	14.4222	719.667	9.82061	709.333	28.1681	637.667	2.33333	726	28.4488	702	16	830.333	16.9738	4031.33	80.7513
	4.59184	829.667	24.0093	770.667	28.2213	697	18.8768	698	7.37111	649.667	7.5351	730	15.1438	737	10	802.333	27.5338	4045.67	90.9145
	5.5102	824.667	9.33333	747.667	25.7574	751.333	2.72845	702	5.1316	664.333	26.3902	716.333	12.7061	695.5	33.5	815.333	15.0702	4023.33	61.1265
	6.42857	842	24.1316	759.667	15.9304	743	9.86577	742.667	18.2787	657.333	30.1183	733.667	10.3976	737	27	771	21.5174	4082.33	265.374
	7.34694	887	25.1064	781	11.5326	753	26.5141	743	9.29157	660.333	10.3976	731.333	21.0502	711.5	12.5	779.667	5.54777	4026.33	216.741
	8.26531	921	28.9194	845	20.7445	767.333	14.8922	725.667	13.776	642	11.7189	703	2.64575	731.5	22.5	768.667	9.38675	4006.33	250.815
	9.18367	948.667	36.1125	854.667	5.23874	800	14.7986	752.333	19.6412	687	1.52753	763.667	11.1704	722.5	3.5	792.333	4.8074	4076.67	236.625
	10.102	984	17.2143	856.333	21.6205	792	21.7792	765.333	22.8206	673.333	18.8532	746	24.2693	717	30	784.667	7.26483	4002.67	255.203
	11.0204	1025	32.5167	888.333	14.0989	806.667	18.2056	746.333	14.881	679.667	12.7845	718.667	15.9199	765	42	783.333	13.8724	3977.67	227.962
	11.9388	1080.33	37.3155	914	7.54983	829.333	16.9542	780.333	18.9766	688.667	17.9382	759.333	5.04425	776	42	779.333	12.4141	3971.33	251.654
	12.8571	1137	35.1615	959.667	23.3904	867.333	3.28295	822.333	12.1152	708.667	13.5319	765.333	9.38675	820	45	761.667	3.4801	3943.67	267.202
	13.7755	1229.33	46.8057	998.333	22.4004	853.667	13.9084	810.333	22.1685	703	21.5019	795.333	20.1191	753	3	777.667	14.8586	3949.67	223.171
	14.6939	1305.33	72.5082	1047	18.0278	866.333	23.3833	837.667	33.8346	731.667	13.2455	787	29.4618	804	38	771	9.86577	3931.33	227.01
	15.6122	1381.67	55.8848	1089.67	32.1265	938.667	20.2841	840.667	34.6859	782.667	24.3949	794	11.5326	841.5	53.5	740.333	19.6751	3948.67	199.297
	16.5306	1480.33	81.4889	1161	20.2073	952.333	8.76229	896.333	38.0102	795.333	49.3975	827	14.7309	799.5	10.5	745	6.35085	3949	248.604
	17.449	1626	107.714	1236	43.9242	1017.67	16.5865	907.667	36.0293	820.333	26.8225	823.667	24.7274	821	17	749	4.58258	3915	258.196
	18.3673	1739	94.7066	1286.33	34.6234	1059	22.4796	961.333	33.3383	832.667	48.5878	850.667	41.3938	850.5	60.5	762.333	15.1914	3943.33	235.922
	19.2857	1870.67	113.28	1336.67	30.6612	1122	43.0039	1037.67	55.4296	881	15.0444	874.667	29.2366	859	71	749.333	22.281	3943.33	235.616
	20.2041	2001.33	107.594	1436.67	35.881	1133	36.074	1036.67	52.362	891	31.5647	937.333	34.8919	844.5	5.5	739.333	15.0148	3917.67	241.523
	21.1224	2098	117.772	1525.67	35.4087	1241.33	15.0702	1090.67	34.9301	923.333	39.0142	939.333	43.8039	885.5	9.5	735.333	18.8355	3932.67	243.082
	22.0408	2218	82.0995	1627	19.8578	1284	35.171	1133.67	60.3444	999.667	30.4759	976	46.9361	917.5	0.5	710.667	20.2183	3902.33	227.175
	22.9592	2314	76.8722	1694.33	55.0283	1364	32.6241	1200.67	46.7951	1025.33	35.983	990	44.2267	982	72	730.667	7.05534	3896.67	203.546
	23.8776	2368.67	77.342	1761	48.9524	1392.67	41.0785	1232.33	50.3135	1034	31.2143	1014.33	34.3527	923.5	20.5	736.333	25.2212	3873	247.173
	24.7959	2403	80.8847	1845.33	18.1873	1440.67	35.3569	1259.33	40.7608	1086.33	35.8019	1086.33	43.6438	918.5	8.5	746	7.81025	3920	254.215
	25.7143	2469.33	54.189	1945.33	43.7658	1522.67	40.2506	1319.33	44.9827	1145.67	26.7665	1118.67	38.8344	986.5	58.5	719.667	15.7621	3878.33	208.513
	26.6327	2543	56.4535	1997.33	20.4803	1585.67	42.353	1332.67	73.3901	1196.33	25.8478	1122	51.9615	964	65	744.333	20.7953	3894.33	218.124
	27.551	2572.67	56.0188	2042.67	48.8274	1622.33	49.0759	1391.33	44.1752	1210	24.9065	1135	56.5597	1011	32	709.667	6.9602	3894.33	182.428
	28.4694	2585.33	73.7661	2102.33	33.6716	1694	30.1993	1422.33	57.7418	1260.67	40.5394	1184	41.3562	1003.5	64.5	757.333	10.1708	3845.33	198.153
	29.3878	2624	88.5381	2169.67	38.8859	1731	40.5832	1508.67	34.5076	1252	12.741	1235.67	59.0264	1030.5	48.5	731.667	17.817	3897.33	198.532
	30.3061	2707	93.3506	2202.67	20.3333	1785.67	71.4664	1525.67	63.2491	1334.33	34.4206	1258	56.4122	1028	3	705	11.2694	3918.33	166.282
	31.2245	2678.67	54.4559	2269.67	35.5543	1824.67	47.4002	1584.33	82.2381	1332	17.2143	1273.67	55.2278	1060.5	25.5	736.333	17.901	3841.33	219.114
	32.1429	2769.67	74.4185	2277.33	23.6807	1896.33	46.7666	1599.67	58.9048	1380.67	19.8774	1301	21.4554	1121.5	69.5	718	8.73689	3912.33	203.073
	33.0612	2761.67	73.4537	2350.33	52.4161	1898.67	44.5172	1643.67	89.8227	1397.67	24.6667	1334.33	47.876	1119.5	32.5	723.333	8.51143	3810.33	207.655
	33.9796	2797	59.2537	2405	59.1805	1943.67	48.4779	1701.67	76.8751	1435.33	22.5783	1344	53.9011	1142.5	29.5	732.667	9.52774	3816.33	205.337
	34.898	2874.67	84.1612	2422.33	34.1776	2034	38.1576	1741.67	68.5233	1447.33	49.7672	1383.67	67.2863	1159	2	726.667	2.33333	3806.67	204.475
	35.8163	2906.67	62.8552	2475.67	51.1935	2043	63.3588	1771	78.886	1506.33	49.6566	1403	58.7991	1145.5	46.5	715	9.53939	3837.67	233.188
	36.7347	2869.67	48.1191	2490	74.5453	2037	64.0495	1790.67	61.6829	1517.33	24.504	1442	67.159	1168.5	47.5	706.667	16.6966	3809.67	236.625
	37.6531	2926	58.1292	2534.67	37.3333	2100.67	49.1878	1817.67	76.6862	1528.33	9.68389	1464.67	45.0049	1196	65	725.667	21.4813	3843	165.5
	38.5714	2920.67	81.8257	2559	36.2951	2098	70.8684	1835.33	42.8343	1570.67	34.9014	1499	49.7594	1195.5	74.5	722.333	18.6756	3754	191.766
	39.4898	2944	43.1548	2510.33	66.1421	2127.33	72.1349	1845.33	78.8888	1576.33	23.1397	1521.33	58.9275	1215	39	732.667	12.3873	3849.33	218.352
	40.4082	2996.67	57.1732	2599.33	34.4545	2170.67	58.766	1910.33	83.4552	1654.33	60.5567	1538	74.3124	1229	57	711.333	11.6094	3802.67	229.809
	41.3265	2954	58.2266	2646.67	39.0484	2176	44.7921	1932.67	59.7365	1658	42.0991	1553.33	49.1573	1273.5	54.5	738	5.2915	3817.33	224.761
	42.2449	2997	66.3023	2657.33	42.1518	2199.33	82.5638	1902.67	54.8098	1676.33	31.8974	1605	56.0833	1270.5	26.5	724	12.49	3837.67	210.479
	43.1633	2947	54.5558	2671.67	43.4255	2228	63.705	1974	101.129	1688	25.0067	1578.67	47.5476	1241.5	40.5	705	1.1547	3799.33	160.359
	44.0816	3037.67	37.8344	2662.67	54.3364	2203.67	54.3364	1989	81.9288	1686	13.5277	1616.67	43.781	1301.5	34.5	734	7.57188	3829	211.531
	45	2994.33	46.6417	2812	23.1157	2266	49.813	1981.67	93.8675	1712.67	34.6715	1631.33	36.7711	1327	30	711.333	10.7134	3766.33	187.567
	45.9184	3015	59.4334	2800.67	70.9515	2267.33	61.8636	2019.67	103.335	1699.33	54.7733	1607.33	49.7672	1313	60	734.333	6.17342	3780.33	172.523
	46.8367	3060.67	44.8454	2753.67	48.9228	2300	67.4487	2070.67	85.3158	1708.33	59.2631	1651.67	56.9278	1320.5	14.5	720.667	6.9602	3736.67	146.645
	47.7551	3058.33	32.0017	2793.67	67.321	2358.33	70.0888	2031.33	81.1795	1739	23.8607	1686.33	86.051	1309.5	27.5	727	4.93288	3832.33	236.419
	48.6735	3105.33	17.1497	2803	63.6894	2376.33	57.762	2063	92.8134	1793.67	17.61	1699.67	56.7049	1329.5	37.5	729	15.3731	3814.67	167.804
	49.5918	3080	34.3948	2851.67	68.7273	2391.67	33.3183	2078.33	66.2831	1776	24.6374	1790.33	70.9139	1377	15	719.333	9.56266	3786.33	187.356
	50.5102	3085.67	7.83865	2845.33	38.255	2386.67	67.5434	2158.33	82.5456	1827	8.88819	1733.67	49.411	1342	38	733	9.81495	3794	187.502
	51.4286	3094.67	24.6734	2856.67	84.6844	2414	37.581	2139.33	77.0808	1801.67	48.7932	1740	75.6461	1332.5	32.5	717.333	5.4569	3783.33	242.031
	52.3469	3048	44.7363	2902.33	38.3159	2462.33	40.8303	2140.33	73.3242	1819.33	16.7564	1718.67	64.5764	1399.5	39.5	735.333	19.8102	3850.33	220.11
	53.2653	3087	14.4222	2935.33	23.5112	2437.33	37.4893	2149	64.9333	1826.67	40.0056	1796.67	49.9744	1403	17	724	9.0185	3722.67	207.764
	54.1837	3122.33	18.7735	2898.33	61.974	2488	51.3258	2185.33	49.4649	1839	23.0072	1822.33	62.7384	1396.5	8.5	744.667	17.4579	3734.33	190.439
	55.102	3078.67	41.6427	2939	44.5459	2435.33	32.3024	2200.33	75.5961	1890	45.2143	1800.67	76.7014	1357	7	743.667	7.31057	3721.33	199.475
	56.0204	3063.33	24.5787	2987	71.6543	2493.67	46.7238	2181	79.925	1852	36.8556	1799	40.9186	1453	29	741	15.0444	3716	213.095
	56.9388	3088.33	48.1468	2944	49.7896	2503.33	76.6319	2205	69.8737	1862.67	18.2239	1831.33	57.9204	1420	45	712.667	8.17177	3709.33	196.596
	57.8571	3099.67	60.5319	2920	39.3743	2565.33	68.8291	2214	55.7494	1883.33	31.1198	1823.67	10.8064	1448	75	735.333	14.345	3676.67	207.211
	58.7755	3107	68.0221	2968.67	39.1677	2533.33	68.1795	2254.33	87.4382	1934.67	53.1204	1836.67	61.4555	1448.5	9.5	734	10.5357	3759.33	184.131
	59.6939	3108	25.482	2949	22.5462	2559.67	57.5104	2249.67	106.246	1954.33	53.0231	1910	32.3471	1471	11	735.667	11.7945	3731	182.443
	60.6122	3126.33	44.0845	2989	29.9555	2634.33	26.81	2283.33	110.704	1903	66.5157	1916	21.9393	1422.5	3.5	727	13.0512	3747.33	161.858
	61.5306	3109.67	55.2851	3007.67	13.3832	2566	73.2757	2280.67	89.2419	1911	49.1223	1894.33	44.4685	1422	37	701.333	12.3873	3719.33	168.845
	62.449	3124.67	92.0513	3015	34.356	2565.33	37.6755	2290.33	65.2593	1885.33	43.0516	1916	43.2474	1489	54	726.333	1.85592	3691	163.707
	63.3673	3127.67	60.8833	2981	22.053	2591.67	56.9951	2317.67	88.1709	1914.67	43.3948	1918	54.5924	1478.5	31.5	721.333	7.05534	3711	168.306
	64.2857	3137.67	58.379	2996.33	59.9731	2608.33	85.2082	2314	78.8226	1905	78.2901	1950.33	26.2064	1471	61	748.333	16.8259	3733.67	174.568
	65.2041	3070.67	21.9418	2949.33	60.9216	2622.33	46.8769	2288	84.1982	1958.67	66.7866	1951.67	45.4765	1522.5	23.5	730	8.62168	3753.67	212.179
	66.1224	3132	35.5528	2989	15.9478	2639	79.7768	2322	81.88	2005.33	81.6095	1966	35.019	1479	21	722.667	3.28295	3673.33	163.722
	67.0408	3117	49.5076	3029.67	47.4213	2599	68.7241	2305	58.7736	1961.67	68.4211	1975.67	54.8159	1490.5	11.5	729	12.7017	3684.67	163.671
	67.9592	3073.33	68.1917	2998.67	22.4524	2686.67	83.3973	2312.67	68.1477	1950.33	67.2119	1968.33	52.0651	1532.5	29.5	730.667	8.37324	3732	170.192
	68.8776	3164	24.8797	3063	61.8304	2699.67	60.8861	2317.33	100.476	1981.67	63.4674	1979.33	67.1623	1512.5	2.5	721.667	17.5721	3640.33	188.851
	69.7959	3132	32.6548	2990.33	33.5923	2675.67	67.1574	2330.33	71.5945	1978.67	59.848	1979.67	11.7804	1517	12	745	7.81025	3695.33	180.334
	70.7143	3143	38.4361	3012	45.5448	2666.67	63.8288	2350.67	92.5299	1999	61.0109	1963	25.2389	1530	33	699.667	12.1701	3715	167.44
	71.6327	3121	33.6056	3042	23.1805	2683.67	33.7902	2358.67	98.6396	1968.67	67.9248	1990.33	21.4269	1536	2	729	31.7962	3707	175.673
	72.551	3136.67	57.577	3025	32.3574	2698.67	71.513	2345	90.7873	1978	64.8614	2005.67	25.1683	1558.5	0.5	711.667	8.66667	3657.33	191.86
	73.4694	3171.67	40.769	3102.67	41.3938	2666.33	33.4481	2408.33	91.5138	1977.33	54.998	2000.67	63.0035	1567.5	25.5	723.333	2.18581	3669.33	162.743
	74.3878	3168	46.6083	3018	42.194	2706	47.0142	2390	67.159	2014	79.0717	2039.33	17.1302	1549.5	1.5	740	18.5023	3700.33	191.985
	75.3061	3117	39.4631	3027.67	53.4364	2717.67	42.2742	2392.67	81.1795	2034	81.304	2042.67	49.2082	1551.5	3.5	736.667	21.2629	3683	194.652
	76.2245	3117.67	28.3862	3027.33	19.4708	2670.67	87.341	2399	92.5437	1998.33	69.3213	2047.33	14.6211	1590.5	4.5	738.333	3.33333	3714.33	163.399
	77.1429	3120.67	46.7666	3034.67	12.7061	2709	49.6521	2396.67	119.98	2007.33	49.3468	2046.67	57.3653	1591.5	0.5	726.667	8.19214	3632.33	179.935
	78.0612	3120.33	24.127	3065.33	33.4481	2678.33	49.0759	2437	78.079	2003.33	56.4279	2057.33	41.5545	1569.5	16.5	730	6.65833	3673	157.617
	78.9796	3137.33	34.0702	3037	42.501	2735.33	60.2227	2405.33	80.6336	2026.33	69.7049	2051.67	59.0743	1599.5	8.5	739.667	19.8522	3690	203.121
	79.898	3119.67	42.9159	3066	15.1438	2659	54.9303	2415.33	66.7566	2079	51.4198	2059.33	41.91	1568	6	706.333	8.74325	3565.67	190.689
	80.8163	3136	56.9298	3105.33	17.6761	2737	72.2311	2439.33	102.582	2036.33	52.327	2071	74.9867	1561	30	735.333	4.66667	3636.33	166.436
	81.7347	3159.33	66.4438	3105.33	11.2596	2724.33	73.6938	2395.67	95.5935	2064	41.3884	2046.33	51.953	1586	7	748	16.0935	3650	184.941
	82.6531	3113	26.1024	3068	5.1316	2744.33	68.9114	2473	125.694	2063.67	36.2461	2085	44.658	1568	23	698.667	9.35117	3598	207.747
	83.5714	3110	33.2315	3090	34.0441	2767.33	90.3813	2463.33	95.9589	2082.33	52.1675	2053	27.2213	1600	10	726.667	24.6734	3632	165.331
	84.4898	3154	55.5698	3085	40.9512	2735.67	58.0728	2440.33	78.4035	2078.67	38.9544	2061.67	27.2417	1601.5	19.5	742	6.02771	3654	176.342
	85.4082	3182.33	5.4569	3077.33	16.8951	2753	89.7459	2480	33.2466	2047.33	61.9848	2098.67	27.1437	1610.5	33.5	730	2.51661	3605	116.638
	86.3265	3120	23.1805	3040.67	73.9377	2772.67	64.7877	2436.33	92.9307	2082.33	36.4524	2064.33	19.785	1627	4	727	18.2483	3666.33	193.112
	87.2449	3122.67	45.4252	3048	41.065	2767.33	68.1037	2472.67	108.273	2114.67	58.4817	2054.33	12.3873	1571.5	34.5	732.333	13.1698	3657.33	159.794
	88.1633	3147.33	37.5514	3136.33	53.6791	2784.33	36.9339	2516.33	77.8489	2142	51.3939	2085.67	31.1573	1618	11	728.667	13.3458	3630.67	170.578
	89.0816	3108.67	87.6248	3081.67	22.8206	2703.67	71.4244	2488.33	77.6967	2124.33	37.5603	2080.33	52.3747	1647.5	14.5	721.667	0.333333	3612	164.518
	90	3157.33	66.1824	3002.67	59.482	2759.33	78.4991	2516.33	76.5296	2107	44.1173	2105.33	46.8129	1634.5	54.5	733.667	13.7396	3554	168.631

## Sheet: 1e
LUV Permeabilization
Fig. 1e
	Normalized Endpoint Permeabilization (%)											Normalized Endpoint Permeabilization (%)
		BAX-WT											BAX-WT
		DMSO			BIM [low]			BIM [high]					DMSO		BIM [low]		BIM [high]
	2t16 (μM)	Replicate 1	Replicate 2	Replicate 3	Replicate 1	Replicate 2	Replicate 3	Replicate 1	Replicate 2	Replicate 3		2t16 (μM)	Mean	SEM	Mean	SEM	Mean	SEM
	50	45.491	50.972	49.725	58.07	57.707	46.036	89.226	90.05	84.775		50	48.729	1.659	53.938	3.952	88.017	1.638
	33		34.134	36.038	54.608	49.729	42.311	86.457	83.358	86.885		33	35.086	0.952	48.883	3.575	85.567	1.111
	22	31.673	29.178	26.487	36.607	36.739		75.841	72.016	71.357		22	29.113	1.497	36.673	0.066	73.071	1.398
	15	17.002	15.426	22.286	30.079	27.211		66.609	61.631	56.784		15	18.238	2.074	28.645	1.434	61.675	2.836
	10	13.654	12.932	12.571	22.1	21.771	12.506	55.334	60.642	48.971		10	13.052	0.318	18.793	3.145	54.982	3.374
	6.6	8.173	10.897	10.897	17.814	13.166	6.803	52.202	49.366	44.783		6.6	9.989	0.908	12.594	3.192	48.784	2.161
	0	5.842	1.805	2.659	9.737	4.89	2.978	34.893	37.069	29.387		0	3.435	1.228	5.869	2.011	33.783	2.286

## Sheet: 1h
LUV Permeabilization
Fig. 1h
	Normalized Endpoint Permeabilization (%)											Normalized Endpoint Permeabilization (%)
		BAX-WT											BAX-WT
		DMSO			BIM [low]			BIM [high]					DMSO		BIM [low]		BIM [high]
	16CHO (μM)	Replicate 1	Replicate 2	Replicate 3	Replicate 1	Replicate 2	Replicate 3	Replicate 1	Replicate 2	Replicate 3		16CHO (μM)	Mean	SEM	Mean	SEM	Mean	SEM
	50	0.54	1.154	-1.606	19.204	21.658	17.583	31.297	27.047	28.624		50	0.029	0.837	19.482	1.184	28.989	1.24
	33	0.847	6.411	1.329	21.833	15.13	17.89	28.405	27.792	29.15		33	2.862	1.78	18.284	1.945	28.449	0.393
	22	7.988	-0.161	0.803	17.364	16.094	13.816	27.397	28.493	28.493		22	2.877	2.571	15.758	1.038	28.128	0.365
	15	0.628	1.636	0.759	18.022	18.898	15.086	29.194	28.887	28.142		15	1.008	0.316	17.335	1.153	28.741	0.312
	10	0.365	2.249	1.285	14.517		10.223	26.171	26.609			10	1.3	0.544	12.37	2.147	26.39	0.219
	6.6	1.855	0.321	1.636	20.212	17.233	16.663	29.413	29.939	31.034		6.6	1.271	0.479	18.036	1.1	30.128	0.477
	0	1.022	3.038	1.022	21.045	21.22	15.656	30.727	29.719	29.15		0	1.694	0.672	19.307	1.826	29.865	0.461

## Sheet: 1j
LUV Permeabilization
Fig. 1j
	Normalized Endpoint Permeabilization (%)											Normalized Endpoint Permeabilization (%)
		BAX-WT											BAX-WT
		DMSO			BIM [low]			BIM [high]					DMSO		BIM [low]		BIM [high]
	2t16-NN-EtOH	Replicate 1	Replicate 2	Replicate 3	Replicate 1	Replicate 2	Replicate 3	Replicate 1	Replicate 2	Replicate 3		2t16-NN-EtOH	Mean	SEM	Mean	SEM	Mean	SEM
	50	9.607	11.024	11.336	45.449	49.484	42.948	58.534	57.516	56.922		50	10.656	0.532	45.96	1.904	57.657	0.471
	33	8.899	11.421	13.008	47.239	42.294	40.703	56.442	55.763	51.042		33	11.109	1.196	43.412	1.968	54.415	1.698
	22	11.336	11.194	9.409	46.727	46.472	40.191	60.626		62.888		22	10.646	0.62	44.464	2.137	61.757	1.131
	15	10.996	12.101	10.514	44.312	38.543	37.265	55.452	58.703	49.345		15	11.204	0.47	40.04	2.168	54.5	2.743
	10	10.599	10.032	8.729	45.534	45.392	33.457	57.346	53.869	55.565		10	9.787	0.554	41.461	4.002	55.593	1.004
	6.6	8.077	7.963	9.21	41.385	41.072	30.132	54.321	53.162	50.617		6.6	8.417	0.398	37.53	3.7	52.7	1.094
	0	7.368	8.729	7.963	41.072	38.202	35.702	51.042	49.826	43.973		0	8.02	0.394	38.325	1.552	48.28	2.182
