# Supplementary material for: A gated hydrophobic funnel within BAX binds bioactive lipids to potentiate pro-apoptotic function
Source: Nat Commun. 2026 Feb 25;17:3180. doi: 10.1038/s41467-026-69836-9 (PMC13046825; doi:10.1038/s41467-026-69836-9)
Supplement: Supplementary file 4 — Source Data [file 41467_2026_69836_MOESM4_ESM.zip › SourceDataFiles_v2/SourceData_FigS1.xlsx]

## Sheet: S1a
Intact Mass Spec
Fig. S1a
	2t16
	m/z	Counts
	100.004	0.24544
	100.077	0.244665
	100.107	0.18979
	100.462	0.0123716
	100.502	0.0105906
	100.943	1.32139
	101.002	1.79394
	101.5	0.00162859
	101.942	0.0718567
	102.002	0.0533448
	102.09	0.110756
	102.127	0.554887
	102.947	0.140097
	102.996	0.12784
	103.127	0.0739932
	104.004	0.0395395
	104.062	0.00150913
	104.462	0.0113698
	104.506	0.00781981
	104.983	0.478212
	105.063	0.0360687
	105.483	0.204818
	105.982	6.50441
	106.483	0.606087
	106.98	0.817483
	107.481	0.157303
	107.98	0.11606
	108.478	0.0085866
	108.995	0.0592323
	109.078	0.00639418
	109.988	0.00861362
	110.077	0.00462526
	110.976	0.00511694
	111.092	0.0508478
	112.11	0.651878
	112.473	0.0351018
	112.966	0.00772942
	113.108	0.30259
	113.469	6.811e-05
	113.946	0.0306719
	114.002	0.138177
	114.114	0.0597901
	114.497	0.00933276
	114.924	0.0297466
	114.99	0.13652
	115.084	0.0177918
	115.121	0.00684122
	115.498	0.00297336
	115.929	0.260838
	116.105	0.015568
	116.914	0.645733
	117.104	0.0055977
	117.926	0.049147
	118.085	0.0387919
	118.121	0.0720351
	118.924	0.206672
	119.932	0.0821096
	120.006	0.0151446
	120.061	0.00367974
	120.926	0.0148075
	120.991	0.0383966
	121.051	3.15883
	121.502	0.103118
	122.001	0.02636
	122.053	0.208958
	122.502	0.0281754
	123.001	0.0368991
	123.091	0.038005
	123.98	0.0103124
	124.996	0.0186253
	125.106	0.0314315
	126.111	0.0155002
	126.965	0.00275613
	127.008	0.00102824
	127.083	0.0143618
	127.12	0.0267357
	127.962	0.00509657
	128.095	0.207151
	128.468	0.0110588
	128.95	0.0534585
	129.011	0.065152
	129.102	0.41378
	129.498	0.0352677
	129.938	0.00579637
	130.018	0.0293565
	130.11	0.0492964
	130.157	0.0945211
	130.514	0.000651316
	130.943	0.0436325
	131.005	0.00356805
	131.118	2.00252
	131.928	0.013736
	132.12	0.142614
	132.499	0.0459209
	132.933	0.15426
	133.109	0.00328183
	133.499	0.000838969
	133.917	0.170961
	134.024	0.0369047
	134.115	0.0189077
	134.919	1.8359
	134.949	1.19528
	135.928	0.329516
	136.059	0.00451779
	136.921	0.146789
	136.99	0.17164
	137.479	0.17322
	137.923	0.0702478
	138.018	0.0605604
	138.477	0.0245925
	138.922	0.0165362
	139.009	0.0806067
	139.122	0.0345184
	140.011	0.0375343
	140.135	0.00048709
	141	0.013644
	141.135	0.0880677
	142.123	0.0108265
	142.923	0.0169969
	142.99	0.0450479
	143.118	0.448454
	143.939	0.0202384
	143.988	0.0125422
	144.119	0.0411582
	144.491	0.00748867
	144.915	0.311656
	144.987	0.30482
	145.127	0.0523925
	145.488	0.028281
	145.919	0.0173525
	145.987	0.0645999
	146.919	0.0320873
	146.993	0.0242168
	147.112	0.0156059
	147.95	0.0913532
	148.957	0.108207
	149.069	0.038538
	149.128	0.0720506
	149.943	1.37527
	150.951	1.09673
	151.945	0.164601
	152.037	1.43544
	152.948	0.296052
	153.036	0.08388
	153.138	0.0393129
	153.472	0.0171705
	153.897	0.0450855
	153.94	0.029568
	154.034	0.0754247
	154.136	0.00115931
	154.948	0.031202
	155.11	0.00277214
	155.899	0.0107658
	156.134	0.00814388
	157.034	0.0344618
	157.135	0.116793
	158.142	0.0070045
	158.965	0.00952659
	159.116	0.0331737
	160.951	0.0174465
	161.944	0.0835909
	162.958	0.196679
	163.087	0.0713269
	163.954	0.0987819
	164.037	0.286407
	164.942	0.0846867
	165.042	0.0230484
	165.941	0.125443
	166.053	0.133082
	166.945	0.04836
	166.991	0.0547108
	167.048	0.00957461
	167.112	0.00476689
	167.939	0.350291
	168.92	0.187898
	168.982	0.0643318
	169.024	0.0296561
	169.078	0.0221937
	169.505	0.00749013
	169.935	0.145861
	170.05	0.00982825
	170.521	0.00275628
	170.926	0.0548125
	171.043	0.0326704
	171.935	0.0259138
	172.137	0.00656704
	173.13	0.0100616
	174.159	0.408606
	174.95	0.0289292
	175.16	0.0424639
	175.962	0.0234962
	176.947	0.0847542
	177.018	0.0530089
	177.946	0.0190959
	178.043	0.200504
	178.54	0.0118343
	178.946	0.871071
	179.948	0.0713528
	180.059	0.0127975
	180.945	0.146547
	181.039	0.0083832
	181.935	0.0141002
	182.101	0.053041
	182.943	0.0435284
	183.101	0.00423517
	185.02	0.0138228
	185.526	0.00455374
	186.024	0.219968
	186.222	0.175173
	186.525	0.0336201
	186.956	0.00170207
	187.028	0.0242666
	187.224	0.0225196
	188.139	0.30918
	189.141	0.0188654
	189.97	0.00363159
	190.948	0.00836439
	191.051	0.000905349
	191.954	0.120303
	192.056	0.142948
	192.159	0.272687
	192.956	0.0141267
	193.06	0.0174633
	193.155	0.0274692
	193.95	0.037523
	194.054	0.0184048
	194.118	0.0373325
	194.929	0.0252601
	194.989	0.135828
	195.081	0.197949
	195.949	0.330579
	196.083	0.0138273
	196.97	0.0215095
	197.075	0.0153782
	197.944	0.0547835
	198.939	0.0605916
	199.003	0.0153881
	200.935	0.0211601
	202.197	0.00235311
	205.975	0.00786406
	206.073	0.00434071
	206.942	0.0454726
	207.077	0.00889792
	207.148	0.00775594
	209.059	0.0447507
	209.556	0.00534432
	210.057	0.0182459
	210.959	0.00820919
	212.956	0.033862
	213.962	0.157395
	214.985	0.0591468
	215.959	0.0710733
	217.033	0.0844919
	217.546	0.000213629
	217.96	0.0137253
	218.036	0.000726183
	218.935	0.0363326
	219.002	0.0205463
	219.951	0.0600432
	220.083	0.0042478
	220.169	0.00183923
	220.928	0.0284598
	221.003	0.148627
	221.095	0.441314
	221.935	0.0591922
	222.1	0.0363765
	222.913	0.0478647
	222.995	0.00699085
	223.097	0.00912253
	223.944	0.533467
	224.129	0.0236394
	224.923	0.0770864
	225.024	0.129553
	225.534	0.0100448
	225.942	0.0364519
	226.022	0.0289812
	226.156	0.0118604
	226.919	0.0289492
	227.011	0.0178898
	228.941	0.0218734
	230.96	0.127092
	231.959	0.000319678
	232.96	0.0158303
	233.974	0.00862991
	234.185	0.000547791
	237.091	0.248628
	238.095	0.0201014
	239.108	100
	239.961	0.00765493
	240.11	12.1605
	240.987	0.151485
	241.105	6.32257
	241.978	0.00453576
	242.107	0.577274
	242.983	0.0042649
	243.108	0.0768378
	244.109	0.00162413
	244.982	0.0133597
	245.949	0.0265881
	246.934	0.282668
	247.941	0.0296086
	248.931	0.115054
	249.935	0.000125949
	250.931	0.0139494
	252.176	0.00691599
	252.971	0.0323684
	253.967	0.00585032
	254.965	0.024722
	255.099	0.000489736
	255.958	0.0135247
	256.96	0.256647
	257.144	0.0119866
	257.963	0.0200022
	258.96	0.0622044
	259.958	0.000427409
	260.966	0.0118372
	261.086	0.274717
	262.005	0.0222498
	262.084	0.0332592
	262.978	0.0109491
	263.068	0.11562
	263.973	0.00238934
	264.078	0.00424395
	264.969	0.0108544
	265.06	0.00367562
	269.967	0.0874214
	270.977	0.00822687
	271.963	0.014813
	273.008	0.0165647
	273.964	0.0510371
	275.006	0.00737759
	275.962	0.00942282
	277.061	1.34833
	278.063	0.136733
	279.068	0.142614
	280.072	0.0116129
	281.057	0.00791785
	282.281	0.00551213
	283.067	0.00191991
	284.956	0.0104169
	286.988	0
	288.024	0.0994093
	288.287	0.000688154
	289.025	0.0293351
	290.02	0.00520492
	290.09	0.00421303
	291.029	0.101241
	291.931	0.022971
	292.022	0.0882924
	293.025	1.32345
	294.028	0.167057
	295.025	0.182017
	296.028	0.0212014
	297.022	0.0520902
	297.969	0.037218
	298.153	0.0168744
	299.042	0.0143406
	300.018	0.00312042
	300.082	0.00457935
	301.038	0.00259426
	301.959	0.0730888
	302.955	0.00228482
	303.017	0.000697883
	303.945	0.00013932
	305.017	0.00129773
	307.201	0.000864604
	308.976	0.445832
	309.979	0.034209
	310.973	0.0314567
	312.993	0.0230731
	315.012	0.0173975
	322.952	0.0512959
	323.952	0.0232384
	324.948	0.856864
	325.951	0.0787316
	326.947	0.175144
	327.07	0.0116196
	327.954	0.0139108
	328.081	0.000395334
	328.943	0.0494789
	329.952	0.000672589
	330.968	0.00345487
	334.031	0.00835356
	340.992	0.0417316
	341.074	0.018511
	341.956	0.021474
	350.893	8.83654e-05
	351.204	0.00951205
	355.068	0.0685996
	355.189	0.00161134
	356.073	0.0084939
	357.062	0.00267774
	360.294	0.00164015
	360.995	0.000481843
	363.996	0.000673052
	366.035	0.0109738
	366.985	0.00618999
	369.021	0.00350915
	369.217	0.142625
	369.945	0.0679675
	370.03	0.072913
	370.218	0.0248351
	371.039	0.139831
	371.21	0.0010365
	372.036	0.0212544
	373.036	0.0238031
	377.13	0.00114722
	381.09	0.00446647
	385.213	0.00297921
	386.99	0.0913149
	387.227	0.0105814
	387.995	0.00390896
	388.989	0.00654475
	397.215	0.00855227
	408.983	0.00114543
	426.239	0.0512273
	477.207	45.0036
	478.21	9.73426
	479.205	5.74459
	480.206	0.948982
	481.203	0.240149
	482.208	0.0251294
	483.271	0.00130907
	488.194	0.0116422
	488.694	0.00248359
	489.2	0.00310931
	496.178	0.0668149
	496.68	0.0272149
	497.18	0.0203442
	499.184	0.25594
	500.183	0.0547169
	501.164	0.269896
	502.168	0.0463425
	503.165	0.0306207
	504.167	0.024865
	504.673	0.0118248
	515.16	1.63761
	516.162	0.298435
	517.161	0.278258
	518.167	0.0366462
	519.158	0.0157794
	521.168	0.0251453
	522.171	0.00431083
	524.122	0.00825015
	526.122	0.164732
	527.122	0.0572377
	528.119	0.0648525
	529.128	0.233174
	530.119	0.64556
	531.125	3.96457
	532.126	0.898582
	533.124	0.761037
	534.125	0.153891
	535.122	0.195421
	536.122	0.0323398
	537.127	0.0414871
	538.121	0.0331877
	539.119	0.100899
	540.119	0.033253
	541.122	0.0597102
	542.118	0.0149739
	543.117	0.0247415
	544.114	0.00136611
	553.112	0.02173
	554.117	0.00161818
	555.11	0.00230458
	566.484	0.0106091
	569.079	0.0278098
	584.04	0.000957778
	599.084	0.000754755
	602.08	0.00360763
	603.085	0.00553998
	605.077	0.0129198
	607.241	0.0209282
	607.742	0.00772462
	608.238	0.00470742
	615.228	0.0949342
	615.732	0.0358987
	616.23	0.0516003
	616.727	0.00608342
	617.234	0.000853057
	620.715	0.000178135
	623.214	0.0427116
	623.719	0.0211399
	624.213	0.0115908
	624.715	0.000289092
	648.202	0.000693697
	663.449	0.00557699
	715.304	0.499169
	716.305	0.14627
	717.302	0.0974053
	718.301	0.0178376
	719.306	0.000619657
	726.285	0.0238742
	726.791	0.015904
	727.285	0.0236555
	727.79	0.00609027
	734.279	0.196524
	734.78	0.133884
	735.279	0.0984731
	735.779	0.0526323
	736.275	0.00723042
	736.773	0.00118793
	737.283	0.28925
	738.284	0.0807808
	739.278	0.0716862
	740.274	0.0186535
	741.268	0.0013241
	742.28	0.000658566
	753.254	0.588591
	754.256	0.167272
	755.254	0.132786
	756.253	0.0248959
	757.244	0.0122936
	759.263	0.00881807
	761.204	0.00192855
	762.229	0.00272752
	762.774	0.000278579
	763.251	0.000935254
	764.221	0.143237
	765.224	0.045408
	766.22	0.0318133
	767.226	0.116951
	768.224	0.12104
	769.223	1.87134
	770.225	0.63318
	771.222	0.519457
	772.225	0.152275
	773.22	0.108018
	774.221	0.0205017
	775.234	0.0449049
	776.232	0.0106806
	777.234	0.00608466
	783.497	0.000769806
	791.207	0.0642197
	792.212	0.0139789
	793.204	0.0269849
	794.202	0.00310622
	806.188	0.000657609
	807.179	0.0702029
	807.999	0.0592701
	808.172	0.0243663
	809.008	0.00614509
	809.172	0.0231812
	811.178	0.000935973
	818.137	0.00073639
	821.155	0.00309734
	822.14	0.0138738
	823.141	0.0615793
	824.149	0.0176755
	825.148	0.0153377
	829.188	0.00431242
	829.98	0.00364969
	837.188	0.00343603
	839.182	0.00304506
	840.185	0.0121115
	841.184	0.0129428
	842.183	0.00615278
	843.179	0.0207995
	844.177	0.00116301
	845.175	0.0094995
	853.327	0.00428032
	853.833	0.00212457
	859.121	0.0130562
	860.122	0.000128124
	861.118	0.00912417
	922.01	0.392942
	923.012	0.0760443
	924.008	0.00300626
	943.986	0.00196871
	953.402	0.244592
	953.907	0.0284168
	954.401	0.109515
	954.899	0.00641232
	955.405	0.0589486
	956.404	0.0205453
	972.377	0.00582243
	972.877	0.00889974
	975.384	0.0768414
	976.384	0.0219006
	977.379	0.0230804
	978.374	0.00416207
	991.353	0.105318
	992.355	0.0471372
	993.353	0.0290307
	994.356	0.00349106
	1013.34	0.0148585
	1017.36	0.00249113
	1029.31	0.0358065
	1030.31	0.00626714
	1031.3	0.0016524
	1045.28	0.0433418
	1046.28	0.0135097
	1047.28	0.00350722
	1051.28	0.00115948
	1061.25	0.00461233
	1067.26	0.0104765
	1069.25	0.00355586
	1072.45	0.206857
	1072.95	0.206487
	1073.45	0.205587
	1073.95	0.132603
	1074.45	0.063298
	1074.95	0.0306156
	1075.45	0.0100607
	1075.96	0.00156069
	1083.22	0.00841819
	1085.24	0.00107641
	1091.43	0.0167355
	1091.93	0.0181368
	1092.43	0.0119237
	1092.94	0.0103924
	1093.43	0.002221
	1099.19	0.00505779
	1100.41	0.00279338
	1191.5	0.214878
	1192.01	0.184469
	1192.5	0.217026
	1193	0.122349
	1193.5	0.0897933
	1194.01	0.0351046
	1194.5	0.0207456
	1195	0.000744307
	1210.48	0.00829852
	1210.99	0.00383425
	1211.48	0.00604008
	1211.98	0.00696578
	1218.47	0.00302408
	1218.96	0.000682544
	1219.47	0.00106912
	1229.44	0.00831169
	1230.45	0.00702166
	1267.41	0.00350234
	1270.86	0.00534547
	1271.2	0.0217952
	1271.53	0.030013
	1271.87	0.0262611
	1272.2	0.0186037
	1272.53	0.0141122
	1272.87	0.0117015
	1273.2	0.000881449
	1284.2	0.000178871
	1310.55	0.085004
	1311.06	0.0983274
	1311.55	0.103471
	1312.05	0.090706
	1312.55	0.0551369
	1313.06	0.0205073
	1313.55	0.00976642
	1314.05	0.000288089
	1330.03	0.00146537
	1330.52	0.00167057
	1331.53	0.000114781
	1350.23	0.00616031
	1350.57	0.0275113
	1350.91	0.0398809
	1351.23	0.0395995
	1351.57	0.0349283
	1351.91	0.0233856
	1352.24	0.0197082
	1352.57	0.00335627
	1429.6	0.0838044
	1429.93	0.0260707
	1430.1	0.0677533
	1430.26	0.056283
	1430.6	0.139328
	1430.93	0.0325054
	1431.09	0.0531721
	1431.24	0.0347951
	1431.6	0.0764624
	1431.93	0.0110624
	1432.08	0.0152759
	1432.24	0.00586436
	1432.6	0.0179351
	1449.58	0.00603627
	1450.59	0.00248023
	1456.57	0.00018793
	1508.98	0.00495123
	1509.31	0.0169222
	1509.63	0.0218534
	1509.97	0.0296925
	1510.3	0.0289756
	1510.64	0.022082
	1510.98	0.0204222
	1511.3	0.00330846
	1511.64	3.95608e-05
	1522.28	0.00109682
	1548.65	0.0154711
	1549.15	0.023382
	1549.65	0.0390652
	1550.16	0.0339115
	1550.65	0.0160473
	1551.15	0.0131879
	1551.65	0.00114872
	1588.66	0.00785961
	1589.01	0.0254437
	1589.33	0.0274164
	1589.67	0.0250902
	1590.01	0.0174684
	1590.33	0.014281
	1590.66	0.00542844
	1667.69	0.0131773
	1668.15	0.0139747
	1668.36	0.0173723
	1668.7	0.0416522
	1669.03	0.0329948
	1669.16	0.0207881
	1669.36	0.0215794
	1669.7	0.0266412
	1670.35	0.00087889
	1670.71	0.0074579
	1728.47	0.00100202
	1747.72	0.00767007
	1748.06	0.0102178
	1748.4	0.0119919
	1748.74	0.0160473
	1749.07	0.00241823
	1749.42	0.0017033
	1787.76	0.00695891
	1788.26	0.00562081
	1788.46	0.000273064
	1788.73	0.00834976
	1827.42	0.00281323
	1827.76	0.00744879
	1828.1	0.00577709
	1828.43	0.00298852
	1906.41	0.000604536
	1906.8	0.00629032
	1907.78	0.00128788

## Sheet: S1b–c
LUV Permeabilization
Fig. S1b																				Fig. S1c
		BAX-WT																				LUVs no BAX
		2t16 50μM		2t16 33μM		2t16 22μM		2t16 15μM		2t16 10μM		2t16 6.6μM		BAX-WT		1% CHAPS						2t16 50μM		2t16 40μM		2t16 32μM		2t16 25μM		2t16 20μM		2t16 16μM		DMSO		1% CHAPS
	Time (min)	Mean	SEM	Mean	SEM	Mean	SEM	Mean	SEM	Mean	SEM	Mean	SEM	Mean	SEM	Mean	SEM				Time (min)	Mean	SEM	Mean	SEM	Mean	SEM	Mean	SEM	Mean	SEM	Mean	SEM	Mean	SEM	Mean	SEM
	0	832.667	31.3918	717.333	11.5662	761.667	17.3718	716	21.1975	675	15.0111	690	6	719	68.8065	3359	24.7857				0	1029.5	32.5	968	7	1004.5	28.5	919.5	0.5	862.5	0.5	832.5	18.5	818	24	2277	543
	0.918367	818.667	10.8372	743	20.8407	779	26.4575	709.667	10.7445	739.667	28.002	713	35.5293	773	27.3008	3470.33	32.0953				0.918367	1038.5	42.5	960.5	61.5	1012.5	24.5	983	18	963	5	875	16	833	16	3176.5	7.5
	1.83673	809.333	4.33333	760.333	16.1898	750.333	12.4141	740	7.93725	728	15.8745	716	14.1892	744.333	20.3415	3494	35.4448				1.83673	980.5	0.5	999.5	0.5	1052	70	970	31	942.5	0.5	947.5	43.5	792.5	56.5	3216.5	49.5
	2.7551	816	13.6504	770.333	2.18581	743.333	23.6807	718.667	17.5721	741.667	14.9034	734.333	15.1914	745.333	24.6329	3472.33	18.1138				2.7551	961.5	4.5	1017	19	1071.5	130.5	944.5	10.5	922	7	957.5	8.5	790	12	3275	73
	3.67347	820.333	26.2382	772.667	22.0404	760.333	19.4279	753	23.6714	720.667	14.5182	712.333	2.4037	745.333	28.9041	3545.33	52.0971				3.67347	1033	56	978	10	1084.5	124.5	905.5	10.5	945	20	933	1	813.5	8.5	3309.5	88.5
	4.59184	804	29.7153	732.333	28.3686	754	24.98	742.667	35.2247	711.667	12.1427	727	11.0151	782.333	10.9899	3519	32.3471				4.59184	968.5	4.5	995	11	1059	90	889.5	16.5	978.5	34.5	916.5	37.5	776	30	3302.5	20.5
	5.5102	787	26.3122	776	25.1064	737.333	8.41295	751.333	25.208	722	11.1505	717.333	23.1036	753	17.088	3446.67	36.4341				5.5102	947.5	9.5	1000.5	39.5	1004.5	28.5	957.5	11.5	995	61	924.5	21.5	794	31	3284	39
	6.42857	800.667	6.69162	750.667	11.2002	750.667	19.342	766.667	12.441	722	7.93725	713	6.9282	766	38.2797	3423	57.9339				6.42857	992	21	1002	23	1005.5	51.5	939	13	987.5	50.5	947.5	38.5	839.5	10.5	3260.5	64.5
	7.34694	775.667	12.1152	773.333	26.8597	761.667	18.8001	739	28.8675	738.333	12.1701	712.333	10.0885	751.667	23.9745	3397	31.9427				7.34694	999	5	976	37	1004	12	956	5	979	9	957.5	18.5	797	39	3200	18
	8.26531	777	2.88675	790.667	7.31057	748	6.245	742	29.5691	692.333	10.0388	708.333	11.0504	788	38	3376.33	17.1691				8.26531	991	21	998.5	56.5	978.5	26.5	933.5	25.5	964.5	4.5	905	0	848.5	34.5	3256.5	11.5
	9.18367	784	27.7909	810	12.0968	769.333	7.85988	745.667	13.0937	721.667	6.11919	709.667	9.49269	743.333	22.4524	3425	62.2923				9.18367	968.5	24.5	1002	40	996	25	966.5	30.5	954.5	4.5	925.5	7.5	809.5	6.5	3188.5	19.5
	10.102	767.333	1.33333	785	19.3477	769.333	21.9798	749	11.3578	718.667	4.66667	715	11.7189	754	28.0416	3372.33	41.0745				10.102	985.5	13.5	958.5	23.5	984.5	5.5	944.5	3.5	935	12	902.5	25.5	785.5	12.5	3250	3
	11.0204	753.667	19.0292	801.333	17.4197	757	19.0875	746.667	12.9915	724.333	15.7621	699.667	9.6148	759.667	19.7174	3391.67	28.1681				11.0204	965.5	49.5	963	11	933	4	954	21	916.5	9.5	927	9	826	3	3195.5	42.5
	11.9388	801	22.0303	801	13.7961	742	10.9697	738.667	21.4035	738.333	31.0609	723	29.5973	736.333	10.3976	3344.33	28.8116				11.9388	967	3	963	24	955	20	929.5	11.5	938.5	0.5	927	0	825.5	10.5	3166	34
	12.8571	813.333	3.1798	791.333	16.1898	745.333	7.83865	740.333	18.0493	738.333	6.11919	677.667	13.7154	743.333	17.9475	3348	24.6847				12.8571	975	1	935.5	9.5	953.5	7.5	935.5	26.5	890	8	895.5	18.5	843	26	3163.5	22.5
	13.7755	823	6.35085	790	12.4231	767.333	6.76593	747.333	13.0937	699.667	14.6211	696.667	12.8755	715	14.1539	3303.67	47.5546				13.7755	977	23	939	36	921	5	884.5	2.5	904.5	4.5	886	7	845	18	3143.5	21.5
	14.6939	795.667	11.348	777.667	23.6948	740	19.3132	749	24.0069	724.667	6.48931	693.667	11.7945	732.333	14.3798	3378.67	35.2436				14.6939	980	19	962.5	13.5	947	2	932	37	873.5	9.5	920	10	806.5	12.5	3217	16
	15.6122	831.667	13.8724	780.667	4.37163	767.667	13.6178	723.667	12.1701	687.667	5.23874	675.333	25.8607	729.333	19.0292	3315.33	30.3443				15.6122	1004	10	954.5	17.5	923.5	16.5	891	4	916.5	30.5	910	0	837	3	3133	4
	16.5306	828.333	6.35959	768.667	4.05518	751	7.37111	725.667	17.5246	700.333	6.35959	693.333	15.2461	761.667	7.68838	3308.67	54.3149				16.5306	991.5	18.5	980	7	919.5	19.5	906.5	11.5	877.5	19.5	898	15	847.5	0.5	3145	60
	17.449	825.667	15.592	778.667	9.33333	765	9.0185	746	6.08276	704	3.51188	719.333	14.1696	748.333	28.2862	3268.33	31.798				17.449	987.5	28.5	968	27	931.5	42.5	908	31	885.5	3.5	894	9	795	15	3230.5	39.5
	18.3673	820	19.3132	781.667	24.251	748	12.2882	727.333	16.6966	703.333	4.40959	685	18.4481	709.667	10.3655	3297.33	32.936				18.3673	1002.5	3.5	963.5	5.5	930	38	923	31	922.5	25.5	933.5	1.5	838	20	3248	110
	19.2857	837	7.54983	814	14.1539	751.667	3.33333	715	5.2915	707	23.1157	703	14.2244	733.333	12.7192	3314.33	31.2054				19.2857	1010	30	959.5	3.5	921.5	5.5	902	4	957.5	2.5	897.5	10.5	815.5	21.5	3291	120
	20.2041	843.667	18.4782	786.667	12.3333	739.667	10.1708	735.667	13.5442	707.333	20.7391	693.667	4.70225	721	20.9841	3322.33	57.5075				20.2041	1012	17	973	25	903.5	5.5	937	3	901.5	20.5	911	4	860	1	3225.5	118.5
	21.1224	824	4.50925	777.333	19.5988	760.333	10.8679	746.667	6.17342	691	3.21455	709.667	8.08977	707	27.6225	3296.33	41.8582				21.1224	993	5	933	7	932.5	8.5	900	14	908	2	916	2	837	21	3196.5	131.5
	22.0408	854.333	18.7735	763.333	10.8372	779.333	23.497	751	21.9317	704.667	6.00925	678.667	9.38675	710.667	2.66667	3309	66.8905				22.0408	1005.5	2.5	963	11	906	2	924.5	7.5	931	3	924.5	12.5	860	23	3189	115
	22.9592	840.667	18.3515	785.333	28.5034	769	14.4684	741	12.0139	728.333	16.8556	686	11.8462	706.667	6.56591	3307	53.2666				22.9592	972.5	28.5	950.5	6.5	915.5	16.5	918.5	17.5	934	4	908.5	8.5	841	6	3306.5	152.5
	23.8776	873	16.9214	804	17.3205	756.333	11.0955	738.333	7.9652	712	9.86577	716.333	13.8604	702.667	17.9753	3275.67	66.3936				23.8776	982.5	31.5	961	4	897.5	34.5	908.5	1.5	939.5	17.5	906.5	13.5	844.5	28.5	3259	179
	24.7959	870.333	22.8789	801	28.746	773.667	16.1898	752	20.4042	692	14.2945	708.333	10.3333	725.333	38.0803	3296.33	28.4273				24.7959	1003	3	962	0	944	7	932	21	913.5	9.5	924.5	15.5	812.5	14.5	3259.5	118.5
	25.7143	908.667	12.1974	806.667	11.8509	745.667	9.35117	740	4.3589	714.667	8.83805	685	13.4288	700.667	17.0326	3301.33	8.66667				25.7143	1016.5	4.5	924.5	20.5	916	2	923	31	915.5	2.5	931	9	824.5	0.5	3223.5	151.5
	26.6327	914.333	17.1497	823.667	29.7844	760.333	2.848	737.333	12.1974	727.333	8.56997	690.667	3.4801	713.333	8.00694	3259	3.60555				26.6327	963.5	14.5	967.5	45.5	948.5	8.5	915.5	14.5	925	12	938	8	826	5	3250	125
	27.551	950	19.4251	800	15.1767	791.667	8.25295	758.667	9.38675	711	11.1355	702.333	9.56266	696.333	10.5251	3309	19.0788				27.551	991	18	973.5	15.5	949	14	914	32	949.5	10.5	925	15	840	1	3243	83
	28.4694	977.667	12.7845	822.667	10.1379	766	21.9393	763.333	17.1399	735.667	10.729	719.667	6.88799	702	26.5769	3274	39.425				28.4694	988.5	12.5	932	9	931	26	917.5	22.5	957	29	921.5	13.5	816.5	7.5	3141	99
	29.3878	973.667	20.7391	835.333	16.272	757.667	6.98411	739.667	6.69162	712	11.1355	700.333	6.48931	683.333	30.5632	3275.33	50.1542				29.3878	962.5	29.5	954	26	942.5	28.5	943.5	7.5	930.5	10.5	922	20	843	12	3192.5	43.5
	30.3061	990	14.1067	846.667	19.2383	774.333	13.0171	749.333	7.75314	705	8.62168	707	13.2288	699.333	14.0515	3236.67	20.2677				30.3061	978.5	23.5	961	5	918.5	11.5	952	66	927	11	945.5	28.5	847.5	8.5	3214.5	64.5
	31.2245	1028.33	30.0241	879	22.0303	775.667	11.2891	758.333	19.5391	728	22.5019	705	8.7178	701.333	11.348	3269	9.45163				31.2245	1021.5	35.5	932	3	915	29	923.5	0.5	944.5	21.5	925	24	808	15	3204	139
	32.1429	1063.33	3.84419	855.667	9.02466	773.333	10.3333	753	11.8462	743.667	19.7174	695	18.2483	711.667	3.1798	3227.67	62.6534				32.1429	995	35	954.5	3.5	927	3	939.5	41.5	917.5	18.5	933.5	15.5	850.5	0.5	3237.5	146.5
	33.0612	1095.67	32.0902	869.333	20.4966	822	21.9393	776	17	736.667	4.33333	732	18.8768	692.333	11.2891	3280.33	21.6744				33.0612	1019.5	7.5	966.5	2.5	919	20	924	32	952	1	889.5	11.5	845	5	3188	135
	33.9796	1112	25.3574	896.333	22.4004	793.667	3.75648	780.333	6.93622	699.333	10.105	719.333	5.4569	695.667	22.2436	3268.33	48.1675				33.9796	993.5	19.5	953	5	927	4	902	8	939	24	932	23	812	19	3195	170
	34.898	1144.33	19.0555	921.667	9.56266	797.667	0.881917	762.333	15.0148	719	12.5033	714.333	8.83805	701	22.1133	3256	63.4061				34.898	1024.5	7.5	974	16	924	26	910.5	19.5	918.5	4.5	928	20	793	1	3182	38
	35.8163	1176	8.5049	905.667	11.2891	806	9.60902	772.667	19.9193	729.667	4.17665	702	6.55744	690.333	25.8994	3206	36.8963				35.8163	988.5	1.5	965.5	22.5	956	3	952	12	930.5	3.5	961	5	867	5	3210.5	70.5
	36.7347	1206.33	15.899	924.333	6.69162	817	4.50925	810	26.3881	749	7.50555	738.333	19.0292	704.333	16.9738	3264	50.5602				36.7347	953.5	13.5	986	30	914.5	22.5	932.5	35.5	941.5	11.5	938	33	824	8	3139.5	36.5
	37.6531	1198.33	27.8827	974.667	18.0493	825.667	8.41295	783.667	9.82061	732	13.3167	721.333	10.1708	700.667	11.8369	3259	25.7164				37.6531	986	11	962	6	938.5	42.5	919.5	10.5	940	31	944	3	848.5	1.5	3204	109
	38.5714	1241.67	30.3333	973	16.0728	831	7.37111	799.333	6.17342	741	7.50555	738.667	24.8283	715.667	21.9418	3248.33	29.6723				38.5714	983	26	932.5	16.5	951.5	14.5	903	21	931	13	953	12	831	1	3187	86
	39.4898	1280	22.8546	961.333	14.8922	847	2	813	15.5027	745.333	20.8513	725.333	9.73539	688.333	22.063	3269.67	60.2808				39.4898	974	5	945.5	12.5	913.5	6.5	908.5	3.5	950	24	944	11	866.5	10.5	3231	107
	40.4082	1300	40.104	991	4.16333	852.333	20.1191	793	12.2882	753.333	11.8509	712	14.1067	701.667	9.59745	3218.33	30.8995				40.4082	967.5	22.5	945.5	4.5	943	30	932	22	972.5	35.5	901	11	825	35	3204	117
	41.3265	1325.67	44.3672	1007.33	13.3832	854.333	7.12585	793.667	22.5783	780.333	6.56591	740	22.6053	717	1.52753	3242.33	40.1926				41.3265	996.5	0.5	986.5	13.5	953.5	2.5	918.5	11.5	928.5	13.5	927	15	805.5	12.5	3166	114
	42.2449	1368.33	35.1489	1028.33	8.95048	874.667	7.12585	816.333	13.9204	765	15.9478	750.333	25.0355	706.333	30.2232	3218.33	27.5096				42.2449	965	29	968	9	932	29	947	18	972	14	925	7	836	6	3189	106
	43.1633	1362.33	44.1902	1037.67	20.2841	906	16.0935	827	17.2143	764	7.81025	737	18.6815	712.667	25.1286	3269	30.1054				43.1633	975.5	0.5	964.5	29.5	892	33	948.5	24.5	898.5	7.5	954.5	3.5	829	15	3152	36
	44.0816	1426.67	21.9418	1055.33	13.1951	919.667	9.82061	809.667	21.9798	770	11.5326	743	8.3865	741.667	38.2985	3207.67	47.7016				44.0816	990.5	27.5	936	13	930	18	924.5	9.5	964	2	949.5	4.5	846	13	3178.5	44.5
	45	1428.67	18.4962	1083.67	16.1795	901.667	20.2759	815.333	21.9874	797.333	16.9542	728	11.2398	720	26.3122	3216.33	51.5439				45	974.5	33.5	974	1	931.5	15.5	935	28	927.5	23.5	949.5	6.5	831.5	8.5	3095	69
	45.9184	1439	25.1595	1104.67	13.8604	932.333	16.7564	818.667	17.4579	757.333	10.6667	735.667	12.0324	727.667	24.6667	3221.33	30.3443				45.9184	990.5	10.5	960	5	940.5	0.5	921	2	907.5	20.5	917.5	23.5	819.5	11.5	3097.5	51.5
	46.8367	1467.33	41.9298	1140	13.5769	929.667	10.8064	841.667	14.7234	799	11.3578	744	20.232	727.667	14.4261	3245.33	29.5541				46.8367	1020	12	930	2	942.5	16.5	941	18	934	14	942.5	37.5	820.5	16.5	3150.5	14.5
	47.7551	1499.33	29.6329	1141.67	3.52767	936	13.0512	861.667	26.3586	810	15.9478	768.333	8.41295	727.333	28.3392	3219	47.648				47.7551	952.5	15.5	960	8	944	4	905.5	21.5	889.5	5.5	954	2	807.5	7.5	3141	12
	48.6735	1511	61.5982	1178	27.7549	897.667	20.3333	840	10.3923	805	12.0968	758.667	9.56266	730	24.7857	3195	46.0905				48.6735	994.5	7.5	975.5	11.5	958	32	932.5	43.5	970.5	22.5	954	27	822.5	34.5	3183	37
	49.5918	1529.33	33.3933	1184	29.8385	936.333	13.5688	885.667	20.2183	788	15.0444	759.333	9.59745	734.667	45.3297	3226	24.4199				49.5918	989.5	9.5	968	21	951.5	26.5	922.5	5.5	920	0	929	30	843.5	16.5	3118	3
	50.5102	1583.33	40.4489	1232	13.0512	948	25.0067	894	7.50555	832	14.1774	741.333	9.52774	711	22.5019	3239.33	28.0614				50.5102	961	14	961.5	0.5	930.5	13.5	927	38	932	20	890	6	827	0	3150	63
	51.4286	1582.33	56.5577	1228	4.6188	954	20.5508	867.667	22.8352	790	11.5036	745.333	7.4461	705.333	16.5865	3243	43.7302				51.4286	965.5	12.5	924	0	950	28	926.5	14.5	942	26	909	13	816	19	3138.5	11.5
	52.3469	1609.33	39.3121	1226.67	13.7154	977	16.5227	891	28.7286	822.333	12.4677	780.333	20.9152	745.333	15.7198	3213	53.0031				52.3469	978	22	948.5	7.5	931.5	10.5	942.5	23.5	934	16	915	19	842.5	32.5	3133	64
	53.2653	1603.33	42.0331	1282.67	10.8985	979.333	9.95546	903.667	12.9915	830.333	21.7281	782.333	8.98765	721.333	35.8438	3212	49.93				53.2653	999.5	10.5	949	3	939	25	914.5	29.5	960.5	9.5	938.5	9.5	843.5	25.5	3108	35
	54.1837	1667.33	38.6451	1284.33	18.7023	978.333	39.4307	914	27.4651	801	20.5183	784.333	9.70109	742.667	24.7745	3185	71.0845				54.1837	945.5	9.5	959.5	44.5	946	14	902.5	8.5	963	17	952.5	22.5	828.5	2.5	3187	33
	55.102	1661.33	43.6438	1306.67	3.71184	1001.33	33.8936	900	29.4845	828	19.218	772.667	12.8755	723	25.0267	3194	16.4418				55.102	986	23	946.5	19.5	934.5	5.5	932	49	972.5	24.5	926.5	18.5	850.5	18.5	3116	53
	56.0204	1656	26.5016	1332	15.0444	1022.33	15.899	935.667	6.17342	817.667	9.24362	801.667	22.7327	720.333	29.8459	3190.33	24.2647				56.0204	977	28	938	19	946.5	9.5	943	14	945.5	18.5	934	53	824.5	33.5	3152.5	25.5
	56.9388	1688.33	29.0765	1340	20.4287	1055	40.3774	912.333	41.7027	816.333	8.83805	766.333	8.35331	725	21.5019	3189.33	33.9624				56.9388	966	21	962.5	18.5	924	23	919.5	7.5	900	3	944	24	819.5	6.5	3170.5	0.5
	57.8571	1726.33	47.372	1363.33	19.4279	1054	24.8797	930	31.1769	848.333	11.348	786.333	15.9618	718.333	30.6014	3235.67	21.0581				57.8571	968.5	20.5	965	23	953.5	24.5	935.5	8.5	948	11	935.5	24.5	833.5	7.5	3152.5	17.5
	58.7755	1718	37.0405	1348.67	18.415	1060	29.2632	968	36.5923	824.667	7.88106	778.333	24.127	710.667	14.0989	3178.67	27.7208				58.7755	975.5	1.5	956	3	924	15	918.5	17.5	958	16	957	4	851	20	3140	120
	59.6939	1730.33	45.8996	1404	12.7671	1075.33	20.8513	974	32.3161	843.333	12.8106	814	5.50757	706.667	11.7237	3187.33	50.4458				59.6939	974.5	6.5	931	17	943	16	910	34	953.5	14.5	928	25	820.5	18.5	3226.5	50.5
	60.6122	1761.33	38.1983	1419.33	10.4775	1086.67	22.5561	981	21.362	859.333	12.1427	800	13.6504	721.333	24.7678	3208.33	36.1955				60.6122	959.5	9.5	944	2	960.5	31.5	906	22	892.5	6.5	942.5	27.5	829.5	5.5	3194.5	169.5
	61.5306	1728.33	29.7844	1437	24.1937	1118.33	31.8032	994.333	27.2784	866.667	15.836	803.667	20.1853	711	31.5013	3217.33	21.5278				61.5306	969	1	964.5	12.5	960	1	927	34	982	11	934.5	0.5	843.5	9.5	3211.5	134.5
	62.449	1766.67	19.0117	1467.33	12.3873	1101.67	30.7481	977.667	40.6831	857.333	11.3186	810.667	34.7003	711.667	24.9956	3190.67	14.7121				62.449	984	21	956	41	935.5	4.5	907.5	25.5	934.5	0.5	932.5	4.5	829.5	4.5	3241	181
	63.3673	1759.67	59.8507	1436.33	8.68588	1082.33	32.4157	1012	36.428	901.333	30.6612	812	5.03322	714.333	42.8499	3140.67	37.7904				63.3673	982.5	33.5	964	6	949	20	945.5	12.5	936	2	954	15	829.5	14.5	3239	71
	64.2857	1838.33	42.0806	1454.67	13.0171	1123	33.1512	1023	32.3316	882.333	7.88106	806.333	22.9298	726	28.9194	3177.67	8.08977				64.2857	979	1	931	19	923	25	948	24	970.5	1.5	923	8	826	10	3195	134
	65.2041	1806	51.0523	1493.33	17.5341	1141.67	21.3255	1020.67	55.3484	882	13.5769	824.667	14.1931	713.667	31.6982	3145.67	62.8923				65.2041	948.5	0.5	948	2	943.5	24.5	925.5	2.5	940	5	898	16	833	2	3182.5	49.5
	66.1224	1824.33	39.826	1499.67	37.9751	1145.33	26.4596	1063.67	35.7414	893.333	8.68588	824.333	20.3825	730.333	23.877	3163	17.0098				66.1224	965.5	26.5	965	25	928	12	908	49	906	16	932	33	831	5	3204	78
	67.0408	1827	31.0966	1546	0.57735	1154.67	22.3333	1058.33	29.3333	903	11.3578	810.333	15.0259	728.667	26.2446	3166.33	22.1836				67.0408	979.5	18.5	937.5	10.5	938.5	34.5	910.5	17.5	979	51	916	5	844.5	0.5	3164	17
	67.9592	1840	34.356	1520.67	25.4646	1174.33	34.498	1066.33	43.8571	898	8.3865	822.667	4.05518	721.667	27.8348	3152.67	43.6667				67.9592	982.5	20.5	953.5	6.5	930	15	935.5	26.5	956.5	3.5	910.5	5.5	825	14	3123	40
	68.8776	1838.67	41.8423	1535	16.2583	1177.67	12.441	1056.67	40.4653	888.667	15.7621	815.333	2.33333	725	17.5024	3181	17.1561				68.8776	947.5	5.5	946	7	941	15	919	9	906.5	0.5	911.5	5.5	834	7	3099.5	21.5
	69.7959	1878.33	42.3569	1564	17.3494	1185.67	2.02759	1085.33	45.5351	889	7.23418	860.333	0.881917	735.333	27.9543	3154.33	23.1325				69.7959	971.5	2.5	954.5	7.5	954.5	18.5	915	28	936	2	937	6	843.5	11.5	3195	10
	70.7143	1900.67	12.252	1573.67	40.8833	1193.33	20.5778	1098.33	50.0744	921.667	14.1931	846	10.0664	728.667	23.6807	3128	17.3494				70.7143	971	5	957.5	18.5	936.5	7.5	925.5	12.5	926	3	931	3	802	5	3086	36
	71.6327	1881.33	44.461	1556.67	9.82061	1206.33	36.7892	1078.67	41.3938	935.667	6.66667	850	15.3948	730.667	20.2841	3208.67	37.8124				71.6327	995.5	13.5	987	1	952.5	4.5	917	10	949	25	926.5	6.5	828.5	9.5	3123	13
	72.551	1895	26.3122	1600.33	23.6807	1222.33	9.40449	1078	62.0967	925	12	876	9.60902	732.667	26.5225	3161.33	25.3925				72.551	961	15	922.5	23.5	961.5	38.5	915.5	3.5	943	7	937	12	840.5	10.5	3135	26
	73.4694	1905.67	39.2612	1610	26.3122	1255.33	28.4156	1083	52.2047	922.333	7.5351	851.333	11.893	729	23.029	3130.67	11.2891				73.4694	958	20	972	42	917	36	920	18	932	5	948.5	3.5	849.5	28.5	3189.5	1.5
	74.3878	1896	25.1462	1599.67	12.1974	1236	34.4432	1113	49.085	942.333	16.1898	860.333	6.00925	724.667	28.4156	3128.33	43.1676				74.3878	965.5	0.5	957.5	5.5	934	7	903	36	986.5	6.5	941	5	855	13	3178.5	44.5
	75.3061	1898.67	36.7257	1630	33.7787	1268.33	38.4592	1119.67	40.9159	931.667	15.1914	854	16.3707	733.333	24.504	3158	44.0946				75.3061	953	11	966	22	942.5	34.5	929.5	4.5	924	44	947.5	4.5	807.5	2.5	3111.5	38.5
	76.2245	1914	43.6616	1647.67	20.8992	1269.67	20.2512	1131.67	52.8089	955.333	20.8513	863.333	19.1688	715.333	16.1898	3134.33	14.3333				76.2245	968.5	12.5	966.5	6.5	941	13	917	39	923.5	11.5	928.5	8.5	800.5	3.5	3111	31
	77.1429	1899	21.0079	1673	33.0051	1245	23.029	1122.33	51.615	963	12.6623	875.667	7.62306	720.333	34.5704	3132	34.1516				77.1429	1004	25	938	17	956	16	930.5	29.5	953.5	2.5	933.5	27.5	832	7	3165	14
	78.0612	1927	13.2035	1645.67	13.2958	1286	10.0167	1117.33	32.9157	963.333	8.51143	896	6.02771	719.333	19.7005	3142	13				78.0612	959	9	964	33	917.5	6.5	950	3	933	13	925.5	13.5	823	30	3176.5	44.5
	78.9796	1929.33	51.1414	1643	15.7162	1285.33	33.7359	1123	54.0648	973	6.55744	890.667	8.11035	727.333	41.898	3161	36.46				78.9796	1012	26	943	7	926.5	20.5	931	17	930.5	11.5	913	8	842.5	5.5	3133	71
	79.898	1939.67	38.5155	1696	11.3725	1282.67	30.8022	1115	28.589	979.667	24.3949	904	16.2891	733.667	33.3783	3124.33	29.1567				79.898	1018	3	929.5	34.5	953.5	25.5	913	8	920.5	10.5	904	24	831	11	3150.5	62.5
	80.8163	1969.33	54.2719	1646.33	27.5096	1328.67	37.1498	1184.33	54.6697	969.667	2.72845	890.333	14.678	708	37.51	3134.67	6.74125				80.8163	993.5	26.5	917.5	4.5	935	4	909	23	956.5	19.5	905.5	11.5	847	6	3136	9
	81.7347	1948.33	29.7172	1697.67	30.6014	1313	20.0749	1147.67	38.2201	992	12.897	927.667	40.4365	743	25.4034	3141.67	7.2188				81.7347	957.5	2.5	959	19	958	28	914.5	36.5	952.5	11.5	952.5	31.5	825.5	19.5	3106.5	42.5
	82.6531	1969.67	46.6917	1718	36.5011	1323	7.57188	1160	59.769	986	12.1655	904	10.5357	743.333	22.6004	3086.33	28.18				82.6531	997.5	21.5	931.5	14.5	943.5	5.5	930	8	948	1	931	9	829.5	11.5	3118	53
	83.5714	1972.33	40.6831	1687	17.5214	1316.67	21.8658	1185.67	50.4656	990.333	27.3516	908.667	20.0859	737	44.0341	3114.33	35.4134				83.5714	977	9	945.5	11.5	939.5	24.5	937.5	42.5	912.5	13.5	918.5	16.5	832	15	3084	36
	84.4898	1972.33	37.1588	1725	22.2336	1321.67	34.9968	1198	33.0807	995	17.0098	914.667	29.0593	730	20.7445	3152.67	26.5916				84.4898	1015	35	929	8	907	6	893.5	1.5	942.5	8.5	943	8	798	1	3149	68
	85.4082	2006	21.1975	1705	24.5832	1350.67	34.1191	1175	43.1548	1002	22.2711	886.333	18.7023	731.667	30.6884	3082.33	29.1567				85.4082	1005	22	914.5	0.5	900	5	879.5	29.5	949	16	924.5	11.5	823.5	24.5	3176	40
	86.3265	1969	24.2693	1716.33	42.1004	1367.67	35.7973	1182.67	57.3769	1006	16.563	925.667	19.936	723	29.5691	3159.67	21.3021				86.3265	986.5	52.5	909.5	17.5	925.5	11.5	942.5	10.5	947.5	13.5	905.5	34.5	825.5	10.5	3182.5	101.5
	87.2449	1995	26.8514	1758	29.6873	1352.33	46.5916	1196.67	44.4385	1009.33	6.88799	910.667	26.5916	754	21.362	3140	34.1174				87.2449	1003.5	12.5	928	8	936.5	22.5	935.5	52.5	939.5	4.5	934.5	17.5	840	18	3181	134
	88.1633	1997.33	36.0201	1726.33	37.1723	1382.33	5.33333	1187.67	42.3333	1023.33	31.798	929	18.7705	757.667	36.5711	3141	32.1403				88.1633	998.5	26.5	942	15	959.5	7.5	938	46	941	17	937	16	804	3	3293	156
	89.0816	2026.67	36.8887	1743	46.1122	1377.33	30.3827	1202.33	44.8454	1021.33	1.45297	927.667	41.9219	728.333	26.8349	3130	18.6815				89.0816	950	2	939	2	936	16	924.5	48.5	957	12	928.5	3.5	841	11	3193.5	114.5
	90	2036.67	42.2624	1737.33	29.5879	1384.67	27.6064	1214	69.7878	1044	30.5341	924	37.8021	730.333	35.272	3074.33	40.3085				90	967	31	911	20	949	7	933.5	1.5	942	1	928.5	11.5	843	23	3212.5	146.5

## Sheet: S1d
LUV Permeabilization
Fig. S1d
	Raw RFU																				Raw RFU																						Raw RFU
		BAX-WT																				BAX-WT + BIM [0.5μM]																						BAX-WT + BIM [2.5μM]
		2t16 50μM		2t16 33μM		2t16 22μM		2t16 15μM		2t16 10μM		2t16 6.6μM		BAX-WT		1% CHAPS						2t16 50μM		2t16 33μM		2t16 22μM		2t16 15μM		2t16 10μM		2t16 6.6μM		2t16 0μM		BAX-WT		1% CHAPS						2t16 50μM		2t16 33μM		2t16 22μM
	Time (min)	Mean	SEM	Mean	SEM	Mean	SEM	Mean	SEM	Mean	SEM	Mean	SEM	Mean	SEM	Mean	SEM				Time (min)	Mean	SEM	Mean	SEM	Mean	SEM	Mean	SEM	Mean	SEM	Mean	SEM	Mean	SEM	Mean	SEM	Mean	SEM				Time (min)	Mean	SEM	Mean	SEM	Mean	SEM
	0	1438.67	22.8133	1439.5	25.5	1334	27.8747	1232.67	65.8314	1256.67	48.1745	1296.67	22.2586	1462.33	47.1781	4516.33	11.7804				0	1431.33	32.3127	1349.33	43.9103	1221	2	1142	4	1100.67	46.82	1208	15.3948	1360.33	21.4035	1463.67	84.4143	4516.33	11.7804				0	1361.67	13.5442	1279.33	25.1153	1176.67	49.5861
	0.918367	1455.67	15.3442	1425.5	13.5	1413.33	35.3333	1256	49.085	1297.33	38.7399	1315.67	38.8258	1431.67	51.4144	4638.33	118.218				0.918367	1424.33	50.525	1332	20.8806	1257	15	1159	48	1103.67	73.8339	1220.67	32.3848	1368	30.4467	1484.33	54.907	4638.33	118.218				0.918367	1401.67	30.2343	1284	27.4287	1188.33	42.6823
	1.83673	1404.33	32.168	1409	33	1389	13.1149	1302.33	67.3358	1283.33	33.9329	1293.33	41.7945	1403	40.3774	4583	51.4328				1.83673	1381.67	51.4015	1358	48.9524	1239	51	1154.5	21.5	1101.33	47.6807	1208	28.5715	1350	37.0045	1442	30.2379	4583	51.4328				1.83673	1351	30.5123	1219.67	27.4853	1181	44.456
	2.7551	1487.33	43.3295	1405	3	1374.67	19.785	1274	67.5154	1291.33	18.8355	1272.67	31.4978	1362	4.93288	4583.67	73.6712				2.7551	1391	25.2389	1328.33	50.5184	1228	60	1133	45	1116.67	16.8951	1181.33	13.4825	1293.33	39.5404	1467.67	26.2953	4583.67	73.6712				2.7551	1256.67	20.7873	1229.33	4.66667	1184	36.9098
	3.67347	1488.67	27.3882	1442.5	54.5	1353	39.8873	1251	46.1303	1283.33	18.3151	1246.67	7.88106	1381.67	21.957	4518	34.8186				3.67347	1408	61.2209	1326.67	33.9084	1239	66	1149.5	68.5	1194.67	20.1853	1211.67	11.9768	1310	66.0177	1430.67	14.8137	4518	34.8186				3.67347	1311.33	27.3821	1215.33	13.8604	1191	19.5533
	4.59184	1497	37.2872	1428	30	1372.33	20.8273	1219.33	28.8463	1274	31.4325	1296.67	15.836	1351	34.0343	4433.67	36.7257				4.59184	1368.67	46.1892	1303.33	30.9534	1187	16	1221	52	1174.67	25.6212	1215.33	24.0647	1324.33	38.7184	1450	18.61	4433.67	36.7257				4.59184	1321.67	24.3059	1176	8.02081	1215	17.5024
	5.5102	1455.67	65.0162	1428	25	1335.67	2.33333	1259	22.2711	1278.67	35.5262	1294	20.1329	1322.33	30.7481	4465	31.628				5.5102	1362.33	35.6667	1297	27.4287	1145.5	10.5	1191.5	55.5	1204.33	18.0031	1202.67	21.9494	1251.67	37.5692	1389	20.2073	4465	31.628				5.5102	1320	23.5018	1185.67	34.44	1184.33	16.2925
	6.42857	1444.67	35.6667	1357	7	1283.67	9.38675	1293.67	6.06447	1288.67	23.6737	1230.67	6.00925	1312	37.018	4414.67	36.5802				6.42857	1418	52.5198	1270	15.0997	1167.5	6.5	1204.5	0.5	1190	22.0681	1222	15.1438	1254	62.8198	1403	15.2753	4414.67	36.5802				6.42857	1302.67	12.4141	1200	27.6225	1173.33	28.3862
	7.34694	1447	43.3474	1394.5	10.5	1258	10.8167	1265.33	20.9868	1242.33	32.8448	1241.33	35.1773	1309.67	18.2239	4460.67	16.7962				7.34694	1414	32	1278	29.0057	1264	4	1207.5	5.5	1163	18.7705	1213	4.04145	1267.33	49.6935	1377.33	33.8936	4460.67	16.7962				7.34694	1306	26.1024	1226	14.5717	1196	54.9909
	8.26531	1436.67	65.7428	1380.5	35.5	1289.33	20.2841	1269	17.2434	1272.33	10.4934	1239.33	17.7514	1276.67	6.88799	4449.67	46.7666				8.26531	1426	10.9697	1298.67	2.33333	1250	1	1231.5	5.5	1161.67	2.4037	1207.67	17.1691	1264	60.4676	1418	23.2594	4449.67	46.7666				8.26531	1352.67	46.3333	1244.67	52.4923	1233	46.5081
	9.18367	1438	38.8887	1386.5	15.5	1293.33	21.1686	1257.67	34.6041	1273.67	11.7237	1237.33	20.3825	1283	27.0247	4418.33	22.3632				9.18367	1447	26.2869	1332.33	31.3174	1252	19	1227.5	6.5	1143.67	17.8357	1217	10.504	1243	29.1433	1389	28.746	4418.33	22.3632				9.18367	1461	12.1244	1284	59.1805	1319.33	31.0716
	10.102	1470	7.93725	1394	22	1295.67	29.734	1265	14.4684	1264.67	46.8413	1219	40.9512	1314	45.5009	4369.33	25.3333				10.102	1414.67	27.3394	1349.33	19.1949	1248	27	1259.5	6.5	1161.33	9.33333	1200.67	8.68588	1256	51.643	1327.33	30.1901	4369.33	25.3333				10.102	1528	21.0792	1328.33	54.6697	1315.67	14.3333
	11.0204	1440.33	21.605	1369.5	9.5	1324.67	36.1494	1260.67	5.60753	1257.67	14.4029	1238.33	27.2356	1280	11.5326	4381.67	27.8109				11.0204	1400	20.8087	1332	8.14453	1245.5	65.5	1231.5	29.5	1173.67	11.6952	1166	4.04145	1224.67	19.342	1351	23.3524	4381.67	27.8109				11.0204	1582.67	12.6007	1401.67	39.6246	1336.33	16.3435
	11.9388	1429.67	0.881917	1386	8	1280.67	16.272	1262	32.3471	1223.67	13.1318	1241	29.2803	1284.33	24.6937	4370.33	52.7394				11.9388	1419.67	30.2012	1327.33	29.0364	1180	21	1222.5	4.5	1169.67	5.48736	1181	12.0139	1218	28.0416	1334.67	24.2304	4370.33	52.7394				11.9388	1620	30.6649	1415	2.3094	1380.67	6.17342
	12.8571	1450	28.4488	1417	12	1295.33	15.6773	1258	18.0831	1252.33	12.9142	1246	41.5853	1249.33	7.66667	4317.33	74.0278				12.8571	1418.67	13.7154	1324	3.05505	1256	10	1209.5	7.5	1176.67	10.1708	1182.33	18.8886	1231.67	50.7094	1289.33	37.649	4317.33	74.0278				12.8571	1648.33	24.2647	1449.33	13.8604	1380.33	19.785
	13.7755	1425.33	26.3397	1409	4	1302.67	15.6027	1257.67	31.4872	1238	24.0278	1235.33	18.1873	1260.33	26.1937	4319.33	36.7529				13.7755	1412.33	14.3798	1320	14.7422	1231.5	9.5	1228.5	24.5	1129.33	23.6807	1179	17.4738	1218.33	34.3527	1324.67	19.0992	4319.33	36.7529				13.7755	1670	1.52753	1495	19.0788	1373	18.1475
	14.6939	1396.33	18.622	1367.5	1.5	1310.67	17.0717	1259.33	21.1686	1201.67	6.43774	1238.67	34.6234	1266.67	24.3402	4326.33	43.2255				14.6939	1428	2.51661	1348	15.0111	1259.5	11.5	1200	3	1165	26.9506	1208.33	8.76229	1229.67	19.2296	1336.33	45.1233	4326.33	43.2255				14.6939	1761.33	47.9386	1547.67	31.9705	1422.67	28.9386
	15.6122	1440	21.5716	1342.5	1.5	1281.33	22.7034	1241.33	14.4952	1219.67	21.8658	1235.67	15.8149	1262.67	16.9738	4278	28.8675				15.6122	1404	5.1316	1344	4.16333	1251.5	34.5	1226	24	1180	14.0119	1174.33	12.441	1200.33	28.8348	1315	13.6504	4278	28.8675				15.6122	1773.33	41.1272	1570.67	42.5532	1451	16.0416
	16.5306	1390.67	30.8779	1404	4	1303.33	43.2139	1221	11.9304	1214.67	9.33333	1284	4.58258	1283.67	29.924	4262	14.9332				16.5306	1415	34.6987	1370	9.07377	1255.5	31.5	1189	26	1172.67	18.0954	1180	19.6977	1217.33	10.651	1347	32.0364	4262	14.9332				16.5306	1862.67	31.2001	1614.67	0.881917	1494.33	51.2196
	17.449	1422.33	13.2204	1333.5	53.5	1283.33	29.1681	1248.67	24.1684	1220.67	35.5918	1217.33	6.66667	1252	16.0728	4304.33	17.3237				17.449	1436	22.942	1348.33	23.6244	1238	14	1238.5	44.5	1165	23.6925	1192	8.18535	1237.33	12.8106	1284.67	39.5699	4304.33	17.3237				17.449	1972	41.8688	1678	18.1475	1512.67	35.272
	18.3673	1429.33	39.6667	1363.5	13.5	1256.67	21.1056	1215	31.5753	1237	12.7017	1236	30.8599	1224.33	22.8206	4348	29.8161				18.3673	1418	18.1934	1370	16.2583	1252	9	1229.5	28.5	1141.33	3.38296	1185.33	10.9291	1225	21.5948	1258	22.1133	4348	29.8161				18.3673	2025	34.9619	1692.33	30.9534	1555	14.8436
	19.2857	1441.67	10.8372	1386.5	14.5	1307	24.173	1208.33	11.0504	1208	4	1244.67	6.48931	1254.33	18.0954	4286.33	40.068				19.2857	1450	16.5227	1341	31.607	1264.5	24.5	1194	1	1163.33	22.0177	1212.33	8.83805	1202	39.5011	1289	19.8578	4286.33	40.068				19.2857	2117.33	26.8473	1742.33	31.3174	1595.67	19.0992
	20.2041	1415.67	6.9602	1361.5	12.5	1284.33	23.3833	1238	31.1769	1224	16.7033	1221.33	12.3333	1257.67	33.1126	4241.67	21.1056				20.2041	1454.33	1.76383	1357.67	19.7512	1263	3	1249	14	1181.33	20.7311	1187.67	20.6667	1260.67	14.3333	1309.67	24.7813	4241.67	21.1056				20.2041	2171.33	38.9544	1814	36.5923	1616	34.0196
	21.1224	1441	39.9541	1376.5	7.5	1266	6.08276	1225.33	39.7254	1217.33	15.3442	1232.67	22.8206	1234	34.8281	4298	62.5247				21.1224	1489.67	20.6989	1398.33	41.1515	1201.5	50.5	1209	8	1179.67	7.5351	1198.33	24.0093	1244.33	38.1109	1275	10.0664	4298	62.5247				21.1224	2261	27.6225	1861	23.8607	1734.33	43.6056
	22.0408	1462.33	22.1911	1372	14	1290.67	40.043	1221.67	29.4241	1209.67	14.746	1205	15.308	1205	3.78594	4292	35.0856				22.0408	1458.67	16.2515	1384.33	9.68389	1280.5	63.5	1268	9	1197.33	12.0185	1194.33	14.1931	1234.67	36.0386	1283.67	17.8916	4292	35.0856				22.0408	2343	47.9618	1934.33	29.79	1747.33	36.3333
	22.9592	1466.33	52.209	1348	29	1287.67	33.5476	1266.67	28.2213	1211.33	18.4962	1223.67	27.6064	1226.67	10.729	4223	41.0406				22.9592	1517.67	14.4952	1419	19.975	1268.5	27.5	1260	0	1150	16.2583	1218.67	0.881917	1224.33	28.5209	1316	25.1661	4223	41.0406				22.9592	2430	54.5008	1955.67	38.6968	1786.67	33.8444
	23.8776	1467	49.4267	1365	20	1291.33	10.5251	1224	22.053	1229	22.301	1222.33	2.18581	1258	44.658	4304.67	47.7505				23.8776	1524.33	9.83757	1407.33	26.1173	1302	0	1256.5	6.5	1200.67	12.4141	1192.33	2.96273	1199.67	58.7121	1288.33	18.2605	4304.67	47.7505				23.8776	2504.67	51.1284	2061.67	53.7101	1857.67	27.1682
	24.7959	1484	45.1331	1388.5	0.5	1303.67	30.0684	1222.67	33.7062	1219.33	13.1318	1197	28.1484	1246	22.301	4266.67	28.6201				24.7959	1516.67	20.4151	1404.33	33.5774	1260	34	1256	3	1212	8.3865	1196	15.1438	1208.67	29.5766	1283	9.53939	4266.67	28.6201				24.7959	2586	54.5558	2099.67	53.6977	1870	26.6333
	25.7143	1476	26.1534	1388.5	54.5	1292.67	20.8513	1236.67	40.4324	1253	13.3167	1204.33	8.96908	1224	24.7857	4286.67	44.5808				25.7143	1542.33	21.881	1420.67	12.4141	1293.5	50.5	1268	40	1224.33	13.3458	1149	6.1101	1270.67	44.4385	1241.33	20.1853	4286.67	44.5808				25.7143	2637	59.6574	2122	40.7063	1913.67	37.3512
	26.6327	1519	43.0349	1360.5	22.5	1305	19.6977	1246.67	17.3333	1236.33	5.54777	1223.33	7.75314	1226.67	16.7564	4307.67	47.3474				26.6327	1603.67	63.8914	1448	10.8167	1313.5	28.5	1257.5	15.5	1198	29.1433	1218.67	9.33333	1230.33	14.9703	1262	22.7156	4307.67	47.3474				26.6327	2739	75.0022	2226.33	28.1681	1980.67	26.7104
	27.551	1536	61.5386	1401.5	35.5	1304	15.3948	1196	25.1064	1224.33	7.5351	1220	23.516	1255	19.8578	4284	33.7244				27.551	1612.67	53.4862	1462.33	20.3825	1248.5	36.5	1266	5	1197	11.2694	1210.67	5.33333	1246.67	19.2209	1284.33	14.2517	4284	33.7244				27.551	2745.67	66.2629	2278.67	52.5907	2006	30.6159
	28.4694	1538.67	32.5849	1385	2	1311.67	26.2636	1225.33	17.2466	1240.67	2.60342	1207	19.3993	1251	1.52753	4282	45.3909				28.4694	1624	56.1516	1434.67	20.6263	1314	23	1291.5	6.5	1206.33	15.0148	1221.67	7.85988	1248.67	22.2286	1241.67	40.7649	4282	45.3909				28.4694	2817	41.0041	2355.67	29.924	2058	53.7246
	29.3878	1571	51.1175	1411	30	1333.67	26.8473	1236.67	27.6908	1221.67	17.6289	1245.33	19.3764	1232	27.6466	4315	40.501				29.3878	1665.67	52.3142	1445.33	28.9617	1329.5	46.5	1300.5	6.5	1201	10.4083	1224.67	7.83865	1248	40.501	1265	14.5258	4315	40.501				29.3878	2874	73.3508	2410	19.6554	2094.33	47.2382
	30.3061	1594	29.5466	1412	22	1313	29.0517	1231	4.3589	1219.67	3.92994	1240	13.3167	1222.67	30.3882	4265.67	24.835				30.3061	1674.67	76.621	1510.33	53.9825	1291.5	7.5	1318.5	1.5	1213	5.2915	1242.67	17.817	1271	27.0555	1246	29.8161	4265.67	24.835				30.3061	2943.33	52.1675	2394.33	36.3379	2169.67	45.994
	31.2245	1597.67	31.8137	1441.5	11.5	1313.67	11.0202	1239.33	15.0702	1197.67	14.3333	1201	18.3576	1225.33	32.9511	4244	35.5293				31.2245	1688	78.1366	1512.67	30.6884	1332.5	41.5	1301	16	1236.33	20.3825	1263.67	24.8283	1245	33.5609	1257.67	11.7945	4244	35.5293				31.2245	2946	36.6652	2487	67.6782	2171.67	18.8886
	32.1429	1626	32.9242	1438.5	30.5	1347.67	30.2067	1242	29.4845	1221.67	6.66667	1212.33	6.66667	1217	3.4641	4293	55.6687				32.1429	1734.33	51.969	1512	27.5923	1375.5	23.5	1293	23	1263.67	18.415	1250.67	13.8604	1246	46.8935	1279.33	31.5929	4293	55.6687				32.1429	3032	54.0494	2529.67	34.7867	2251.33	28.8694
	33.0612	1643	50.8626	1445	4	1346.67	8.33333	1254.33	28.7885	1218	16.2583	1263	8.18535	1243	17.5214	4260.33	18.4782				33.0612	1816.33	55.5258	1520.67	40.523	1352	5	1334	29	1235.67	19.1688	1280.67	20.3415	1264.33	21.9874	1255	14.5717	4260.33	18.4782				33.0612	3076	28.4488	2588.67	49.1472	2260	48.1283
	33.9796	1684	33.6502	1485.5	17.5	1329.67	5.66667	1271	15.7162	1213.67	7.79601	1220.67	18.415	1218.33	20.8513	4252	41.1987				33.9796	1842	87.5005	1563.67	44.5059	1408	10	1354.5	2.5	1248	10.1489	1252	13.7477	1262.67	50.3631	1226	13	4252	41.1987				33.9796	3062.33	42.0806	2602.33	75.1761	2276.33	19.1949
	34.898	1714	17.6163	1450	39	1364.67	24.1684	1279.67	21.6205	1229	28.931	1228	6.65833	1197	18.0093	4234.33	57.955				34.898	1854.67	101.374	1562.33	50.8342	1369	32	1359.5	35.5	1272.67	15.6454	1275.67	8.25295	1266.33	32.4414	1281	25.5147	4234.33	57.955				34.898	3161	23.516	2700.67	29.3333	2323	32.7872
	35.8163	1736	8	1464.5	69.5	1382	2.64575	1259.67	2.848	1253.67	17.2852	1235.67	16.8259	1235.67	20.6263	4251.33	32.199				35.8163	1899.33	87.2474	1582	33.8674	1440.5	17.5	1330	12	1269.33	5.23874	1299	25.658	1278	23.7978	1254.67	27.6908	4251.33	32.199				35.8163	3151	36.1985	2696	48.0139	2360.33	24.8886
	36.7347	1751	18.1934	1496.5	16.5	1387.67	8.25295	1268	12.7671	1265.67	8.19214	1232.33	34.7099	1227.67	29.7228	4241.67	50.3995				36.7347	1951.67	119.625	1589.33	34.1874	1442.5	25.5	1357	9	1294	49.5412	1310.67	23.4687	1232.33	26.7665	1252	16.1658	4241.67	50.3995				36.7347	3237	58.2866	2751	42.1584	2392.33	29.2252
	37.6531	1746.33	15.857	1530	3	1390.33	3.84419	1295.33	15.5599	1231.67	17.5341	1267	9.50438	1225.67	31.798	4260.67	61.2218				37.6531	1978	89.1983	1673.67	56.0188	1426.5	36.5	1383	17	1275	3.4641	1305.67	21.5278	1254	23.3524	1249.67	19.785	4260.67	61.2218				37.6531	3252.33	25.9765	2802.67	26.6917	2417.67	40.7649
	38.5714	1809.67	16.9148	1520.5	15.5	1409.33	13.8604	1330	32.5167	1275.33	5.92546	1266.67	20.4641	1235	11.0151	4269.33	31.5454				38.5714	2043.33	89.6741	1677.67	47.3615	1479.5	34.5	1432.5	0.5	1287.67	33.5973	1299.33	32.199	1260	29.9388	1241.67	14.4952	4269.33	31.5454				38.5714	3348.33	79.3564	2797.33	42.2308	2426	33.8575
	39.4898	1859	18.5831	1529.5	1.5	1401.33	0.881917	1298.67	5.84047	1253.67	8.08977	1253	20.6478	1245.33	18.2056	4235.33	62.7092				39.4898	2054	103.058	1695.33	57.3479	1456	0	1403.5	2.5	1328	21.6564	1288.67	11.0504	1276	25.7099	1220.67	12.3333	4235.33	62.7092				39.4898	3362.67	66.519	2869	30.4357	2491	35.3412
	40.4082	1891	7.02377	1536.5	19.5	1420.33	13.691	1287	31.0054	1254.67	19.1253	1273	45.4313	1218.33	45.8597	4240.33	68.6691				40.4082	2109.33	116.3	1696.67	88.3447	1475	6	1433.5	31.5	1313	16.7033	1305.67	17.9475	1290	29.7714	1252	33.2866	4240.33	68.6691				40.4082	3386	33.546	2883.67	25.0488	2485	32.3161
	41.3265	1877.33	21.9874	1553	19	1421.33	7.31057	1305	22.8692	1295.67	12.1974	1279.33	20.9311	1256	25.1064	4229	48.0139				41.3265	2145.67	124.72	1728.33	90.2447	1487.5	6.5	1444	28	1290.33	40.6708	1322.33	24.7004	1277	17.088	1217.67	13.1191	4229	48.0139				41.3265	3409	52.8488	2878.67	54.5568	2593.67	69.9055
	42.2449	1938.67	33.4132	1585.5	37.5	1448	16.6433	1299	33.0051	1245.67	10.729	1264.67	15.4524	1238	39.1195	4211.67	40.1345				42.2449	2202.67	149.805	1770	90.7983	1538.5	52.5	1475.5	5.5	1308.67	44.0353	1271.33	20.6263	1269.67	34.1776	1226.33	23.751	4211.67	40.1345				42.2449	3463.33	19.7005	2963.33	40.0264	2588	31.1929
	43.1633	1978.67	13.691	1588	45	1461	9.86577	1333.33	35.0729	1261	11	1284.67	6.33333	1249	20.0749	4265.33	51.5957				43.1633	2191	122.623	1787	76.6312	1535	11	1461.5	9.5	1316.67	17.4865	1319.67	43.6438	1283.33	25.6407	1234.67	23.3119	4265.33	51.5957				43.1633	3516.33	46.5988	3016	27.0617	2626.33	35.9738
	44.0816	2021.67	11.1704	1588.5	2.5	1476.33	23.4118	1303.33	36.0386	1277	8.544	1255	26.4575	1255.67	33.1378	4239.67	54.2965				44.0816	2211.33	143.927	1821.33	106.427	1520.5	41.5	1438.5	26.5	1340.67	46.0085	1317.33	38.843	1297.33	19.342	1244	26.0576	4239.67	54.2965				44.0816	3497.67	48.8888	3055.67	57.8513	2640.33	24.9087
	45	2018.33	38.1241	1608.5	29.5	1476	22.2711	1347	19.5021	1297	21.6564	1287.67	18.0954	1247.33	11.7237	4166	27.3191				45	2284	123.217	1839.67	120.784	1548	23	1497	1	1333.33	36.0386	1335.67	26.4092	1279	27.7849	1242.33	28.1504	4166	27.3191				45	3528.67	37.024	3067	58.8473	2695.67	63.336
	45.9184	2083.67	27.5701	1638	22	1472.33	17.6383	1367.33	22.3632	1303.67	7.4461	1282.33	22.1911	1218.67	40.3085	4243.33	57.5162				45.9184	2274	149.591	1861.67	101.925	1588.5	4.5	1513	6	1339	42.7122	1366.67	41.8742	1284.67	48.2159	1240.33	2.4037	4243.33	57.5162				45.9184	3580.67	47.6841	3086.33	26.308	2661.33	47.6317
	46.8367	2120.33	13.691	1605	29	1498.67	36.5255	1356.33	35.3522	1279	20.8407	1290.33	25.458	1231.33	34.8058	4218.33	32.8955				46.8367	2337.67	116.837	1914	96.0278	1596.5	15.5	1511.5	30.5	1356.67	26.3397	1365	30.6649	1305.33	43.6361	1240.67	15.6027	4218.33	32.8955				46.8367	3600.33	33.7161	3134	48.0139	2751	39.2726
	47.7551	2101.67	10.2686	1649.5	25.5	1528.33	35.4134	1342.33	25.6732	1296	13.5769	1269	8.32666	1251	17.5594	4205	13.0512				47.7551	2382.33	97.2237	1943.33	126.534	1616	60	1534	47	1389.33	48.8683	1381.67	37.1588	1341.33	38.8773	1240.67	16.2207	4205	13.0512				47.7551	3604.67	66.2378	3140.33	49.8308	2725.33	45.1565
	48.6735	2109.67	13.0427	1684	43	1524.67	25.4318	1373.67	17.1302	1311	30.6159	1290.67	10.4934	1264.67	28.4156	4172	40.0375				48.6735	2414.67	123.08	1956.67	132.59	1649	36	1515.5	50.5	1364.33	43.762	1374	24.5153	1319.67	30.6286	1260.67	25.4056	4172	40.0375				48.6735	3675.67	92.073	3194	55.9732	2786.33	49.8174
	49.5918	2156.67	28.2921	1672	22	1566	26.727	1336.33	26.5225	1327.67	15.7092	1302.67	22.1836	1257.67	18.5502	4238.67	40.8344				49.5918	2434	140.898	2019	132.435	1647.5	5.5	1532.5	13.5	1365.67	43.8837	1372.33	33.5128	1291	17.9258	1250	4.93288	4238.67	40.8344				49.5918	3691.33	57.406	3209	54.5008	2787.67	45.9903
	50.5102	2155	36	1698.5	25.5	1587.67	5.23874	1373	36.5011	1343.33	25.8865	1313.33	32.7482	1254	36.3456	4190.33	49.7237				50.5102	2461.33	121.992	2007.67	101.555	1663	22	1567.5	37.5	1376.33	38.2724	1378	76.8266	1304.33	38.6839	1267.33	18.6667	4190.33	49.7237				50.5102	3679.67	28.7885	3241.67	40.7649	2808.67	54.9859
	51.4286	2233.67	24.4563	1740.5	10.5	1564.33	23.7861	1437.33	13.6423	1353	25.9679	1330.67	11.2002	1252.33	15.4308	4245	99.3378				51.4286	2533	139.987	2084.33	132.797	1681.5	15.5	1601.5	16.5	1425.67	60.0342	1335.33	42.3884	1317.33	17.0326	1240.67	16.3741	4245	99.3378				51.4286	3667.67	28.1445	3209.67	31.3174	2847	46.7369
	52.3469	2238.33	21.2786	1741.5	11.5	1569.67	12.441	1402.67	25.4122	1339	28.0238	1328.33	4.09607	1245.33	33.7902	4213.33	27.2845				52.3469	2481.33	95.0514	2110.33	133.174	1702.5	19.5	1615.5	30.5	1427.67	34.1874	1361.67	50.0211	1312.67	30.7481	1221.33	12.3333	4213.33	27.2845				52.3469	3672.67	49.9744	3269.33	51.969	2874	24.8462
	53.2653	2255.67	9.82061	1716	5	1587	19.4679	1414	22.4796	1334.33	15.9199	1322.33	10.2686	1246.67	42.1677	4194	51.0294				53.2653	2539.67	146.906	2089.67	119.374	1737	32	1642.5	14.5	1422.67	59.834	1391	41.7892	1310	12.2882	1214	22.053	4194	51.0294				53.2653	3710	20.5183	3293.33	22.8352	2874	60.5558
	54.1837	2284.33	13.2455	1758	38	1631.33	28.8521	1417	20.232	1335.33	39.8427	1294	16.8226	1275	24.2487	4206.67	41.4501				54.1837	2525.33	141.292	2134	106.108	1742.5	0.5	1643	33	1428.33	46.4842	1380	39.1195	1330.33	4.40959	1245.67	34.6667	4206.67	41.4501				54.1837	3811.67	18.7735	3307	36.0139	2888.67	68.7055
	55.102	2300	31.0215	1759	4	1643.67	15.9826	1434.67	42.3373	1340.67	16.5865	1317.33	12.0046	1272	43.9356	4141.67	24.2304				55.102	2529.33	137.47	2166.67	127.059	1709.5	15.5	1632.5	22.5	1475.33	51.2911	1387.67	42.9935	1322.67	16.8259	1233.33	16.8951	4141.67	24.2304				55.102	3731	49.9433	3383.33	26.6917	2938.67	43.8799
	56.0204	2289.33	10.2686	1834	7	1677.33	10.4934	1431.33	45.8342	1353.33	32.3797	1339	6.4291	1241	17.0098	4170	39.6274				56.0204	2543.67	133.247	2166.33	119.722	1802.5	29.5	1664	8	1459	60.0583	1421.67	92.1346	1326.33	24.0439	1210.67	9.76957	4170	39.6274				56.0204	3756.67	63.336	3355.33	46.0591	2927.33	35.0444
	56.9388	2328.33	27.2662	1848	28	1636	18.5831	1434.33	41.3696	1364.67	15.2352	1347	10.5987	1266	24.9867	4202.67	43.8837				56.9388	2539.33	105.17	2170	96.0833	1828	27	1697	70	1436.33	54.4926	1393.33	62.1191	1341.33	50.8735	1232	22.1886	4202.67	43.8837				56.9388	3742	30.271	3425.33	36.1678	2947.33	49.4312
	57.8571	2359	6.35085	1830.5	11.5	1649.67	34.9396	1451.67	74.9007	1344.33	25.6212	1332.33	8.74325	1283	23.6432	4192.67	22.3632				57.8571	2582.33	121.743	2195	103.928	1816.5	29.5	1678.5	46.5	1464.33	72.7835	1404	64.5058	1331	35.7957	1227.67	22.4078	4192.67	22.3632				57.8571	3744	13.7961	3453.33	38.4895	3013	54.9939
	58.7755	2361.33	46.1928	1826	10	1681.67	31.6667	1411	44.911	1350.33	23.7861	1348.67	6.69162	1268	17.7858	4168.33	36.4524				58.7755	2633.67	122.014	2245.67	116.779	1844	23	1668.5	11.5	1493.33	80.0215	1389.67	74.7804	1318.67	24.251	1235	18.23	4168.33	36.4524				58.7755	3772.33	31.7508	3434.67	22.4227	2988.33	60.1036
	59.6939	2363	17.3494	1884.5	28.5	1703	20.9523	1469	35.2326	1368.33	17.9475	1345	5.2915	1283	26.0832	4158	34.0441				59.6939	2632.67	105.761	2214	94.1134	1866	3	1740.5	34.5	1500.67	37.5692	1437	76.0285	1334.67	44.4385	1249	10.2632	4158	34.0441				59.6939	3795	45.0814	3446	30.3699	3019.67	48.6118
	60.6122	2386	9.07377	1923.5	1.5	1694.67	23.6807	1486.67	35.2199	1360	10.8167	1346.33	39.1677	1279	16.1658	4233	43.1084				60.6122	2617.33	122.205	2278.33	94.1813	1875	39	1735	2	1487.67	55.5258	1452	72.2795	1327.33	21.4813	1274.33	22.4227	4233	43.1084				60.6122	3766	6.55744	3449.33	18.7735	3025.33	39.2825
	61.5306	2409.33	31.0179	1884.5	8.5	1730.33	7.05534	1519.33	46.1531	1389.33	6.43774	1371.33	10.9899	1245.67	16.7465	4231.33	52.853				61.5306	2673	117.687	2287	104.096	1913.5	20.5	1745	5	1497.33	54.3149	1440	87.5043	1319	46.1303	1259	13.3167	4231.33	52.853				61.5306	3823.67	56.6784	3540.67	43.3449	3096	61.0983
	62.449	2464	18.3394	1954.5	28.5	1734.67	36.177	1498	43.1393	1372.67	12.441	1364.67	14.746	1281	28.2902	4208.67	30.2067				62.449	2690	104.058	2277.67	96.7821	1920.5	57.5	1797	8	1525.67	72.6667	1454	70.6847	1308.67	53.5796	1240.67	11.6667	4208.67	30.2067				62.449	3790.33	37.8344	3510	45.0333	3028.67	40.9159
	63.3673	2510	20.6478	2001.5	32.5	1725	35.1331	1524.67	45.6302	1374	21.362	1348	29.9555	1281.67	18.415	4174.33	37.6932				63.3673	2691	126.745	2340	122.582	1906	22	1780.5	48.5	1487.33	50.0711	1420	82.4399	1350.33	50.2803	1248.67	17.742	4174.33	37.6932				63.3673	3792.33	20.6747	3579	19.4251	3133.33	54.3824
	64.2857	2485.67	33.4581	1928.5	11.5	1767.33	21.3646	1567	56.5361	1403	11.6762	1356	21.166	1284.67	14.9703	4164	55.2449				64.2857	2665.33	105.58	2349.67	94.9427	1977.5	29.5	1750.5	33.5	1551	93.7248	1461.33	88.3201	1324.67	36.6712	1248.33	13.2204	4164	55.2449				64.2857	3794.33	55.1674	3554	66.5507	3118	65.9874
	65.2041	2473.67	40.2506	1981	42	1767.33	29.2024	1532	49.0136	1388.33	12.8106	1389.67	9.90511	1258	39.3997	4207.33	46.8947				65.2041	2674.33	126.661	2382.33	110.264	1955	48	1782.5	8.5	1552.67	79.7043	1447.67	72.9528	1330	20.7926	1257.67	6.48931	4207.33	46.8947				65.2041	3856	20.2978	3550	47.3181	3127	50.6491
	66.1224	2517.67	13.3458	1993.5	9.5	1808.67	27.8109	1547	59.4082	1438	17.6918	1358.67	9.17121	1264	14.5717	4111.67	60.5099				66.1224	2694.33	126.167	2356	110.851	1994	1	1795.5	2.5	1568.67	82.0698	1455	89.2711	1338.67	35.4087	1230	7	4111.67	60.5099				66.1224	3809.33	28.881	3608	33.6006	3137.33	31.9496
	67.0408	2480.33	30.3113	2009.5	20.5	1773	28	1550.33	56.6402	1437	35.2751	1395	8.5049	1285.67	16.5965	4158.67	37.1229				67.0408	2691.33	129.293	2400.33	127.866	1992	28	1832.5	27.5	1531	65.643	1465	90.5041	1336	25.7164	1266.67	9.38675	4158.67	37.1229				67.0408	3871	28.7112	3692.33	42.5219	3177.33	19.9193
	67.9592	2533.33	26.6667	2015	8	1834.67	24.5515	1558	33.3217	1436.67	24.9689	1394	15.7162	1274	40.0541	4163.33	23.5396				67.9592	2740	147.409	2423	100.132	2008	31	1792.5	6.5	1537	60.8632	1492.67	66.8639	1321	28.7924	1250.67	13.4454	4163.33	23.5396				67.9592	3854.67	5.78312	3614	20.0333	3151	39.6611
	68.8776	2495.67	16.4958	2047	25	1851.67	55.264	1602.67	35.5543	1442.67	21.7358	1384	11.5036	1260	23.8607	4156	22.8108				68.8776	2732.33	120.693	2434.33	107.495	2037.5	22.5	1830	32	1571.33	71.7875	1504.67	106.549	1326.33	22.5783	1244.33	15.3876	4156	22.8108				68.8776	3830	52.5738	3587.67	57.2053	3161	26.2298
	69.7959	2566	24	2096	8	1834.67	17.3718	1562	50.4777	1458	11.5326	1381.33	4.91031	1289.67	19.7174	4135.67	71.2328				69.7959	2767.33	146.317	2467.67	109.547	2038.5	14.5	1870	2	1605	78.5005	1512	97.1391	1352.67	53.2833	1252	8.18535	4135.67	71.2328				69.7959	3862.33	34.4787	3666	25.658	3152	51.643
	70.7143	2565	18.735	2068.5	0.5	1836	52.3068	1572	62.5247	1455	26.0832	1427.67	19.3678	1283	15.5027	4145	12.0139				70.7143	2765.33	128.355	2473	129.62	2015.5	31.5	1833	22	1605	63.6108	1489.33	86.7647	1328.33	51.9658	1232.33	24.504	4145	12.0139				70.7143	3870	19.6554	3703.67	47.3861	3151.67	25.3136
	71.6327	2569.33	34.1679	2097	58	1873.33	13.6178	1577.33	42.136	1445.33	17.7983	1419.67	25.5691	1293	20.8087	4149	37.099				71.6327	2753.33	118.942	2431.67	109.582	2085.5	45.5	1884	21	1594.67	75.8471	1494.33	99.3987	1329.33	33.193	1244	21.3776	4149	37.099				71.6327	3861	27.3008	3718.33	32.6411	3272	20.9523
	72.551	2558.33	11.6952	2061	6	1902.67	42.0648	1591.33	57.2897	1484.33	21.7588	1425.33	30.1791	1281.33	29.9017	4138.33	34.377				72.551	2762	140.171	2481	136.269	2124	43	1866.5	37.5	1617	81.5046	1485	94.2974	1338.67	45.3884	1262	14.7422	4138.33	34.377				72.551	3882.67	25.6667	3698.33	47.7575	3282	44.7474
	73.4694	2542	27.7308	2154.5	15.5	1898	17.6163	1580.67	35.2578	1501	19.975	1431.67	8.08977	1305.67	57.1732	4165	29.8161				73.4694	2770	107.561	2508	111.698	2093	41	1891.5	28.5	1594.67	81.8338	1499.33	78.5501	1339.33	32.544	1224.33	3.1798	4165	29.8161				73.4694	3846.33	28.3862	3719.67	46.6202	3290.33	50.3466
	74.3878	2595.33	30.6612	2120	31	1910	46.8081	1620.67	59.9287	1481.33	19.8774	1414.67	32.6309	1321	23.2451	4172.33	54.5476				74.3878	2796.67	129.663	2483	102.51	2120	37	1918	32	1627.67	65.9326	1482.67	104.199	1347.67	44.4685	1236.33	11.6237	4172.33	54.5476				74.3878	3860.67	24.7274	3665.33	38.9544	3287	57.1868
	75.3061	2599.33	32.4465	2087	23	1916.33	51.2326	1594	48.775	1461.67	26.0853	1407.33	11.893	1291.33	9.35117	4100.33	34.5945				75.3061	2787.67	132.379	2540.33	112.378	2125.5	5.5	1879.5	18.5	1628.67	89.3408	1503.67	74.776	1358	49.0951	1243	25.0067	4100.33	34.5945				75.3061	3937.33	40.4818	3707	32.2542	3333.67	42.3963
	76.2245	2563.33	13.2832	2085	46	1923	32.3161	1614	45.1774	1474	23.1589	1435	11.7898	1304.33	32.3797	4180.67	45.0642				76.2245	2771.33	160.541	2548.67	117.616	2152.5	40.5	1935	51	1649.33	68.8218	1536	94.4951	1361.33	36.5574	1245.67	24.835	4180.67	45.0642				76.2245	3894.67	58.1674	3651.33	35.3663	3318.67	73.1809
	77.1429	2568.67	37.3735	2172.5	24.5	1940.67	64.7182	1662	28.0416	1489.33	2.02759	1444.33	18.5592	1310.67	6.66667	4116.33	32.3127				77.1429	2833.67	139.008	2526.33	108.269	2144.5	22.5	1926	55	1613.67	61.553	1513	93.1683	1362	48.4974	1227	15.6312	4116.33	32.3127				77.1429	3943.67	47.7645	3745	41.1866	3306	65.8964
	78.0612	2614	22.5167	2187.5	3.5	1956	34.6458	1600	68.5493	1507	31.5119	1443.67	33.9624	1286.67	22.2436	4141	30.0222				78.0612	2799.33	95.0374	2568	111.921	2178.5	87.5	1925	21	1650	89.2711	1501.33	114.348	1355.67	47.1393	1282	23.4592	4141	30.0222				78.0612	3866.67	43.8837	3776.67	13.3208	3317.33	65.1059
	78.9796	2603	37.2201	2201	13	1962.67	32.4054	1648.67	38.8344	1523	30.4138	1436.33	28.103	1286	22.5019	4108.67	54.0442				78.9796	2805.33	136.385	2598.67	107.416	2172.5	77.5	1982.5	1.5	1655	90.7322	1560.67	86.4953	1373.67	56.286	1243.33	23.1828	4108.67	54.0442				78.9796	3901.33	17.2948	3718.67	57.6204	3334.67	39.3968
	79.898	2641.67	18.5502	2173	42	1960.33	10.9747	1637.67	56.9278	1507.67	15.4308	1458.67	25.208	1278.33	48.8956	4144	48.9932				79.898	2824.67	137.909	2550.67	77.5464	2198.5	89.5	2027	39	1656.33	73.7774	1516.33	101.834	1364.33	42.6471	1234.33	25.8285	4144	48.9932				79.898	3882.67	45.4985	3741.67	18.2056	3348.67	21.4035
	80.8163	2658	10.2632	2234.5	39.5	1966.67	12.3333	1649.33	40.6667	1508.33	24.538	1486	17.3494	1302	22.5167	4088	24.5153				80.8163	2868.67	106.699	2611	113.059	2181.5	52.5	1968.5	23.5	1677	96.085	1522.67	96.9989	1363	57.5065	1223.67	26.9835	4088	24.5153				80.8163	3919	14.5717	3755.33	37.7727	3353	73.5119
	81.7347	2670.67	41.6347	2209	9	2005.67	30.0241	1638	52.4309	1537.67	10.729	1490.67	20.3497	1306.33	6.43774	4169	34.9619				81.7347	2816.33	132.306	2628	127.236	2204	71	1976	36	1685.67	111.729	1564.67	99.5613	1366	25.5147	1241.67	17.3718	4169	34.9619				81.7347	3869	23.7557	3710	49.4874	3361	44.411
	82.6531	2646.67	28.8232	2208	16	1998	21.5948	1650.33	41.7985	1507.67	5.92546	1425.67	31.3174	1321.33	15.3007	4103.33	64.646				82.6531	2844	128.598	2631.67	115.834	2231.5	18.5	1969	41	1655.33	92.8876	1532	114.614	1341.33	48.8956	1258.33	12.9142	4103.33	64.646				82.6531	3876.67	34.4012	3784.33	19.342	3392.33	63.4937
	83.5714	2677.67	42.4748	2225	31	1987.33	16.4958	1676	35.5949	1522	18.7705	1485	13.2288	1322.67	23.3119	4133.67	76.176				83.5714	2840	123.573	2652.67	95.9589	2212	51	1995.5	53.5	1703.33	92.178	1555.67	123.459	1364.67	41.6827	1250.33	8.68588	4133.67	76.176				83.5714	3870	54.9909	3749.33	32.7482	3344.33	10.4775
	84.4898	2633.33	25.6407	2223.5	9.5	2004.67	25.7509	1687.67	47.6667	1530	14.7986	1469.67	32.8498	1284.67	18.5861	4110	57.5876				84.4898	2890	160.301	2632.33	95.0514	2265	20	1997	14	1695.33	113.249	1574	103.184	1374	54.8088	1281	9.84886	4110	57.5876				84.4898	3869.33	53.0451	3775	44.0038	3412.67	6.43774
	85.4082	2667	23.5867	2220	60	2033.33	30.9641	1699	46.5439	1583.67	15.4524	1509	13.8684	1290.67	18.8532	4200.67	51.6602				85.4082	2820.67	125.148	2659.67	123.08	2267.5	30.5	2014	6	1700.33	94.9076	1572.67	88.4728	1363.67	45.1676	1242.67	19.0555	4200.67	51.6602				85.4082	3921.33	29.248	3769.67	6.74125	3397	41.4045
	86.3265	2643.33	56.6108	2267	27	2016.67	22.674	1688.67	30.3333	1547	20.1329	1480.67	14.1461	1327.67	36.4478	4070.33	38.4982				86.3265	2848.33	109.621	2625.33	97.335	2282.5	85.5	2043.5	17.5	1708	109.258	1555.33	121.842	1357	38.7599	1234	22.942	4070.33	38.4982				86.3265	3953.33	35.2247	3812.67	61.9471	3412.33	47.7365
	87.2449	2723.67	28.6143	2282.5	9.5	2042	49.9433	1692.67	42.7642	1572.67	16.2925	1502.33	19.342	1286	18.037	4115.33	58.2533				87.2449	2850.33	130.139	2632.33	64.5919	2294.5	31.5	2035	5	1721	83.7198	1599.67	101.627	1412.67	52.3779	1245	17.0098	4115.33	58.2533				87.2449	3869.67	29.0765	3776.67	12.4677	3364.33	40.1926
	88.1633	2683.33	45.0383	2297.5	9.5	2045.67	35.2436	1729.67	29.9017	1585.67	30.4211	1472	20.502	1293.33	20.8833	4130.67	62.0278				88.1633	2874.33	154.915	2702.33	89.9265	2226.5	31.5	2016	29	1733.33	88.8188	1614.33	113.881	1394.67	47.7156	1241.33	7.2188	4130.67	62.0278				88.1633	3939.67	67.5039	3824	25.5408	3407.33	35.6947
	89.0816	2680.67	44.9827	2317.5	28.5	2065.33	26.7229	1700.67	58.5444	1541.67	6.35959	1496.33	22.3184	1304.67	18.7735	4169	76.0614				89.0816	2859.67	118.571	2687.33	83.5311	2282.5	39.5	2067.5	11.5	1721	91.4403	1569.67	106.164	1409	59.1805	1225.33	7.88106	4169	76.0614				89.0816	3874.67	23.4118	3769.67	47.9873	3404	25.5408
	90	2681.67	50.5382	2266	29	2084	45.6216	1752.67	63.2043	1594.67	9.70109	1501.33	27.6667	1301.67	37.427	4147	58.8473				90	2846.67	119.875	2693.33	108.438	2323	2	2079.5	43.5	1780.67	95.377	1592.67	96.8062	1388.67	61.0091	1234.33	26.7665	4147	58.8473				90	3880.33	49.6935	3806	33.7095	3427	42.395
	Nonlin fit																				Nonlin fit																						Nonlin fit
		BAX-WT																				BAX-WT + BIM [0.5μM]																						BAX-WT + BIM [2.5μM]
		2t16 50μM	2t16 33μM	2t16 22μM	2t16 15μM	2t16 10μM	2t16 6.6μM	BAX-WT														2t16 50μM	2t16 33μM	2t16 22μM	2t16 15μM	2t16 10μM	2t16 6.6μM	2t16 0μM	BAX-WT															2t16 50μM	2t16 33μM	2t16 22μM	2t16 15μM	2t16 10μM	2t16 6.6μM
	Time (min)	Curve	Curve	Curve	Curve	Curve	Curve	Curve													Time (min)	Curve	Curve	Curve	Curve	Curve	Curve	Curve	Curve														Time (min)	Curve	Curve	Curve	Curve	Curve	Curve
	0	1.44078	1.38763	1.30729	1.24529	1.24063	1.24045	1.46489													0	1.40882	1.32396	1.2246	1.19163	1.15096	1.19465	1.25302	1.42698														0	1.30798	1.21335	1.18505	1.15264	1.14255	1.16683
	0.0900901	1.44078	1.38763	1.30729	1.24529	1.24063	1.24045	1.4559													0.0900901	1.40882	1.32396	1.2246	1.19163	1.15096	1.19465	1.25302	1.42698														0.0900901	1.30798	1.21335	1.18505	1.15264	1.14255	1.16683
	0.18018	1.44078	1.38763	1.30729	1.24529	1.24063	1.24045	1.45075													0.18018	1.40882	1.32396	1.2246	1.19163	1.15096	1.19465	1.25302	1.42698														0.18018	1.30799	1.21335	1.18505	1.15264	1.14255	1.16683
	0.27027	1.44078	1.38763	1.30729	1.24529	1.24063	1.24045	1.44645													0.27027	1.40882	1.32396	1.2246	1.19163	1.15096	1.19465	1.25302	1.42698														0.27027	1.308	1.21336	1.18505	1.15264	1.14255	1.16684
	0.36036	1.44078	1.38763	1.30729	1.24529	1.24063	1.24045	1.44264													0.36036	1.40882	1.32396	1.2246	1.19163	1.15096	1.19465	1.25302	1.42698														0.36036	1.30801	1.21336	1.18505	1.15265	1.14256	1.16685
	0.45045	1.44078	1.38763	1.30729	1.24529	1.24063	1.24045	1.43914													0.45045	1.40882	1.32396	1.2246	1.19163	1.15096	1.19465	1.25302	1.42698														0.45045	1.30804	1.21337	1.18505	1.15266	1.14257	1.16686
	0.540541	1.44078	1.38763	1.30729	1.24529	1.24063	1.24045	1.43588													0.540541	1.40882	1.32396	1.2246	1.19163	1.15096	1.19465	1.25302	1.42698														0.540541	1.30807	1.21338	1.18506	1.15267	1.14258	1.16688
	0.630631	1.44078	1.38763	1.30729	1.24529	1.24063	1.24045	1.4328													0.630631	1.40882	1.32396	1.2246	1.19163	1.15096	1.19465	1.25302	1.42698														0.630631	1.30812	1.21339	1.18506	1.15268	1.1426	1.16691
	0.720721	1.44078	1.38763	1.30729	1.24529	1.24063	1.24045	1.42987													0.720721	1.40882	1.32396	1.2246	1.19163	1.15096	1.19465	1.25302	1.42698														0.720721	1.30817	1.21341	1.18507	1.1527	1.14262	1.16695
	0.810811	1.44078	1.38763	1.30729	1.24529	1.24063	1.24045	1.42706													0.810811	1.40882	1.32396	1.2246	1.19163	1.15097	1.19465	1.25302	1.42698														0.810811	1.30824	1.21344	1.18509	1.15273	1.14265	1.16699
	0.900901	1.44078	1.38763	1.30729	1.24529	1.24063	1.24045	1.42437													0.900901	1.40882	1.32396	1.2246	1.19164	1.15097	1.19465	1.25302	1.42698														0.900901	1.30832	1.21347	1.1851	1.15276	1.14268	1.16704
	0.990991	1.44078	1.38763	1.30729	1.24529	1.24063	1.24045	1.42176													0.990991	1.40882	1.32396	1.2246	1.19164	1.15097	1.19465	1.25302	1.42698														0.990991	1.30842	1.2135	1.18512	1.1528	1.14272	1.16709
	1.08108	1.44078	1.38763	1.30729	1.24529	1.24063	1.24045	1.41923													1.08108	1.40882	1.32396	1.2246	1.19164	1.15097	1.19465	1.25302	1.42698														1.08108	1.30853	1.21355	1.18515	1.15285	1.14276	1.16716
	1.17117	1.44078	1.38763	1.30729	1.24529	1.24063	1.24045	1.41678													1.17117	1.40882	1.32396	1.2246	1.19164	1.15097	1.19465	1.25302	1.42698														1.17117	1.30865	1.2136	1.18518	1.1529	1.14281	1.16723
	1.26126	1.44078	1.38763	1.30729	1.24529	1.24063	1.24045	1.41439													1.26126	1.40882	1.32396	1.2246	1.19165	1.15097	1.19465	1.25302	1.42698														1.26126	1.3088	1.21366	1.18521	1.15297	1.14287	1.16731
	1.35135	1.44078	1.38763	1.30729	1.24529	1.24063	1.24045	1.41206													1.35135	1.40882	1.32396	1.22461	1.19165	1.15097	1.19465	1.25302	1.42698														1.35135	1.30896	1.21373	1.18525	1.15304	1.14294	1.16741
	1.44144	1.44078	1.38763	1.30729	1.24529	1.24063	1.24045	1.40978													1.44144	1.40882	1.32397	1.22461	1.19166	1.15097	1.19465	1.25302	1.42698														1.44144	1.30914	1.21381	1.1853	1.15312	1.14301	1.16751
	1.53153	1.44078	1.38763	1.30729	1.24529	1.24063	1.24045	1.40755													1.53153	1.40882	1.32397	1.22461	1.19166	1.15098	1.19465	1.25302	1.42698														1.53153	1.30933	1.21389	1.18536	1.15321	1.14309	1.16762
	1.62162	1.44078	1.38763	1.30729	1.24529	1.24063	1.24045	1.40537													1.62162	1.40882	1.32397	1.22461	1.19167	1.15098	1.19465	1.25302	1.42698														1.62162	1.30955	1.21399	1.18542	1.15331	1.14317	1.16774
	1.71171	1.44078	1.38763	1.30729	1.24529	1.24063	1.24045	1.40322													1.71171	1.40882	1.32397	1.22461	1.19168	1.15098	1.19465	1.25302	1.42698														1.71171	1.30979	1.2141	1.18549	1.15343	1.14327	1.16787
	1.8018	1.44078	1.38763	1.30729	1.24529	1.24063	1.24045	1.40112													1.8018	1.40882	1.32397	1.22461	1.19168	1.15099	1.19465	1.25302	1.42698														1.8018	1.31005	1.21422	1.18557	1.15355	1.14337	1.16802
	1.89189	1.44078	1.38763	1.30729	1.24529	1.24063	1.24045	1.39905													1.89189	1.40882	1.32397	1.22461	1.19169	1.15099	1.19465	1.25302	1.42698														1.89189	1.31033	1.21436	1.18566	1.15369	1.14349	1.16817
	1.98198	1.44078	1.38763	1.30729	1.24529	1.24063	1.24045	1.39702													1.98198	1.40882	1.32397	1.22462	1.1917	1.15099	1.19465	1.25302	1.42698														1.98198	1.31063	1.2145	1.18575	1.15384	1.14361	1.16834
	2.07207	1.44078	1.38763	1.30729	1.24529	1.24063	1.24045	1.39501													2.07207	1.40882	1.32397	1.22462	1.19171	1.151	1.19465	1.25302	1.42698														2.07207	1.31096	1.21466	1.18586	1.154	1.14374	1.16851
	2.16216	1.44078	1.38763	1.30729	1.24529	1.24063	1.24045	1.39304													2.16216	1.40882	1.32397	1.22462	1.19172	1.151	1.19465	1.25302	1.42698														2.16216	1.31131	1.21484	1.18598	1.15417	1.14388	1.1687
	2.25225	1.44078	1.38763	1.30729	1.24529	1.24063	1.24045	1.3911													2.25225	1.40882	1.32397	1.22462	1.19173	1.15101	1.19465	1.25302	1.42698														2.25225	1.31169	1.21502	1.18611	1.15436	1.14403	1.1689
	2.34234	1.44078	1.38763	1.30729	1.24529	1.24063	1.24045	1.38918													2.34234	1.40882	1.32397	1.22463	1.19174	1.15101	1.19465	1.25302	1.42698														2.34234	1.31209	1.21523	1.18625	1.15457	1.14419	1.16912
	2.43243	1.44078	1.38763	1.30729	1.24529	1.24063	1.24045	1.38729													2.43243	1.40882	1.32398	1.22463	1.19175	1.15102	1.19465	1.25302	1.42698														2.43243	1.31251	1.21544	1.1864	1.15479	1.14435	1.16934
	2.52252	1.44078	1.38763	1.30729	1.24529	1.24063	1.24045	1.38542													2.52252	1.40882	1.32398	1.22463	1.19177	1.15102	1.19465	1.25302	1.42698														2.52252	1.31296	1.21568	1.18657	1.15502	1.14453	1.16958
	2.61261	1.44078	1.38763	1.30729	1.24529	1.24063	1.24045	1.38357													2.61261	1.40882	1.32398	1.22464	1.19178	1.15103	1.19465	1.25302	1.42698														2.61261	1.31344	1.21593	1.18674	1.15527	1.14472	1.16983
	2.7027	1.44078	1.38763	1.30729	1.24529	1.24063	1.24045	1.38175													2.7027	1.40882	1.32398	1.22464	1.19179	1.15104	1.19465	1.25302	1.42698														2.7027	1.31395	1.2162	1.18694	1.15553	1.14492	1.1701
	2.79279	1.44078	1.38763	1.30729	1.24529	1.24063	1.24045	1.37995													2.79279	1.40882	1.32398	1.22465	1.19181	1.15104	1.19465	1.25302	1.42698														2.79279	1.31448	1.21648	1.18714	1.15581	1.14514	1.17037
	2.88288	1.44078	1.38763	1.30729	1.24529	1.24063	1.24045	1.37817													2.88288	1.40882	1.32399	1.22465	1.19183	1.15105	1.19465	1.25302	1.42698														2.88288	1.31504	1.21679	1.18736	1.15611	1.14536	1.17066
	2.97297	1.44078	1.38763	1.30729	1.24529	1.24063	1.24045	1.3764													2.97297	1.40882	1.32399	1.22466	1.19184	1.15106	1.19465	1.25302	1.42698														2.97297	1.31564	1.21711	1.1876	1.15643	1.14559	1.17097
	3.06306	1.44078	1.38763	1.30729	1.24529	1.24063	1.24045	1.37466													3.06306	1.40882	1.32399	1.22466	1.19186	1.15107	1.19465	1.25302	1.42698														3.06306	1.31626	1.21745	1.18785	1.15676	1.14584	1.17129
	3.15315	1.44078	1.38763	1.30729	1.24529	1.24063	1.24045	1.37293													3.15315	1.40882	1.324	1.22467	1.19188	1.15108	1.19465	1.25302	1.42698														3.15315	1.31691	1.21781	1.18812	1.15711	1.1461	1.17162
	3.24324	1.44078	1.38763	1.30729	1.24529	1.24063	1.24045	1.37122													3.24324	1.40882	1.324	1.22468	1.1919	1.15109	1.19465	1.25302	1.42698														3.24324	1.31759	1.21819	1.1884	1.15748	1.14637	1.17196
	3.33333	1.44078	1.38763	1.30729	1.24529	1.24063	1.24045	1.36953													3.33333	1.40882	1.324	1.22468	1.19192	1.1511	1.19465	1.25302	1.42698														3.33333	1.3183	1.21859	1.1887	1.15786	1.14665	1.17232
	3.42342	1.44078	1.38763	1.30729	1.24529	1.24063	1.24045	1.36785													3.42342	1.40882	1.32401	1.22469	1.19194	1.15111	1.19465	1.25302	1.42698														3.42342	1.31905	1.21901	1.18902	1.15827	1.14694	1.1727
	3.51351	1.44078	1.38763	1.30729	1.24529	1.24063	1.24045	1.36619													3.51351	1.40882	1.32401	1.2247	1.19197	1.15112	1.19465	1.25302	1.42698														3.51351	1.31982	1.21945	1.18935	1.15869	1.14725	1.17309
	3.6036	1.44078	1.38763	1.30729	1.24529	1.24063	1.24045	1.36454													3.6036	1.40882	1.32402	1.22471	1.19199	1.15113	1.19465	1.25302	1.42698														3.6036	1.32063	1.21992	1.18971	1.15913	1.14756	1.17349
	3.69369	1.44078	1.38763	1.30729	1.24529	1.24063	1.24045	1.36291													3.69369	1.40882	1.32402	1.22472	1.19202	1.15115	1.19465	1.25302	1.42698														3.69369	1.32147	1.2204	1.19008	1.1596	1.1479	1.17391
	3.78378	1.44078	1.38763	1.30729	1.24529	1.24063	1.24045	1.36129													3.78378	1.40882	1.32403	1.22473	1.19204	1.15116	1.19465	1.25302	1.42698														3.78378	1.32235	1.22091	1.19047	1.16008	1.14824	1.17434
	3.87387	1.44078	1.38763	1.30729	1.24529	1.24063	1.24045	1.35969													3.87387	1.40882	1.32403	1.22474	1.19207	1.15117	1.19465	1.25302	1.42698														3.87387	1.32326	1.22145	1.19088	1.16058	1.1486	1.17479
	3.96396	1.44078	1.38763	1.30729	1.24529	1.24063	1.24045	1.3581													3.96396	1.40882	1.32404	1.22475	1.1921	1.15119	1.19465	1.25302	1.42698														3.96396	1.3242	1.222	1.19131	1.1611	1.14897	1.17526
	4.05405	1.44078	1.38763	1.30729	1.24529	1.24063	1.24045	1.35652													4.05405	1.40883	1.32405	1.22476	1.19213	1.1512	1.19465	1.25302	1.42698														4.05405	1.32518	1.22258	1.19176	1.16165	1.14935	1.17573
	4.14414	1.44078	1.38763	1.30729	1.24529	1.24063	1.24045	1.35495													4.14414	1.40883	1.32405	1.22477	1.19216	1.15122	1.19465	1.25302	1.42698														4.14414	1.3262	1.22319	1.19223	1.16221	1.14975	1.17623
	4.23423	1.44078	1.38763	1.30729	1.24529	1.24063	1.24045	1.3534													4.23423	1.40883	1.32406	1.22478	1.19219	1.15124	1.19465	1.25302	1.42698														4.23423	1.32725	1.22382	1.19272	1.16279	1.15016	1.17674
	4.32432	1.44078	1.38763	1.30729	1.24529	1.24063	1.24045	1.35186													4.32432	1.40883	1.32407	1.22479	1.19222	1.15126	1.19465	1.25302	1.42698														4.32432	1.32833	1.22447	1.19323	1.1634	1.15058	1.17726
	4.41441	1.44078	1.38763	1.30729	1.24529	1.24063	1.24045	1.35033													4.41441	1.40883	1.32408	1.22481	1.19226	1.15127	1.19465	1.25302	1.42698														4.41441	1.32946	1.22515	1.19377	1.16403	1.15102	1.1778
	4.5045	1.44078	1.38763	1.30729	1.24529	1.24063	1.24045	1.34881													4.5045	1.40883	1.32409	1.22482	1.19229	1.15129	1.19465	1.25302	1.42698														4.5045	1.33062	1.22586	1.19433	1.16468	1.15148	1.17836
	4.59459	1.44078	1.38763	1.30729	1.24529	1.24063	1.24045	1.3473													4.59459	1.40883	1.3241	1.22484	1.19233	1.15131	1.19465	1.25302	1.42698														4.59459	1.33182	1.22659	1.19491	1.16535	1.15194	1.17893
	4.68468	1.44078	1.38763	1.30729	1.24529	1.24063	1.24045	1.34581													4.68468	1.40883	1.32411	1.22485	1.19237	1.15133	1.19465	1.25302	1.42698														4.68468	1.33305	1.22735	1.19551	1.16604	1.15243	1.17952
	4.77477	1.44078	1.38763	1.30729	1.24529	1.24063	1.24045	1.34432													4.77477	1.40883	1.32412	1.22487	1.19241	1.15135	1.19465	1.25302	1.42698														4.77477	1.33433	1.22813	1.19613	1.16675	1.15292	1.18012
	4.86486	1.44078	1.38763	1.30729	1.24529	1.24063	1.24045	1.34285													4.86486	1.40883	1.32413	1.22489	1.19245	1.15138	1.19465	1.25302	1.42698														4.86486	1.33564	1.22895	1.19678	1.16749	1.15343	1.18074
	4.95495	1.44078	1.38763	1.30729	1.24529	1.24063	1.24045	1.34139													4.95495	1.40883	1.32414	1.2249	1.19249	1.1514	1.19465	1.25302	1.42698														4.95495	1.33699	1.22979	1.19745	1.16825	1.15396	1.18138
	5.04505	1.44078	1.38763	1.30729	1.24529	1.24063	1.24045	1.33993													5.04505	1.40884	1.32416	1.22492	1.19254	1.15142	1.19465	1.25302	1.42698														5.04505	1.33839	1.23066	1.19815	1.16903	1.1545	1.18203
	5.13514	1.44078	1.38763	1.30729	1.24529	1.24063	1.24045	1.33849													5.13514	1.40884	1.32417	1.22494	1.19258	1.15145	1.19465	1.25302	1.42698														5.13514	1.33982	1.23156	1.19887	1.16984	1.15505	1.1827
	5.22523	1.44078	1.38763	1.30729	1.24529	1.24063	1.24045	1.33706													5.22523	1.40884	1.32418	1.22496	1.19263	1.15147	1.19465	1.25302	1.42698														5.22523	1.34129	1.23248	1.19962	1.17066	1.15562	1.18338
	5.31532	1.44078	1.38763	1.30729	1.24529	1.24063	1.24045	1.33564													5.31532	1.40884	1.3242	1.22498	1.19267	1.1515	1.19465	1.25302	1.42698														5.31532	1.3428	1.23344	1.20039	1.17151	1.15621	1.18408
	5.40541	1.44078	1.38763	1.30729	1.24529	1.24063	1.24045	1.33423													5.40541	1.40884	1.32421	1.225	1.19272	1.15153	1.19465	1.25302	1.42698														5.40541	1.34436	1.23443	1.20118	1.17239	1.15681	1.1848
	5.4955	1.44078	1.38763	1.30729	1.24529	1.24063	1.24045	1.33283													5.4955	1.40884	1.32423	1.22503	1.19277	1.15155	1.19465	1.25302	1.42698														5.4955	1.34595	1.23544	1.202	1.17328	1.15742	1.18553
	5.58559	1.44078	1.38763	1.30729	1.24529	1.24063	1.24045	1.33144													5.58559	1.40885	1.32425	1.22505	1.19283	1.15158	1.19465	1.25302	1.42698														5.58559	1.34759	1.23649	1.20285	1.1742	1.15806	1.18628
	5.67568	1.44078	1.38763	1.30729	1.24529	1.24063	1.24045	1.33005													5.67568	1.40885	1.32426	1.22507	1.19288	1.15161	1.19465	1.25302	1.42698														5.67568	1.34927	1.23756	1.20372	1.17515	1.1587	1.18705
	5.76577	1.44078	1.38763	1.30729	1.24529	1.24063	1.24045	1.32869													5.76577	1.40885	1.32428	1.2251	1.19293	1.15164	1.19465	1.25302	1.42698														5.76577	1.35099	1.23867	1.20462	1.17612	1.15937	1.18783
	5.85586	1.44078	1.38763	1.30729	1.24529	1.24063	1.24045	1.32733													5.85586	1.40885	1.3243	1.22512	1.19299	1.15168	1.19465	1.25302	1.42698														5.85586	1.35275	1.23981	1.20554	1.17711	1.16004	1.18863
	5.94595	1.44078	1.38763	1.30729	1.24529	1.24063	1.24045	1.32598													5.94595	1.40886	1.32432	1.22515	1.19305	1.15171	1.19465	1.25302	1.42698														5.94595	1.35456	1.24097	1.20649	1.17812	1.16074	1.18944
	6.03604	1.44078	1.38763	1.30729	1.24529	1.24063	1.24045	1.32464													6.03604	1.40886	1.32435	1.22518	1.19311	1.15174	1.19465	1.25302	1.42698														6.03604	1.35641	1.24217	1.20747	1.17916	1.16145	1.19028
	6.12613	1.44078	1.38763	1.30729	1.24529	1.24063	1.24045	1.32331													6.12613	1.40886	1.32437	1.22521	1.19317	1.15178	1.19465	1.25302	1.42698														6.12613	1.35831	1.24341	1.20848	1.18022	1.16218	1.19112
	6.21622	1.44078	1.38763	1.30729	1.24529	1.24063	1.24045	1.32199													6.21622	1.40887	1.32439	1.22524	1.19323	1.15181	1.19465	1.25302	1.42698														6.21622	1.36024	1.24467	1.20951	1.18131	1.16292	1.19199
	6.30631	1.44078	1.38763	1.30729	1.24529	1.24063	1.24045	1.32069													6.30631	1.40887	1.32442	1.22527	1.1933	1.15185	1.19465	1.25302	1.42698														6.30631	1.36223	1.24597	1.21057	1.18241	1.16368	1.19287
	6.3964	1.44078	1.38763	1.30729	1.24529	1.24063	1.24045	1.31939													6.3964	1.40888	1.32444	1.2253	1.19336	1.15189	1.19465	1.25302	1.42698														6.3964	1.36425	1.2473	1.21166	1.18355	1.16445	1.19377
	6.48649	1.44078	1.38763	1.30729	1.24529	1.24063	1.24045	1.31811													6.48649	1.40888	1.32447	1.22533	1.19343	1.15193	1.19465	1.25302	1.42698														6.48649	1.36632	1.24866	1.21277	1.18471	1.16524	1.19468
	6.57658	1.44078	1.38763	1.30729	1.24529	1.24063	1.24045	1.31684													6.57658	1.40889	1.32449	1.22537	1.1935	1.15197	1.19465	1.25302	1.42698														6.57658	1.36844	1.25005	1.21391	1.18589	1.16605	1.19562
	6.66667	1.44078	1.38763	1.30729	1.24529	1.24063	1.24045	1.31558													6.66667	1.40889	1.32452	1.2254	1.19357	1.15201	1.19465	1.25302	1.42698														6.66667	1.3706	1.25148	1.21508	1.18709	1.16687	1.19656
	6.75676	1.44078	1.38763	1.30729	1.24529	1.24063	1.24045	1.31433													6.75676	1.4089	1.32455	1.22544	1.19364	1.15205	1.19465	1.25302	1.42698														6.75676	1.37281	1.25294	1.21628	1.18832	1.16771	1.19753
	6.84685	1.44078	1.38763	1.30729	1.24529	1.24063	1.24045	1.31309													6.84685	1.4089	1.32458	1.22548	1.19371	1.15209	1.19465	1.25302	1.42698														6.84685	1.37506	1.25443	1.21751	1.18957	1.16857	1.19851
	6.93694	1.44078	1.38763	1.30729	1.24529	1.24063	1.24045	1.31186													6.93694	1.40891	1.32461	1.22551	1.19379	1.15214	1.19465	1.25302	1.42698														6.93694	1.37736	1.25596	1.21876	1.19085	1.16944	1.19951
	7.02703	1.44078	1.38763	1.30729	1.24529	1.24063	1.24045	1.31065													7.02703	1.40892	1.32465	1.22555	1.19387	1.15218	1.19465	1.25302	1.42698														7.02703	1.37971	1.25752	1.22005	1.19215	1.17033	1.20052
	7.11712	1.44078	1.38763	1.30729	1.24529	1.24063	1.24045	1.30945													7.11712	1.40893	1.32468	1.2256	1.19395	1.15223	1.19465	1.25302	1.42698														7.11712	1.3821	1.25912	1.22136	1.19348	1.17124	1.20155
	7.20721	1.44078	1.38763	1.30729	1.24529	1.24063	1.24045	1.30827													7.20721	1.40893	1.32472	1.22564	1.19403	1.15227	1.19465	1.25302	1.42698														7.20721	1.38454	1.26075	1.2227	1.19483	1.17217	1.2026
	7.2973	1.44078	1.38763	1.30729	1.24529	1.24063	1.24045	1.3071													7.2973	1.40894	1.32475	1.22568	1.19411	1.15232	1.19465	1.25302	1.42698														7.2973	1.38702	1.26241	1.22407	1.1962	1.17311	1.20367
	7.38739	1.44078	1.38763	1.30729	1.24529	1.24063	1.24045	1.30594													7.38739	1.40895	1.32479	1.22572	1.19419	1.15237	1.19465	1.25302	1.42698														7.38739	1.38955	1.26411	1.22547	1.1976	1.17406	1.20475
	7.47748	1.44078	1.38763	1.30729	1.24529	1.24063	1.24045	1.30479													7.47748	1.40896	1.32483	1.22577	1.19428	1.15242	1.19465	1.25302	1.42698														7.47748	1.39213	1.26585	1.22689	1.19902	1.17504	1.20584
	7.56757	1.44078	1.38763	1.30729	1.24529	1.24063	1.24045	1.30366													7.56757	1.40897	1.32487	1.22582	1.19437	1.15248	1.19466	1.25302	1.42698														7.56757	1.39476	1.26762	1.22835	1.20046	1.17603	1.20696
	7.65766	1.44078	1.38763	1.30729	1.24529	1.24063	1.24045	1.30255													7.65766	1.40898	1.32491	1.22587	1.19446	1.15253	1.19466	1.25302	1.42698														7.65766	1.39743	1.26942	1.22983	1.20193	1.17704	1.20809
	7.74775	1.44078	1.38763	1.30729	1.24529	1.24063	1.24045	1.30145													7.74775	1.40899	1.32496	1.22591	1.19455	1.15258	1.19466	1.25302	1.42698														7.74775	1.40015	1.27126	1.23135	1.20342	1.17806	1.20923
	7.83784	1.44078	1.38763	1.30729	1.24529	1.24063	1.24045	1.30036													7.83784	1.40901	1.325	1.22597	1.19464	1.15264	1.19466	1.25302	1.42698														7.83784	1.40292	1.27313	1.23289	1.20494	1.17911	1.2104
	7.92793	1.44078	1.38763	1.30729	1.24529	1.24063	1.24045	1.29929													7.92793	1.40902	1.32505	1.22602	1.19474	1.1527	1.19466	1.25302	1.42698														7.92793	1.40574	1.27504	1.23446	1.20648	1.18016	1.21158
	8.01802	1.44078	1.38763	1.30729	1.24529	1.24063	1.24045	1.29824													8.01802	1.40903	1.3251	1.22607	1.19484	1.15276	1.19466	1.25302	1.42698														8.01802	1.40861	1.27699	1.23607	1.20804	1.18124	1.21277
	8.10811	1.44078	1.38763	1.30729	1.24529	1.24063	1.24045	1.2972													8.10811	1.40905	1.32515	1.22613	1.19493	1.15282	1.19466	1.25302	1.42698														8.10811	1.41152	1.27897	1.2377	1.20963	1.18234	1.21398
	8.1982	1.44078	1.38763	1.30729	1.24529	1.24063	1.24045	1.29618													8.1982	1.40906	1.3252	1.22618	1.19504	1.15288	1.19466	1.25302	1.42698														8.1982	1.41448	1.28098	1.23936	1.21124	1.18345	1.21521
	8.28829	1.44078	1.38763	1.30729	1.24529	1.24063	1.24045	1.29518													8.28829	1.40908	1.32525	1.22624	1.19514	1.15294	1.19466	1.25302	1.42698														8.28829	1.41749	1.28303	1.24105	1.21287	1.18457	1.21646
	8.37838	1.44078	1.38763	1.30729	1.24529	1.24063	1.24045	1.29419													8.37838	1.4091	1.32531	1.2263	1.19524	1.153	1.19466	1.25302	1.42698														8.37838	1.42055	1.28512	1.24277	1.21453	1.18572	1.21772
	8.46847	1.44078	1.38763	1.30729	1.24529	1.24063	1.24045	1.29323													8.46847	1.40911	1.32536	1.22636	1.19535	1.15307	1.19467	1.25302	1.42698														8.46847	1.42366	1.28724	1.24451	1.21621	1.18688	1.219
	8.55856	1.44078	1.38763	1.30729	1.24529	1.24063	1.24045	1.29228													8.55856	1.40913	1.32542	1.22642	1.19546	1.15313	1.19467	1.25302	1.42698														8.55856	1.42682	1.2894	1.24629	1.21791	1.18806	1.22029
	8.64865	1.44078	1.38763	1.30729	1.24529	1.24063	1.24045	1.29134													8.64865	1.40915	1.32548	1.22649	1.19557	1.1532	1.19467	1.25302	1.42698														8.64865	1.43003	1.29159	1.2481	1.21964	1.18926	1.2216
	8.73874	1.44078	1.38763	1.30729	1.24529	1.24063	1.24045	1.29043													8.73874	1.40917	1.32554	1.22655	1.19568	1.15327	1.19467	1.25302	1.42698														8.73874	1.43328	1.29382	1.24993	1.22139	1.19047	1.22292
	8.82883	1.44078	1.38763	1.30729	1.24529	1.24063	1.24045	1.28954													8.82883	1.40919	1.3256	1.22662	1.1958	1.15334	1.19467	1.25302	1.42698														8.82883	1.43658	1.29609	1.25179	1.22316	1.1917	1.22426
	8.91892	1.44078	1.38763	1.30729	1.24529	1.24063	1.24045	1.28866													8.91892	1.40922	1.32567	1.22669	1.19591	1.15341	1.19468	1.25302	1.42698														8.91892	1.43994	1.29839	1.25369	1.22495	1.19295	1.22562
	9.00901	1.44079	1.38763	1.30729	1.24529	1.24063	1.24045	1.2878													9.00901	1.40924	1.32574	1.22676	1.19603	1.15348	1.19468	1.25302	1.42698														9.00901	1.44334	1.30073	1.25561	1.22677	1.19422	1.22699
	9.0991	1.44079	1.38763	1.30729	1.24529	1.24063	1.24045	1.28697													9.0991	1.40927	1.3258	1.22683	1.19615	1.15356	1.19468	1.25302	1.42698														9.0991	1.44679	1.3031	1.25756	1.22861	1.1955	1.22838
	9.18919	1.44079	1.38763	1.30729	1.24529	1.24063	1.24045	1.28615													9.18919	1.40929	1.32588	1.2269	1.19628	1.15363	1.19468	1.25302	1.42698														9.18919	1.45029	1.30551	1.25954	1.23047	1.1968	1.22978
	9.27928	1.44079	1.38763	1.30729	1.24529	1.24063	1.24045	1.28535													9.27928	1.40932	1.32595	1.22698	1.1964	1.15371	1.19469	1.25302	1.42698														9.27928	1.45384	1.30796	1.26155	1.23236	1.19812	1.2312
	9.36937	1.44079	1.38763	1.30729	1.24529	1.24063	1.24045	1.28457													9.36937	1.40935	1.32602	1.22705	1.19653	1.15379	1.19469	1.25302	1.42698														9.36937	1.45744	1.31044	1.26359	1.23426	1.19945	1.23264
	9.45946	1.44079	1.38763	1.30729	1.24529	1.24063	1.24045	1.28381													9.45946	1.40938	1.3261	1.22713	1.19666	1.15387	1.1947	1.25302	1.42698														9.45946	1.46109	1.31296	1.26565	1.23619	1.2008	1.23409
	9.54955	1.44079	1.38763	1.30729	1.24529	1.24063	1.24045	1.28307													9.54955	1.40941	1.32618	1.22721	1.19679	1.15395	1.1947	1.25302	1.42698														9.54955	1.46479	1.31551	1.26775	1.23814	1.20217	1.23555
	9.63964	1.44079	1.38763	1.30729	1.24529	1.24063	1.24045	1.28235													9.63964	1.40945	1.32626	1.22729	1.19692	1.15403	1.1947	1.25302	1.42698														9.63964	1.46853	1.3181	1.26987	1.24011	1.20356	1.23704
	9.72973	1.44079	1.38763	1.30729	1.24529	1.24063	1.24045	1.28165													9.72973	1.40948	1.32634	1.22738	1.19706	1.15412	1.19471	1.25302	1.42698														9.72973	1.47233	1.32073	1.27202	1.24211	1.20496	1.23853
	9.81982	1.44079	1.38763	1.30729	1.24529	1.24063	1.24045	1.28097													9.81982	1.40952	1.32643	1.22746	1.1972	1.1542	1.19471	1.25302	1.42698														9.81982	1.47617	1.32339	1.2742	1.24412	1.20638	1.24004
	9.90991	1.44079	1.38763	1.30729	1.24529	1.24063	1.24045	1.28031													9.90991	1.40956	1.32652	1.22755	1.19734	1.15429	1.19472	1.25302	1.42698														9.90991	1.48007	1.32608	1.27641	1.24616	1.20782	1.24157
	10	1.44079	1.38763	1.30729	1.24529	1.24063	1.24045	1.27966													10	1.4096	1.32661	1.22764	1.19748	1.15438	1.19472	1.25302	1.42698														10	1.48401	1.32882	1.27865	1.24822	1.20927	1.24311
	10.0901	1.44079	1.38763	1.30729	1.24529	1.24063	1.24045	1.27904													10.0901	1.40964	1.3267	1.22773	1.19762	1.15447	1.19473	1.25302	1.42698														10.0901	1.488	1.33158	1.28091	1.2503	1.21074	1.24467
	10.1802	1.4408	1.38763	1.30729	1.24529	1.24063	1.24045	1.27844													10.1802	1.40968	1.32679	1.22782	1.19777	1.15456	1.19473	1.25302	1.42698														10.1802	1.49205	1.33439	1.28321	1.2524	1.21223	1.24624
	10.2703	1.4408	1.38763	1.30729	1.24529	1.24063	1.24045	1.27785													10.2703	1.40973	1.32689	1.22791	1.19792	1.15466	1.19474	1.25302	1.42698														10.2703	1.49614	1.33723	1.28553	1.25452	1.21374	1.24783
	10.3604	1.4408	1.38763	1.30729	1.24529	1.24063	1.24045	1.27728													10.3604	1.40978	1.32699	1.22801	1.19807	1.15475	1.19475	1.25302	1.42698														10.3604	1.50027	1.3401	1.28787	1.25666	1.21526	1.24943
	10.4505	1.4408	1.38763	1.30729	1.24529	1.24063	1.24045	1.27673													10.4505	1.40983	1.32709	1.22811	1.19822	1.15485	1.19476	1.25302	1.42698														10.4505	1.50446	1.34301	1.29025	1.25882	1.2168	1.25104
	10.5405	1.4408	1.38763	1.30729	1.24529	1.24063	1.24045	1.2762													10.5405	1.40988	1.3272	1.22821	1.19838	1.15495	1.19476	1.25302	1.42698														10.5405	1.5087	1.34595	1.29265	1.261	1.21835	1.25267
	10.6306	1.4408	1.38763	1.30729	1.24529	1.24063	1.24045	1.27569													10.6306	1.40993	1.3273	1.22831	1.19854	1.15505	1.19477	1.25302	1.42698														10.6306	1.51298	1.34893	1.29508	1.26321	1.21992	1.25432
	10.7207	1.4408	1.38763	1.30729	1.24529	1.24063	1.24045	1.27519													10.7207	1.40999	1.32741	1.22842	1.1987	1.15515	1.19478	1.25302	1.42698														10.7207	1.51732	1.35195	1.29754	1.26543	1.22151	1.25598
	10.8108	1.44081	1.38763	1.30729	1.24529	1.24063	1.24045	1.27471													10.8108	1.41005	1.32753	1.22852	1.19886	1.15525	1.19479	1.25302	1.42698														10.8108	1.5217	1.355	1.30002	1.26767	1.22312	1.25765
	10.9009	1.44081	1.38763	1.30729	1.24529	1.24063	1.24045	1.27425													10.9009	1.41011	1.32764	1.22863	1.19903	1.15535	1.1948	1.25302	1.42698														10.9009	1.52613	1.35808	1.30253	1.26993	1.22474	1.25934
	10.991	1.44081	1.38763	1.30729	1.24529	1.24063	1.24045	1.27381													10.991	1.41017	1.32776	1.22874	1.19919	1.15546	1.19481	1.25302	1.42698														10.991	1.5306	1.3612	1.30507	1.27222	1.22638	1.26104
	11.0811	1.44081	1.38763	1.30729	1.24529	1.24063	1.24045	1.27338													11.0811	1.41024	1.32788	1.22885	1.19936	1.15557	1.19482	1.25302	1.42698														11.0811	1.53513	1.36435	1.30763	1.27452	1.22804	1.26275
	11.1712	1.44082	1.38763	1.30729	1.24529	1.24063	1.24045	1.27296													11.1712	1.4103	1.328	1.22897	1.19954	1.15568	1.19483	1.25302	1.42698														11.1712	1.5397	1.36754	1.31022	1.27684	1.22971	1.26448
	11.2613	1.44082	1.38763	1.30729	1.24529	1.24063	1.24045	1.27256													11.2613	1.41038	1.32813	1.22908	1.19971	1.15579	1.19484	1.25302	1.42698														11.2613	1.54432	1.37076	1.31283	1.27918	1.2314	1.26623
	11.3514	1.44082	1.38763	1.30729	1.24529	1.24063	1.24045	1.27218													11.3514	1.41045	1.32826	1.2292	1.19989	1.1559	1.19485	1.25302	1.42698														11.3514	1.54899	1.37402	1.31547	1.28154	1.23311	1.26798
	11.4414	1.44083	1.38763	1.30729	1.24529	1.24063	1.24045	1.27181													11.4414	1.41053	1.32839	1.22932	1.20007	1.15602	1.19487	1.25302	1.42698														11.4414	1.5537	1.37731	1.31814	1.28391	1.23483	1.26975
	11.5315	1.44083	1.38763	1.30729	1.24529	1.24063	1.24045	1.27145													11.5315	1.41061	1.32852	1.22944	1.20025	1.15613	1.19488	1.25302	1.42698														11.5315	1.55846	1.38063	1.32083	1.28631	1.23657	1.27154
	11.6216	1.44083	1.38763	1.30729	1.24529	1.24063	1.24045	1.27111													11.6216	1.41069	1.32866	1.22957	1.20043	1.15625	1.19489	1.25302	1.42698														11.6216	1.56327	1.38399	1.32355	1.28873	1.23832	1.27334
	11.7117	1.44084	1.38764	1.30729	1.24529	1.24063	1.24045	1.27078													11.7117	1.41078	1.3288	1.2297	1.20062	1.15637	1.19491	1.25302	1.42698														11.7117	1.56812	1.38738	1.32629	1.29116	1.24009	1.27515
	11.8018	1.44084	1.38764	1.30729	1.24529	1.24063	1.24045	1.27046													11.8018	1.41086	1.32894	1.22983	1.20081	1.15649	1.19493	1.25302	1.42698														11.8018	1.57302	1.3908	1.32906	1.29361	1.24188	1.27697
	11.8919	1.44085	1.38764	1.30729	1.24529	1.24063	1.24045	1.27016													11.8919	1.41096	1.32909	1.22996	1.201	1.15662	1.19494	1.25302	1.42698														11.8919	1.57797	1.39426	1.33186	1.29608	1.24368	1.27881
	11.982	1.44085	1.38764	1.30729	1.24529	1.24063	1.24045	1.26987													11.982	1.41105	1.32924	1.23009	1.20119	1.15674	1.19496	1.25302	1.42698														11.982	1.58296	1.39775	1.33467	1.29857	1.2455	1.28066
	12.0721	1.44086	1.38764	1.30729	1.24529	1.24063	1.24045	1.26959													12.0721	1.41115	1.32939	1.23023	1.20139	1.15687	1.19498	1.25302	1.42698														12.0721	1.588	1.40127	1.33751	1.30107	1.24734	1.28252
	12.1622	1.44086	1.38764	1.30729	1.24529	1.24063	1.24045	1.26932													12.1622	1.41125	1.32955	1.23037	1.20159	1.157	1.195	1.25302	1.42698														12.1622	1.59308	1.40482	1.34038	1.30359	1.24919	1.2844
	12.2523	1.44087	1.38764	1.30729	1.24529	1.24063	1.24045	1.26906													12.2523	1.41136	1.32971	1.23051	1.20179	1.15713	1.19501	1.25302	1.42698														12.2523	1.59821	1.40841	1.34327	1.30613	1.25106	1.28629
	12.3423	1.44088	1.38764	1.30729	1.24529	1.24063	1.24045	1.26881													12.3423	1.41147	1.32987	1.23065	1.202	1.15726	1.19504	1.25302	1.42698														12.3423	1.60338	1.41203	1.34618	1.30869	1.25294	1.28819
	12.4324	1.44088	1.38764	1.30729	1.24529	1.24063	1.24045	1.26857													12.4324	1.41159	1.33004	1.2308	1.2022	1.15739	1.19506	1.25302	1.42698														12.4324	1.6086	1.41568	1.34912	1.31126	1.25484	1.2901
	12.5225	1.44089	1.38764	1.30729	1.24529	1.24063	1.24045	1.26834													12.5225	1.4117	1.33021	1.23095	1.20241	1.15753	1.19508	1.25302	1.42698														12.5225	1.61386	1.41936	1.35208	1.31385	1.25675	1.29203
	12.6126	1.4409	1.38764	1.30729	1.24529	1.24063	1.24045	1.26812													12.6126	1.41183	1.33038	1.2311	1.20262	1.15766	1.1951	1.25302	1.42698														12.6126	1.61917	1.42307	1.35507	1.31645	1.25868	1.29397
	12.7027	1.44091	1.38764	1.30729	1.24529	1.24063	1.24045	1.26791													12.7027	1.41195	1.33056	1.23125	1.20284	1.1578	1.19513	1.25302	1.42698														12.7027	1.62452	1.42682	1.35807	1.31908	1.26063	1.29592
	12.7928	1.44092	1.38764	1.30729	1.24529	1.24063	1.24045	1.26771													12.7928	1.41208	1.33074	1.23141	1.20306	1.15794	1.19515	1.25302	1.42698														12.7928	1.62991	1.43059	1.3611	1.32171	1.26259	1.29788
	12.8829	1.44093	1.38764	1.30729	1.24529	1.24063	1.24045	1.26752													12.8829	1.41222	1.33092	1.23156	1.20328	1.15809	1.19518	1.25302	1.42698														12.8829	1.63534	1.4344	1.36416	1.32437	1.26457	1.29986
	12.973	1.44094	1.38764	1.30729	1.24529	1.24063	1.24045	1.26733													12.973	1.41236	1.33111	1.23172	1.2035	1.15823	1.1952	1.25302	1.42698														12.973	1.64082	1.43824	1.36723	1.32704	1.26656	1.30184
	13.0631	1.44095	1.38764	1.30729	1.24529	1.24063	1.24045	1.26716													13.0631	1.4125	1.3313	1.23189	1.20372	1.15838	1.19523	1.25302	1.42698														13.0631	1.64634	1.4421	1.37033	1.32973	1.26856	1.30384
	13.1532	1.44096	1.38764	1.30729	1.24529	1.24063	1.24045	1.26699													13.1532	1.41265	1.3315	1.23205	1.20395	1.15853	1.19526	1.25302	1.42698														13.1532	1.6519	1.446	1.37345	1.33243	1.27058	1.30585
	13.2432	1.44097	1.38764	1.30729	1.24529	1.24063	1.24045	1.26682													13.2432	1.41281	1.33169	1.23222	1.20418	1.15868	1.19529	1.25302	1.42698														13.2432	1.6575	1.44993	1.37659	1.33514	1.27262	1.30787
	13.3333	1.44098	1.38764	1.30729	1.24529	1.24063	1.24045	1.26666													13.3333	1.41297	1.3319	1.23239	1.20441	1.15883	1.19532	1.25302	1.42698														13.3333	1.66315	1.45389	1.37975	1.33787	1.27467	1.30991
	13.4234	1.441	1.38764	1.30729	1.24529	1.24063	1.24045	1.26651													13.4234	1.41313	1.3321	1.23257	1.20465	1.15898	1.19535	1.25302	1.42698														13.4234	1.66883	1.45787	1.38293	1.34062	1.27674	1.31195
	13.5135	1.44101	1.38765	1.30729	1.24529	1.24063	1.24045	1.26637													13.5135	1.4133	1.33231	1.23274	1.20489	1.15914	1.19539	1.25302	1.42698														13.5135	1.67456	1.46189	1.38614	1.34338	1.27882	1.31401
	13.6036	1.44103	1.38765	1.30729	1.24529	1.24063	1.24045	1.26623													13.6036	1.41348	1.33253	1.23292	1.20513	1.1593	1.19542	1.25302	1.42698														13.6036	1.68032	1.46593	1.38936	1.34616	1.28091	1.31608
	13.6937	1.44104	1.38765	1.30729	1.24529	1.24063	1.24045	1.2661													13.6937	1.41366	1.33275	1.2331	1.20537	1.15946	1.19546	1.25302	1.42698														13.6937	1.68613	1.47	1.39261	1.34895	1.28302	1.31815
	13.7838	1.44106	1.38765	1.30729	1.24529	1.24063	1.24045	1.26597													13.7838	1.41384	1.33297	1.23329	1.20562	1.15962	1.1955	1.25302	1.42698														13.7838	1.69197	1.4741	1.39587	1.35175	1.28515	1.32024
	13.8739	1.44108	1.38765	1.3073	1.24529	1.24063	1.24045	1.26585													13.8739	1.41403	1.33319	1.23348	1.20587	1.15978	1.19553	1.25302	1.42698														13.8739	1.69785	1.47823	1.39916	1.35457	1.28729	1.32234
	13.964	1.4411	1.38765	1.3073	1.24529	1.24063	1.24045	1.26573													13.964	1.41423	1.33342	1.23366	1.20612	1.15995	1.19557	1.25302	1.42698														13.964	1.70378	1.48239	1.40247	1.3574	1.28944	1.32445
	14.0541	1.44112	1.38765	1.3073	1.24529	1.24063	1.24045	1.26562													14.0541	1.41444	1.33366	1.23386	1.20638	1.16012	1.19561	1.25302	1.42698														14.0541	1.70974	1.48658	1.40579	1.36025	1.29161	1.32657
	14.1441	1.44114	1.38766	1.3073	1.24529	1.24063	1.24045	1.26552													14.1441	1.41464	1.3339	1.23405	1.20663	1.16029	1.19566	1.25302	1.42698														14.1441	1.71573	1.49079	1.40914	1.36311	1.29379	1.32871
	14.2342	1.44116	1.38766	1.3073	1.24529	1.24063	1.24045	1.26541													14.2342	1.41486	1.33414	1.23425	1.2069	1.16046	1.1957	1.25302	1.42698														14.2342	1.72177	1.49503	1.4125	1.36598	1.29598	1.33085
	14.3243	1.44119	1.38766	1.3073	1.24529	1.24063	1.24045	1.26531													14.3243	1.41508	1.33439	1.23445	1.20716	1.16063	1.19575	1.25302	1.42698														14.3243	1.72784	1.49929	1.41589	1.36886	1.29819	1.333
	14.4144	1.44121	1.38766	1.3073	1.24529	1.24063	1.24045	1.26522													14.4144	1.41531	1.33464	1.23466	1.20742	1.16081	1.19579	1.25302	1.42698														14.4144	1.73395	1.50358	1.41929	1.37176	1.30042	1.33516
	14.5045	1.44124	1.38766	1.3073	1.24529	1.24063	1.24045	1.26513													14.5045	1.41555	1.33489	1.23486	1.20769	1.16098	1.19584	1.25302	1.42698														14.5045	1.74009	1.5079	1.42271	1.37467	1.30265	1.33733
	14.5946	1.44126	1.38767	1.3073	1.24529	1.24063	1.24045	1.26504													14.5946	1.41579	1.33515	1.23507	1.20797	1.16116	1.19589	1.25302	1.42698														14.5946	1.74627	1.51225	1.42615	1.3776	1.3049	1.33952
	14.6847	1.44129	1.38767	1.3073	1.24529	1.24063	1.24045	1.26496													14.6847	1.41604	1.33542	1.23529	1.20824	1.16134	1.19594	1.25302	1.42698														14.6847	1.75248	1.51662	1.4296	1.38053	1.30717	1.34171
	14.7748	1.44132	1.38767	1.3073	1.2453	1.24063	1.24045	1.26488													14.7748	1.4163	1.33569	1.2355	1.20852	1.16153	1.19599	1.25302	1.42698														14.7748	1.75873	1.52101	1.43308	1.38348	1.30945	1.34391
	14.8649	1.44136	1.38767	1.3073	1.2453	1.24063	1.24045	1.2648													14.8649	1.41656	1.33596	1.23572	1.2088	1.16171	1.19605	1.25302	1.42698														14.8649	1.76502	1.52543	1.43657	1.38644	1.31174	1.34612
	14.955	1.44139	1.38768	1.30731	1.2453	1.24063	1.24045	1.26473													14.955	1.41683	1.33624	1.23594	1.20908	1.1619	1.1961	1.25302	1.42698														14.955	1.77133	1.52988	1.44008	1.38941	1.31404	1.34834
	15.045	1.44143	1.38768	1.30731	1.2453	1.24063	1.24045	1.26466													15.045	1.41711	1.33652	1.23617	1.20937	1.16209	1.19616	1.25302	1.42698														15.045	1.77768	1.53435	1.44361	1.3924	1.31636	1.35057
	15.1351	1.44146	1.38768	1.30731	1.2453	1.24063	1.24045	1.26459													15.1351	1.4174	1.33681	1.23639	1.20966	1.16228	1.19622	1.25302	1.42698														15.1351	1.78407	1.53884	1.44715	1.39539	1.31869	1.35281
	15.2252	1.4415	1.38769	1.30731	1.2453	1.24063	1.24045	1.26453													15.2252	1.41769	1.3371	1.23662	1.20995	1.16248	1.19628	1.25302	1.42698														15.2252	1.79048	1.54336	1.45071	1.3984	1.32103	1.35506
	15.3153	1.44154	1.38769	1.30731	1.2453	1.24063	1.24045	1.26446													15.3153	1.41799	1.3374	1.23686	1.21024	1.16267	1.19634	1.25302	1.42698														15.3153	1.79693	1.5479	1.45429	1.40142	1.32338	1.35732
	15.4054	1.44159	1.3877	1.30731	1.2453	1.24063	1.24045	1.2644													15.4054	1.41831	1.3377	1.2371	1.21054	1.16287	1.19641	1.25302	1.42698														15.4054	1.8034	1.55246	1.45788	1.40445	1.32575	1.35959
	15.4955	1.44163	1.3877	1.30732	1.2453	1.24063	1.24045	1.26435													15.4955	1.41862	1.33801	1.23734	1.21084	1.16307	1.19647	1.25302	1.42698														15.4955	1.80991	1.55705	1.46149	1.40749	1.32813	1.36186
	15.5856	1.44168	1.38771	1.30732	1.2453	1.24063	1.24045	1.26429													15.5856	1.41895	1.33832	1.23758	1.21115	1.16327	1.19654	1.25302	1.42698														15.5856	1.81645	1.56166	1.46511	1.41054	1.33053	1.36415
	15.6757	1.44173	1.38771	1.30732	1.2453	1.24063	1.24045	1.26424													15.6757	1.41929	1.33864	1.23782	1.21145	1.16347	1.19661	1.25302	1.42698														15.6757	1.82302	1.5663	1.46875	1.4136	1.33293	1.36644
	15.7658	1.44178	1.38772	1.30732	1.2453	1.24063	1.24045	1.26419													15.7658	1.41963	1.33896	1.23807	1.21176	1.16368	1.19668	1.25302	1.42698														15.7658	1.82962	1.57095	1.47241	1.41667	1.33535	1.36874
	15.8559	1.44183	1.38772	1.30732	1.2453	1.24063	1.24045	1.26414													15.8559	1.41999	1.33929	1.23833	1.21208	1.16389	1.19676	1.25302	1.42698														15.8559	1.83625	1.57563	1.47608	1.41975	1.33778	1.37105
	15.9459	1.44189	1.38773	1.30733	1.2453	1.24063	1.24045	1.26409													15.9459	1.42035	1.33962	1.23858	1.21239	1.1641	1.19683	1.25302	1.42698														15.9459	1.8429	1.58033	1.47976	1.42284	1.34022	1.37337
	16.036	1.44195	1.38773	1.30733	1.2453	1.24063	1.24045	1.26404													16.036	1.42072	1.33996	1.23884	1.21271	1.16431	1.19691	1.25302	1.42698														16.036	1.84958	1.58505	1.48346	1.42594	1.34268	1.37569
	16.1261	1.44201	1.38774	1.30733	1.2453	1.24063	1.24045	1.264													16.1261	1.4211	1.3403	1.23911	1.21303	1.16453	1.19699	1.25302	1.42698														16.1261	1.85629	1.58979	1.48718	1.42905	1.34514	1.37803
	16.2162	1.44207	1.38775	1.30734	1.2453	1.24063	1.24045	1.26396													16.2162	1.42149	1.34065	1.23937	1.21336	1.16474	1.19707	1.25303	1.42698														16.2162	1.86303	1.59455	1.4909	1.43217	1.34762	1.38037
	16.3063	1.44214	1.38775	1.30734	1.2453	1.24063	1.24045	1.26392													16.3063	1.4219	1.341	1.23964	1.21369	1.16496	1.19715	1.25303	1.42698														16.3063	1.86979	1.59933	1.49465	1.4353	1.35011	1.38272
	16.3964	1.44221	1.38776	1.30734	1.2453	1.24063	1.24045	1.26388													16.3964	1.42231	1.34136	1.23991	1.21402	1.16518	1.19723	1.25303	1.42698														16.3964	1.87658	1.60413	1.4984	1.43843	1.35261	1.38507
	16.4865	1.44229	1.38777	1.30735	1.2453	1.24063	1.24045	1.26384													16.4865	1.42273	1.34173	1.24019	1.21435	1.16541	1.19732	1.25303	1.42698														16.4865	1.88339	1.60895	1.50217	1.44158	1.35512	1.38744
	16.5766	1.44236	1.38778	1.30735	1.2453	1.24063	1.24045	1.26381													16.5766	1.42316	1.3421	1.24047	1.21469	1.16563	1.19741	1.25303	1.42698														16.5766	1.89023	1.61379	1.50595	1.44474	1.35764	1.38981
	16.6667	1.44244	1.38779	1.30736	1.2453	1.24063	1.24045	1.26377													16.6667	1.4236	1.34247	1.24075	1.21503	1.16586	1.1975	1.25303	1.42698														16.6667	1.89709	1.61865	1.50975	1.4479	1.36018	1.39219
	16.7568	1.44252	1.3878	1.30736	1.2453	1.24063	1.24045	1.26374													16.7568	1.42405	1.34285	1.24104	1.21537	1.16609	1.19759	1.25303	1.42698														16.7568	1.90398	1.62353	1.51356	1.45107	1.36272	1.39458
	16.8468	1.44261	1.38781	1.30737	1.2453	1.24063	1.24045	1.26371													16.8468	1.42452	1.34324	1.24133	1.21572	1.16632	1.19769	1.25303	1.42698														16.8468	1.91089	1.62843	1.51738	1.45425	1.36528	1.39697
	16.9369	1.4427	1.38782	1.30737	1.2453	1.24063	1.24045	1.26368													16.9369	1.42499	1.34363	1.24162	1.21607	1.16655	1.19778	1.25303	1.42698														16.9369	1.91782	1.63335	1.52121	1.45744	1.36784	1.39937
	17.027	1.44279	1.38783	1.30738	1.2453	1.24063	1.24045	1.26365													17.027	1.42548	1.34403	1.24192	1.21642	1.16679	1.19788	1.25303	1.42698														17.027	1.92477	1.63828	1.52505	1.46064	1.37042	1.40178
	17.1171	1.44289	1.38784	1.30738	1.2453	1.24063	1.24045	1.26362													17.1171	1.42598	1.34443	1.24222	1.21678	1.16703	1.19798	1.25303	1.42698														17.1171	1.93175	1.64323	1.52891	1.46385	1.37301	1.4042
	17.2072	1.44299	1.38785	1.30739	1.2453	1.24063	1.24045	1.26359													17.2072	1.42648	1.34484	1.24252	1.21714	1.16727	1.19808	1.25303	1.42698														17.2072	1.93874	1.6482	1.53278	1.46706	1.37561	1.40662
	17.2973	1.4431	1.38787	1.3074	1.2453	1.24063	1.24045	1.26357													17.2973	1.427	1.34526	1.24283	1.2175	1.16751	1.19819	1.25303	1.42698														17.2973	1.94576	1.65318	1.53666	1.47028	1.37822	1.40905
	17.3874	1.44321	1.38788	1.3074	1.2453	1.24063	1.24045	1.26354													17.3874	1.42754	1.34568	1.24314	1.21786	1.16776	1.1983	1.25303	1.42698														17.3874	1.95279	1.65819	1.54055	1.4735	1.38084	1.41148
	17.4775	1.44332	1.3879	1.30741	1.24531	1.24063	1.24045	1.26352													17.4775	1.42808	1.34611	1.24345	1.21823	1.168	1.19841	1.25304	1.42698														17.4775	1.95985	1.66321	1.54445	1.47674	1.38347	1.41392
	17.5676	1.44344	1.38791	1.30742	1.24531	1.24063	1.24045	1.26349													17.5676	1.42864	1.34654	1.24377	1.2186	1.16825	1.19852	1.25304	1.42698														17.5676	1.96692	1.66824	1.54836	1.47998	1.3861	1.41637
	17.6577	1.44356	1.38793	1.30743	1.24531	1.24063	1.24045	1.26347													17.6577	1.4292	1.34698	1.24409	1.21898	1.1685	1.19863	1.25304	1.42698														17.6577	1.97401	1.67329	1.55228	1.48323	1.38875	1.41882
	17.7477	1.44369	1.38794	1.30744	1.24531	1.24063	1.24045	1.26345													17.7477	1.42979	1.34742	1.24442	1.21936	1.16876	1.19875	1.25304	1.42698														17.7477	1.98112	1.67836	1.55622	1.48648	1.39141	1.42128
	17.8378	1.44382	1.38796	1.30744	1.24531	1.24063	1.24045	1.26343													17.8378	1.43038	1.34787	1.24474	1.21974	1.16901	1.19887	1.25304	1.42698														17.8378	1.98824	1.68344	1.56016	1.48975	1.39408	1.42375
	17.9279	1.44396	1.38798	1.30745	1.24531	1.24063	1.24045	1.26341													17.9279	1.43099	1.34833	1.24508	1.22012	1.16927	1.19899	1.25304	1.42698														17.9279	1.99539	1.68853	1.56411	1.49301	1.39676	1.42622
	18.018	1.4441	1.388	1.30746	1.24531	1.24063	1.24046	1.26339													18.018	1.43161	1.34879	1.24541	1.22051	1.16953	1.19911	1.25304	1.42698														18.018	2.00254	1.69364	1.56808	1.49629	1.39945	1.4287
	18.1081	1.44425	1.38802	1.30747	1.24531	1.24063	1.24046	1.26337													18.1081	1.43224	1.34926	1.24575	1.2209	1.1698	1.19924	1.25304	1.42698														18.1081	2.00972	1.69877	1.57205	1.49957	1.40214	1.43118
	18.1982	1.44441	1.38804	1.30749	1.24531	1.24063	1.24046	1.26335													18.1982	1.43289	1.34974	1.2461	1.2213	1.17006	1.19937	1.25305	1.42698														18.1982	2.0169	1.70391	1.57603	1.50285	1.40485	1.43367
	18.2883	1.44456	1.38806	1.3075	1.24532	1.24064	1.24046	1.26333													18.2883	1.43355	1.35022	1.24644	1.22169	1.17033	1.1995	1.25305	1.42698														18.2883	2.02411	1.70906	1.58002	1.50615	1.40756	1.43616
	18.3784	1.44473	1.38808	1.30751	1.24532	1.24064	1.24046	1.26332													18.3784	1.43422	1.35071	1.2468	1.22209	1.1706	1.19963	1.25305	1.42698														18.3784	2.03132	1.71423	1.58402	1.50944	1.41029	1.43866
	18.4685	1.4449	1.38811	1.30752	1.24532	1.24064	1.24046	1.2633													18.4685	1.43491	1.35121	1.24715	1.2225	1.17087	1.19977	1.25305	1.42698														18.4685	2.03855	1.71941	1.58803	1.51275	1.41302	1.44117
	18.5586	1.44507	1.38813	1.30754	1.24532	1.24064	1.24046	1.26328													18.5586	1.43561	1.35171	1.24751	1.2229	1.17114	1.1999	1.25305	1.42698														18.5586	2.04579	1.7246	1.59205	1.51606	1.41576	1.44368
	18.6486	1.44526	1.38816	1.30755	1.24532	1.24064	1.24046	1.26327													18.6486	1.43633	1.35222	1.24787	1.22331	1.17142	1.20004	1.25306	1.42698														18.6486	2.05305	1.7298	1.59607	1.51937	1.41851	1.44619
	18.7387	1.44545	1.38818	1.30757	1.24533	1.24064	1.24046	1.26325													18.7387	1.43706	1.35273	1.24824	1.22373	1.1717	1.20019	1.25306	1.42698														18.7387	2.06031	1.73502	1.6001	1.52269	1.42127	1.44871
	18.8288	1.44564	1.38821	1.30758	1.24533	1.24064	1.24046	1.26324													18.8288	1.4378	1.35325	1.24861	1.22415	1.17198	1.20033	1.25306	1.42698														18.8288	2.06759	1.74025	1.60415	1.52601	1.42403	1.45124
	18.9189	1.44584	1.38824	1.3076	1.24533	1.24064	1.24046	1.26323													18.9189	1.43857	1.35378	1.24898	1.22457	1.17226	1.20048	1.25306	1.42698														18.9189	2.07487	1.74549	1.60819	1.52934	1.42681	1.45376
	19.009	1.44605	1.38827	1.30762	1.24533	1.24064	1.24046	1.26321													19.009	1.43934	1.35432	1.24936	1.22499	1.17255	1.20063	1.25307	1.42698														19.009	2.08217	1.75074	1.61225	1.53268	1.42959	1.4563
	19.0991	1.44627	1.3883	1.30763	1.24534	1.24064	1.24046	1.2632													19.0991	1.44013	1.35486	1.24974	1.22542	1.17283	1.20078	1.25307	1.42698														19.0991	2.08948	1.75601	1.61631	1.53601	1.43238	1.45884
	19.1892	1.44649	1.38834	1.30765	1.24534	1.24064	1.24046	1.26319													19.1892	1.44094	1.35541	1.25013	1.22585	1.17312	1.20094	1.25307	1.42698														19.1892	2.09679	1.76128	1.62038	1.53936	1.43518	1.46138
	19.2793	1.44672	1.38837	1.30767	1.24534	1.24064	1.24046	1.26318													19.2793	1.44176	1.35596	1.25052	1.22628	1.17342	1.20109	1.25308	1.42698														19.2793	2.10411	1.76656	1.62446	1.5427	1.43799	1.46393
	19.3694	1.44695	1.38841	1.30769	1.24534	1.24064	1.24047	1.26317													19.3694	1.4426	1.35653	1.25092	1.22672	1.17371	1.20125	1.25308	1.42698														19.3694	2.11144	1.77186	1.62854	1.54605	1.4408	1.46648
	19.4595	1.4472	1.38844	1.30771	1.24535	1.24064	1.24047	1.26315													19.4595	1.44345	1.3571	1.25131	1.22716	1.17401	1.20142	1.25308	1.42698														19.4595	2.11878	1.77716	1.63263	1.54941	1.44362	1.46904
	19.5495	1.44745	1.38848	1.30774	1.24535	1.24065	1.24047	1.26314													19.5495	1.44432	1.35767	1.25172	1.2276	1.17431	1.20158	1.25309	1.42698														19.5495	2.12612	1.78248	1.63673	1.55277	1.44645	1.4716
	19.6396	1.44771	1.38852	1.30776	1.24535	1.24065	1.24047	1.26313													19.6396	1.44521	1.35826	1.25212	1.22805	1.17461	1.20175	1.25309	1.42698														19.6396	2.13347	1.7878	1.64083	1.55613	1.44929	1.47416
	19.7297	1.44798	1.38856	1.30778	1.24536	1.24065	1.24047	1.26312													19.7297	1.44611	1.35885	1.25253	1.2285	1.17491	1.20192	1.25309	1.42698														19.7297	2.14083	1.79313	1.64494	1.5595	1.45213	1.47673
	19.8198	1.44825	1.38861	1.30781	1.24536	1.24065	1.24047	1.26311													19.8198	1.44703	1.35944	1.25295	1.22895	1.17522	1.20209	1.2531	1.42698														19.8198	2.14819	1.79847	1.64906	1.56287	1.45498	1.4793
	19.9099	1.44854	1.38865	1.30784	1.24537	1.24065	1.24047	1.2631													19.9099	1.44796	1.36005	1.25337	1.22941	1.17553	1.20227	1.2531	1.42698														19.9099	2.15556	1.80382	1.65318	1.56624	1.45784	1.48187
	20	1.44883	1.3887	1.30786	1.24537	1.24065	1.24047	1.2631													20	1.44892	1.36066	1.25379	1.22987	1.17584	1.20245	1.25311	1.42698														20	2.16293	1.80918	1.6573	1.56962	1.46071	1.48445
	20.0901	1.44913	1.38875	1.30789	1.24538	1.24065	1.24048	1.26309													20.0901	1.44989	1.36128	1.25422	1.23034	1.17615	1.20263	1.25311	1.42698														20.0901	2.1703	1.81455	1.66143	1.573	1.46358	1.48704
	20.1802	1.44944	1.3888	1.30792	1.24538	1.24065	1.24048	1.26308													20.1802	1.45087	1.36191	1.25465	1.2308	1.17647	1.20281	1.25312	1.42698														20.1802	2.17768	1.81992	1.66557	1.57638	1.46645	1.48962
	20.2703	1.44976	1.38885	1.30795	1.24539	1.24066	1.24048	1.26307													20.2703	1.45188	1.36254	1.25508	1.23127	1.17678	1.203	1.25312	1.42698														20.2703	2.18506	1.8253	1.66971	1.57977	1.46934	1.49221
	20.3604	1.45009	1.3889	1.30798	1.24539	1.24066	1.24048	1.26306													20.3604	1.4529	1.36318	1.25552	1.23175	1.1771	1.20318	1.25313	1.42698														20.3604	2.19244	1.83069	1.67385	1.58315	1.47223	1.4948
	20.4505	1.45043	1.38896	1.30802	1.2454	1.24066	1.24048	1.26305													20.4505	1.45394	1.36383	1.25597	1.23223	1.17743	1.20338	1.25314	1.42698														20.4505	2.19982	1.83609	1.678	1.58655	1.47513	1.4974
	20.5405	1.45078	1.38902	1.30805	1.2454	1.24066	1.24048	1.26305													20.5405	1.455	1.36449	1.25642	1.23271	1.17775	1.20357	1.25314	1.42698														20.5405	2.2072	1.84149	1.68215	1.58994	1.47803	1.5
	20.6306	1.45114	1.38907	1.30809	1.24541	1.24066	1.24049	1.26304													20.6306	1.45607	1.36515	1.25687	1.23319	1.17808	1.20377	1.25315	1.42698														20.6306	2.21459	1.8469	1.68631	1.59334	1.48094	1.5026
	20.7207	1.45151	1.38914	1.30813	1.24542	1.24067	1.24049	1.26303													20.7207	1.45717	1.36582	1.25733	1.23368	1.17841	1.20397	1.25316	1.42698														20.7207	2.22197	1.85231	1.69047	1.59673	1.48385	1.50521
	20.8108	1.45188	1.3892	1.30817	1.24543	1.24067	1.24049	1.26303													20.8108	1.45828	1.3665	1.25779	1.23417	1.17874	1.20417	1.25316	1.42698														20.8108	2.22935	1.85773	1.69464	1.60013	1.48677	1.50781
	20.9009	1.45227	1.38927	1.30821	1.24543	1.24067	1.24049	1.26302													20.9009	1.45941	1.36719	1.25825	1.23467	1.17907	1.20437	1.25317	1.42698														20.9009	2.23674	1.86316	1.69881	1.60354	1.4897	1.51042
	20.991	1.45267	1.38933	1.30825	1.24544	1.24067	1.2405	1.26301													20.991	1.46056	1.36788	1.25872	1.23516	1.17941	1.20458	1.25318	1.42698														20.991	2.24412	1.86859	1.70298	1.60694	1.49263	1.51304
	21.0811	1.45308	1.3894	1.30829	1.24545	1.24068	1.2405	1.26301													21.0811	1.46173	1.36858	1.2592	1.23567	1.17975	1.20479	1.25319	1.42698														21.0811	2.2515	1.87403	1.70716	1.61035	1.49557	1.51565
	21.1712	1.4535	1.38948	1.30834	1.24546	1.24068	1.2405	1.263													21.1712	1.46291	1.36929	1.25968	1.23617	1.18009	1.205	1.25319	1.42698														21.1712	2.25888	1.87947	1.71134	1.61376	1.49851	1.51827
	21.2613	1.45393	1.38955	1.30838	1.24547	1.24068	1.2405	1.263													21.2613	1.46412	1.37001	1.26016	1.23668	1.18043	1.20522	1.2532	1.42698														21.2613	2.26625	1.88491	1.71552	1.61717	1.50146	1.52089
	21.3514	1.45437	1.38963	1.30843	1.24548	1.24068	1.24051	1.26299													21.3514	1.46534	1.37074	1.26065	1.23719	1.18078	1.20544	1.25321	1.42698														21.3514	2.27362	1.89036	1.7197	1.62058	1.50441	1.52351
	21.4414	1.45483	1.38971	1.30848	1.24549	1.24069	1.24051	1.26298													21.4414	1.46659	1.37147	1.26114	1.23771	1.18113	1.20566	1.25322	1.42698														21.4414	2.28099	1.89582	1.72389	1.62399	1.50737	1.52614
	21.5315	1.45529	1.38979	1.30853	1.2455	1.24069	1.24051	1.26298													21.5315	1.46785	1.37221	1.26164	1.23823	1.18148	1.20588	1.25323	1.42698														21.5315	2.28835	1.90128	1.72808	1.6274	1.51034	1.52876
	21.6216	1.45577	1.38988	1.30859	1.24551	1.24069	1.24052	1.26297													21.6216	1.46914	1.37296	1.26214	1.23875	1.18183	1.20611	1.25324	1.42698														21.6216	2.29571	1.90674	1.73227	1.63082	1.5133	1.53139
	21.7117	1.45626	1.38997	1.30864	1.24552	1.2407	1.24052	1.26297													21.7117	1.47044	1.37372	1.26264	1.23928	1.18219	1.20633	1.25325	1.42698														21.7117	2.30306	1.9122	1.73647	1.63423	1.51628	1.53402
	21.8018	1.45676	1.39006	1.3087	1.24553	1.2407	1.24052	1.26296													21.8018	1.47176	1.37448	1.26315	1.23981	1.18255	1.20657	1.25326	1.42698														21.8018	2.31041	1.91767	1.74066	1.63765	1.51925	1.53666
	21.8919	1.45728	1.39015	1.30876	1.24554	1.2407	1.24053	1.26296													21.8919	1.47311	1.37526	1.26367	1.24034	1.18291	1.2068	1.25327	1.42698														21.8919	2.31775	1.92314	1.74486	1.64107	1.52224	1.53929
	21.982	1.4578	1.39025	1.30882	1.24556	1.24071	1.24053	1.26296													21.982	1.47447	1.37604	1.26419	1.24088	1.18327	1.20704	1.25329	1.42698														21.982	2.32509	1.92862	1.74906	1.64449	1.52522	1.54193
	22.0721	1.45834	1.39034	1.30888	1.24557	1.24071	1.24054	1.26295													22.0721	1.47585	1.37683	1.26471	1.24142	1.18363	1.20728	1.2533	1.42698														22.0721	2.33242	1.93409	1.75326	1.64791	1.52821	1.54457
	22.1622	1.45889	1.39045	1.30895	1.24559	1.24072	1.24054	1.26295													22.1622	1.47726	1.37762	1.26524	1.24196	1.184	1.20752	1.25331	1.42698														22.1622	2.33974	1.93957	1.75747	1.65133	1.53121	1.54721
	22.2523	1.45946	1.39055	1.30902	1.2456	1.24072	1.24055	1.26294													22.2523	1.47868	1.37843	1.26577	1.24251	1.18437	1.20777	1.25332	1.42698														22.2523	2.34705	1.94505	1.76167	1.65475	1.53421	1.54985
	22.3423	1.46004	1.39066	1.30909	1.24562	1.24073	1.24055	1.26294													22.3423	1.48013	1.37924	1.26631	1.24306	1.18474	1.20801	1.25334	1.42698														22.3423	2.35436	1.95054	1.76588	1.65817	1.53721	1.55249
	22.4324	1.46063	1.39077	1.30916	1.24563	1.24073	1.24056	1.26294													22.4324	1.48159	1.38007	1.26685	1.24362	1.18512	1.20826	1.25335	1.42698														22.4324	2.36166	1.95602	1.77009	1.66159	1.54022	1.55513
	22.5225	1.46123	1.39088	1.30923	1.24565	1.24074	1.24056	1.26293													22.5225	1.48308	1.3809	1.2674	1.24418	1.18549	1.20852	1.25336	1.42698														22.5225	2.36895	1.9615	1.77429	1.66501	1.54323	1.55778
	22.6126	1.46185	1.391	1.30931	1.24567	1.24074	1.24057	1.26293													22.6126	1.48459	1.38174	1.26795	1.24474	1.18587	1.20877	1.25338	1.42698														22.6126	2.37623	1.96699	1.7785	1.66844	1.54624	1.56042
	22.7027	1.46248	1.39112	1.30939	1.24568	1.24075	1.24057	1.26292													22.7027	1.48611	1.38259	1.2685	1.2453	1.18625	1.20903	1.2534	1.42698														22.7027	2.3835	1.97248	1.78271	1.67186	1.54926	1.56307
	22.7928	1.46313	1.39125	1.30947	1.2457	1.24075	1.24058	1.26292													22.7928	1.48766	1.38344	1.26906	1.24587	1.18664	1.20929	1.25341	1.42698														22.7928	2.39076	1.97796	1.78692	1.67528	1.55228	1.56572
	22.8829	1.46379	1.39137	1.30955	1.24572	1.24076	1.24058	1.26292													22.8829	1.48923	1.38431	1.26963	1.24644	1.18702	1.20956	1.25343	1.42698														22.8829	2.39801	1.98345	1.79113	1.6787	1.5553	1.56837
	22.973	1.46446	1.39151	1.30964	1.24574	1.24077	1.24059	1.26291													22.973	1.49083	1.38518	1.2702	1.24702	1.18741	1.20983	1.25345	1.42698														22.973	2.40524	1.98894	1.79534	1.68212	1.55833	1.57102
	23.0631	1.46515	1.39164	1.30973	1.24577	1.24077	1.2406	1.26291													23.0631	1.49244	1.38606	1.27078	1.2476	1.1878	1.21009	1.25346	1.42698														23.0631	2.41247	1.99443	1.79955	1.68554	1.56136	1.57367
	23.1532	1.46585	1.39178	1.30982	1.24579	1.24078	1.2406	1.26291													23.1532	1.49407	1.38695	1.27135	1.24818	1.1882	1.21037	1.25348	1.42698														23.1532	2.41969	1.99992	1.80376	1.68896	1.5644	1.57632
	23.2432	1.46657	1.39192	1.30991	1.24581	1.24079	1.24061	1.26291													23.2432	1.49573	1.38785	1.27194	1.24877	1.18859	1.21064	1.2535	1.42698														23.2432	2.42689	2.0054	1.80797	1.69238	1.56743	1.57897
	23.3333	1.46731	1.39207	1.31001	1.24583	1.24079	1.24062	1.2629													23.3333	1.49741	1.38876	1.27253	1.24936	1.18899	1.21092	1.25352	1.42698														23.3333	2.43408	2.01089	1.81218	1.6958	1.57047	1.58163
	23.4234	1.46805	1.39222	1.31011	1.24586	1.2408	1.24063	1.2629													23.4234	1.4991	1.38967	1.27312	1.24996	1.18939	1.2112	1.25354	1.42698														23.4234	2.44126	2.01638	1.81639	1.69922	1.57352	1.58428
	23.5135	1.46882	1.39237	1.31021	1.24588	1.24081	1.24063	1.2629													23.5135	1.50083	1.3906	1.27372	1.25055	1.1898	1.21148	1.25356	1.42698														23.5135	2.44843	2.02186	1.8206	1.70264	1.57656	1.58694
	23.6036	1.4696	1.39253	1.31031	1.24591	1.24082	1.24064	1.26289													23.6036	1.50257	1.39153	1.27433	1.25115	1.1902	1.21177	1.25358	1.42698														23.6036	2.45558	2.02735	1.82481	1.70606	1.57961	1.58959
	23.6937	1.47039	1.39269	1.31042	1.24594	1.24083	1.24065	1.26289													23.6937	1.50433	1.39247	1.27493	1.25176	1.19061	1.21206	1.2536	1.42698														23.6937	2.46272	2.03283	1.82902	1.70947	1.58266	1.59225
	23.7838	1.4712	1.39285	1.31053	1.24597	1.24084	1.24066	1.26289													23.7838	1.50612	1.39342	1.27555	1.25237	1.19102	1.21235	1.25363	1.42698														23.7838	2.46984	2.03831	1.83322	1.71289	1.58571	1.5949
	23.8739	1.47203	1.39302	1.31064	1.246	1.24085	1.24067	1.26289													23.8739	1.50793	1.39438	1.27617	1.25298	1.19143	1.21264	1.25365	1.42698														23.8739	2.47695	2.04379	1.83743	1.7163	1.58876	1.59756
	23.964	1.47287	1.39319	1.31076	1.24603	1.24086	1.24068	1.26288													23.964	1.50976	1.39535	1.27679	1.2536	1.19185	1.21294	1.25367	1.42698														23.964	2.48405	2.04927	1.84163	1.71972	1.59182	1.60021
	24.0541	1.47372	1.39337	1.31088	1.24606	1.24087	1.24069	1.26288													24.0541	1.51161	1.39633	1.27742	1.25422	1.19226	1.21324	1.2537	1.42698														24.0541	2.49113	2.05474	1.84583	1.72313	1.59488	1.60287
	24.1441	1.4746	1.39355	1.311	1.24609	1.24088	1.2407	1.26288													24.1441	1.51348	1.39732	1.27805	1.25484	1.19268	1.21354	1.25372	1.42698														24.1441	2.4982	2.06021	1.85004	1.72654	1.59794	1.60552
	24.2342	1.47549	1.39374	1.31113	1.24613	1.24089	1.24071	1.26288													24.2342	1.51538	1.39831	1.27869	1.25546	1.1931	1.21385	1.25375	1.42698														24.2342	2.50525	2.06568	1.85424	1.72995	1.601	1.60818
	24.3243	1.4764	1.39393	1.31126	1.24616	1.2409	1.24072	1.26288													24.3243	1.5173	1.39932	1.27933	1.2561	1.19353	1.21415	1.25377	1.42698														24.3243	2.51228	2.07115	1.85843	1.73335	1.60407	1.61083
	24.4144	1.47732	1.39413	1.31139	1.2462	1.24091	1.24073	1.26287													24.4144	1.51924	1.40033	1.27998	1.25673	1.19396	1.21446	1.2538	1.42698														24.4144	2.5193	2.07662	1.86263	1.73676	1.60713	1.61349
	24.5045	1.47826	1.39433	1.31152	1.24623	1.24092	1.24074	1.26287													24.5045	1.5212	1.40135	1.28063	1.25737	1.19438	1.21478	1.25383	1.42698														24.5045	2.5263	2.08208	1.86683	1.74016	1.6102	1.61614
	24.5946	1.47921	1.39453	1.31166	1.24627	1.24093	1.24076	1.26287													24.5946	1.52319	1.40239	1.28129	1.25801	1.19482	1.21509	1.25386	1.42698														24.5946	2.53329	2.08753	1.87102	1.74357	1.61327	1.6188
	24.6847	1.48019	1.39474	1.31181	1.24631	1.24095	1.24077	1.26287													24.6847	1.52519	1.40343	1.28195	1.25865	1.19525	1.21541	1.25389	1.42698														24.6847	2.54025	2.09299	1.87521	1.74697	1.61634	1.62145
	24.7748	1.48118	1.39495	1.31195	1.24635	1.24096	1.24078	1.26287													24.7748	1.52722	1.40448	1.28262	1.2593	1.19569	1.21573	1.25392	1.42698														24.7748	2.54721	2.09844	1.8794	1.75037	1.61941	1.6241
	24.8649	1.48219	1.39517	1.3121	1.2464	1.24097	1.2408	1.26286													24.8649	1.52927	1.40553	1.28329	1.25995	1.19612	1.21605	1.25395	1.42698														24.8649	2.55414	2.10389	1.88359	1.75376	1.62249	1.62676
	24.955	1.48321	1.39539	1.31225	1.24644	1.24099	1.24081	1.26286													24.955	1.53135	1.4066	1.28397	1.26061	1.19657	1.21638	1.25398	1.42698														24.955	2.56105	2.10933	1.88777	1.75716	1.62556	1.62941
	25.045	1.48425	1.39562	1.31241	1.24649	1.241	1.24082	1.26286													25.045	1.53344	1.40768	1.28465	1.26127	1.19701	1.21671	1.25402	1.42698														25.045	2.56795	2.11477	1.89195	1.76055	1.62864	1.63206
	25.1351	1.48531	1.39585	1.31257	1.24653	1.24102	1.24084	1.26286													25.1351	1.53556	1.40877	1.28534	1.26193	1.19745	1.21704	1.25405	1.42698														25.1351	2.57483	2.1202	1.89613	1.76394	1.63171	1.63471
	25.2252	1.48639	1.39609	1.31273	1.24658	1.24103	1.24085	1.26286													25.2252	1.5377	1.40986	1.28603	1.2626	1.1979	1.21737	1.25408	1.42698														25.2252	2.58169	2.12563	1.90031	1.76733	1.63479	1.63736
	25.3153	1.48748	1.39633	1.3129	1.24663	1.24105	1.24087	1.26286													25.3153	1.53986	1.41097	1.28673	1.26327	1.19835	1.21771	1.25412	1.42698														25.3153	2.58853	2.13106	1.90448	1.77072	1.63787	1.64001
	25.4054	1.4886	1.39658	1.31307	1.24668	1.24107	1.24089	1.26285													25.4054	1.54205	1.41208	1.28744	1.26394	1.19881	1.21805	1.25416	1.42698														25.4054	2.59535	2.13648	1.90865	1.7741	1.64095	1.64266
	25.4955	1.48973	1.39684	1.31325	1.24674	1.24109	1.2409	1.26285													25.4955	1.54426	1.4132	1.28814	1.26462	1.19926	1.21839	1.25419	1.42698														25.4955	2.60216	2.1419	1.91282	1.77748	1.64403	1.64531
	25.5856	1.49087	1.39709	1.31343	1.24679	1.2411	1.24092	1.26285													25.5856	1.54649	1.41434	1.28886	1.2653	1.19972	1.21873	1.25423	1.42698														25.5856	2.60894	2.14731	1.91699	1.78086	1.64711	1.64796
	25.6757	1.49204	1.39736	1.31361	1.24685	1.24112	1.24094	1.26285													25.6757	1.54874	1.41548	1.28958	1.26599	1.20018	1.21908	1.25427	1.42698														25.6757	2.6157	2.15271	1.92115	1.78424	1.65019	1.6506
	25.7658	1.49322	1.39763	1.3138	1.2469	1.24114	1.24096	1.26285													25.7658	1.55101	1.41663	1.2903	1.26668	1.20064	1.21943	1.25431	1.42698														25.7658	2.62245	2.15811	1.92531	1.78761	1.65327	1.65325
	25.8559	1.49442	1.3979	1.31399	1.24696	1.24116	1.24098	1.26285													25.8559	1.55331	1.41779	1.29103	1.26737	1.2011	1.21978	1.25435	1.42698														25.8559	2.62917	2.16351	1.92946	1.79099	1.65635	1.65589
	25.9459	1.49564	1.39818	1.31418	1.24702	1.24118	1.24099	1.26285													25.9459	1.55562	1.41896	1.29176	1.26806	1.20157	1.22013	1.25439	1.42698														25.9459	2.63587	2.1689	1.93362	1.79436	1.65943	1.65854
	26.036	1.49688	1.39847	1.31438	1.24709	1.2412	1.24102	1.26284													26.036	1.55796	1.42014	1.2925	1.26876	1.20204	1.22049	1.25443	1.42698														26.036	2.64256	2.17428	1.93777	1.79772	1.66251	1.66118
	26.1261	1.49814	1.39876	1.31459	1.24715	1.24122	1.24104	1.26284													26.1261	1.56032	1.42133	1.29325	1.26947	1.20251	1.22085	1.25448	1.42698														26.1261	2.64922	2.17966	1.94191	1.80109	1.66559	1.66382
	26.2162	1.49941	1.39906	1.3148	1.24722	1.24125	1.24106	1.26284													26.2162	1.56271	1.42253	1.294	1.27017	1.20299	1.22121	1.25452	1.42698														26.2162	2.65586	2.18503	1.94605	1.80445	1.66868	1.66646
	26.3063	1.5007	1.39936	1.31501	1.24728	1.24127	1.24108	1.26284													26.3063	1.56511	1.42373	1.29475	1.27089	1.20346	1.22157	1.25457	1.42698														26.3063	2.66248	2.1904	1.95019	1.8078	1.67176	1.66909
	26.3964	1.50202	1.39967	1.31522	1.24735	1.24129	1.2411	1.26284													26.3964	1.56754	1.42495	1.29551	1.2716	1.20394	1.22194	1.25461	1.42698														26.3964	2.66907	2.19575	1.95432	1.81116	1.67484	1.67173
	26.4865	1.50335	1.39998	1.31545	1.24743	1.24132	1.24112	1.26284													26.4865	1.56999	1.42618	1.29628	1.27232	1.20442	1.22231	1.25466	1.42698														26.4865	2.67565	2.20111	1.95846	1.81451	1.67792	1.67437
	26.5766	1.50469	1.4003	1.31567	1.2475	1.24134	1.24115	1.26284													26.5766	1.57246	1.42741	1.29705	1.27304	1.20491	1.22268	1.25471	1.42698														26.5766	2.68221	2.20645	1.96258	1.81786	1.681	1.677
	26.6667	1.50606	1.40063	1.3159	1.24758	1.24137	1.24117	1.26284													26.6667	1.57495	1.42866	1.29782	1.27377	1.20539	1.22305	1.25476	1.42698														26.6667	2.68874	2.21179	1.9667	1.8212	1.68408	1.67963
	26.7568	1.50744	1.40096	1.31614	1.24765	1.24139	1.2412	1.26284													26.7568	1.57746	1.42992	1.2986	1.27449	1.20588	1.22343	1.25481	1.42698														26.7568	2.69525	2.21712	1.97082	1.82455	1.68716	1.68226
	26.8468	1.50885	1.4013	1.31637	1.24773	1.24142	1.24122	1.26283													26.8468	1.58	1.43118	1.29939	1.27523	1.20637	1.22381	1.25486	1.42698														26.8468	2.70174	2.22245	1.97494	1.82789	1.69024	1.68489
	26.9369	1.51027	1.40164	1.31662	1.24782	1.24145	1.24125	1.26283													26.9369	1.58255	1.43245	1.30018	1.27596	1.20686	1.22419	1.25491	1.42698														26.9369	2.7082	2.22777	1.97905	1.83122	1.69332	1.68751
	27.027	1.51171	1.40199	1.31687	1.2479	1.24148	1.24128	1.26283													27.027	1.58513	1.43374	1.30098	1.2767	1.20736	1.22457	1.25497	1.42698														27.027	2.71465	2.23308	1.98315	1.83455	1.6964	1.69014
	27.1171	1.51317	1.40235	1.31712	1.24799	1.24151	1.24131	1.26283													27.1171	1.58773	1.43503	1.30178	1.27745	1.20785	1.22496	1.25502	1.42698														27.1171	2.72107	2.23838	1.98725	1.83788	1.69947	1.69276
	27.2072	1.51465	1.40271	1.31738	1.24807	1.24154	1.24133	1.26283													27.2072	1.59035	1.43633	1.30259	1.27819	1.20835	1.22534	1.25508	1.42698														27.2072	2.72747	2.24368	1.99135	1.84121	1.70255	1.69538
	27.2973	1.51614	1.40308	1.31764	1.24816	1.24157	1.24136	1.26283													27.2973	1.59299	1.43765	1.3034	1.27895	1.20886	1.22574	1.25514	1.42698														27.2973	2.73384	2.24896	1.99544	1.84453	1.70562	1.698
	27.3874	1.51766	1.40345	1.31791	1.24826	1.2416	1.24139	1.26283													27.3874	1.59565	1.43897	1.30422	1.2797	1.20936	1.22613	1.25519	1.42698														27.3874	2.74019	2.25425	1.99953	1.84785	1.7087	1.70062
	27.4775	1.51919	1.40383	1.31818	1.24835	1.24163	1.24143	1.26283													27.4775	1.59833	1.4403	1.30504	1.28046	1.20987	1.22652	1.25525	1.42698														27.4775	2.74652	2.25952	2.00361	1.85117	1.71177	1.70323
	27.5676	1.52074	1.40422	1.31845	1.24845	1.24167	1.24146	1.26283													27.5676	1.60103	1.44164	1.30587	1.28122	1.21037	1.22692	1.25531	1.42698														27.5676	2.75283	2.26478	2.00769	1.85448	1.71484	1.70585
	27.6577	1.52232	1.40461	1.31874	1.24855	1.2417	1.24149	1.26283													27.6577	1.60375	1.44299	1.3067	1.28199	1.21089	1.22732	1.25537	1.42698														27.6577	2.75911	2.27004	2.01176	1.85778	1.71791	1.70846
	27.7477	1.5239	1.40501	1.31902	1.24865	1.24174	1.24152	1.26283													27.7477	1.60649	1.44435	1.30754	1.28276	1.2114	1.22772	1.25544	1.42698														27.7477	2.76537	2.27529	2.01583	1.86109	1.72098	1.71107
	27.8378	1.52551	1.40542	1.31932	1.24875	1.24178	1.24156	1.26283													27.8378	1.60926	1.44572	1.30839	1.28353	1.21191	1.22813	1.2555	1.42698														27.8378	2.7716	2.28053	2.01989	1.86439	1.72405	1.71367
	27.9279	1.52714	1.40583	1.31961	1.24886	1.24181	1.24159	1.26282													27.9279	1.61204	1.4471	1.30924	1.2843	1.21243	1.22853	1.25556	1.42698														27.9279	2.77781	2.28576	2.02395	1.86769	1.72712	1.71628
	28.018	1.52878	1.40625	1.31991	1.24897	1.24185	1.24163	1.26282													28.018	1.61484	1.44849	1.31009	1.28509	1.21295	1.22894	1.25563	1.42698														28.018	2.784	2.29098	2.028	1.87098	1.73018	1.71888
	28.1081	1.53045	1.40668	1.32022	1.24908	1.24189	1.24167	1.26282													28.1081	1.61767	1.44989	1.31095	1.28587	1.21347	1.22935	1.2557	1.42698														28.1081	2.79016	2.2962	2.03205	1.87427	1.73325	1.72148
	28.1982	1.53213	1.40711	1.32053	1.2492	1.24193	1.2417	1.26282													28.1982	1.62051	1.4513	1.31182	1.28666	1.214	1.22977	1.25576	1.42698														28.1982	2.7963	2.30141	2.03609	1.87755	1.73631	1.72408
	28.2883	1.53383	1.40756	1.32085	1.24931	1.24197	1.24174	1.26282													28.2883	1.62337	1.45272	1.31269	1.28745	1.21453	1.23018	1.25583	1.42698														28.2883	2.80241	2.3066	2.04013	1.88083	1.73937	1.72667
	28.3784	1.53555	1.408	1.32117	1.24943	1.24202	1.24178	1.26282													28.3784	1.62625	1.45414	1.31357	1.28824	1.21506	1.2306	1.2559	1.42698														28.3784	2.8085	2.31179	2.04416	1.88411	1.74243	1.72927
	28.4685	1.53729	1.40846	1.3215	1.24955	1.24206	1.24182	1.26282													28.4685	1.62915	1.45558	1.31445	1.28904	1.21559	1.23102	1.25598	1.42698														28.4685	2.81457	2.31697	2.04819	1.88738	1.74549	1.73186
	28.5586	1.53904	1.40892	1.32183	1.24968	1.2421	1.24186	1.26282													28.5586	1.63207	1.45703	1.31534	1.28984	1.21612	1.23144	1.25605	1.42698														28.5586	2.82061	2.32214	2.05221	1.89065	1.74854	1.73444
	28.6486	1.54081	1.40938	1.32217	1.24981	1.24215	1.24191	1.26282													28.6486	1.63501	1.45848	1.31623	1.29065	1.21666	1.23187	1.25612	1.42698														28.6486	2.82662	2.3273	2.05623	1.89392	1.75159	1.73703
	28.7387	1.54261	1.40986	1.32252	1.24994	1.2422	1.24195	1.26282													28.7387	1.63797	1.45995	1.31713	1.29146	1.21719	1.23229	1.2562	1.42698														28.7387	2.83261	2.33246	2.06024	1.89718	1.75465	1.73961
	28.8288	1.54442	1.41034	1.32287	1.25007	1.24224	1.24199	1.26282													28.8288	1.64095	1.46143	1.31803	1.29227	1.21773	1.23272	1.25627	1.42698														28.8288	2.83858	2.3376	2.06424	1.90043	1.75769	1.74219
	28.9189	1.54624	1.41083	1.32322	1.2502	1.24229	1.24204	1.26282													28.9189	1.64394	1.46291	1.31894	1.29309	1.21828	1.23315	1.25635	1.42698														28.9189	2.84452	2.34273	2.06824	1.90368	1.76074	1.74477
	29.009	1.54809	1.41132	1.32358	1.25034	1.24234	1.24209	1.26282													29.009	1.64695	1.46441	1.31986	1.29391	1.21882	1.23359	1.25643	1.42698														29.009	2.85044	2.34786	2.07224	1.90693	1.76379	1.74734
	29.0991	1.54995	1.41183	1.32395	1.25048	1.2424	1.24213	1.26282													29.0991	1.64998	1.46591	1.32078	1.29473	1.21937	1.23402	1.25651	1.42698														29.0991	2.85633	2.35297	2.07622	1.91018	1.76683	1.74992
	29.1892	1.55184	1.41234	1.32432	1.25063	1.24245	1.24218	1.26282													29.1892	1.65303	1.46743	1.3217	1.29556	1.21992	1.23446	1.25659	1.42698														29.1892	2.8622	2.35808	2.0802	1.91341	1.76987	1.75249
	29.2793	1.55374	1.41285	1.3247	1.25077	1.2425	1.24223	1.26282													29.2793	1.6561	1.46895	1.32263	1.29639	1.22047	1.2349	1.25667	1.42698														29.2793	2.86804	2.36317	2.08418	1.91665	1.77291	1.75505
	29.3694	1.55565	1.41338	1.32508	1.25092	1.24256	1.24228	1.26281													29.3694	1.65918	1.47048	1.32357	1.29723	1.22102	1.23534	1.25676	1.42698														29.3694	2.87386	2.36826	2.08815	1.91988	1.77594	1.75762
	29.4595	1.55759	1.41391	1.32547	1.25108	1.24261	1.24233	1.26281													29.4595	1.66229	1.47203	1.32451	1.29806	1.22158	1.23578	1.25684	1.42698														29.4595	2.87965	2.37333	2.09211	1.92311	1.77898	1.76018
	29.5495	1.55954	1.41445	1.32586	1.25123	1.24267	1.24239	1.26281													29.5495	1.66541	1.47358	1.32546	1.29891	1.22214	1.23623	1.25693	1.42698														29.5495	2.88542	2.3784	2.09607	1.92633	1.78201	1.76274
	29.6396	1.56151	1.41499	1.32626	1.25139	1.24273	1.24244	1.26281													29.6396	1.66854	1.47514	1.32641	1.29975	1.2227	1.23668	1.25702	1.42698														29.6396	2.89116	2.38345	2.10002	1.92954	1.78503	1.76529
	29.7297	1.5635	1.41555	1.32666	1.25155	1.24279	1.24249	1.26281													29.7297	1.67169	1.47671	1.32737	1.3006	1.22326	1.23713	1.25711	1.42698														29.7297	2.89688	2.3885	2.10397	1.93276	1.78806	1.76784
	29.8198	1.5655	1.41611	1.32707	1.25172	1.24285	1.24255	1.26281													29.8198	1.67486	1.4783	1.32833	1.30145	1.22383	1.23758	1.2572	1.42698														29.8198	2.90257	2.39353	2.10791	1.93596	1.79108	1.77039
	29.9099	1.56752	1.41667	1.32749	1.25189	1.24291	1.24261	1.26281													29.9099	1.67805	1.47989	1.3293	1.30231	1.22439	1.23803	1.25729	1.42698														29.9099	2.90824	2.39856	2.11184	1.93917	1.7941	1.77294
	30	1.56956	1.41725	1.32791	1.25206	1.24298	1.24267	1.26281													30	1.68125	1.48149	1.33028	1.30317	1.22496	1.23849	1.25738	1.42698														30	2.91388	2.40357	2.11577	1.94237	1.79712	1.77548
	30.0901	1.57162	1.41783	1.32834	1.25223	1.24304	1.24273	1.26281													30.0901	1.68447	1.4831	1.33126	1.30403	1.22553	1.23894	1.25747	1.42698														30.0901	2.91949	2.40858	2.11969	1.94556	1.80013	1.77802
	30.1802	1.57369	1.41842	1.32877	1.25241	1.24311	1.24279	1.26281													30.1802	1.6877	1.48472	1.33224	1.3049	1.22611	1.2394	1.25757	1.42698														30.1802	2.92508	2.41357	2.12361	1.94875	1.80314	1.78056
	30.2703	1.57578	1.41902	1.32921	1.25259	1.24318	1.24285	1.26281													30.2703	1.69095	1.48635	1.33323	1.30577	1.22668	1.23986	1.25766	1.42698														30.2703	2.93065	2.41855	2.12752	1.95193	1.80615	1.78309
	30.3604	1.57789	1.41962	1.32966	1.25277	1.24325	1.24291	1.26281													30.3604	1.69422	1.48799	1.33423	1.30665	1.22726	1.24033	1.25776	1.42698														30.3604	2.93619	2.42353	2.13142	1.95511	1.80916	1.78562
	30.4505	1.58001	1.42023	1.33011	1.25296	1.24332	1.24298	1.26281													30.4505	1.6975	1.48963	1.33523	1.30752	1.22784	1.24079	1.25786	1.42698														30.4505	2.9417	2.42849	2.13531	1.95829	1.81216	1.78815
	30.5405	1.58215	1.42085	1.33057	1.25315	1.24339	1.24304	1.26281													30.5405	1.7008	1.49129	1.33624	1.30841	1.22842	1.24126	1.25796	1.42698														30.5405	2.94719	2.43344	2.1392	1.96146	1.81516	1.79068
	30.6306	1.5843	1.42148	1.33103	1.25335	1.24346	1.24311	1.26281													30.6306	1.70411	1.49296	1.33725	1.30929	1.22901	1.24173	1.25806	1.42698														30.6306	2.95265	2.43838	2.14309	1.96462	1.81816	1.7932
	30.7207	1.58648	1.42212	1.3315	1.25354	1.24354	1.24318	1.26281													30.7207	1.70743	1.49463	1.33827	1.31018	1.22959	1.2422	1.25816	1.42698														30.7207	2.95809	2.44331	2.14696	1.96778	1.82115	1.79572
	30.8108	1.58866	1.42276	1.33198	1.25374	1.24361	1.24325	1.26281													30.8108	1.71077	1.49632	1.33929	1.31107	1.23018	1.24267	1.25827	1.42698														30.8108	2.9635	2.44823	2.15083	1.97094	1.82414	1.79823
	30.9009	1.59087	1.42341	1.33246	1.25395	1.24369	1.24332	1.26281													30.9009	1.71412	1.49802	1.34032	1.31197	1.23077	1.24315	1.25837	1.42698														30.9009	2.96889	2.45314	2.15469	1.97409	1.82712	1.80074
	30.991	1.59309	1.42406	1.33294	1.25416	1.24377	1.24339	1.26281													30.991	1.71749	1.49972	1.34135	1.31287	1.23137	1.24362	1.25848	1.42698														30.991	2.97425	2.45804	2.15855	1.97724	1.83011	1.80325
	31.0811	1.59532	1.42473	1.33344	1.25437	1.24385	1.24346	1.26281													31.0811	1.72087	1.50143	1.34239	1.31377	1.23196	1.2441	1.25859	1.42698														31.0811	2.97959	2.46292	2.1624	1.98038	1.83309	1.80575
	31.1712	1.59757	1.4254	1.33393	1.25458	1.24394	1.24354	1.26281													31.1712	1.72427	1.50316	1.34344	1.31468	1.23256	1.24458	1.2587	1.42698														31.1712	2.9849	2.4678	2.16624	1.98351	1.83606	1.80825
	31.2613	1.59984	1.42608	1.33444	1.2548	1.24402	1.24361	1.26281													31.2613	1.72768	1.50489	1.34449	1.31559	1.23316	1.24506	1.25881	1.42698														31.2613	2.99018	2.47266	2.17008	1.98664	1.83904	1.81075
	31.3514	1.60212	1.42677	1.33495	1.25502	1.24411	1.24369	1.26281													31.3514	1.7311	1.50663	1.34555	1.3165	1.23376	1.24555	1.25892	1.42698														31.3514	2.99544	2.47751	2.17391	1.98977	1.84201	1.81325
	31.4414	1.60442	1.42746	1.33547	1.25525	1.24419	1.24377	1.26281													31.4414	1.73453	1.50838	1.34661	1.31742	1.23436	1.24603	1.25903	1.42698														31.4414	3.00068	2.48236	2.17773	1.99289	1.84497	1.81574
	31.5315	1.60673	1.42817	1.33599	1.25547	1.24428	1.24385	1.26281													31.5315	1.73798	1.51014	1.34768	1.31834	1.23497	1.24652	1.25915	1.42698														31.5315	3.00589	2.48719	2.18155	1.99601	1.84793	1.81823
	31.6216	1.60905	1.42888	1.33652	1.25571	1.24437	1.24393	1.2628													31.6216	1.74144	1.51191	1.34875	1.31926	1.23557	1.24701	1.25926	1.42698														31.6216	3.01107	2.492	2.18536	1.99912	1.85089	1.82071
	31.7117	1.6114	1.42959	1.33706	1.25594	1.24447	1.24402	1.2628													31.7117	1.74491	1.51369	1.34983	1.32019	1.23618	1.2475	1.25938	1.42698														31.7117	3.01623	2.49681	2.18916	2.00222	1.85385	1.82319
	31.8018	1.61375	1.43032	1.3376	1.25618	1.24456	1.2441	1.2628													31.8018	1.74839	1.51548	1.35091	1.32112	1.2368	1.24799	1.2595	1.42698														31.8018	3.02136	2.50161	2.19295	2.00532	1.8568	1.82567
	31.8919	1.61612	1.43105	1.33814	1.25642	1.24466	1.24419	1.2628													31.8919	1.75188	1.51728	1.352	1.32205	1.23741	1.24848	1.25962	1.42698														31.8919	3.02647	2.50639	2.19674	2.00842	1.85974	1.82814
	31.982	1.61851	1.43179	1.3387	1.25667	1.24475	1.24427	1.2628													31.982	1.75539	1.51909	1.35309	1.32299	1.23802	1.24898	1.25974	1.42698														31.982	3.03156	2.51117	2.20052	2.01151	1.86269	1.83061
	32.0721	1.6209	1.43254	1.33926	1.25692	1.24485	1.24436	1.2628													32.0721	1.75891	1.5209	1.35419	1.32393	1.23864	1.24948	1.25986	1.42698														32.0721	3.03661	2.51593	2.2043	2.01459	1.86563	1.83307
	32.1622	1.62332	1.4333	1.33982	1.25718	1.24495	1.24445	1.2628													32.1622	1.76243	1.52273	1.3553	1.32487	1.23926	1.24998	1.25998	1.42698														32.1622	3.04165	2.52068	2.20806	2.01767	1.86856	1.83554
	32.2523	1.62574	1.43406	1.34039	1.25743	1.24506	1.24454	1.2628													32.2523	1.76597	1.52456	1.35641	1.32582	1.23988	1.25048	1.26011	1.42698														32.2523	3.04665	2.52542	2.21182	2.02075	1.8715	1.838
	32.3423	1.62818	1.43483	1.34097	1.2577	1.24516	1.24464	1.2628													32.3423	1.76952	1.5264	1.35752	1.32677	1.24051	1.25098	1.26023	1.42698														32.3423	3.05164	2.53015	2.21558	2.02382	1.87442	1.84045
	32.4324	1.63064	1.43561	1.34156	1.25796	1.24527	1.24473	1.2628													32.4324	1.77308	1.52825	1.35865	1.32773	1.24113	1.25148	1.26036	1.42698														32.4324	3.05659	2.53486	2.21932	2.02688	1.87735	1.8429
	32.5225	1.6331	1.4364	1.34215	1.25823	1.24538	1.24483	1.2628													32.5225	1.77665	1.53011	1.35977	1.32869	1.24176	1.25199	1.26049	1.42698														32.5225	3.06153	2.53956	2.22306	2.02994	1.88027	1.84535
	32.6126	1.63558	1.4372	1.34274	1.2585	1.24549	1.24493	1.2628													32.6126	1.78023	1.53198	1.36091	1.32965	1.24239	1.25249	1.26062	1.42698														32.6126	3.06643	2.54426	2.22679	2.03299	1.88318	1.84779
	32.7027	1.63807	1.438	1.34335	1.25878	1.2456	1.24503	1.2628													32.7027	1.78382	1.53386	1.36204	1.33061	1.24302	1.253	1.26075	1.42698														32.7027	3.07132	2.54894	2.23052	2.03604	1.88609	1.85023
	32.7928	1.64058	1.43881	1.34395	1.25906	1.24571	1.24513	1.2628													32.7928	1.78742	1.53575	1.36319	1.33158	1.24366	1.25351	1.26088	1.42698														32.7928	3.07617	2.55361	2.23424	2.03908	1.889	1.85267
	32.8829	1.6431	1.43963	1.34457	1.25935	1.24583	1.24523	1.2628													32.8829	1.79102	1.53765	1.36433	1.33255	1.24429	1.25402	1.26101	1.42698														32.8829	3.08101	2.55826	2.23795	2.04212	1.8919	1.8551
	32.973	1.64563	1.44045	1.34519	1.25963	1.24594	1.24533	1.2628													32.973	1.79464	1.53955	1.36549	1.33353	1.24493	1.25454	1.26115	1.42698														32.973	3.08581	2.56291	2.24165	2.04515	1.8948	1.85753
	33.0631	1.64817	1.44128	1.34582	1.25993	1.24606	1.24544	1.2628													33.0631	1.79826	1.54147	1.36665	1.33451	1.24557	1.25505	1.26128	1.42698														33.0631	3.0906	2.56754	2.24535	2.04818	1.8977	1.85995
	33.1532	1.65073	1.44212	1.34645	1.26022	1.24618	1.24555	1.2628													33.1532	1.8019	1.54339	1.36781	1.33549	1.24621	1.25557	1.26142	1.42698														33.1532	3.09536	2.57216	2.24903	2.0512	1.90059	1.86237
	33.2432	1.65329	1.44297	1.34709	1.26052	1.24631	1.24565	1.2628													33.2432	1.80554	1.54532	1.36898	1.33648	1.24686	1.25609	1.26156	1.42698														33.2432	3.10009	2.57677	2.25271	2.05422	1.90348	1.86479
	33.3333	1.65587	1.44383	1.34774	1.26083	1.24643	1.24576	1.2628													33.3333	1.80919	1.54726	1.37016	1.33747	1.2475	1.2566	1.2617	1.42698														33.3333	3.1048	2.58137	2.25639	2.05723	1.90636	1.8672
	33.4234	1.65846	1.44469	1.34839	1.26114	1.24656	1.24588	1.2628													33.4234	1.81284	1.54921	1.37134	1.33846	1.24815	1.25713	1.26184	1.42698														33.4234	3.10949	2.58595	2.26006	2.06024	1.90923	1.86961
	33.5135	1.66107	1.44556	1.34905	1.26145	1.24669	1.24599	1.2628													33.5135	1.81651	1.55117	1.37252	1.33945	1.2488	1.25765	1.26198	1.42698														33.5135	3.11415	2.59053	2.26371	2.06324	1.91211	1.87202
	33.6036	1.66368	1.44644	1.34971	1.26176	1.24682	1.24611	1.2628													33.6036	1.82018	1.55313	1.37372	1.34045	1.24945	1.25817	1.26213	1.42698														33.6036	3.11878	2.59509	2.26737	2.06623	1.91498	1.87442
	33.6937	1.6663	1.44733	1.35038	1.26208	1.24695	1.24622	1.2628													33.6937	1.82386	1.55511	1.37491	1.34145	1.25011	1.25869	1.26227	1.42698														33.6937	3.1234	2.59964	2.27101	2.06922	1.91784	1.87682
	33.7838	1.66894	1.44822	1.35106	1.26241	1.24709	1.24634	1.2628													33.7838	1.82754	1.55709	1.37611	1.34246	1.25076	1.25922	1.26242	1.42698														33.7838	3.12798	2.60418	2.27465	2.0722	1.9207	1.87921
	33.8739	1.67159	1.44912	1.35174	1.26274	1.24722	1.24646	1.2628													33.8739	1.83123	1.55908	1.37732	1.34347	1.25142	1.25975	1.26256	1.42698														33.8739	3.13255	2.6087	2.27828	2.07518	1.92356	1.8816
	33.964	1.67424	1.45003	1.35243	1.26307	1.24736	1.24658	1.2628													33.964	1.83493	1.56108	1.37853	1.34448	1.25208	1.26028	1.26271	1.42698														33.964	3.13709	2.61322	2.2819	2.07815	1.92641	1.88398
	34.0541	1.67691	1.45095	1.35312	1.2634	1.2475	1.24671	1.2628													34.0541	1.83863	1.56309	1.37975	1.3455	1.25274	1.26081	1.26286	1.42698														34.0541	3.1416	2.61772	2.28551	2.08112	1.92925	1.88637
	34.1441	1.67959	1.45187	1.35382	1.26374	1.24765	1.24683	1.2628													34.1441	1.84234	1.5651	1.38098	1.34651	1.2534	1.26134	1.26301	1.42698														34.1441	3.14609	2.62221	2.28912	2.08408	1.93209	1.88874
	34.2342	1.68228	1.45281	1.35453	1.26409	1.24779	1.24696	1.2628													34.2342	1.84605	1.56713	1.3822	1.34754	1.25407	1.26187	1.26316	1.42698														34.2342	3.15056	2.62668	2.29272	2.08704	1.93493	1.89112
	34.3243	1.68497	1.45374	1.35524	1.26444	1.24794	1.24709	1.2628													34.3243	1.84977	1.56916	1.38344	1.34856	1.25473	1.26241	1.26332	1.42698														34.3243	3.155	2.63115	2.29631	2.08999	1.93776	1.89348
	34.4144	1.68768	1.45469	1.35596	1.26479	1.24809	1.24722	1.2628													34.4144	1.8535	1.5712	1.38468	1.34959	1.2554	1.26294	1.26347	1.42698														34.4144	3.15942	2.6356	2.2999	2.09293	1.94059	1.89585
	34.5045	1.6904	1.45565	1.35669	1.26514	1.24824	1.24735	1.2628													34.5045	1.85723	1.57325	1.38592	1.35062	1.25607	1.26348	1.26363	1.42698														34.5045	3.16382	2.64004	2.30348	2.09587	1.94341	1.89821
	34.5946	1.69312	1.45661	1.35742	1.2655	1.24839	1.24749	1.2628													34.5946	1.86096	1.57531	1.38717	1.35166	1.25675	1.26402	1.26378	1.42698														34.5946	3.16819	2.64447	2.30705	2.09881	1.94623	1.90057
	34.6847	1.69586	1.45758	1.35816	1.26587	1.24855	1.24762	1.2628													34.6847	1.8647	1.57738	1.38843	1.35269	1.25742	1.26456	1.26394	1.42698														34.6847	3.17254	2.64889	2.31061	2.10174	1.94904	1.90292
	34.7748	1.6986	1.45855	1.3589	1.26624	1.2487	1.24776	1.2628													34.7748	1.86844	1.57945	1.38969	1.35374	1.2581	1.2651	1.2641	1.42698														34.7748	3.17687	2.65329	2.31417	2.10466	1.95185	1.90527
	34.8649	1.70136	1.45954	1.35965	1.26661	1.24886	1.2479	1.2628													34.8649	1.87218	1.58153	1.39095	1.35478	1.25877	1.26564	1.26426	1.42698														34.8649	3.18117	2.65768	2.31771	2.10758	1.95466	1.90761
	34.955	1.70412	1.46053	1.3604	1.26699	1.24903	1.24804	1.2628													34.955	1.87593	1.58362	1.39222	1.35583	1.25945	1.26618	1.26442	1.42698														34.955	3.18545	2.66206	2.32125	2.11049	1.95745	1.90995
	35.045	1.70689	1.46153	1.36117	1.26737	1.24919	1.24818	1.2628													35.045	1.87969	1.58572	1.3935	1.35688	1.26014	1.26673	1.26458	1.42698														35.045	3.18971	2.66643	2.32478	2.11339	1.96025	1.91229
	35.1351	1.70967	1.46253	1.36193	1.26775	1.24936	1.24833	1.2628													35.1351	1.88344	1.58782	1.39478	1.35793	1.26082	1.26727	1.26475	1.42698														35.1351	3.19394	2.67078	2.32831	2.1163	1.96304	1.91462
	35.2252	1.71245	1.46354	1.36271	1.26814	1.24953	1.24847	1.2628													35.2252	1.8872	1.58994	1.39606	1.35899	1.2615	1.26782	1.26491	1.42698														35.2252	3.19815	2.67513	2.33183	2.11919	1.96582	1.91695
	35.3153	1.71525	1.46456	1.36349	1.26853	1.2497	1.24862	1.2628													35.3153	1.89096	1.59206	1.39735	1.36005	1.26219	1.26836	1.26508	1.42698														35.3153	3.20234	2.67946	2.33534	2.12208	1.9686	1.91927
	35.4054	1.71805	1.46559	1.36427	1.26893	1.24987	1.24877	1.2628													35.4054	1.89473	1.59418	1.39865	1.36111	1.26288	1.26891	1.26524	1.42698														35.4054	3.2065	2.68378	2.33884	2.12496	1.97137	1.92159
	35.4955	1.72086	1.46663	1.36506	1.26933	1.25004	1.24893	1.2628													35.4955	1.89849	1.59632	1.39995	1.36218	1.26357	1.26946	1.26541	1.42698														35.4955	3.21064	2.68808	2.34233	2.12784	1.97414	1.92391
	35.5856	1.72368	1.46767	1.36586	1.26974	1.25022	1.24908	1.2628													35.5856	1.90226	1.59846	1.40126	1.36325	1.26426	1.27001	1.26558	1.42698														35.5856	3.21476	2.69238	2.34582	2.13071	1.97691	1.92622
	35.6757	1.7265	1.46872	1.36666	1.27015	1.2504	1.24923	1.2628													35.6757	1.90603	1.60062	1.40257	1.36432	1.26496	1.27057	1.26575	1.42698														35.6757	3.21885	2.69666	2.3493	2.13358	1.97967	1.92852
	35.7658	1.72933	1.46978	1.36747	1.27056	1.25058	1.24939	1.2628													35.7658	1.9098	1.60277	1.40389	1.3654	1.26565	1.27112	1.26592	1.42698														35.7658	3.22293	2.70093	2.35277	2.13644	1.98242	1.93083
	35.8559	1.73217	1.47084	1.36829	1.27098	1.25077	1.24955	1.2628													35.8559	1.91357	1.60494	1.40521	1.36648	1.26635	1.27168	1.26609	1.42698														35.8559	3.22698	2.70518	2.35624	2.1393	1.98517	1.93312
	35.9459	1.73502	1.47191	1.36911	1.2714	1.25095	1.24971	1.2628													35.9459	1.91735	1.60711	1.40654	1.36756	1.26705	1.27223	1.26627	1.42698														35.9459	3.23101	2.70943	2.35969	2.14215	1.98791	1.93542
	36.036	1.73787	1.47299	1.36994	1.27183	1.25114	1.24988	1.2628													36.036	1.92112	1.6093	1.40787	1.36864	1.26775	1.27279	1.26644	1.42698														36.036	3.23501	2.71366	2.36314	2.14499	1.99065	1.93771
	36.1261	1.74073	1.47407	1.37077	1.27226	1.25133	1.25004	1.2628													36.1261	1.9249	1.61148	1.4092	1.36973	1.26845	1.27334	1.26662	1.42698														36.1261	3.23899	2.71788	2.36658	2.14783	1.99338	1.93999
	36.2162	1.74359	1.47516	1.37161	1.27269	1.25153	1.25021	1.2628													36.2162	1.92867	1.61368	1.41055	1.37082	1.26916	1.2739	1.2668	1.42698														36.2162	3.24296	2.72209	2.37002	2.15066	1.99611	1.94227
	36.3063	1.74646	1.47626	1.37245	1.27313	1.25172	1.25038	1.2628													36.3063	1.93245	1.61588	1.41189	1.37192	1.26986	1.27446	1.26697	1.42698														36.3063	3.2469	2.72629	2.37344	2.15349	1.99884	1.94455
	36.3964	1.74934	1.47737	1.3733	1.27357	1.25192	1.25055	1.2628													36.3964	1.93622	1.61809	1.41325	1.37302	1.27057	1.27502	1.26715	1.42698														36.3964	3.25081	2.73047	2.37686	2.15631	2.00155	1.94682
	36.4865	1.75222	1.47848	1.37416	1.27402	1.25212	1.25072	1.2628													36.4865	1.94	1.62031	1.4146	1.37412	1.27128	1.27559	1.26733	1.42698														36.4865	3.25471	2.73464	2.38027	2.15913	2.00427	1.94909
	36.5766	1.7551	1.4796	1.37502	1.27447	1.25232	1.25089	1.2628													36.5766	1.94377	1.62253	1.41596	1.37522	1.27199	1.27615	1.26751	1.42698														36.5766	3.25858	2.7388	2.38367	2.16194	2.00697	1.95135
	36.6667	1.758	1.48073	1.37588	1.27492	1.25253	1.25107	1.2628													36.6667	1.94755	1.62476	1.41733	1.37632	1.27271	1.27671	1.26769	1.42698														36.6667	3.26243	2.74295	2.38707	2.16474	2.00968	1.95361
	36.7568	1.76089	1.48186	1.37676	1.27538	1.25274	1.25125	1.2628													36.7568	1.95132	1.627	1.4187	1.37743	1.27342	1.27728	1.26788	1.42698														36.7568	3.26626	2.74708	2.39046	2.16754	2.01237	1.95587
	36.8468	1.7638	1.483	1.37763	1.27584	1.25294	1.25143	1.2628													36.8468	1.9551	1.62925	1.42008	1.37855	1.27414	1.27784	1.26806	1.42698														36.8468	3.27007	2.75121	2.39384	2.17034	2.01507	1.95812
	36.9369	1.7667	1.48415	1.37852	1.27631	1.25316	1.25161	1.2628													36.9369	1.95887	1.6315	1.42146	1.37966	1.27485	1.27841	1.26825	1.42698														36.9369	3.27386	2.75532	2.39721	2.17312	2.01775	1.96037
	37.027	1.76961	1.4853	1.37941	1.27678	1.25337	1.25179	1.26279													37.027	1.96264	1.63376	1.42285	1.38078	1.27557	1.27898	1.26843	1.42698														37.027	3.27763	2.75941	2.40057	2.1759	2.02043	1.96261
	37.1171	1.77253	1.48646	1.3803	1.27726	1.25359	1.25198	1.26279													37.1171	1.96641	1.63602	1.42424	1.3819	1.2763	1.27955	1.26862	1.42698														37.1171	3.28137	2.7635	2.40393	2.17868	2.02311	1.96485
	37.2072	1.77545	1.48763	1.3812	1.27774	1.25381	1.25217	1.26279													37.2072	1.97017	1.63829	1.42563	1.38302	1.27702	1.28011	1.26881	1.42698														37.2072	3.2851	2.76757	2.40728	2.18145	2.02578	1.96708
	37.2973	1.77838	1.4888	1.38211	1.27822	1.25403	1.25236	1.26279													37.2973	1.97394	1.64057	1.42704	1.38415	1.27774	1.28069	1.269	1.42698														37.2973	3.2888	2.77164	2.41062	2.18422	2.02845	1.96931
	37.3874	1.7813	1.48998	1.38302	1.27871	1.25425	1.25255	1.26279													37.3874	1.9777	1.64286	1.42844	1.38528	1.27847	1.28126	1.26919	1.42698														37.3874	3.29248	2.77568	2.41396	2.18698	2.03111	1.97153
	37.4775	1.78424	1.49117	1.38394	1.2792	1.25448	1.25274	1.26279													37.4775	1.98146	1.64515	1.42985	1.38641	1.2792	1.28183	1.26938	1.42698														37.4775	3.29614	2.77972	2.41728	2.18973	2.03376	1.97375
	37.5676	1.78717	1.49236	1.38486	1.27969	1.25471	1.25294	1.26279													37.5676	1.98522	1.64744	1.43127	1.38755	1.27993	1.2824	1.26957	1.42698														37.5676	3.29978	2.78375	2.4206	2.19248	2.03641	1.97597
	37.6577	1.79011	1.49356	1.38579	1.28019	1.25494	1.25313	1.26279													37.6577	1.98897	1.64975	1.43269	1.38869	1.28066	1.28297	1.26976	1.42698														37.6577	3.3034	2.78776	2.42391	2.19522	2.03905	1.97818
	37.7477	1.79305	1.49477	1.38672	1.2807	1.25517	1.25333	1.26279													37.7477	1.99273	1.65206	1.43411	1.38983	1.28139	1.28355	1.26995	1.42698														37.7477	3.307	2.79176	2.42722	2.19796	2.04169	1.98039
	37.8378	1.796	1.49598	1.38766	1.2812	1.25541	1.25353	1.26279													37.8378	1.99648	1.65437	1.43554	1.39097	1.28212	1.28412	1.27015	1.42698														37.8378	3.31058	2.79575	2.43051	2.20069	2.04433	1.98259
	37.9279	1.79895	1.4972	1.38861	1.28171	1.25565	1.25374	1.26279													37.9279	2.00022	1.6567	1.43698	1.39212	1.28286	1.2847	1.27034	1.42698														37.9279	3.31414	2.79972	2.4338	2.20341	2.04695	1.98479
	38.018	1.8019	1.49843	1.38956	1.28223	1.25589	1.25394	1.26279													38.018	2.00396	1.65903	1.43842	1.39327	1.2836	1.28528	1.27054	1.42698														38.018	3.31767	2.80369	2.43708	2.20613	2.04958	1.98698
	38.1081	1.80485	1.49966	1.39051	1.28275	1.25613	1.25415	1.26279													38.1081	2.0077	1.66136	1.43986	1.39442	1.28433	1.28586	1.27074	1.42698														38.1081	3.32119	2.80764	2.44035	2.20884	2.05219	1.98917
	38.1982	1.80781	1.50089	1.39147	1.28327	1.25638	1.25436	1.26279													38.1982	2.01144	1.6637	1.44131	1.39557	1.28507	1.28643	1.27094	1.42698														38.1982	3.32469	2.81158	2.44362	2.21155	2.0548	1.99135
	38.2883	1.81077	1.50214	1.39244	1.2838	1.25663	1.25457	1.26279													38.2883	2.01517	1.66605	1.44276	1.39673	1.28582	1.28701	1.27113	1.42698														38.2883	3.32817	2.81551	2.44688	2.21425	2.05741	1.99354
	38.3784	1.81373	1.50339	1.39341	1.28433	1.25688	1.25478	1.26279													38.3784	2.0189	1.6684	1.44422	1.39789	1.28656	1.28759	1.27133	1.42698														38.3784	3.33163	2.81942	2.45013	2.21695	2.06001	1.99571
	38.4685	1.8167	1.50465	1.39438	1.28487	1.25713	1.255	1.26279													38.4685	2.02262	1.67076	1.44568	1.39905	1.2873	1.28817	1.27153	1.42698														38.4685	3.33506	2.82333	2.45337	2.21964	2.06261	1.99788
	38.5586	1.81966	1.50591	1.39537	1.2854	1.25738	1.25521	1.26279													38.5586	2.02634	1.67312	1.44715	1.40022	1.28805	1.28876	1.27174	1.42698														38.5586	3.33848	2.82722	2.45661	2.22233	2.06519	2.00005
	38.6486	1.82263	1.50718	1.39635	1.28595	1.25764	1.25543	1.26279													38.6486	2.03005	1.67549	1.44862	1.40139	1.2888	1.28934	1.27194	1.42698														38.6486	3.34188	2.8311	2.45983	2.22501	2.06778	2.00221
	38.7387	1.8256	1.50845	1.39734	1.28649	1.2579	1.25565	1.26279													38.7387	2.03376	1.67787	1.4501	1.40256	1.28955	1.28992	1.27214	1.42698														38.7387	3.34526	2.83497	2.46305	2.22768	2.07036	2.00437
	38.8288	1.82857	1.50973	1.39834	1.28705	1.25817	1.25587	1.26279													38.8288	2.03746	1.68025	1.45158	1.40373	1.2903	1.2905	1.27235	1.42698														38.8288	3.34862	2.83882	2.46626	2.23035	2.07293	2.00653
	38.9189	1.83154	1.51102	1.39934	1.2876	1.25843	1.2561	1.26279													38.9189	2.04116	1.68263	1.45306	1.40491	1.29105	1.29109	1.27255	1.42698														38.9189	3.35196	2.84267	2.46947	2.23301	2.0755	2.00867
	39.009	1.83451	1.51231	1.40035	1.28816	1.2587	1.25633	1.26279													39.009	2.04485	1.68502	1.45455	1.40609	1.2918	1.29167	1.27276	1.42698														39.009	3.35528	2.8465	2.47267	2.23567	2.07806	2.01082
	39.0991	1.83748	1.51361	1.40136	1.28872	1.25897	1.25655	1.26279													39.0991	2.04854	1.68742	1.45605	1.40727	1.29256	1.29226	1.27296	1.42698														39.0991	3.35858	2.85032	2.47585	2.23832	2.08062	2.01296
	39.1892	1.84046	1.51491	1.40238	1.28929	1.25924	1.25678	1.26279													39.1892	2.05222	1.68982	1.45754	1.40845	1.29332	1.29285	1.27317	1.42698														39.1892	3.36186	2.85413	2.47904	2.24096	2.08317	2.0151
	39.2793	1.84343	1.51622	1.4034	1.28986	1.25952	1.25702	1.26279													39.2793	2.0559	1.69223	1.45905	1.40964	1.29407	1.29343	1.27338	1.42698														39.2793	3.36513	2.85792	2.48221	2.2436	2.08571	2.01723
	39.3694	1.84641	1.51754	1.40442	1.29043	1.2598	1.25725	1.26279													39.3694	2.05957	1.69464	1.46055	1.41083	1.29483	1.29402	1.27359	1.42698														39.3694	3.36837	2.86171	2.48538	2.24624	2.08825	2.01935
	39.4595	1.84938	1.51886	1.40546	1.29101	1.26008	1.25749	1.26279													39.4595	2.06324	1.69706	1.46207	1.41202	1.29559	1.29461	1.2738	1.42698														39.4595	3.3716	2.86548	2.48853	2.24887	2.09078	2.02148
	39.5495	1.85236	1.52019	1.40649	1.29159	1.26036	1.25772	1.26279													39.5495	2.06689	1.69948	1.46358	1.41322	1.29636	1.2952	1.27401	1.42698														39.5495	3.37481	2.86924	2.49169	2.25149	2.09331	2.0236
	39.6396	1.85534	1.52152	1.40753	1.29217	1.26064	1.25796	1.26279													39.6396	2.07055	1.70191	1.4651	1.41441	1.29712	1.29579	1.27422	1.42698														39.6396	3.378	2.87299	2.49483	2.25411	2.09584	2.02571
	39.7297	1.85831	1.52286	1.40858	1.29276	1.26093	1.25821	1.26279													39.7297	2.07419	1.70434	1.46663	1.41561	1.29788	1.29638	1.27443	1.42698														39.7297	3.38117	2.87672	2.49797	2.25672	2.09835	2.02782
	39.8198	1.86129	1.5242	1.40963	1.29336	1.26122	1.25845	1.26279													39.8198	2.07783	1.70678	1.46816	1.41681	1.29865	1.29697	1.27464	1.42698														39.8198	3.38432	2.88045	2.50109	2.25932	2.10086	2.02992
	39.9099	1.86427	1.52555	1.41068	1.29395	1.26152	1.2587	1.26279													39.9099	2.08146	1.70922	1.46969	1.41802	1.29942	1.29756	1.27485	1.42698														39.9099	3.38745	2.88416	2.50422	2.26192	2.10337	2.03202
	40	1.86724	1.52691	1.41174	1.29455	1.26181	1.25894	1.26279													40	2.08509	1.71167	1.47123	1.41923	1.30019	1.29815	1.27507	1.42698														40	3.39057	2.88786	2.50733	2.26452	2.10587	2.03412
	40.0901	1.87022	1.52827	1.41281	1.29516	1.26211	1.25919	1.26279													40.0901	2.08871	1.71412	1.47277	1.42043	1.30096	1.29874	1.27528	1.42698														40.0901	3.39367	2.89155	2.51043	2.26711	2.10837	2.03621
	40.1802	1.87319	1.52963	1.41388	1.29576	1.26241	1.25945	1.26279													40.1802	2.09232	1.71657	1.47431	1.42165	1.30173	1.29934	1.2755	1.42698														40.1802	3.39675	2.89523	2.51353	2.26969	2.11086	2.0383
	40.2703	1.87616	1.531	1.41495	1.29637	1.26271	1.2597	1.26279													40.2703	2.09592	1.71903	1.47586	1.42286	1.3025	1.29993	1.27571	1.42698														40.2703	3.39981	2.8989	2.51662	2.27227	2.11334	2.04038
	40.3604	1.87914	1.53238	1.41603	1.29699	1.26302	1.25995	1.26279													40.3604	2.09952	1.7215	1.47742	1.42408	1.30328	1.30052	1.27593	1.42698														40.3604	3.40285	2.90255	2.51971	2.27484	2.11582	2.04246
	40.4505	1.88211	1.53376	1.41711	1.29761	1.26332	1.26021	1.26279													40.4505	2.10311	1.72397	1.47898	1.4253	1.30405	1.30112	1.27615	1.42698														40.4505	3.40588	2.90619	2.52278	2.27741	2.11829	2.04453
	40.5405	1.88508	1.53515	1.4182	1.29823	1.26363	1.26047	1.26279													40.5405	2.10669	1.72644	1.48054	1.42652	1.30483	1.30171	1.27637	1.42698														40.5405	3.40889	2.90982	2.52585	2.27997	2.12076	2.0466
	40.6306	1.88805	1.53654	1.41929	1.29885	1.26395	1.26073	1.26279													40.6306	2.11026	1.72892	1.48211	1.42774	1.30561	1.30231	1.27658	1.42698														40.6306	3.41188	2.91344	2.52891	2.28252	2.12322	2.04867
	40.7207	1.89102	1.53794	1.42039	1.29948	1.26426	1.261	1.26279													40.7207	2.11383	1.7314	1.48368	1.42897	1.30639	1.3029	1.2768	1.42698														40.7207	3.41485	2.91705	2.53197	2.28507	2.12567	2.05073
	40.8108	1.89398	1.53934	1.42149	1.30012	1.26458	1.26126	1.26279													40.8108	2.11739	1.73389	1.48525	1.4302	1.30717	1.3035	1.27702	1.42698														40.8108	3.41781	2.92065	2.53501	2.28762	2.12812	2.05278
	40.9009	1.89695	1.54075	1.42259	1.30075	1.2649	1.26153	1.26279													40.9009	2.12094	1.73638	1.48683	1.43143	1.30795	1.3041	1.27724	1.42698														40.9009	3.42075	2.92423	2.53805	2.29016	2.13057	2.05484
	40.991	1.89991	1.54216	1.4237	1.30139	1.26522	1.2618	1.26279													40.991	2.12448	1.73887	1.48841	1.43266	1.30874	1.30469	1.27746	1.42698														40.991	3.42367	2.92781	2.54108	2.29269	2.133	2.05688
	41.0811	1.90287	1.54357	1.42482	1.30203	1.26555	1.26207	1.26279													41.0811	2.12801	1.74137	1.49	1.43389	1.30952	1.30529	1.27769	1.42698														41.0811	3.42658	2.93137	2.54411	2.29522	2.13544	2.05893
	41.1712	1.90583	1.545	1.42593	1.30268	1.26587	1.26234	1.26279													41.1712	2.13154	1.74387	1.49159	1.43513	1.31031	1.30589	1.27791	1.42698														41.1712	3.42946	2.93492	2.54712	2.29774	2.13786	2.06096
	41.2613	1.90879	1.54642	1.42706	1.30333	1.2662	1.26262	1.26279													41.2613	2.13505	1.74637	1.49318	1.43637	1.31109	1.30649	1.27813	1.42698														41.2613	3.43233	2.93846	2.55013	2.30025	2.14029	2.063
	41.3514	1.91175	1.54785	1.42818	1.30398	1.26654	1.26289	1.26279													41.3514	2.13856	1.74888	1.49478	1.43761	1.31188	1.30709	1.27835	1.42698														41.3514	3.43519	2.94198	2.55313	2.30276	2.1427	2.06503
	41.4414	1.9147	1.54929	1.42931	1.30464	1.26687	1.26317	1.26279													41.4414	2.14206	1.75139	1.49638	1.43886	1.31267	1.30769	1.27858	1.42698														41.4414	3.43803	2.9455	2.55613	2.30527	2.14511	2.06705
	41.5315	1.91765	1.55073	1.43045	1.3053	1.26721	1.26345	1.26279													41.5315	2.14555	1.75391	1.49799	1.4401	1.31346	1.30829	1.2788	1.42698														41.5315	3.44085	2.949	2.55911	2.30777	2.14752	2.06907
	41.6216	1.9206	1.55217	1.43159	1.30596	1.26755	1.26373	1.26279													41.6216	2.14903	1.75643	1.4996	1.44135	1.31425	1.30889	1.27903	1.42698														41.6216	3.44365	2.9525	2.56209	2.31026	2.14991	2.07109
	41.7117	1.92354	1.55362	1.43273	1.30663	1.26789	1.26402	1.26279													41.7117	2.1525	1.75895	1.50121	1.4426	1.31505	1.30949	1.27925	1.42698														41.7117	3.44644	2.95598	2.56506	2.31275	2.15231	2.0731
	41.8018	1.92648	1.55508	1.43388	1.3073	1.26824	1.2643	1.26279													41.8018	2.15597	1.76148	1.50283	1.44386	1.31584	1.31009	1.27948	1.42698														41.8018	3.44921	2.95945	2.56803	2.31523	2.15469	2.07511
	41.8919	1.92942	1.55654	1.43503	1.30797	1.26858	1.26459	1.26279													41.8919	2.15942	1.764	1.50445	1.44511	1.31664	1.31069	1.27971	1.42698														41.8919	3.45197	2.96291	2.57098	2.31771	2.15708	2.07711
	41.982	1.93236	1.558	1.43618	1.30865	1.26893	1.26488	1.26279													41.982	2.16286	1.76654	1.50608	1.44637	1.31743	1.31129	1.27993	1.42698														41.982	3.45471	2.96636	2.57393	2.32018	2.15945	2.07911
	42.0721	1.93529	1.55947	1.43734	1.30933	1.26928	1.26517	1.26279													42.0721	2.1663	1.76907	1.50771	1.44763	1.31823	1.31189	1.28016	1.42698														42.0721	3.45743	2.96979	2.57688	2.32265	2.16182	2.0811
	42.1622	1.93822	1.56094	1.4385	1.31001	1.26964	1.26547	1.26279													42.1622	2.16973	1.77161	1.50934	1.44889	1.31903	1.3125	1.28039	1.42698														42.1622	3.46014	2.97322	2.57981	2.32511	2.16419	2.08309
	42.2523	1.94115	1.56242	1.43967	1.3107	1.27	1.26576	1.26279													42.2523	2.17314	1.77415	1.51097	1.45015	1.31983	1.3131	1.28062	1.42698														42.2523	3.46283	2.97663	2.58274	2.32757	2.16655	2.08507
	42.3423	1.94408	1.5639	1.44084	1.31139	1.27035	1.26606	1.26279													42.3423	2.17655	1.7767	1.51261	1.45142	1.32063	1.3137	1.28085	1.42698														42.3423	3.46551	2.98003	2.58566	2.33002	2.1689	2.08705
	42.4324	1.947	1.56538	1.44201	1.31208	1.27072	1.26636	1.26279													42.4324	2.17995	1.77924	1.51426	1.45269	1.32144	1.3143	1.28108	1.42698														42.4324	3.46817	2.98343	2.58857	2.33246	2.17125	2.08903
	42.5225	1.94991	1.56687	1.44319	1.31278	1.27108	1.26666	1.26279													42.5225	2.18333	1.78179	1.5159	1.45395	1.32224	1.31491	1.28131	1.42698														42.5225	3.47082	2.98681	2.59148	2.3349	2.17359	2.091
	42.6126	1.95283	1.56836	1.44437	1.31348	1.27145	1.26696	1.26279													42.6126	2.18671	1.78434	1.51755	1.45523	1.32304	1.31551	1.28154	1.42698														42.6126	3.47344	2.99018	2.59438	2.33733	2.17593	2.09297
	42.7027	1.95574	1.56986	1.44556	1.31418	1.27182	1.26727	1.26279													42.7027	2.19008	1.7869	1.5192	1.4565	1.32385	1.31612	1.28177	1.42698														42.7027	3.47606	2.99354	2.59727	2.33976	2.17826	2.09493
	42.7928	1.95864	1.57136	1.44675	1.31488	1.27219	1.26757	1.26279													42.7928	2.19344	1.78946	1.52086	1.45777	1.32466	1.31672	1.282	1.42698														42.7928	3.47866	2.99688	2.60015	2.34218	2.18058	2.09689
	42.8829	1.96154	1.57287	1.44794	1.31559	1.27256	1.26788	1.26279													42.8829	2.19678	1.79202	1.52252	1.45905	1.32547	1.31732	1.28223	1.42698														42.8829	3.48124	3.00022	2.60303	2.3446	2.1829	2.09884
	42.973	1.96444	1.57438	1.44914	1.3163	1.27294	1.26819	1.26279													42.973	2.20012	1.79458	1.52419	1.46033	1.32627	1.31793	1.28246	1.42698														42.973	3.48381	3.00355	2.6059	2.34701	2.18522	2.10079
	43.0631	1.96733	1.57589	1.45034	1.31702	1.27332	1.2685	1.26279													43.0631	2.20345	1.79715	1.52585	1.46161	1.32708	1.31853	1.2827	1.42698														43.0631	3.48636	3.00686	2.60876	2.34942	2.18753	2.10274
	43.1532	1.97022	1.57741	1.45154	1.31773	1.2737	1.26882	1.26279													43.1532	2.20676	1.79971	1.52752	1.4629	1.3279	1.31914	1.28293	1.42698														43.1532	3.4889	3.01016	2.61162	2.35182	2.18983	2.10468
	43.2432	1.97311	1.57893	1.45275	1.31845	1.27408	1.26913	1.26279													43.2432	2.21007	1.80228	1.5292	1.46418	1.32871	1.31975	1.28316	1.42698														43.2432	3.49143	3.01346	2.61447	2.35421	2.19212	2.10662
	43.3333	1.97599	1.58045	1.45396	1.31918	1.27447	1.26945	1.26279													43.3333	2.21337	1.80485	1.53087	1.46547	1.32952	1.32035	1.2834	1.42698														43.3333	3.49393	3.01674	2.61731	2.3566	2.19442	2.10855
	43.4234	1.97887	1.58198	1.45517	1.3199	1.27485	1.26977	1.26279													43.4234	2.21665	1.80743	1.53255	1.46676	1.33034	1.32096	1.28363	1.42698														43.4234	3.49643	3.02001	2.62014	2.35899	2.1967	2.11048
	43.5135	1.98174	1.58351	1.45639	1.32063	1.27524	1.27009	1.26279													43.5135	2.21993	1.81	1.53424	1.46805	1.33115	1.32156	1.28386	1.42698														43.5135	3.49891	3.02327	2.62297	2.36137	2.19898	2.1124
	43.6036	1.98461	1.58505	1.45761	1.32136	1.27564	1.27041	1.26279													43.6036	2.22319	1.81258	1.53592	1.46934	1.33197	1.32217	1.2841	1.42698														43.6036	3.50137	3.02652	2.62579	2.36374	2.20126	2.11432
	43.6937	1.98747	1.58659	1.45883	1.3221	1.27603	1.27074	1.26279													43.6937	2.22645	1.81516	1.53761	1.47063	1.33278	1.32278	1.28433	1.42698														43.6937	3.50382	3.02976	2.6286	2.36611	2.20353	2.11623
	43.7838	1.99033	1.58813	1.46006	1.32284	1.27643	1.27106	1.26279													43.7838	2.22969	1.81774	1.53931	1.47193	1.3336	1.32338	1.28457	1.42698														43.7838	3.50626	3.03299	2.6314	2.36847	2.20579	2.11814
	43.8739	1.99318	1.58968	1.46129	1.32358	1.27683	1.27139	1.26279													43.8739	2.23292	1.82032	1.541	1.47323	1.33442	1.32399	1.28481	1.42698														43.8739	3.50868	3.0362	2.6342	2.37083	2.20805	2.12005
	43.964	1.99603	1.59123	1.46252	1.32432	1.27723	1.27172	1.26279													43.964	2.23614	1.82291	1.5427	1.47452	1.33524	1.3246	1.28504	1.42698														43.964	3.51109	3.03941	2.63699	2.37318	2.2103	2.12195
	44.0541	1.99887	1.59278	1.46376	1.32506	1.27763	1.27205	1.26279													44.0541	2.23935	1.82549	1.54441	1.47583	1.33606	1.3252	1.28528	1.42698														44.0541	3.51348	3.0426	2.63978	2.37553	2.21254	2.12385
	44.1441	2.00171	1.59434	1.46499	1.32581	1.27804	1.27239	1.26279													44.1441	2.24255	1.82808	1.54611	1.47713	1.33689	1.32581	1.28552	1.42698														44.1441	3.51586	3.04579	2.64256	2.37787	2.21478	2.12574
	44.2342	2.00455	1.5959	1.46624	1.32656	1.27845	1.27272	1.26279													44.2342	2.24574	1.83067	1.54782	1.47843	1.33771	1.32642	1.28575	1.42698														44.2342	3.51823	3.04896	2.64533	2.3802	2.21702	2.12763
	44.3243	2.00737	1.59746	1.46748	1.32732	1.27886	1.27306	1.26279													44.3243	2.24892	1.83326	1.54953	1.47974	1.33853	1.32703	1.28599	1.42698														44.3243	3.52058	3.05213	2.64809	2.38253	2.21925	2.12951
	44.4144	2.0102	1.59903	1.46873	1.32807	1.27928	1.2734	1.26279													44.4144	2.25209	1.83585	1.55125	1.48105	1.33936	1.32764	1.28623	1.42698														44.4144	3.52292	3.05528	2.65084	2.38486	2.22147	2.13139
	44.5045	2.01301	1.6006	1.46998	1.32883	1.27969	1.27373	1.26279													44.5045	2.25524	1.83845	1.55296	1.48236	1.34018	1.32824	1.28647	1.42698														44.5045	3.52524	3.05843	2.65359	2.38718	2.22369	2.13327
	44.5946	2.01583	1.60217	1.47124	1.32959	1.28011	1.27408	1.26279													44.5946	2.25839	1.84104	1.55468	1.48367	1.34101	1.32885	1.2867	1.42698														44.5946	3.52756	3.06156	2.65633	2.38949	2.2259	2.13514
	44.6847	2.01863	1.60374	1.4725	1.33036	1.28053	1.27442	1.26279													44.6847	2.26152	1.84364	1.55641	1.48498	1.34184	1.32946	1.28694	1.42698														44.6847	3.52985	3.06468	2.65907	2.3918	2.22811	2.137
	44.7748	2.02144	1.60532	1.47376	1.33113	1.28095	1.27476	1.26279													44.7748	2.26465	1.84623	1.55813	1.48629	1.34267	1.33007	1.28718	1.42698														44.7748	3.53214	3.06779	2.6618	2.39411	2.23031	2.13887
	44.8649	2.02423	1.6069	1.47502	1.3319	1.28138	1.27511	1.26279													44.8649	2.26776	1.84883	1.55986	1.48761	1.3435	1.33068	1.28742	1.42698														44.8649	3.53441	3.07089	2.66452	2.39641	2.23251	2.14072
	44.955	2.02702	1.60849	1.47628	1.33267	1.2818	1.27546	1.26279													44.955	2.27086	1.85143	1.56159	1.48893	1.34433	1.33128	1.28766	1.42698														44.955	3.53667	3.07398	2.66723	2.3987	2.2347	2.14258
	45.045	2.02981	1.61008	1.47755	1.33344	1.28223	1.27581	1.26279													45.045	2.27395	1.85403	1.56333	1.49024	1.34516	1.33189	1.2879	1.42698														45.045	3.53891	3.07706	2.66994	2.40099	2.23688	2.14443
	45.1351	2.03259	1.61167	1.47883	1.33422	1.28266	1.27616	1.26279													45.1351	2.27702	1.85663	1.56506	1.49156	1.34599	1.3325	1.28814	1.42698														45.1351	3.54114	3.08013	2.67264	2.40327	2.23906	2.14627
	45.2252	2.03536	1.61326	1.4801	1.335	1.2831	1.27651	1.26279													45.2252	2.28009	1.85923	1.5668	1.49289	1.34682	1.33311	1.28838	1.42698														45.2252	3.54336	3.08319	2.67533	2.40555	2.24124	2.14811
	45.3153	2.03813	1.61486	1.48138	1.33578	1.28353	1.27687	1.26279													45.3153	2.28315	1.86183	1.56855	1.49421	1.34766	1.33372	1.28862	1.42698														45.3153	3.54556	3.08624	2.67802	2.40782	2.2434	2.14995
	45.4054	2.04089	1.61646	1.48266	1.33656	1.28397	1.27723	1.26279													45.4054	2.28619	1.86443	1.57029	1.49553	1.34849	1.33433	1.28886	1.42698														45.4054	3.54776	3.08928	2.6807	2.41009	2.24557	2.15178
	45.4955	2.04364	1.61806	1.48394	1.33735	1.28441	1.27758	1.26279													45.4955	2.28922	1.86704	1.57204	1.49686	1.34933	1.33494	1.2891	1.42698														45.4955	3.54994	3.09231	2.68337	2.41235	2.24772	2.15361
	45.5856	2.04639	1.61966	1.48522	1.33814	1.28485	1.27794	1.26279													45.5856	2.29224	1.86964	1.57379	1.49819	1.35016	1.33555	1.28934	1.42698														45.5856	3.5521	3.09533	2.68604	2.41461	2.24988	2.15543
	45.6757	2.04914	1.62127	1.48651	1.33893	1.2853	1.27831	1.26279													45.6757	2.29525	1.87224	1.57554	1.49952	1.351	1.33615	1.28958	1.42698														45.6757	3.55426	3.09834	2.6887	2.41686	2.25202	2.15725
	45.7658	2.05187	1.62288	1.4878	1.33972	1.28575	1.27867	1.26279													45.7658	2.29825	1.87485	1.57729	1.50085	1.35184	1.33676	1.28982	1.42698														45.7658	3.5564	3.10134	2.69135	2.41911	2.25416	2.15907
	45.8559	2.05461	1.62449	1.48909	1.34052	1.2862	1.27903	1.26279													45.8559	2.30124	1.87745	1.57905	1.50218	1.35268	1.33737	1.29006	1.42698														45.8559	3.55853	3.10433	2.694	2.42135	2.2563	2.16088
	45.9459	2.05733	1.62611	1.49039	1.34132	1.28665	1.2794	1.26279													45.9459	2.30421	1.88005	1.58081	1.50351	1.35352	1.33798	1.29031	1.42698														45.9459	3.56064	3.10731	2.69663	2.42358	2.25843	2.16269
	46.036	2.06005	1.62772	1.49168	1.34212	1.2871	1.27977	1.26279													46.036	2.30717	1.88266	1.58257	1.50484	1.35436	1.33859	1.29055	1.42698														46.036	3.56275	3.11028	2.69927	2.42582	2.26055	2.16449
	46.1261	2.06276	1.62934	1.49298	1.34292	1.28755	1.28014	1.26279													46.1261	2.31013	1.88526	1.58434	1.50618	1.3552	1.3392	1.29079	1.42698														46.1261	3.56484	3.11323	2.70189	2.42804	2.26267	2.16629
	46.2162	2.06547	1.63096	1.49429	1.34372	1.28801	1.28051	1.26279													46.2162	2.31307	1.88787	1.58611	1.50752	1.35604	1.33981	1.29103	1.42698														46.2162	3.56692	3.11618	2.70451	2.43026	2.26478	2.16808
	46.3063	2.06817	1.63259	1.49559	1.34453	1.28847	1.28088	1.26279													46.3063	2.316	1.89047	1.58788	1.50885	1.35688	1.34042	1.29127	1.42698														46.3063	3.56899	3.11912	2.70712	2.43248	2.26689	2.16987
	46.3964	2.07086	1.63421	1.4969	1.34534	1.28893	1.28125	1.26279													46.3964	2.31891	1.89308	1.58965	1.51019	1.35773	1.34103	1.29152	1.42698														46.3964	3.57104	3.12205	2.70973	2.43469	2.26899	2.17166
	46.4865	2.07355	1.63584	1.49821	1.34615	1.2894	1.28163	1.26279													46.4865	2.32182	1.89568	1.59142	1.51153	1.35857	1.34163	1.29176	1.42698														46.4865	3.57309	3.12497	2.71233	2.43689	2.27109	2.17344
	46.5766	2.07623	1.63747	1.49952	1.34696	1.28986	1.282	1.26279													46.5766	2.32471	1.89829	1.5932	1.51288	1.35941	1.34224	1.292	1.42698														46.5766	3.57512	3.12788	2.71492	2.43909	2.27318	2.17522
	46.6667	2.0789	1.63911	1.50083	1.34777	1.29033	1.28238	1.26279													46.6667	2.32759	1.90089	1.59498	1.51422	1.36026	1.34285	1.29224	1.42698														46.6667	3.57714	3.13078	2.7175	2.44129	2.27527	2.17699
	46.7568	2.08157	1.64074	1.50215	1.34859	1.2908	1.28276	1.26279													46.7568	2.33047	1.90349	1.59676	1.51556	1.36111	1.34346	1.29249	1.42698														46.7568	3.57915	3.13367	2.72008	2.44348	2.27735	2.17876
	46.8468	2.08423	1.64238	1.50346	1.34941	1.29127	1.28314	1.26279													46.8468	2.33332	1.9061	1.59854	1.51691	1.36195	1.34407	1.29273	1.42698														46.8468	3.58114	3.13655	2.72265	2.44566	2.27942	2.18052
	46.9369	2.08689	1.64402	1.50478	1.35023	1.29175	1.28353	1.26279													46.9369	2.33617	1.9087	1.60032	1.51825	1.3628	1.34468	1.29297	1.42698														46.9369	3.58313	3.13942	2.72522	2.44784	2.28149	2.18228
	47.027	2.08953	1.64566	1.5061	1.35105	1.29222	1.28391	1.26279													47.027	2.33901	1.9113	1.60211	1.5196	1.36365	1.34529	1.29321	1.42698														47.027	3.5851	3.14228	2.72778	2.45002	2.28355	2.18404
	47.1171	2.09217	1.6473	1.50743	1.35188	1.2927	1.2843	1.26279													47.1171	2.34183	1.9139	1.6039	1.52095	1.3645	1.3459	1.29346	1.42698														47.1171	3.58706	3.14513	2.73033	2.45219	2.28561	2.18579
	47.2072	2.09481	1.64895	1.50875	1.3527	1.29318	1.28468	1.26279													47.2072	2.34465	1.9165	1.60569	1.5223	1.36535	1.3465	1.2937	1.42698														47.2072	3.58901	3.14797	2.73287	2.45435	2.28767	2.18754
	47.2973	2.09743	1.6506	1.51008	1.35353	1.29366	1.28507	1.26279													47.2973	2.34745	1.9191	1.60748	1.52365	1.3662	1.34711	1.29394	1.42698														47.2973	3.59095	3.1508	2.73541	2.45651	2.28971	2.18928
	47.3874	2.10005	1.65224	1.51141	1.35436	1.29415	1.28546	1.26279													47.3874	2.35024	1.9217	1.60928	1.525	1.36705	1.34772	1.29419	1.42698														47.3874	3.59288	3.15362	2.73794	2.45867	2.29176	2.19102
	47.4775	2.10267	1.65389	1.51274	1.3552	1.29463	1.28585	1.26279													47.4775	2.35301	1.9243	1.61107	1.52635	1.3679	1.34833	1.29443	1.42698														47.4775	3.5948	3.15644	2.74047	2.46082	2.29379	2.19276
	47.5676	2.10527	1.65555	1.51408	1.35603	1.29512	1.28625	1.26279													47.5676	2.35578	1.9269	1.61287	1.52771	1.36875	1.34894	1.29467	1.42698														47.5676	3.5967	3.15924	2.74299	2.46296	2.29582	2.19449
	47.6577	2.10787	1.6572	1.51541	1.35687	1.29561	1.28664	1.26279													47.6577	2.35853	1.92949	1.61467	1.52906	1.3696	1.34954	1.29492	1.42698														47.6577	3.5986	3.16203	2.7455	2.4651	2.29785	2.19622
	47.7477	2.11047	1.65886	1.51675	1.3577	1.2961	1.28704	1.26279													47.7477	2.36128	1.93209	1.61647	1.53042	1.37046	1.35015	1.29516	1.42698														47.7477	3.60048	3.16482	2.74801	2.46724	2.29987	2.19794
	47.8378	2.11305	1.66051	1.51809	1.35854	1.29659	1.28743	1.26279													47.8378	2.36401	1.93468	1.61828	1.53178	1.37131	1.35076	1.2954	1.42698														47.8378	3.60236	3.16759	2.75051	2.46937	2.30189	2.19966
	47.9279	2.11563	1.66217	1.51943	1.35938	1.29709	1.28783	1.26279													47.9279	2.36673	1.93728	1.62008	1.53313	1.37216	1.35137	1.29565	1.42698														47.9279	3.60422	3.17036	2.753	2.47149	2.3039	2.20138
	48.018	2.1182	1.66383	1.52077	1.36022	1.29759	1.28823	1.26279													48.018	2.36943	1.93987	1.62189	1.53449	1.37302	1.35197	1.29589	1.42698														48.018	3.60607	3.17311	2.75549	2.47361	2.3059	2.20309
	48.1081	2.12077	1.6655	1.52211	1.36107	1.29809	1.28863	1.26279													48.1081	2.37213	1.94246	1.6237	1.53585	1.37388	1.35258	1.29613	1.42698														48.1081	3.60791	3.17586	2.75797	2.47573	2.3079	2.20479
	48.1982	2.12332	1.66716	1.52346	1.36191	1.29859	1.28904	1.26279													48.1982	2.37482	1.94505	1.62551	1.53721	1.37473	1.35319	1.29638	1.42698														48.1982	3.60974	3.1786	2.76044	2.47784	2.3099	2.2065
	48.2883	2.12587	1.66882	1.52481	1.36276	1.29909	1.28944	1.26279													48.2883	2.37749	1.94764	1.62732	1.53857	1.37559	1.3538	1.29662	1.42698														48.2883	3.61156	3.18132	2.76291	2.47994	2.31189	2.2082
	48.3784	2.12842	1.67049	1.52616	1.36361	1.29959	1.28984	1.26279													48.3784	2.38015	1.95023	1.62914	1.53993	1.37645	1.3544	1.29687	1.42698														48.3784	3.61337	3.18404	2.76537	2.48204	2.31387	2.20989
	48.4685	2.13095	1.67216	1.52751	1.36446	1.3001	1.29025	1.26279													48.4685	2.3828	1.95281	1.63095	1.5413	1.3773	1.35501	1.29711	1.42698														48.4685	3.61517	3.18675	2.76782	2.48414	2.31585	2.21158
	48.5586	2.13348	1.67383	1.52886	1.36531	1.30061	1.29066	1.26279													48.5586	2.38544	1.9554	1.63277	1.54266	1.37816	1.35562	1.29735	1.42698														48.5586	3.61696	3.18945	2.77027	2.48623	2.31782	2.21327
	48.6486	2.136	1.6755	1.53021	1.36617	1.30112	1.29107	1.26279													48.6486	2.38806	1.95798	1.63459	1.54403	1.37902	1.35622	1.2976	1.42698														48.6486	3.61873	3.19214	2.77272	2.48832	2.31979	2.21495
	48.7387	2.13852	1.67717	1.53157	1.36702	1.30163	1.29148	1.26279													48.7387	2.39068	1.96056	1.63641	1.54539	1.37988	1.35683	1.29784	1.42698														48.7387	3.6205	3.19483	2.77515	2.4904	2.32175	2.21663
	48.8288	2.14102	1.67884	1.53292	1.36788	1.30215	1.29189	1.26279													48.8288	2.39328	1.96314	1.63823	1.54676	1.38074	1.35743	1.29808	1.42698														48.8288	3.62226	3.1975	2.77758	2.49247	2.32371	2.2183
	48.9189	2.14352	1.68052	1.53428	1.36874	1.30266	1.2923	1.26279													48.9189	2.39588	1.96572	1.64005	1.54812	1.3816	1.35804	1.29833	1.42698														48.9189	3.62401	3.20016	2.78	2.49454	2.32566	2.21997
	49.009	2.14601	1.68219	1.53564	1.3696	1.30318	1.29272	1.26279													49.009	2.39846	1.96829	1.64188	1.54949	1.38246	1.35865	1.29857	1.42698														49.009	3.62574	3.20282	2.78242	2.49661	2.32761	2.22164
	49.0991	2.1485	1.68387	1.537	1.37046	1.3037	1.29313	1.26279													49.0991	2.40102	1.97087	1.6437	1.55086	1.38332	1.35925	1.29881	1.42698														49.0991	3.62747	3.20546	2.78483	2.49867	2.32955	2.2233
	49.1892	2.15098	1.68555	1.53836	1.37132	1.30422	1.29355	1.26279													49.1892	2.40358	1.97344	1.64553	1.55223	1.38418	1.35986	1.29906	1.42698														49.1892	3.62919	3.2081	2.78724	2.50073	2.33149	2.22496
	49.2793	2.15345	1.68723	1.53972	1.37218	1.30474	1.29397	1.26279													49.2793	2.40613	1.97601	1.64736	1.5536	1.38505	1.36046	1.2993	1.42698														49.2793	3.6309	3.21073	2.78963	2.50278	2.33342	2.22662
	49.3694	2.15591	1.68891	1.54109	1.37305	1.30527	1.29439	1.26279													49.3694	2.40866	1.97858	1.64919	1.55497	1.38591	1.36107	1.29954	1.42698														49.3694	3.63259	3.21335	2.79203	2.50483	2.33534	2.22827
	49.4595	2.15837	1.69059	1.54245	1.37391	1.30579	1.29481	1.26279													49.4595	2.41119	1.98114	1.65102	1.55634	1.38677	1.36167	1.29979	1.42698														49.4595	3.63428	3.21596	2.79441	2.50687	2.33726	2.22991
	49.5495	2.16081	1.69227	1.54382	1.37478	1.30632	1.29523	1.26279													49.5495	2.4137	1.98371	1.65285	1.55771	1.38764	1.36228	1.30003	1.42698														49.5495	3.63596	3.21856	2.79679	2.50891	2.33918	2.23156
	49.6396	2.16325	1.69395	1.54519	1.37565	1.30685	1.29565	1.26279													49.6396	2.4162	1.98627	1.65468	1.55908	1.3885	1.36288	1.30027	1.42698														49.6396	3.63763	3.22115	2.79916	2.51094	2.34109	2.23319
	49.7297	2.16569	1.69563	1.54656	1.37652	1.30738	1.29607	1.26279													49.7297	2.41869	1.98883	1.65652	1.56045	1.38937	1.36348	1.30051	1.42698														49.7297	3.63929	3.22373	2.80153	2.51297	2.34299	2.23483
	49.8198	2.16811	1.69732	1.54793	1.37739	1.30791	1.2965	1.26279													49.8198	2.42117	1.99139	1.65835	1.56183	1.39023	1.36409	1.30076	1.42698														49.8198	3.64094	3.22631	2.80389	2.51499	2.3449	2.23646
	49.9099	2.17053	1.699	1.5493	1.37826	1.30845	1.29693	1.26279													49.9099	2.42363	1.99394	1.66019	1.5632	1.3911	1.36469	1.301	1.42698														49.9099	3.64258	3.22888	2.80625	2.51701	2.34679	2.23809
	50	2.17294	1.70069	1.55067	1.37914	1.30898	1.29735	1.26279													50	2.42609	1.99649	1.66203	1.56457	1.39196	1.3653	1.30124	1.42698														50	3.64421	3.23143	2.8086	2.51902	2.34868	2.23971
	50.0901	2.17535	1.70237	1.55205	1.38001	1.30952	1.29778	1.26279													50.0901	2.42853	1.99905	1.66386	1.56595	1.39283	1.3659	1.30148	1.42698														50.0901	3.64583	3.23398	2.81094	2.52103	2.35057	2.24133
	50.1802	2.17774	1.70406	1.55342	1.38089	1.31006	1.29821	1.26279													50.1802	2.43096	2.00159	1.6657	1.56732	1.39369	1.3665	1.30173	1.42698														50.1802	3.64744	3.23652	2.81328	2.52304	2.35244	2.24294
	50.2703	2.18013	1.70575	1.5548	1.38177	1.3106	1.29864	1.26279													50.2703	2.43338	2.00414	1.66754	1.5687	1.39456	1.3671	1.30197	1.42698														50.2703	3.64905	3.23905	2.81561	2.52504	2.35432	2.24455
	50.3604	2.18251	1.70744	1.55617	1.38264	1.31115	1.29907	1.26279													50.3604	2.43579	2.00668	1.66938	1.57007	1.39543	1.36771	1.30221	1.42698														50.3604	3.65064	3.24158	2.81793	2.52703	2.35619	2.24616
	50.4505	2.18489	1.70913	1.55755	1.38352	1.31169	1.29951	1.26279													50.4505	2.43819	2.00922	1.67123	1.57145	1.3963	1.36831	1.30245	1.42698														50.4505	3.65223	3.24409	2.82025	2.52902	2.35805	2.24776
	50.5405	2.18725	1.71082	1.55893	1.3844	1.31224	1.29994	1.26279													50.5405	2.44058	2.01176	1.67307	1.57283	1.39717	1.36891	1.3027	1.42698														50.5405	3.6538	3.2466	2.82256	2.53101	2.35991	2.24936
	50.6306	2.18961	1.71251	1.56031	1.38528	1.31278	1.30038	1.26279													50.6306	2.44296	2.0143	1.67491	1.5742	1.39803	1.36951	1.30294	1.42698														50.6306	3.65537	3.24909	2.82487	2.53299	2.36177	2.25096
	50.7207	2.19196	1.7142	1.56169	1.38617	1.31333	1.30081	1.26279													50.7207	2.44532	2.01683	1.67676	1.57558	1.3989	1.37011	1.30318	1.42698														50.7207	3.65693	3.25158	2.82717	2.53496	2.36362	2.25255
	50.8108	2.19431	1.71589	1.56307	1.38705	1.31388	1.30125	1.26279													50.8108	2.44768	2.01936	1.6786	1.57696	1.39977	1.37071	1.30342	1.42698														50.8108	3.65848	3.25406	2.82946	2.53694	2.36546	2.25414
	50.9009	2.19664	1.71758	1.56445	1.38793	1.31443	1.30169	1.26279													50.9009	2.45002	2.02188	1.68045	1.57834	1.40064	1.37131	1.30366	1.42698														50.9009	3.66002	3.25653	2.83175	2.5389	2.3673	2.25572
	50.991	2.19897	1.71927	1.56584	1.38882	1.31499	1.30213	1.26279													50.991	2.45235	2.02441	1.6823	1.57972	1.40151	1.37191	1.3039	1.42698														50.991	3.66155	3.259	2.83404	2.54087	2.36913	2.2573
	51.0811	2.20129	1.72096	1.56722	1.3897	1.31554	1.30257	1.26279													51.0811	2.45467	2.02693	1.68414	1.5811	1.40238	1.37251	1.30414	1.42698														51.0811	3.66307	3.26145	2.83631	2.54282	2.37096	2.25888
	51.1712	2.2036	1.72266	1.5686	1.39059	1.3161	1.30301	1.26279													51.1712	2.45698	2.02945	1.68599	1.58247	1.40325	1.37311	1.30438	1.42698														51.1712	3.66458	3.2639	2.83858	2.54478	2.37279	2.26045
	51.2613	2.20591	1.72435	1.56999	1.39148	1.31666	1.30345	1.26279													51.2613	2.45928	2.03196	1.68784	1.58385	1.40412	1.37371	1.30463	1.42698														51.2613	3.66609	3.26634	2.84085	2.54673	2.37461	2.26202
	51.3514	2.20821	1.72604	1.57137	1.39237	1.31722	1.30389	1.26279													51.3514	2.46157	2.03448	1.68969	1.58523	1.40499	1.37431	1.30487	1.42698														51.3514	3.66759	3.26877	2.84311	2.54867	2.37642	2.26358
	51.4414	2.2105	1.72774	1.57276	1.39326	1.31778	1.30434	1.26279													51.4414	2.46385	2.03698	1.69154	1.58661	1.40586	1.37491	1.30511	1.42698														51.4414	3.66908	3.27119	2.84536	2.55061	2.37823	2.26514
	51.5315	2.21278	1.72943	1.57415	1.39415	1.31834	1.30478	1.26279													51.5315	2.46611	2.03949	1.69339	1.58799	1.40674	1.37551	1.30535	1.42698														51.5315	3.67056	3.2736	2.84761	2.55254	2.38004	2.2667
	51.6216	2.21506	1.73113	1.57553	1.39504	1.3189	1.30523	1.26279													51.6216	2.46837	2.04199	1.69524	1.58937	1.40761	1.37611	1.30559	1.42698														51.6216	3.67203	3.27601	2.84985	2.55448	2.38184	2.26826
	51.7117	2.21732	1.73282	1.57692	1.39593	1.31947	1.30568	1.26279													51.7117	2.47061	2.04449	1.69709	1.59075	1.40848	1.37671	1.30583	1.42698														51.7117	3.67349	3.27841	2.85209	2.5564	2.38363	2.2698
	51.8018	2.21958	1.73451	1.57831	1.39682	1.32003	1.30613	1.26279													51.8018	2.47285	2.04699	1.69894	1.59213	1.40935	1.3773	1.30607	1.42698														51.8018	3.67495	3.2808	2.85432	2.55832	2.38542	2.27135
	51.8919	2.22184	1.73621	1.5797	1.39772	1.3206	1.30658	1.26279													51.8919	2.47507	2.04948	1.70079	1.59351	1.41022	1.3779	1.30631	1.42698														51.8919	3.6764	3.28318	2.85654	2.56024	2.3872	2.27289
	51.982	2.22408	1.7379	1.58109	1.39861	1.32117	1.30703	1.26279													51.982	2.47728	2.05197	1.70264	1.5949	1.4111	1.3785	1.30654	1.42698														51.982	3.67783	3.28555	2.85876	2.56215	2.38898	2.27443
	52.0721	2.22632	1.7396	1.58248	1.39951	1.32174	1.30748	1.26279													52.0721	2.47949	2.05446	1.7045	1.59628	1.41197	1.3791	1.30678	1.42698														52.0721	3.67927	3.28792	2.86097	2.56406	2.39076	2.27597
	52.1622	2.22855	1.74129	1.58387	1.4004	1.32231	1.30793	1.26279													52.1622	2.48168	2.05694	1.70635	1.59766	1.41284	1.37969	1.30702	1.42698														52.1622	3.68069	3.29027	2.86318	2.56596	2.39253	2.2775
	52.2523	2.23077	1.74299	1.58526	1.4013	1.32289	1.30838	1.26279													52.2523	2.48386	2.05942	1.7082	1.59904	1.41372	1.38029	1.30726	1.42698														52.2523	3.6821	3.29262	2.86538	2.56786	2.3943	2.27902
	52.3423	2.23299	1.74468	1.58665	1.40219	1.32346	1.30884	1.26279													52.3423	2.48603	2.0619	1.71006	1.60042	1.41459	1.38088	1.3075	1.42698														52.3423	3.68351	3.29496	2.86757	2.56976	2.39606	2.28055
	52.4324	2.2352	1.74638	1.58804	1.40309	1.32404	1.30929	1.26279													52.4324	2.48819	2.06437	1.71191	1.6018	1.41547	1.38148	1.30774	1.42698														52.4324	3.68491	3.2973	2.86976	2.57165	2.39781	2.28207
	52.5225	2.2374	1.74807	1.58944	1.40399	1.32461	1.30975	1.26279													52.5225	2.49034	2.06684	1.71376	1.60318	1.41634	1.38207	1.30798	1.42698														52.5225	3.6863	3.29962	2.87195	2.57353	2.39956	2.28358
	52.6126	2.23959	1.74976	1.59083	1.40489	1.32519	1.3102	1.26279													52.6126	2.49248	2.06931	1.71562	1.60456	1.41721	1.38267	1.30821	1.42698														52.6126	3.68768	3.30194	2.87413	2.57542	2.40131	2.28509
	52.7027	2.24177	1.75146	1.59222	1.40579	1.32577	1.31066	1.26279													52.7027	2.4946	2.07177	1.71747	1.60594	1.41809	1.38326	1.30845	1.42698														52.7027	3.68906	3.30425	2.8763	2.57729	2.40305	2.2866
	52.7928	2.24395	1.75315	1.59361	1.40669	1.32635	1.31112	1.26279													52.7928	2.49672	2.07423	1.71933	1.60733	1.41896	1.38386	1.30869	1.42698														52.7928	3.69043	3.30655	2.87847	2.57917	2.40479	2.28811
	52.8829	2.24612	1.75485	1.59501	1.40759	1.32693	1.31158	1.26279													52.8829	2.49883	2.07668	1.72118	1.60871	1.41984	1.38445	1.30893	1.42698														52.8829	3.69179	3.30885	2.88063	2.58103	2.40652	2.28961
	52.973	2.24828	1.75654	1.5964	1.40849	1.32752	1.31204	1.26279													52.973	2.50093	2.07913	1.72303	1.61009	1.42071	1.38504	1.30916	1.42698														52.973	3.69314	3.31113	2.88278	2.5829	2.40824	2.29111
	53.0631	2.25044	1.75823	1.5978	1.40939	1.3281	1.3125	1.26279													53.0631	2.50301	2.08158	1.72489	1.61147	1.42159	1.38564	1.3094	1.42698														53.0631	3.69449	3.31341	2.88493	2.58476	2.40997	2.2926
	53.1532	2.25258	1.75993	1.59919	1.41029	1.32869	1.31296	1.26279													53.1532	2.50509	2.08402	1.72674	1.61285	1.42246	1.38623	1.30964	1.42698														53.1532	3.69582	3.31568	2.88708	2.58661	2.41168	2.29409
	53.2432	2.25472	1.76162	1.60058	1.41119	1.32928	1.31342	1.26279													53.2432	2.50715	2.08646	1.7286	1.61423	1.42334	1.38682	1.30987	1.42698														53.2432	3.69715	3.31794	2.88922	2.58846	2.4134	2.29558
	53.3333	2.25686	1.76331	1.60198	1.41209	1.32986	1.31389	1.26279													53.3333	2.50921	2.0889	1.73045	1.61561	1.42421	1.38741	1.31011	1.42698														53.3333	3.69848	3.3202	2.89135	2.59031	2.4151	2.29706
	53.4234	2.25898	1.765	1.60337	1.413	1.33045	1.31435	1.26279													53.4234	2.51125	2.09133	1.7323	1.61699	1.42509	1.388	1.31035	1.42698														53.4234	3.69979	3.32245	2.89348	2.59215	2.41681	2.29854
	53.5135	2.2611	1.7667	1.60477	1.4139	1.33104	1.31481	1.26279													53.5135	2.51329	2.09376	1.73416	1.61837	1.42596	1.38859	1.31058	1.42698														53.5135	3.7011	3.32469	2.8956	2.59399	2.4185	2.30001
	53.6036	2.26321	1.76839	1.60616	1.4148	1.33164	1.31528	1.26279													53.6036	2.51532	2.09618	1.73601	1.61975	1.42684	1.38918	1.31082	1.42698														53.6036	3.7024	3.32692	2.89772	2.59582	2.4202	2.30149
	53.6937	2.26531	1.77008	1.60756	1.41571	1.33223	1.31575	1.26279													53.6937	2.51733	2.0986	1.73787	1.62113	1.42772	1.38977	1.31105	1.42698														53.6937	3.7037	3.32914	2.89983	2.59765	2.42189	2.30296
	53.7838	2.2674	1.77177	1.60895	1.41661	1.33282	1.31621	1.26279													53.7838	2.51934	2.10102	1.73972	1.62251	1.42859	1.39036	1.31129	1.42698														53.7838	3.70498	3.33136	2.90194	2.59948	2.42357	2.30442
	53.8739	2.26949	1.77346	1.61035	1.41752	1.33342	1.31668	1.26279													53.8739	2.52133	2.10343	1.74157	1.62389	1.42947	1.39095	1.31152	1.42698														53.8739	3.70626	3.33357	2.90404	2.6013	2.42525	2.30588
	53.964	2.27157	1.77515	1.61174	1.41842	1.33401	1.31715	1.26279													53.964	2.52332	2.10584	1.74342	1.62527	1.43034	1.39154	1.31175	1.42698														53.964	3.70753	3.33577	2.90613	2.60311	2.42693	2.30734
	54.0541	2.27364	1.77684	1.61314	1.41933	1.33461	1.31762	1.26279													54.0541	2.52529	2.10824	1.74528	1.62665	1.43122	1.39213	1.31199	1.42698														54.0541	3.7088	3.33797	2.90822	2.60493	2.4286	2.30879
	54.1441	2.27571	1.77853	1.61453	1.42023	1.33521	1.31809	1.26279													54.1441	2.52726	2.11064	1.74713	1.62803	1.4321	1.39272	1.31222	1.42698														54.1441	3.71006	3.34016	2.91031	2.60673	2.43026	2.31024
	54.2342	2.27777	1.78021	1.61593	1.42114	1.33581	1.31856	1.26279													54.2342	2.52921	2.11303	1.74898	1.62941	1.43297	1.39331	1.31246	1.42698														54.2342	3.71131	3.34234	2.91239	2.60854	2.43192	2.31169
	54.3243	2.27982	1.7819	1.61732	1.42205	1.33641	1.31903	1.26279													54.3243	2.53116	2.11542	1.75083	1.63078	1.43385	1.39389	1.31269	1.42698														54.3243	3.71255	3.34451	2.91446	2.61034	2.43358	2.31313
	54.4144	2.28186	1.78359	1.61872	1.42295	1.33701	1.3195	1.26279													54.4144	2.53309	2.11781	1.75268	1.63216	1.43473	1.39448	1.31292	1.42698														54.4144	3.71379	3.34668	2.91653	2.61213	2.43523	2.31457
	54.5045	2.28389	1.78527	1.62011	1.42386	1.33761	1.31998	1.26279													54.5045	2.53502	2.12019	1.75453	1.63354	1.4356	1.39507	1.31316	1.42698														54.5045	3.71502	3.34884	2.91859	2.61392	2.43688	2.31601
	54.5946	2.28592	1.78696	1.62151	1.42476	1.33822	1.32045	1.26279													54.5946	2.53694	2.12257	1.75638	1.63492	1.43648	1.39565	1.31339	1.42698														54.5946	3.71624	3.35099	2.92065	2.61571	2.43852	2.31744
	54.6847	2.28794	1.78864	1.6229	1.42567	1.33882	1.32092	1.26279													54.6847	2.53884	2.12495	1.75823	1.63629	1.43736	1.39624	1.31362	1.42698														54.6847	3.71746	3.35313	2.9227	2.61749	2.44016	2.31887
	54.7748	2.28996	1.79033	1.6243	1.42658	1.33943	1.3214	1.26279													54.7748	2.54074	2.12732	1.76008	1.63767	1.43823	1.39682	1.31385	1.42698														54.7748	3.71867	3.35527	2.92475	2.61927	2.44179	2.3203
	54.8649	2.29196	1.79201	1.62569	1.42749	1.34004	1.32187	1.26279													54.8649	2.54263	2.12968	1.76193	1.63905	1.43911	1.39741	1.31408	1.42698														54.8649	3.71988	3.3574	2.92679	2.62104	2.44342	2.32172
	54.955	2.29396	1.79369	1.62708	1.42839	1.34064	1.32235	1.26279													54.955	2.54451	2.13204	1.76378	1.64042	1.43999	1.39799	1.31431	1.42698														54.955	3.72107	3.35952	2.92883	2.62282	2.44505	2.32314
	55.045	2.29595	1.79537	1.62848	1.4293	1.34125	1.32282	1.26279													55.045	2.54638	2.1344	1.76562	1.6418	1.44086	1.39858	1.31455	1.42698														55.045	3.72226	3.36163	2.93086	2.62458	2.44667	2.32455
	55.1351	2.29794	1.79705	1.62987	1.43021	1.34186	1.3233	1.26279													55.1351	2.54824	2.13675	1.76747	1.64317	1.44174	1.39916	1.31478	1.42698														55.1351	3.72345	3.36374	2.93288	2.62634	2.44828	2.32597
	55.2252	2.29991	1.79873	1.63126	1.43111	1.34247	1.32378	1.26279													55.2252	2.55008	2.1391	1.76932	1.64454	1.44262	1.39974	1.31501	1.42698														55.2252	3.72463	3.36584	2.9349	2.6281	2.44989	2.32738
	55.3153	2.30188	1.80041	1.63266	1.43202	1.34308	1.32426	1.26279													55.3153	2.55193	2.14144	1.77116	1.64592	1.44349	1.40033	1.31524	1.42698														55.3153	3.7258	3.36794	2.93692	2.62985	2.4515	2.32878
	55.4054	2.30385	1.80209	1.63405	1.43293	1.3437	1.32474	1.26279													55.4054	2.55376	2.14378	1.77301	1.64729	1.44437	1.40091	1.31547	1.42698														55.4054	3.72696	3.37002	2.93893	2.6316	2.4531	2.33018
	55.4955	2.3058	1.80377	1.63544	1.43384	1.34431	1.32522	1.26279													55.4955	2.55558	2.14611	1.77485	1.64866	1.44525	1.40149	1.3157	1.42698														55.4955	3.72812	3.3721	2.94093	2.63335	2.4547	2.33158
	55.5856	2.30775	1.80545	1.63683	1.43475	1.34492	1.3257	1.26279													55.5856	2.55739	2.14844	1.77669	1.65004	1.44612	1.40207	1.31592	1.42698														55.5856	3.72927	3.37417	2.94293	2.63509	2.45629	2.33297
	55.6757	2.30969	1.80712	1.63823	1.43565	1.34554	1.32618	1.26279													55.6757	2.55919	2.15076	1.77853	1.65141	1.447	1.40265	1.31615	1.42698														55.6757	3.73042	3.37624	2.94493	2.63683	2.45788	2.33437
	55.7658	2.31162	1.8088	1.63962	1.43656	1.34615	1.32666	1.26279													55.7658	2.56099	2.15308	1.78038	1.65278	1.44788	1.40323	1.31638	1.42698														55.7658	3.73156	3.3783	2.94692	2.63856	2.45947	2.33575
	55.8559	2.31355	1.81047	1.64101	1.43747	1.34677	1.32714	1.26279													55.8559	2.56277	2.1554	1.78222	1.65415	1.44875	1.40381	1.31661	1.42698														55.8559	3.73269	3.38035	2.9489	2.64029	2.46105	2.33714
	55.9459	2.31547	1.81214	1.6424	1.43838	1.34739	1.32762	1.26279													55.9459	2.56455	2.15771	1.78406	1.65552	1.44963	1.40439	1.31684	1.42698														55.9459	3.73382	3.3824	2.95088	2.64202	2.46262	2.33852
	56.036	2.31738	1.81381	1.64379	1.43928	1.34801	1.3281	1.26279													56.036	2.56631	2.16001	1.78589	1.65689	1.4505	1.40497	1.31707	1.42698														56.036	3.73494	3.38443	2.95286	2.64374	2.46419	2.3399
	56.1261	2.31928	1.81548	1.64518	1.44019	1.34863	1.32859	1.26279													56.1261	2.56807	2.16232	1.78773	1.65826	1.45138	1.40555	1.31729	1.42698														56.1261	3.73605	3.38647	2.95483	2.64545	2.46576	2.34127
	56.2162	2.32118	1.81715	1.64657	1.4411	1.34925	1.32907	1.26279													56.2162	2.56982	2.16461	1.78957	1.65962	1.45226	1.40613	1.31752	1.42698														56.2162	3.73716	3.38849	2.95679	2.64717	2.46732	2.34264
	56.3063	2.32307	1.81882	1.64796	1.442	1.34987	1.32955	1.26279													56.3063	2.57156	2.1669	1.7914	1.66099	1.45313	1.4067	1.31775	1.42698														56.3063	3.73826	3.39051	2.95875	2.64888	2.46888	2.34401
	56.3964	2.32495	1.82049	1.64935	1.44291	1.35049	1.33004	1.26279													56.3964	2.57329	2.16919	1.79324	1.66236	1.45401	1.40728	1.31797	1.42698														56.3964	3.73936	3.39252	2.9607	2.65058	2.47044	2.34537
	56.4865	2.32683	1.82216	1.65073	1.44382	1.35111	1.33052	1.26279													56.4865	2.57501	2.17147	1.79507	1.66372	1.45488	1.40786	1.3182	1.42698														56.4865	3.74045	3.39452	2.96265	2.65228	2.47198	2.34673
	56.5766	2.3287	1.82382	1.65212	1.44473	1.35173	1.33101	1.26279													56.5766	2.57672	2.17375	1.79691	1.66509	1.45576	1.40843	1.31842	1.42698														56.5766	3.74154	3.39652	2.9646	2.65398	2.47353	2.34809
	56.6667	2.33056	1.82548	1.65351	1.44563	1.35236	1.3315	1.26279													56.6667	2.57843	2.17602	1.79874	1.66645	1.45664	1.40901	1.31865	1.42698														56.6667	3.74262	3.39851	2.96653	2.65567	2.47507	2.34945
	56.7568	2.33242	1.82715	1.65489	1.44654	1.35298	1.33198	1.26279													56.7568	2.58012	2.17829	1.80057	1.66782	1.45751	1.40958	1.31887	1.42698														56.7568	3.74369	3.4005	2.96847	2.65736	2.47661	2.3508
	56.8468	2.33426	1.82881	1.65628	1.44744	1.35361	1.33247	1.26279													56.8468	2.58181	2.18055	1.8024	1.66918	1.45839	1.41016	1.3191	1.42698														56.8468	3.74476	3.40247	2.9704	2.65905	2.47814	2.35214
	56.9369	2.33611	1.83047	1.65766	1.44835	1.35423	1.33296	1.26279													56.9369	2.58349	2.18281	1.80423	1.67054	1.45926	1.41073	1.31932	1.42698														56.9369	3.74582	3.40444	2.97232	2.66073	2.47967	2.35349
	57.027	2.33794	1.83213	1.65905	1.44926	1.35486	1.33344	1.26279													57.027	2.58516	2.18506	1.80605	1.6719	1.46014	1.41131	1.31955	1.42698														57.027	3.74687	3.40641	2.97424	2.66241	2.48119	2.35483
	57.1171	2.33977	1.83379	1.66043	1.45016	1.35549	1.33393	1.26279													57.1171	2.58682	2.18731	1.80788	1.67326	1.46101	1.41188	1.31977	1.42698														57.1171	3.74792	3.40837	2.97615	2.66408	2.48271	2.35617
	57.2072	2.34159	1.83544	1.66182	1.45107	1.35612	1.33442	1.26279													57.2072	2.58847	2.18955	1.8097	1.67462	1.46189	1.41245	1.31999	1.42698														57.2072	3.74897	3.41032	2.97806	2.66575	2.48422	2.3575
	57.2973	2.3434	1.8371	1.6632	1.45197	1.35675	1.33491	1.26279													57.2973	2.59011	2.19179	1.81153	1.67598	1.46276	1.41303	1.32022	1.42698														57.2973	3.75001	3.41226	2.97997	2.66742	2.48574	2.35883
	57.3874	2.34521	1.83875	1.66458	1.45288	1.35738	1.3354	1.26279													57.3874	2.59175	2.19402	1.81335	1.67734	1.46363	1.4136	1.32044	1.42698														57.3874	3.75104	3.4142	2.98187	2.66908	2.48724	2.36016
	57.4775	2.347	1.84041	1.66596	1.45378	1.35801	1.33589	1.26279													57.4775	2.59337	2.19625	1.81517	1.6787	1.46451	1.41417	1.32066	1.42698														57.4775	3.75207	3.41613	2.98376	2.67074	2.48875	2.36148
	57.5676	2.3488	1.84206	1.66734	1.45469	1.35864	1.33638	1.26279													57.5676	2.59499	2.19847	1.81699	1.68006	1.46538	1.41474	1.32088	1.42698														57.5676	3.75309	3.41806	2.98565	2.67239	2.49024	2.36281
	57.6577	2.35058	1.84371	1.66872	1.45559	1.35927	1.33687	1.26279													57.6577	2.5966	2.20069	1.81881	1.68141	1.46626	1.41531	1.32111	1.42698														57.6577	3.75411	3.41998	2.98754	2.67404	2.49174	2.36412
	57.7477	2.35236	1.84536	1.6701	1.45649	1.3599	1.33736	1.26279													57.7477	2.5982	2.2029	1.82063	1.68277	1.46713	1.41588	1.32133	1.42698														57.7477	3.75512	3.42189	2.98942	2.67569	2.49323	2.36544
	57.8378	2.35413	1.847	1.67148	1.4574	1.36053	1.33785	1.26279													57.8378	2.5998	2.20511	1.82244	1.68412	1.468	1.41645	1.32155	1.42698														57.8378	3.75612	3.42379	2.99129	2.67733	2.49471	2.36675
	57.9279	2.3559	1.84865	1.67286	1.4583	1.36117	1.33834	1.26279													57.9279	2.60138	2.20731	1.82426	1.68547	1.46888	1.41702	1.32177	1.42698														57.9279	3.75713	3.42569	2.99316	2.67897	2.49619	2.36806
	58.018	2.35766	1.85029	1.67423	1.4592	1.3618	1.33884	1.26279													58.018	2.60296	2.20951	1.82607	1.68683	1.46975	1.41759	1.32199	1.42698														58.018	3.75812	3.42759	2.99503	2.6806	2.49767	2.36936
	58.1081	2.35941	1.85194	1.67561	1.4601	1.36244	1.33933	1.26279													58.1081	2.60453	2.2117	1.82788	1.68818	1.47062	1.41815	1.32221	1.42698														58.1081	3.75911	3.42947	2.99689	2.68224	2.49915	2.37066
	58.1982	2.36115	1.85358	1.67699	1.46101	1.36307	1.33982	1.26279													58.1982	2.60609	2.21389	1.82969	1.68953	1.4715	1.41872	1.32243	1.42698														58.1982	3.7601	3.43135	2.99874	2.68386	2.50061	2.37196
	58.2883	2.36289	1.85522	1.67836	1.46191	1.36371	1.34031	1.26279													58.2883	2.60764	2.21607	1.8315	1.69088	1.47237	1.41929	1.32265	1.42698														58.2883	3.76107	3.43323	3.0006	2.68549	2.50208	2.37326
	58.3784	2.36462	1.85686	1.67973	1.46281	1.36434	1.34081	1.26279													58.3784	2.60918	2.21824	1.83331	1.69222	1.47324	1.41985	1.32287	1.42698														58.3784	3.76205	3.4351	3.00244	2.68711	2.50354	2.37455
	58.4685	2.36635	1.8585	1.68111	1.46371	1.36498	1.3413	1.26279													58.4685	2.61072	2.22041	1.83511	1.69357	1.47411	1.42042	1.32308	1.42698														58.4685	3.76302	3.43696	3.00428	2.68872	2.505	2.37584
	58.5586	2.36806	1.86013	1.68248	1.46461	1.36562	1.3418	1.26279													58.5586	2.61225	2.22258	1.83692	1.69492	1.47498	1.42098	1.3233	1.42698														58.5586	3.76398	3.43882	3.00612	2.69034	2.50645	2.37713
	58.6486	2.36978	1.86177	1.68385	1.46551	1.36626	1.34229	1.26279													58.6486	2.61377	2.22474	1.83872	1.69626	1.47586	1.42155	1.32352	1.42698														58.6486	3.76494	3.44067	3.00795	2.69195	2.5079	2.37841
	58.7387	2.37148	1.8634	1.68522	1.46641	1.36689	1.34278	1.26279													58.7387	2.61528	2.2269	1.84052	1.69761	1.47673	1.42211	1.32374	1.42698														58.7387	3.76589	3.44251	3.00978	2.69355	2.50934	2.37969
	58.8288	2.37318	1.86503	1.68659	1.46731	1.36753	1.34328	1.26279													58.8288	2.61678	2.22905	1.84232	1.69895	1.4776	1.42268	1.32395	1.42698														58.8288	3.76684	3.44435	3.0116	2.69515	2.51078	2.38097
	58.9189	2.37487	1.86666	1.68796	1.4682	1.36817	1.34377	1.26279													58.9189	2.61828	2.23119	1.84411	1.70029	1.47847	1.42324	1.32417	1.42698														58.9189	3.76779	3.44618	3.01342	2.69675	2.51222	2.38224
	59.009	2.37655	1.86829	1.68933	1.4691	1.36881	1.34427	1.26279													59.009	2.61977	2.23333	1.84591	1.70163	1.47934	1.4238	1.32439	1.42698														59.009	3.76872	3.448	3.01524	2.69834	2.51365	2.38351
	59.0991	2.37823	1.86992	1.69069	1.47	1.36945	1.34476	1.26279													59.0991	2.62125	2.23547	1.8477	1.70297	1.48021	1.42436	1.3246	1.42698														59.0991	3.76966	3.44982	3.01705	2.69993	2.51508	2.38478
	59.1892	2.3799	1.87154	1.69206	1.4709	1.37009	1.34526	1.26279													59.1892	2.62272	2.2376	1.8495	1.70431	1.48108	1.42493	1.32482	1.42698														59.1892	3.77059	3.45164	3.01885	2.70152	2.51651	2.38604
	59.2793	2.38157	1.87317	1.69342	1.47179	1.37074	1.34576	1.26279													59.2793	2.62418	2.23972	1.85129	1.70565	1.48195	1.42549	1.32503	1.42698														59.2793	3.77151	3.45344	3.02065	2.7031	2.51793	2.3873
	59.3694	2.38323	1.87479	1.69479	1.47269	1.37138	1.34625	1.26279													59.3694	2.62564	2.24184	1.85308	1.70699	1.48282	1.42605	1.32525	1.42698														59.3694	3.77243	3.45524	3.02245	2.70468	2.51934	2.38856
	59.4595	2.38488	1.87641	1.69615	1.47358	1.37202	1.34675	1.26279													59.4595	2.62709	2.24395	1.85486	1.70832	1.48369	1.42661	1.32546	1.42698														59.4595	3.77334	3.45704	3.02424	2.70626	2.52076	2.38981
	59.5495	2.38652	1.87803	1.69751	1.47448	1.37266	1.34725	1.26279													59.5495	2.62853	2.24606	1.85665	1.70966	1.48456	1.42717	1.32568	1.42698														59.5495	3.77425	3.45883	3.02602	2.70783	2.52217	2.39107
	59.6396	2.38816	1.87964	1.69887	1.47537	1.37331	1.34774	1.26279													59.6396	2.62997	2.24816	1.85843	1.71099	1.48542	1.42772	1.32589	1.42698														59.6396	3.77516	3.46061	3.0278	2.7094	2.52357	2.39231
	59.7297	2.3898	1.88126	1.70023	1.47626	1.37395	1.34824	1.26279													59.7297	2.6314	2.25026	1.86021	1.71232	1.48629	1.42828	1.3261	1.42698														59.7297	3.77606	3.46239	3.02958	2.71096	2.52497	2.39356
	59.8198	2.39142	1.88287	1.70159	1.47716	1.37459	1.34874	1.26279													59.8198	2.63282	2.25235	1.86199	1.71366	1.48716	1.42884	1.32632	1.42698														59.8198	3.77695	3.46416	3.03135	2.71252	2.52637	2.3948
	59.9099	2.39304	1.88448	1.70295	1.47805	1.37524	1.34923	1.26279													59.9099	2.63423	2.25444	1.86377	1.71499	1.48803	1.4294	1.32653	1.42698														59.9099	3.77784	3.46593	3.03312	2.71408	2.52776	2.39604
	60	2.39466	1.88609	1.70431	1.47894	1.37588	1.34973	1.26279													60	2.63563	2.25652	1.86555	1.71631	1.48889	1.42995	1.32674	1.42698														60	3.77873	3.46769	3.03489	2.71563	2.52915	2.39728
	60.0901	2.39626	1.8877	1.70566	1.47983	1.37653	1.35023	1.26279													60.0901	2.63703	2.2586	1.86732	1.71764	1.48976	1.43051	1.32695	1.42698														60.0901	3.77961	3.46944	3.03664	2.71718	2.53054	2.39851
	60.1802	2.39786	1.88931	1.70702	1.48072	1.37717	1.35073	1.26279													60.1802	2.63842	2.26067	1.8691	1.71897	1.49063	1.43107	1.32716	1.42698														60.1802	3.78049	3.47119	3.0384	2.71873	2.53192	2.39974
	60.2703	2.39946	1.89092	1.70837	1.48161	1.37782	1.35123	1.26279													60.2703	2.63981	2.26273	1.87087	1.72029	1.49149	1.43162	1.32737	1.42698														60.2703	3.78136	3.47293	3.04015	2.72027	2.5333	2.40097
	60.3604	2.40105	1.89252	1.70972	1.4825	1.37846	1.35172	1.26279													60.3604	2.64118	2.26479	1.87263	1.72162	1.49236	1.43218	1.32758	1.42698														60.3604	3.78222	3.47467	3.04189	2.72181	2.53467	2.40219
	60.4505	2.40263	1.89412	1.71108	1.48339	1.37911	1.35222	1.26279													60.4505	2.64255	2.26685	1.8744	1.72294	1.49323	1.43273	1.32779	1.42698														60.4505	3.78309	3.4764	3.04364	2.72335	2.53604	2.40342
	60.5405	2.4042	1.89572	1.71243	1.48428	1.37976	1.35272	1.26279													60.5405	2.64391	2.26889	1.87617	1.72426	1.49409	1.43328	1.328	1.42698														60.5405	3.78395	3.47813	3.04537	2.72488	2.53741	2.40463
	60.6306	2.40577	1.89732	1.71377	1.48517	1.3804	1.35322	1.26279													60.6306	2.64527	2.27094	1.87793	1.72558	1.49496	1.43384	1.32821	1.42698														60.6306	3.7848	3.47985	3.04711	2.72641	2.53877	2.40585
	60.7207	2.40734	1.89891	1.71512	1.48605	1.38105	1.35372	1.26279													60.7207	2.64661	2.27298	1.87969	1.7269	1.49582	1.43439	1.32842	1.42698														60.7207	3.78565	3.48156	3.04883	2.72794	2.54013	2.40706
	60.8108	2.40889	1.90051	1.71647	1.48694	1.3817	1.35422	1.26279													60.8108	2.64795	2.27501	1.88145	1.72822	1.49668	1.43494	1.32863	1.42698														60.8108	3.78649	3.48327	3.05056	2.72946	2.54148	2.40827
	60.9009	2.41045	1.9021	1.71782	1.48782	1.38235	1.35472	1.26279													60.9009	2.64929	2.27704	1.8832	1.72953	1.49755	1.43549	1.32884	1.42698														60.9009	3.78733	3.48497	3.05228	2.73098	2.54283	2.40948
	60.991	2.41199	1.90369	1.71916	1.48871	1.383	1.35521	1.26279													60.991	2.65061	2.27906	1.88496	1.73085	1.49841	1.43604	1.32905	1.42698														60.991	3.78817	3.48667	3.05399	2.73249	2.54418	2.41068
	61.0811	2.41353	1.90528	1.7205	1.48959	1.38364	1.35571	1.26279													61.0811	2.65193	2.28107	1.88671	1.73216	1.49927	1.43659	1.32925	1.42698														61.0811	3.789	3.48836	3.0557	2.734	2.54552	2.41188
	61.1712	2.41506	1.90687	1.72185	1.49047	1.38429	1.35621	1.26279													61.1712	2.65324	2.28309	1.88846	1.73347	1.50014	1.43714	1.32946	1.42698														61.1712	3.78983	3.49005	3.05741	2.73551	2.54686	2.41308
	61.2613	2.41659	1.90845	1.72319	1.49136	1.38494	1.35671	1.26279													61.2613	2.65455	2.28509	1.89021	1.73478	1.501	1.43769	1.32967	1.42698														61.2613	3.79065	3.49173	3.05911	2.73702	2.5482	2.41427
	61.3514	2.41811	1.91004	1.72453	1.49224	1.38559	1.35721	1.26279													61.3514	2.65585	2.28709	1.89195	1.73609	1.50186	1.43824	1.32987	1.42698														61.3514	3.79147	3.4934	3.06081	2.73852	2.54953	2.41547
	61.4414	2.41962	1.91162	1.72587	1.49312	1.38624	1.35771	1.26279													61.4414	2.65714	2.28909	1.8937	1.7374	1.50272	1.43879	1.33008	1.42698														61.4414	3.79229	3.49507	3.0625	2.74001	2.55086	2.41665
	61.5315	2.42113	1.9132	1.7272	1.494	1.38689	1.35821	1.26279													61.5315	2.65842	2.29107	1.89544	1.73871	1.50358	1.43933	1.33029	1.42698														61.5315	3.7931	3.49674	3.06419	2.74151	2.55218	2.41784
	61.6216	2.42263	1.91477	1.72854	1.49488	1.38754	1.35871	1.26279													61.6216	2.6597	2.29306	1.89718	1.74001	1.50444	1.43988	1.33049	1.42698														61.6216	3.7939	3.49839	3.06588	2.743	2.5535	2.41902
	61.7117	2.42413	1.91635	1.72987	1.49575	1.38819	1.35921	1.26279													61.7117	2.66097	2.29504	1.89891	1.74132	1.5053	1.44043	1.3307	1.42698														61.7117	3.79471	3.50005	3.06756	2.74449	2.55482	2.4202
	61.8018	2.42562	1.91792	1.73121	1.49663	1.38884	1.35971	1.26279													61.8018	2.66224	2.29701	1.90065	1.74262	1.50616	1.44097	1.3309	1.42698														61.8018	3.7955	3.5017	3.06923	2.74597	2.55613	2.42138
	61.8919	2.4271	1.9195	1.73254	1.49751	1.38949	1.36021	1.26279													61.8919	2.6635	2.29898	1.90238	1.74392	1.50702	1.44152	1.3311	1.42698														61.8919	3.7963	3.50334	3.0709	2.74745	2.55744	2.42256
	61.982	2.42858	1.92107	1.73387	1.49839	1.39014	1.36071	1.26279													61.982	2.66475	2.30094	1.90411	1.74522	1.50788	1.44206	1.33131	1.42698														61.982	3.79709	3.50498	3.07257	2.74893	2.55875	2.42373
	62.0721	2.43006	1.92263	1.7352	1.49926	1.39079	1.36121	1.26279													62.0721	2.66599	2.30289	1.90584	1.74652	1.50874	1.44261	1.33151	1.42698														62.0721	3.79787	3.50661	3.07424	2.7504	2.56005	2.4249
	62.1622	2.43152	1.9242	1.73653	1.50013	1.39144	1.36171	1.26279													62.1622	2.66723	2.30484	1.90757	1.74781	1.5096	1.44315	1.33171	1.42698														62.1622	3.79865	3.50823	3.0759	2.75187	2.56135	2.42606
	62.2523	2.43298	1.92576	1.73786	1.50101	1.39209	1.36221	1.26279													62.2523	2.66846	2.30679	1.90929	1.74911	1.51046	1.44369	1.33192	1.42698														62.2523	3.79943	3.50986	3.07755	2.75334	2.56265	2.42723
	62.3423	2.43444	1.92733	1.73918	1.50188	1.39274	1.36271	1.26279													62.3423	2.66969	2.30873	1.91101	1.7504	1.51131	1.44423	1.33212	1.42698														62.3423	3.80021	3.51147	3.0792	2.7548	2.56394	2.42839
	62.4324	2.43589	1.92889	1.74051	1.50275	1.3934	1.36321	1.26279													62.4324	2.67091	2.31066	1.91273	1.75169	1.51217	1.44478	1.33232	1.42698														62.4324	3.80098	3.51308	3.08085	2.75626	2.56523	2.42954
	62.5225	2.43733	1.93044	1.74183	1.50362	1.39405	1.36371	1.26279													62.5225	2.67212	2.31259	1.91445	1.75298	1.51303	1.44532	1.33252	1.42698														62.5225	3.80174	3.51469	3.08249	2.75772	2.56651	2.4307
	62.6126	2.43877	1.932	1.74315	1.50449	1.3947	1.36421	1.26279													62.6126	2.67333	2.31452	1.91616	1.75427	1.51388	1.44586	1.33272	1.42698														62.6126	3.8025	3.51629	3.08413	2.75917	2.56779	2.43185
	62.7027	2.4402	1.93355	1.74448	1.50536	1.39535	1.36471	1.26279													62.7027	2.67453	2.31643	1.91787	1.75556	1.51474	1.4464	1.33292	1.42698														62.7027	3.80326	3.51788	3.08577	2.76062	2.56907	2.433
	62.7928	2.44163	1.93511	1.7458	1.50623	1.396	1.36521	1.26279													62.7928	2.67572	2.31835	1.91958	1.75685	1.51559	1.44694	1.33312	1.42698														62.7928	3.80402	3.51947	3.0874	2.76207	2.57034	2.43414
	62.8829	2.44305	1.93666	1.74711	1.5071	1.39665	1.36571	1.26279													62.8829	2.67691	2.32025	1.92129	1.75813	1.51645	1.44748	1.33332	1.42698														62.8829	3.80477	3.52106	3.08902	2.76351	2.57161	2.43529
	62.973	2.44446	1.9382	1.74843	1.50797	1.39731	1.36621	1.26279													62.973	2.67809	2.32215	1.92299	1.75941	1.5173	1.44801	1.33352	1.42698														62.973	3.80551	3.52264	3.09065	2.76496	2.57288	2.43643
	63.0631	2.44587	1.93975	1.74975	1.50883	1.39796	1.36671	1.26279													63.0631	2.67926	2.32405	1.92469	1.7607	1.51815	1.44855	1.33372	1.42698														63.0631	3.80626	3.52421	3.09226	2.76639	2.57414	2.43757
	63.1532	2.44727	1.94129	1.75106	1.5097	1.39861	1.36721	1.26279													63.1532	2.68043	2.32594	1.92639	1.76198	1.51901	1.44909	1.33392	1.42698														63.1532	3.807	3.52578	3.09388	2.76783	2.5754	2.4387
	63.2432	2.44867	1.94284	1.75237	1.51056	1.39926	1.36771	1.26279													63.2432	2.68159	2.32782	1.92809	1.76325	1.51986	1.44962	1.33412	1.42698														63.2432	3.80773	3.52734	3.09549	2.76926	2.57666	2.43983
	63.3333	2.45006	1.94437	1.75368	1.51142	1.39992	1.3682	1.26279													63.3333	2.68275	2.3297	1.92978	1.76453	1.52071	1.45016	1.33431	1.42698														63.3333	3.80846	3.5289	3.09709	2.77068	2.57791	2.44096
	63.4234	2.45145	1.94591	1.75499	1.51229	1.40057	1.3687	1.26279													63.4234	2.6839	2.33158	1.93148	1.76581	1.52156	1.4507	1.33451	1.42698														63.4234	3.80919	3.53046	3.0987	2.77211	2.57916	2.44209
	63.5135	2.45283	1.94745	1.7563	1.51315	1.40122	1.3692	1.26279													63.5135	2.68504	2.33345	1.93317	1.76708	1.52241	1.45123	1.33471	1.42698														63.5135	3.80991	3.53201	3.10029	2.77353	2.58041	2.44321
	63.6036	2.45421	1.94898	1.75761	1.51401	1.40187	1.3697	1.26279													63.6036	2.68618	2.33531	1.93485	1.76835	1.52326	1.45176	1.3349	1.42698														63.6036	3.81064	3.53355	3.10189	2.77495	2.58165	2.44434
	63.6937	2.45558	1.95051	1.75891	1.51487	1.40253	1.3702	1.26279													63.6937	2.68731	2.33717	1.93654	1.76962	1.52411	1.4523	1.3351	1.42698														63.6937	3.81135	3.53509	3.10348	2.77636	2.58289	2.44545
	63.7838	2.45694	1.95204	1.76022	1.51572	1.40318	1.3707	1.26279													63.7838	2.68844	2.33902	1.93822	1.77089	1.52496	1.45283	1.33529	1.42698														63.7838	3.81207	3.53662	3.10507	2.77777	2.58412	2.44657
	63.8739	2.4583	1.95357	1.76152	1.51658	1.40383	1.3712	1.26279													63.8739	2.68956	2.34086	1.9399	1.77216	1.52581	1.45336	1.33549	1.42698														63.8739	3.81278	3.53815	3.10665	2.77918	2.58536	2.44768
	63.964	2.45965	1.95509	1.76282	1.51744	1.40448	1.3717	1.26279													63.964	2.69068	2.34271	1.94157	1.77342	1.52666	1.4539	1.33568	1.42698														63.964	3.81348	3.53968	3.10823	2.78058	2.58658	2.44879
	64.0541	2.461	1.95662	1.76412	1.51829	1.40514	1.3722	1.26279													64.0541	2.69179	2.34454	1.94325	1.77469	1.52751	1.45443	1.33588	1.42698														64.0541	3.81418	3.5412	3.1098	2.78199	2.58781	2.4499
	64.1441	2.46234	1.95814	1.76542	1.51915	1.40579	1.3727	1.26279													64.1441	2.69289	2.34637	1.94492	1.77595	1.52835	1.45496	1.33607	1.42698														64.1441	3.81488	3.54271	3.11137	2.78338	2.58903	2.45101
	64.2342	2.46368	1.95966	1.76672	1.52	1.40644	1.3732	1.26279													64.2342	2.69399	2.3482	1.94659	1.77721	1.5292	1.45549	1.33627	1.42698														64.2342	3.81558	3.54422	3.11294	2.78478	2.59025	2.45211
	64.3243	2.46501	1.96117	1.76801	1.52085	1.40709	1.37369	1.26279													64.3243	2.69508	2.35001	1.94826	1.77847	1.53005	1.45602	1.33646	1.42698														64.3243	3.81627	3.54573	3.1145	2.78617	2.59146	2.45321
	64.4144	2.46634	1.96269	1.76931	1.52171	1.40775	1.37419	1.26279													64.4144	2.69616	2.35183	1.94992	1.77972	1.53089	1.45655	1.33665	1.42698														64.4144	3.81696	3.54723	3.11606	2.78756	2.59268	2.45431
	64.5045	2.46766	1.9642	1.7706	1.52256	1.4084	1.37469	1.26279													64.5045	2.69724	2.35364	1.95158	1.78098	1.53174	1.45707	1.33684	1.42698														64.5045	3.81764	3.54872	3.11761	2.78895	2.59388	2.4554
	64.5946	2.46897	1.96571	1.77189	1.52341	1.40905	1.37519	1.26279													64.5946	2.69832	2.35544	1.95324	1.78223	1.53258	1.4576	1.33704	1.42698														64.5946	3.81833	3.55021	3.11916	2.79033	2.59509	2.45649
	64.6847	2.47029	1.96722	1.77318	1.52426	1.4097	1.37569	1.26279													64.6847	2.69939	2.35724	1.95489	1.78349	1.53343	1.45813	1.33723	1.42698														64.6847	3.819	3.5517	3.12071	2.79171	2.59629	2.45758
	64.7748	2.47159	1.96872	1.77447	1.5251	1.41035	1.37619	1.26279													64.7748	2.70045	2.35903	1.95655	1.78474	1.53427	1.45866	1.33742	1.42698														64.7748	3.81968	3.55318	3.12225	2.79308	2.59749	2.45867
	64.8649	2.47289	1.97023	1.77576	1.52595	1.41101	1.37668	1.26279													64.8649	2.70151	2.36081	1.9582	1.78598	1.53511	1.45918	1.33761	1.42698														64.8649	3.82035	3.55465	3.12379	2.79446	2.59868	2.45975
	64.955	2.47418	1.97173	1.77704	1.52679	1.41166	1.37718	1.26279													64.955	2.70256	2.3626	1.95985	1.78723	1.53595	1.45971	1.3378	1.42698														64.955	3.82102	3.55612	3.12533	2.79583	2.59988	2.46083
	65.045	2.47547	1.97323	1.77832	1.52764	1.41231	1.37768	1.26279													65.045	2.7036	2.36437	1.96149	1.78848	1.5368	1.46023	1.33799	1.42698														65.045	3.82168	3.55759	3.12686	2.79719	2.60106	2.46191
	65.1351	2.47676	1.97473	1.77961	1.52848	1.41296	1.37818	1.26279													65.1351	2.70465	2.36614	1.96313	1.78972	1.53764	1.46076	1.33818	1.42698														65.1351	3.82235	3.55905	3.12839	2.79856	2.60225	2.46299
	65.2252	2.47804	1.97622	1.78089	1.52933	1.41361	1.37867	1.26279													65.2252	2.70568	2.3679	1.96477	1.79096	1.53848	1.46128	1.33837	1.42698														65.2252	3.823	3.56051	3.12991	2.79992	2.60343	2.46406
	65.3153	2.47931	1.97771	1.78217	1.53017	1.41427	1.37917	1.26279													65.3153	2.70671	2.36966	1.96641	1.7922	1.53932	1.4618	1.33856	1.42698														65.3153	3.82366	3.56196	3.13143	2.80128	2.60461	2.46513
	65.4054	2.48058	1.9792	1.78344	1.53101	1.41492	1.37967	1.26279													65.4054	2.70774	2.37142	1.96804	1.79344	1.54016	1.46232	1.33875	1.42698														65.4054	3.82431	3.56341	3.13295	2.80263	2.60578	2.4662
	65.4955	2.48184	1.98069	1.78472	1.53185	1.41557	1.38016	1.26279													65.4955	2.70876	2.37317	1.96967	1.79468	1.541	1.46285	1.33893	1.42698														65.4955	3.82496	3.56485	3.13446	2.80398	2.60695	2.46726
	65.5856	2.4831	1.98218	1.78599	1.53268	1.41622	1.38066	1.26279													65.5856	2.70977	2.37491	1.9713	1.79591	1.54184	1.46337	1.33912	1.42698														65.5856	3.8256	3.56629	3.13597	2.80533	2.60812	2.46833
	65.6757	2.48435	1.98366	1.78727	1.53352	1.41687	1.38116	1.26279													65.6757	2.71078	2.37665	1.97293	1.79714	1.54267	1.46389	1.33931	1.42698														65.6757	3.82625	3.56772	3.13748	2.80668	2.60929	2.46939
	65.7658	2.4856	1.98514	1.78854	1.53436	1.41752	1.38165	1.26279													65.7658	2.71178	2.37838	1.97455	1.79837	1.54351	1.46441	1.33949	1.42698														65.7658	3.82689	3.56915	3.13898	2.80802	2.61045	2.47045
	65.8559	2.48685	1.98662	1.78981	1.53519	1.41817	1.38215	1.26279													65.8559	2.71278	2.3801	1.97617	1.7996	1.54435	1.46493	1.33968	1.42698														65.8559	3.82752	3.57058	3.14048	2.80936	2.61161	2.4715
	65.9459	2.48808	1.9881	1.79107	1.53603	1.41882	1.38264	1.26279													65.9459	2.71377	2.38183	1.97779	1.80083	1.54518	1.46545	1.33987	1.42698														65.9459	3.82815	3.572	3.14197	2.8107	2.61277	2.47255
	66.036	2.48932	1.98957	1.79234	1.53686	1.41947	1.38314	1.26279													66.036	2.71476	2.38354	1.9794	1.80206	1.54602	1.46597	1.34005	1.42698														66.036	3.82878	3.57341	3.14346	2.81203	2.61392	2.4736
	66.1261	2.49055	1.99105	1.79361	1.53769	1.42013	1.38363	1.26279													66.1261	2.71574	2.38525	1.98101	1.80328	1.54685	1.46648	1.34024	1.42698														66.1261	3.82941	3.57483	3.14495	2.81336	2.61507	2.47465
	66.2162	2.49177	1.99252	1.79487	1.53852	1.42078	1.38413	1.26279													66.2162	2.71672	2.38696	1.98262	1.8045	1.54769	1.467	1.34042	1.42698														66.2162	3.83003	3.57623	3.14643	2.81469	2.61621	2.4757
	66.3063	2.49299	1.99398	1.79613	1.53935	1.42143	1.38462	1.26279													66.3063	2.71769	2.38866	1.98423	1.80572	1.54852	1.46752	1.34061	1.42698														66.3063	3.83065	3.57763	3.14791	2.81601	2.61736	2.47674
	66.3964	2.4942	1.99545	1.79739	1.54018	1.42208	1.38512	1.26279													66.3964	2.71866	2.39035	1.98583	1.80694	1.54935	1.46803	1.34079	1.42698														66.3964	3.83127	3.57903	3.14939	2.81733	2.6185	2.47778
	66.4865	2.49541	1.99691	1.79865	1.54101	1.42273	1.38561	1.26279													66.4865	2.71962	2.39204	1.98743	1.80816	1.55018	1.46855	1.34097	1.42698														66.4865	3.83189	3.58043	3.15086	2.81865	2.61963	2.47882
	66.5766	2.49661	1.99838	1.79991	1.54184	1.42338	1.38611	1.26279													66.5766	2.72058	2.39372	1.98903	1.80937	1.55102	1.46906	1.34116	1.42698														66.5766	3.8325	3.58181	3.15233	2.81997	2.62077	2.47985
	66.6667	2.49781	1.99983	1.80116	1.54266	1.42402	1.3866	1.26279													66.6667	2.72153	2.3954	1.99062	1.81058	1.55185	1.46958	1.34134	1.42698														66.6667	3.83311	3.5832	3.15379	2.82128	2.6219	2.48089
	66.7568	2.49901	2.00129	1.80242	1.54348	1.42467	1.38709	1.26279													66.7568	2.72248	2.39707	1.99221	1.81179	1.55268	1.47009	1.34152	1.42698														66.7568	3.83371	3.58458	3.15526	2.82259	2.62302	2.48192
	66.8468	2.5002	2.00275	1.80367	1.54431	1.42532	1.38759	1.26279													66.8468	2.72342	2.39874	1.9938	1.813	1.55351	1.4706	1.3417	1.42698														66.8468	3.83431	3.58596	3.15671	2.8239	2.62415	2.48294
	66.9369	2.50138	2.0042	1.80492	1.54513	1.42597	1.38808	1.26279													66.9369	2.72436	2.4004	1.99539	1.81421	1.55434	1.47111	1.34189	1.42698														66.9369	3.83491	3.58733	3.15817	2.8252	2.62527	2.48397
	67.027	2.50256	2.00565	1.80617	1.54595	1.42662	1.38857	1.26279													67.027	2.72529	2.40206	1.99697	1.81541	1.55516	1.47163	1.34207	1.42698														67.027	3.83551	3.58869	3.15962	2.8265	2.62639	2.48499
	67.1171	2.50373	2.0071	1.80741	1.54677	1.42727	1.38907	1.26279													67.1171	2.72622	2.40371	1.99855	1.81662	1.55599	1.47214	1.34225	1.42698														67.1171	3.8361	3.59006	3.16107	2.8278	2.6275	2.48601
	67.2072	2.5049	2.00854	1.80866	1.54759	1.42792	1.38956	1.26279													67.2072	2.72714	2.40536	2.00012	1.81782	1.55682	1.47265	1.34243	1.42698														67.2072	3.83669	3.59141	3.16251	2.82909	2.62861	2.48703
	67.2973	2.50607	2.00998	1.8099	1.54841	1.42856	1.39005	1.26279													67.2973	2.72806	2.407	2.0017	1.81902	1.55765	1.47316	1.34261	1.42698														67.2973	3.83728	3.59277	3.16395	2.83039	2.62972	2.48804
	67.3874	2.50723	2.01142	1.81115	1.54922	1.42921	1.39054	1.26279													67.3874	2.72897	2.40864	2.00327	1.82022	1.55847	1.47367	1.34279	1.42698														67.3874	3.83787	3.59412	3.16539	2.83168	2.63083	2.48906
	67.4775	2.50839	2.01286	1.81239	1.55004	1.42986	1.39103	1.26279													67.4775	2.72988	2.41027	2.00484	1.82141	1.5593	1.47418	1.34297	1.42698														67.4775	3.83845	3.59546	3.16682	2.83296	2.63193	2.49007
	67.5676	2.50954	2.0143	1.81363	1.55085	1.43051	1.39152	1.26279													67.5676	2.73079	2.41189	2.0064	1.82261	1.56012	1.47468	1.34315	1.42698														67.5676	3.83903	3.59681	3.16825	2.83425	2.63303	2.49108
	67.6577	2.51068	2.01573	1.81486	1.55166	1.43115	1.39202	1.26279													67.6577	2.73169	2.41351	2.00796	1.8238	1.56095	1.47519	1.34332	1.42698														67.6577	3.8396	3.59814	3.16967	2.83553	2.63413	2.49208
	67.7477	2.51182	2.01716	1.8161	1.55248	1.4318	1.39251	1.26279													67.7477	2.73258	2.41513	2.00952	1.82499	1.56177	1.4757	1.3435	1.42698														67.7477	3.84018	3.59948	3.1711	2.8368	2.63522	2.49309
	67.8378	2.51296	2.01859	1.81733	1.55329	1.43245	1.393	1.26279													67.8378	2.73347	2.41674	2.01108	1.82618	1.56259	1.4762	1.34368	1.42698														67.8378	3.84075	3.6008	3.17252	2.83808	2.63631	2.49409
	67.9279	2.51409	2.02002	1.81857	1.5541	1.43309	1.39349	1.26279													67.9279	2.73436	2.41834	2.01263	1.82736	1.56341	1.47671	1.34386	1.42698														67.9279	3.84132	3.60213	3.17393	2.83935	2.6374	2.49508
	68.018	2.51522	2.02145	1.8198	1.5549	1.43374	1.39398	1.26279													68.018	2.73524	2.41994	2.01418	1.82855	1.56423	1.47722	1.34403	1.42698														68.018	3.84188	3.60345	3.17534	2.84062	2.63848	2.49608
	68.1081	2.51635	2.02287	1.82103	1.55571	1.43438	1.39447	1.26279													68.1081	2.73611	2.42153	2.01573	1.82973	1.56505	1.47772	1.34421	1.42698														68.1081	3.84244	3.60477	3.17675	2.84189	2.63956	2.49707
	68.1982	2.51747	2.02429	1.82225	1.55652	1.43503	1.39496	1.26279													68.1982	2.73698	2.42312	2.01727	1.83091	1.56587	1.47822	1.34439	1.42698														68.1982	3.84301	3.60608	3.17816	2.84315	2.64064	2.49807
	68.2883	2.51858	2.02571	1.82348	1.55732	1.43567	1.39544	1.26279													68.2883	2.73785	2.42471	2.01881	1.83209	1.56669	1.47873	1.34456	1.42698														68.2883	3.84356	3.60739	3.17956	2.84441	2.64172	2.49906
	68.3784	2.51969	2.02712	1.8247	1.55813	1.43632	1.39593	1.26279													68.3784	2.73871	2.42628	2.02035	1.83326	1.56751	1.47923	1.34474	1.42698														68.3784	3.84412	3.60869	3.18096	2.84567	2.64279	2.50004
	68.4685	2.52079	2.02853	1.82592	1.55893	1.43696	1.39642	1.26279													68.4685	2.73957	2.42786	2.02188	1.83444	1.56833	1.47973	1.34491	1.42698														68.4685	3.84467	3.60999	3.18235	2.84692	2.64386	2.50103
	68.5586	2.5219	2.02994	1.82715	1.55973	1.43761	1.39691	1.26279													68.5586	2.74043	2.42943	2.02342	1.83561	1.56915	1.48023	1.34509	1.42698														68.5586	3.84522	3.61129	3.18374	2.84818	2.64493	2.50201
	68.6486	2.52299	2.03135	1.82836	1.56053	1.43825	1.3974	1.26279													68.6486	2.74128	2.43099	2.02494	1.83678	1.56996	1.48073	1.34526	1.42698														68.6486	3.84577	3.61258	3.18513	2.84943	2.64599	2.50299
	68.7387	2.52408	2.03276	1.82958	1.56133	1.43889	1.39788	1.26279													68.7387	2.74212	2.43255	2.02647	1.83795	1.57078	1.48123	1.34543	1.42698														68.7387	3.84631	3.61386	3.18652	2.85067	2.64705	2.50396
	68.8288	2.52517	2.03416	1.8308	1.56213	1.43954	1.39837	1.26279													68.8288	2.74296	2.4341	2.02799	1.83911	1.57159	1.48173	1.34561	1.42698														68.8288	3.84685	3.61515	3.1879	2.85192	2.64811	2.50494
	68.9189	2.52626	2.03556	1.83201	1.56292	1.44018	1.39886	1.26279													68.9189	2.7438	2.43565	2.02951	1.84028	1.57241	1.48223	1.34578	1.42698														68.9189	3.84739	3.61643	3.18928	2.85316	2.64916	2.50591
	69.009	2.52733	2.03696	1.83322	1.56372	1.44082	1.39934	1.26279													69.009	2.74463	2.43719	2.03103	1.84144	1.57322	1.48273	1.34595	1.42698														69.009	3.84793	3.6177	3.19065	2.8544	2.65022	2.50688
	69.0991	2.52841	2.03836	1.83443	1.56451	1.44146	1.39983	1.26279													69.0991	2.74546	2.43872	2.03254	1.8426	1.57403	1.48323	1.34612	1.42698														69.0991	3.84846	3.61897	3.19202	2.85563	2.65127	2.50785
	69.1892	2.52948	2.03975	1.83564	1.5653	1.4421	1.40032	1.26279													69.1892	2.74628	2.44026	2.03405	1.84376	1.57485	1.48373	1.34629	1.42698														69.1892	3.84899	3.62024	3.19339	2.85687	2.65231	2.50882
	69.2793	2.53055	2.04115	1.83685	1.5661	1.44275	1.4008	1.26279													69.2793	2.7471	2.44178	2.03556	1.84492	1.57566	1.48422	1.34647	1.42698														69.2793	3.84952	3.62151	3.19476	2.8581	2.65336	2.50978
	69.3694	2.53161	2.04254	1.83805	1.56689	1.44339	1.40129	1.26279													69.3694	2.74791	2.4433	2.03706	1.84607	1.57647	1.48472	1.34664	1.42698														69.3694	3.85005	3.62277	3.19612	2.85932	2.6544	2.51074
	69.4595	2.53266	2.04392	1.83926	1.56768	1.44403	1.40177	1.26279													69.4595	2.74872	2.44482	2.03856	1.84722	1.57728	1.48522	1.34681	1.42698														69.4595	3.85057	3.62402	3.19748	2.86055	2.65543	2.5117
	69.5495	2.53372	2.04531	1.84046	1.56846	1.44467	1.40226	1.26279													69.5495	2.74953	2.44633	2.04006	1.84837	1.57809	1.48571	1.34698	1.42698														69.5495	3.85109	3.62527	3.19883	2.86177	2.65647	2.51266
	69.6396	2.53477	2.04669	1.84166	1.56925	1.44531	1.40274	1.26279													69.6396	2.75033	2.44784	2.04156	1.84952	1.5789	1.4862	1.34715	1.42698														69.6396	3.85161	3.62652	3.20018	2.86299	2.6575	2.51361
	69.7297	2.53581	2.04807	1.84286	1.57004	1.44595	1.40322	1.26279													69.7297	2.75113	2.44934	2.04305	1.85067	1.5797	1.4867	1.34732	1.42698														69.7297	3.85213	3.62777	3.20153	2.86421	2.65853	2.51456
	69.8198	2.53685	2.04945	1.84405	1.57082	1.44659	1.40371	1.26279													69.8198	2.75193	2.45084	2.04454	1.85181	1.58051	1.48719	1.34749	1.42698														69.8198	3.85264	3.62901	3.20288	2.86542	2.65956	2.51551
	69.9099	2.53789	2.05082	1.84525	1.5716	1.44722	1.40419	1.26279													69.9099	2.75272	2.45233	2.04602	1.85295	1.58132	1.48768	1.34765	1.42698														69.9099	3.85315	3.63024	3.20422	2.86663	2.66058	2.51646
	70	2.53892	2.0522	1.84644	1.57239	1.44786	1.40467	1.26279													70	2.7535	2.45382	2.0475	1.85409	1.58212	1.48818	1.34782	1.42698														70	3.85366	3.63148	3.20556	2.86784	2.6616	2.5174
	70.0901	2.53995	2.05357	1.84763	1.57317	1.4485	1.40515	1.26279													70.0901	2.75428	2.4553	2.04898	1.85523	1.58293	1.48867	1.34799	1.42698														70.0901	3.85417	3.6327	3.20689	2.86905	2.66262	2.51835
	70.1802	2.54097	2.05494	1.84882	1.57395	1.44914	1.40564	1.26279													70.1802	2.75506	2.45677	2.05046	1.85637	1.58373	1.48916	1.34816	1.42698														70.1802	3.85467	3.63393	3.20822	2.87025	2.66364	2.51929
	70.2703	2.54199	2.0563	1.85001	1.57472	1.44977	1.40612	1.26279													70.2703	2.75583	2.45824	2.05193	1.8575	1.58454	1.48965	1.34832	1.42698														70.2703	3.85517	3.63515	3.20955	2.87145	2.66465	2.52023
	70.3604	2.54301	2.05767	1.8512	1.5755	1.45041	1.4066	1.26279													70.3604	2.7566	2.45971	2.0534	1.85863	1.58534	1.49014	1.34849	1.42698														70.3604	3.85567	3.63637	3.21088	2.87265	2.66566	2.52116
	70.4505	2.54402	2.05903	1.85238	1.57628	1.45105	1.40708	1.26279													70.4505	2.75737	2.46117	2.05487	1.85976	1.58614	1.49063	1.34866	1.42698														70.4505	3.85617	3.63758	3.2122	2.87385	2.66666	2.5221
	70.5405	2.54502	2.06039	1.85357	1.57705	1.45168	1.40756	1.26279													70.5405	2.75813	2.46263	2.05633	1.86089	1.58694	1.49111	1.34882	1.42698														70.5405	3.85666	3.63879	3.21352	2.87504	2.66767	2.52303
	70.6306	2.54603	2.06174	1.85475	1.57783	1.45232	1.40804	1.26279													70.6306	2.75889	2.46408	2.05779	1.86202	1.58774	1.4916	1.34899	1.42698														70.6306	3.85716	3.64	3.21484	2.87623	2.66867	2.52396
	70.7207	2.54703	2.0631	1.85593	1.5786	1.45295	1.40852	1.26279													70.7207	2.75965	2.46553	2.05925	1.86314	1.58854	1.49209	1.34915	1.42698														70.7207	3.85765	3.6412	3.21615	2.87742	2.66967	2.52488
	70.8108	2.54802	2.06445	1.8571	1.57937	1.45359	1.409	1.26279													70.8108	2.7604	2.46697	2.0607	1.86426	1.58934	1.49258	1.34932	1.42698														70.8108	3.85813	3.6424	3.21746	2.8786	2.67067	2.52581
	70.9009	2.54901	2.0658	1.85828	1.58014	1.45422	1.40948	1.26279													70.9009	2.76114	2.46841	2.06215	1.86538	1.59014	1.49306	1.34948	1.42698														70.9009	3.85862	3.64359	3.21877	2.87979	2.67166	2.52673
	70.991	2.55	2.06715	1.85945	1.58091	1.45486	1.40995	1.26279													70.991	2.76189	2.46984	2.0636	1.8665	1.59094	1.49355	1.34965	1.42698														70.991	3.8591	3.64479	3.22007	2.88097	2.67265	2.52765
	71.0811	2.55098	2.06849	1.86063	1.58167	1.45549	1.41043	1.26279													71.0811	2.76262	2.47126	2.06504	1.86762	1.59173	1.49403	1.34981	1.42698														71.0811	3.85958	3.64597	3.22137	2.88214	2.67364	2.52857
	71.1712	2.55196	2.06983	1.8618	1.58244	1.45612	1.41091	1.26279													71.1712	2.76336	2.47269	2.06649	1.86873	1.59253	1.49452	1.34997	1.42698														71.1712	3.86006	3.64716	3.22267	2.88332	2.67462	2.52949
	71.2613	2.55294	2.07117	1.86296	1.5832	1.45675	1.41139	1.26279													71.2613	2.76409	2.4741	2.06792	1.86984	1.59332	1.495	1.35014	1.42698														71.2613	3.86054	3.64834	3.22396	2.88449	2.67561	2.5304
	71.3514	2.55391	2.07251	1.86413	1.58397	1.45739	1.41186	1.26279													71.3514	2.76482	2.47552	2.06936	1.87095	1.59412	1.49548	1.3503	1.42698														71.3514	3.86101	3.64951	3.22525	2.88566	2.67659	2.53131
	71.4414	2.55488	2.07385	1.8653	1.58473	1.45802	1.41234	1.26279													71.4414	2.76554	2.47692	2.07079	1.87206	1.59491	1.49596	1.35046	1.42698														71.4414	3.86149	3.65069	3.22654	2.88683	2.67756	2.53222
	71.5315	2.55584	2.07518	1.86646	1.58549	1.45865	1.41281	1.26279													71.5315	2.76626	2.47833	2.07222	1.87316	1.5957	1.49645	1.35062	1.42698														71.5315	3.86196	3.65186	3.22783	2.88799	2.67854	2.53313
	71.6216	2.5568	2.07651	1.86762	1.58625	1.45928	1.41329	1.26279													71.6216	2.76698	2.47972	2.07364	1.87427	1.5965	1.49693	1.35078	1.42698														71.6216	3.86242	3.65302	3.22911	2.88915	2.67951	2.53404
	71.7117	2.55776	2.07784	1.86878	1.58701	1.45991	1.41377	1.26279													71.7117	2.76769	2.48112	2.07507	1.87537	1.59729	1.49741	1.35094	1.42698														71.7117	3.86289	3.65419	3.23039	2.89031	2.68048	2.53494
	71.8018	2.55871	2.07917	1.86994	1.58777	1.46054	1.41424	1.26279													71.8018	2.7684	2.48251	2.07649	1.87647	1.59808	1.49789	1.3511	1.42698														71.8018	3.86335	3.65534	3.23166	2.89147	2.68145	2.53584
	71.8919	2.55966	2.08049	1.8711	1.58852	1.46117	1.41471	1.26279													71.8919	2.76911	2.48389	2.0779	1.87756	1.59887	1.49837	1.35126	1.42698														71.8919	3.86381	3.6565	3.23294	2.89262	2.68241	2.53674
	71.982	2.5606	2.08181	1.87225	1.58928	1.4618	1.41519	1.26279													71.982	2.76981	2.48527	2.07931	1.87866	1.59966	1.49884	1.35142	1.42698														71.982	3.86427	3.65765	3.23421	2.89378	2.68337	2.53764
	72.0721	2.56154	2.08313	1.8734	1.59003	1.46242	1.41566	1.26279													72.0721	2.77051	2.48664	2.08072	1.87975	1.60045	1.49932	1.35158	1.42698														72.0721	3.86473	3.6588	3.23547	2.89493	2.68433	2.53853
	72.1622	2.56248	2.08445	1.87456	1.59078	1.46305	1.41613	1.26279													72.1622	2.7712	2.48801	2.08213	1.88084	1.60123	1.4998	1.35174	1.42698														72.1622	3.86519	3.65994	3.23674	2.89607	2.68529	2.53943
	72.2523	2.56341	2.08576	1.8757	1.59153	1.46368	1.41661	1.26279													72.2523	2.7719	2.48938	2.08353	1.88193	1.60202	1.50028	1.3519	1.42698														72.2523	3.86564	3.66109	3.238	2.89722	2.68624	2.54032
	72.3423	2.56434	2.08707	1.87685	1.59228	1.46431	1.41708	1.26279													72.3423	2.77258	2.49074	2.08493	1.88301	1.60281	1.50075	1.35206	1.42698														72.3423	3.86609	3.66222	3.23925	2.89836	2.68719	2.54121
	72.4324	2.56527	2.08838	1.878	1.59303	1.46493	1.41755	1.26279													72.4324	2.77327	2.49209	2.08633	1.8841	1.60359	1.50123	1.35222	1.42698														72.4324	3.86654	3.66336	3.24051	2.8995	2.68814	2.54209
	72.5225	2.56619	2.08969	1.87914	1.59378	1.46556	1.41802	1.26279													72.5225	2.77395	2.49344	2.08772	1.88518	1.60437	1.5017	1.35237	1.42698														72.5225	3.86698	3.66449	3.24176	2.90063	2.68909	2.54298
	72.6126	2.56711	2.09099	1.88028	1.59453	1.46618	1.41849	1.26279													72.6126	2.77463	2.49479	2.08911	1.88626	1.60516	1.50218	1.35253	1.42698														72.6126	3.86743	3.66562	3.24301	2.90177	2.69003	2.54386
	72.7027	2.56802	2.0923	1.88143	1.59527	1.46681	1.41896	1.26279													72.7027	2.7753	2.49613	2.0905	1.88734	1.60594	1.50265	1.35269	1.42698														72.7027	3.86787	3.66674	3.24426	2.9029	2.69097	2.54474
	72.7928	2.56893	2.0936	1.88256	1.59601	1.46743	1.41943	1.26279													72.7928	2.77597	2.49746	2.09188	1.88841	1.60672	1.50313	1.35285	1.42698														72.7928	3.86831	3.66786	3.2455	2.90403	2.69191	2.54562
	72.8829	2.56984	2.09489	1.8837	1.59676	1.46805	1.4199	1.26279													72.8829	2.77664	2.4988	2.09326	1.88949	1.6075	1.5036	1.353	1.42698														72.8829	3.86875	3.66898	3.24674	2.90516	2.69285	2.5465
	72.973	2.57074	2.09619	1.88484	1.5975	1.46868	1.42037	1.26279													72.973	2.7773	2.50012	2.09464	1.89056	1.60828	1.50407	1.35316	1.42698														72.973	3.86919	3.67009	3.24798	2.90628	2.69378	2.54737
	73.0631	2.57164	2.09748	1.88597	1.59824	1.4693	1.42084	1.26279													73.0631	2.77796	2.50145	2.09602	1.89163	1.60906	1.50454	1.35331	1.42698														73.0631	3.86962	3.6712	3.24921	2.9074	2.69471	2.54824
	73.1532	2.57254	2.09877	1.8871	1.59897	1.46992	1.4213	1.26279													73.1532	2.77862	2.50276	2.09739	1.89269	1.60984	1.50501	1.35347	1.42698														73.1532	3.87005	3.67231	3.25044	2.90852	2.69564	2.54911
	73.2432	2.57343	2.10006	1.88823	1.59971	1.47054	1.42177	1.26279													73.2432	2.77928	2.50408	2.09876	1.89376	1.61062	1.50548	1.35362	1.42698														73.2432	3.87048	3.67341	3.25167	2.90964	2.69657	2.54998
	73.3333	2.57432	2.10135	1.88936	1.60045	1.47116	1.42224	1.26279													73.3333	2.77993	2.50539	2.10012	1.89482	1.6114	1.50595	1.35378	1.42698														73.3333	3.87091	3.67451	3.25289	2.91076	2.69749	2.55085
	73.4234	2.57521	2.10263	1.89048	1.60118	1.47179	1.42271	1.26279													73.4234	2.78057	2.50669	2.10148	1.89588	1.61217	1.50642	1.35393	1.42698														73.4234	3.87134	3.67561	3.25412	2.91187	2.69841	2.55171
	73.5135	2.57609	2.10391	1.89161	1.60192	1.47241	1.42317	1.26279													73.5135	2.78122	2.50799	2.10284	1.89694	1.61295	1.50689	1.35408	1.42698														73.5135	3.87176	3.6767	3.25534	2.91298	2.69933	2.55257
	73.6036	2.57697	2.10519	1.89273	1.60265	1.47302	1.42364	1.26279													73.6036	2.78186	2.50928	2.10419	1.898	1.61372	1.50736	1.35424	1.42698														73.6036	3.87219	3.67779	3.25655	2.91409	2.70024	2.55343
	73.6937	2.57784	2.10647	1.89385	1.60338	1.47364	1.4241	1.26279													73.6937	2.7825	2.51057	2.10555	1.89905	1.6145	1.50783	1.35439	1.42698														73.6937	3.87261	3.67888	3.25777	2.91519	2.70116	2.55429
	73.7838	2.57872	2.10774	1.89497	1.60411	1.47426	1.42457	1.26279													73.7838	2.78313	2.51186	2.1069	1.9001	1.61527	1.50829	1.35454	1.42698														73.7838	3.87303	3.67996	3.25898	2.91629	2.70207	2.55515
	73.8739	2.57958	2.10901	1.89609	1.60484	1.47488	1.42503	1.26279													73.8739	2.78376	2.51314	2.10824	1.90116	1.61604	1.50876	1.35469	1.42698														73.8739	3.87344	3.68105	3.26019	2.9174	2.70298	2.556
	73.964	2.58045	2.11028	1.8972	1.60556	1.4755	1.42549	1.26279													73.964	2.78439	2.51442	2.10958	1.9022	1.61681	1.50922	1.35485	1.42698														73.964	3.87386	3.68212	3.26139	2.91849	2.70388	2.55685
	74.0541	2.58131	2.11155	1.89832	1.60629	1.47611	1.42596	1.26279													74.0541	2.78502	2.51569	2.11092	1.90325	1.61758	1.50969	1.355	1.42698														74.0541	3.87427	3.6832	3.26259	2.91959	2.70479	2.5577
	74.1441	2.58217	2.11282	1.89943	1.60701	1.47673	1.42642	1.26279													74.1441	2.78564	2.51696	2.11226	1.90429	1.61835	1.51015	1.35515	1.42698														74.1441	3.87468	3.68427	3.26379	2.92068	2.70569	2.55855
	74.2342	2.58302	2.11408	1.90054	1.60774	1.47734	1.42688	1.26279													74.2342	2.78626	2.51822	2.11359	1.90533	1.61912	1.51062	1.3553	1.42698														74.2342	3.87509	3.68533	3.26499	2.92177	2.70659	2.5594
	74.3243	2.58387	2.11534	1.90165	1.60846	1.47796	1.42734	1.26279													74.3243	2.78687	2.51948	2.11492	1.90637	1.61989	1.51108	1.35545	1.42698														74.3243	3.8755	3.6864	3.26618	2.92286	2.70748	2.56024
	74.4144	2.58472	2.1166	1.90276	1.60918	1.47857	1.42781	1.26279													74.4144	2.78748	2.52074	2.11625	1.90741	1.62066	1.51154	1.3556	1.42698														74.4144	3.87591	3.68746	3.26737	2.92395	2.70838	2.56108
	74.5045	2.58557	2.11785	1.90386	1.6099	1.47919	1.42827	1.26279													74.5045	2.78809	2.52199	2.11757	1.90845	1.62142	1.51201	1.35575	1.42698														74.5045	3.87631	3.68852	3.26856	2.92503	2.70927	2.56192
	74.5946	2.58641	2.1191	1.90496	1.61062	1.4798	1.42873	1.26279													74.5946	2.7887	2.52323	2.11889	1.90948	1.62219	1.51247	1.3559	1.42698														74.5946	3.87671	3.68957	3.26975	2.92611	2.71016	2.56276
	74.6847	2.58724	2.12036	1.90607	1.61133	1.48041	1.42919	1.26279													74.6847	2.7893	2.52447	2.12021	1.91051	1.62295	1.51293	1.35605	1.42698														74.6847	3.87711	3.69062	3.27093	2.92719	2.71105	2.5636
	74.7748	2.58808	2.1216	1.90716	1.61205	1.48103	1.42965	1.26279													74.7748	2.7899	2.52571	2.12152	1.91154	1.62372	1.51339	1.35619	1.42698														74.7748	3.87751	3.69167	3.27211	2.92827	2.71193	2.56443
	74.8649	2.58891	2.12285	1.90826	1.61276	1.48164	1.4301	1.26279													74.8649	2.7905	2.52694	2.12283	1.91256	1.62448	1.51385	1.35634	1.42698														74.8649	3.87791	3.69272	3.27329	2.92935	2.71281	2.56527
	74.955	2.58974	2.12409	1.90936	1.61348	1.48225	1.43056	1.26279													74.955	2.7911	2.52817	2.12414	1.91359	1.62524	1.51431	1.35649	1.42698														74.955	3.8783	3.69376	3.27446	2.93042	2.71369	2.5661
	75.045	2.59056	2.12533	1.91045	1.61419	1.48286	1.43102	1.26279													75.045	2.79169	2.52939	2.12544	1.91461	1.626	1.51477	1.35664	1.42698														75.045	3.8787	3.6948	3.27563	2.93149	2.71457	2.56692
	75.1351	2.59138	2.12657	1.91154	1.6149	1.48347	1.43148	1.26279													75.1351	2.79228	2.53061	2.12674	1.91563	1.62676	1.51522	1.35678	1.42698														75.1351	3.87909	3.69584	3.2768	2.93256	2.71545	2.56775
	75.2252	2.5922	2.12781	1.91264	1.61561	1.48408	1.43193	1.26279													75.2252	2.79286	2.53183	2.12804	1.91665	1.62752	1.51568	1.35693	1.42698														75.2252	3.87948	3.69687	3.27797	2.93362	2.71632	2.56858
	75.3153	2.59302	2.12905	1.91372	1.61632	1.48468	1.43239	1.26279													75.3153	2.79344	2.53304	2.12933	1.91767	1.62828	1.51614	1.35708	1.42698														75.3153	3.87987	3.6979	3.27913	2.93469	2.71719	2.5694
	75.4054	2.59383	2.13028	1.91481	1.61702	1.48529	1.43285	1.26279													75.4054	2.79402	2.53424	2.13062	1.91868	1.62904	1.51659	1.35722	1.42698														75.4054	3.88025	3.69893	3.28029	2.93575	2.71806	2.57022
	75.4955	2.59463	2.13151	1.9159	1.61773	1.4859	1.4333	1.26279													75.4955	2.7946	2.53545	2.13191	1.91969	1.6298	1.51705	1.35737	1.42698														75.4955	3.88064	3.69995	3.28145	2.93681	2.71892	2.57104
	75.5856	2.59544	2.13273	1.91698	1.61843	1.48651	1.43376	1.26279													75.5856	2.79518	2.53664	2.1332	1.9207	1.63056	1.5175	1.35751	1.42698														75.5856	3.88102	3.70097	3.28261	2.93786	2.71979	2.57186
	75.6757	2.59624	2.13396	1.91806	1.61913	1.48711	1.43421	1.26279													75.6757	2.79575	2.53784	2.13448	1.92171	1.63131	1.51796	1.35766	1.42698														75.6757	3.8814	3.70199	3.28376	2.93892	2.72065	2.57267
	75.7658	2.59704	2.13518	1.91914	1.61984	1.48772	1.43466	1.26279													75.7658	2.79632	2.53903	2.13576	1.92271	1.63207	1.51841	1.3578	1.42698														75.7658	3.88178	3.703	3.28491	2.93997	2.72151	2.57348
	75.8559	2.59784	2.1364	1.92022	1.62054	1.48832	1.43512	1.26279													75.8559	2.79688	2.54021	2.13703	1.92372	1.63282	1.51887	1.35795	1.42698														75.8559	3.88216	3.70401	3.28606	2.94102	2.72236	2.5743
	75.9459	2.59863	2.13762	1.9213	1.62124	1.48893	1.43557	1.26279													75.9459	2.79744	2.54139	2.1383	1.92472	1.63357	1.51932	1.35809	1.42698														75.9459	3.88253	3.70502	3.2872	2.94207	2.72322	2.57511
	76.036	2.59942	2.13884	1.92237	1.62193	1.48953	1.43602	1.26279													76.036	2.798	2.54257	2.13957	1.92571	1.63432	1.51977	1.35823	1.42698														76.036	3.88291	3.70603	3.28834	2.94311	2.72407	2.57591
	76.1261	2.6002	2.14005	1.92344	1.62263	1.49013	1.43647	1.26279													76.1261	2.79856	2.54374	2.14084	1.92671	1.63508	1.52022	1.35838	1.42698														76.1261	3.88328	3.70703	3.28948	2.94415	2.72492	2.57672
	76.2162	2.60099	2.14126	1.92451	1.62333	1.49074	1.43693	1.26279													76.2162	2.79912	2.54491	2.1421	1.92771	1.63583	1.52067	1.35852	1.42698														76.2162	3.88365	3.70803	3.29062	2.94519	2.72577	2.57752
	76.3063	2.60177	2.14247	1.92558	1.62402	1.49134	1.43738	1.26279													76.3063	2.79967	2.54607	2.14336	1.9287	1.63658	1.52112	1.35866	1.42698														76.3063	3.88402	3.70903	3.29175	2.94623	2.72661	2.57833
	76.3964	2.60254	2.14368	1.92665	1.62471	1.49194	1.43783	1.26279													76.3964	2.80022	2.54723	2.14461	1.92969	1.63732	1.52157	1.35881	1.42698														76.3964	3.88439	3.71002	3.29289	2.94727	2.72746	2.57913
	76.4865	2.60332	2.14488	1.92772	1.6254	1.49254	1.43828	1.26279													76.4865	2.80076	2.54839	2.14587	1.93068	1.63807	1.52202	1.35895	1.42698														76.4865	3.88476	3.71101	3.29402	2.9483	2.7283	2.57992
	76.5766	2.60409	2.14608	1.92878	1.62609	1.49314	1.43872	1.26279													76.5766	2.80131	2.54954	2.14712	1.93166	1.63882	1.52247	1.35909	1.42698														76.5766	3.88512	3.712	3.29514	2.94934	2.72914	2.58072
	76.6667	2.60486	2.14728	1.92984	1.62678	1.49374	1.43917	1.26279													76.6667	2.80185	2.55069	2.14836	1.93265	1.63957	1.52292	1.35923	1.42698														76.6667	3.88548	3.71298	3.29626	2.95037	2.72997	2.58152
	76.7568	2.60562	2.14848	1.9309	1.62747	1.49434	1.43962	1.26279													76.7568	2.80238	2.55183	2.14961	1.93363	1.64031	1.52337	1.35937	1.42698														76.7568	3.88584	3.71397	3.29739	2.95139	2.73081	2.58231
	76.8468	2.60638	2.14968	1.93196	1.62816	1.49494	1.44007	1.26279													76.8468	2.80292	2.55297	2.15085	1.93461	1.64105	1.52381	1.35951	1.42698														76.8468	3.8862	3.71495	3.2985	2.95242	2.73164	2.5831
	76.9369	2.60714	2.15087	1.93302	1.62884	1.49553	1.44052	1.26279													76.9369	2.80345	2.55411	2.15208	1.93558	1.6418	1.52426	1.35965	1.42698														76.9369	3.88656	3.71592	3.29962	2.95344	2.73247	2.58389
	77.027	2.6079	2.15206	1.93407	1.62953	1.49613	1.44096	1.26279													77.027	2.80398	2.55524	2.15332	1.93656	1.64254	1.5247	1.35979	1.42698														77.027	3.88692	3.71689	3.30073	2.95446	2.7333	2.58468
	77.1171	2.60865	2.15325	1.93513	1.63021	1.49673	1.44141	1.26279													77.1171	2.80451	2.55636	2.15455	1.93753	1.64328	1.52515	1.35993	1.42698														77.1171	3.88727	3.71787	3.30184	2.95548	2.73412	2.58546
	77.2072	2.6094	2.15443	1.93618	1.63089	1.49732	1.44185	1.26279													77.2072	2.80504	2.55749	2.15578	1.9385	1.64402	1.52559	1.36007	1.42698														77.2072	3.88763	3.71883	3.30295	2.9565	2.73494	2.58625
	77.2973	2.61015	2.15562	1.93723	1.63157	1.49792	1.4423	1.26279													77.2973	2.80556	2.55861	2.157	1.93947	1.64476	1.52604	1.36021	1.42698														77.2973	3.88798	3.7198	3.30406	2.95751	2.73577	2.58703
	77.3874	2.61089	2.1568	1.93828	1.63225	1.49851	1.44274	1.26279													77.3874	2.80608	2.55972	2.15822	1.94044	1.6455	1.52648	1.36035	1.42698														77.3874	3.88833	3.72076	3.30516	2.95853	2.73658	2.58781
	77.4775	2.61163	2.15798	1.93932	1.63293	1.4991	1.44319	1.26279													77.4775	2.8066	2.56083	2.15944	1.9414	1.64624	1.52692	1.36048	1.42698														77.4775	3.88868	3.72172	3.30626	2.95954	2.7374	2.58859
	77.5676	2.61237	2.15916	1.94037	1.6336	1.4997	1.44363	1.26279													77.5676	2.80711	2.56194	2.16066	1.94236	1.64698	1.52737	1.36062	1.42698														77.5676	3.88903	3.72268	3.30736	2.96055	2.73822	2.58936
	77.6577	2.6131	2.16033	1.94141	1.63428	1.50029	1.44407	1.26279													77.6577	2.80762	2.56304	2.16187	1.94332	1.64772	1.52781	1.36076	1.42698														77.6577	3.88937	3.72363	3.30846	2.96155	2.73903	2.59014
	77.7477	2.61384	2.1615	1.94245	1.63495	1.50088	1.44451	1.26279													77.7477	2.80813	2.56414	2.16308	1.94428	1.64845	1.52825	1.3609	1.42698														77.7477	3.88972	3.72458	3.30955	2.96256	2.73984	2.59091
	77.8378	2.61456	2.16267	1.94349	1.63562	1.50147	1.44496	1.26279													77.8378	2.80864	2.56523	2.16428	1.94524	1.64919	1.52869	1.36103	1.42698														77.8378	3.89006	3.72553	3.31064	2.96356	2.74065	2.59168
	77.9279	2.61529	2.16384	1.94453	1.63629	1.50206	1.4454	1.26279													77.9279	2.80915	2.56633	2.16548	1.94619	1.64992	1.52913	1.36117	1.42698														77.9279	3.8904	3.72647	3.31173	2.96456	2.74145	2.59245
	78.018	2.61602	2.16501	1.94556	1.63696	1.50265	1.44584	1.26279													78.018	2.80965	2.56741	2.16668	1.94714	1.65065	1.52957	1.36131	1.42698														78.018	3.89074	3.72742	3.31281	2.96556	2.74226	2.59322
	78.1081	2.61674	2.16617	1.9466	1.63763	1.50324	1.44628	1.26279													78.1081	2.81015	2.5685	2.16788	1.94809	1.65139	1.53001	1.36144	1.42698														78.1081	3.89108	3.72835	3.3139	2.96655	2.74306	2.59399
	78.1982	2.61745	2.16733	1.94763	1.6383	1.50383	1.44672	1.26279													78.1982	2.81065	2.56957	2.16907	1.94904	1.65212	1.53044	1.36158	1.42698														78.1982	3.89142	3.72929	3.31498	2.96754	2.74386	2.59475
	78.2883	2.61817	2.16849	1.94866	1.63897	1.50442	1.44716	1.26279													78.2883	2.81114	2.57065	2.17026	1.94998	1.65285	1.53088	1.36171	1.42698														78.2883	3.89175	3.73023	3.31605	2.96854	2.74466	2.59552
	78.3784	2.61888	2.16965	1.94969	1.63963	1.505	1.44759	1.26279													78.3784	2.81163	2.57172	2.17145	1.95093	1.65358	1.53132	1.36185	1.42698														78.3784	3.89209	3.73116	3.31713	2.96953	2.74545	2.59628
	78.4685	2.61959	2.1708	1.95071	1.6403	1.50559	1.44803	1.26279													78.4685	2.81212	2.57279	2.17263	1.95187	1.65431	1.53176	1.36198	1.42698														78.4685	3.89242	3.73209	3.3182	2.97051	2.74625	2.59704
	78.5586	2.6203	2.17195	1.95174	1.64096	1.50617	1.44847	1.26279													78.5586	2.81261	2.57385	2.17381	1.95281	1.65503	1.53219	1.36211	1.42698														78.5586	3.89275	3.73301	3.31927	2.9715	2.74704	2.59779
	78.6486	2.621	2.1731	1.95276	1.64162	1.50676	1.44891	1.26279													78.6486	2.8131	2.57491	2.17499	1.95374	1.65576	1.53263	1.36225	1.42698														78.6486	3.89308	3.73394	3.32034	2.97248	2.74783	2.59855
	78.7387	2.6217	2.17425	1.95378	1.64228	1.50734	1.44934	1.26279													78.7387	2.81358	2.57597	2.17617	1.95468	1.65649	1.53306	1.36238	1.42698														78.7387	3.89341	3.73486	3.32141	2.97346	2.74861	2.5993
	78.8288	2.6224	2.17539	1.9548	1.64294	1.50793	1.44978	1.26279													78.8288	2.81406	2.57702	2.17734	1.95561	1.65721	1.5335	1.36252	1.42698														78.8288	3.89373	3.73577	3.32247	2.97444	2.7494	2.60005
	78.9189	2.6231	2.17654	1.95582	1.64359	1.50851	1.45021	1.26279													78.9189	2.81454	2.57807	2.1785	1.95654	1.65794	1.53393	1.36265	1.42698														78.9189	3.89406	3.73669	3.32353	2.97542	2.75018	2.60081
	79.009	2.62379	2.17768	1.95684	1.64425	1.50909	1.45065	1.26279													79.009	2.81502	2.57911	2.17967	1.95747	1.65866	1.53436	1.36278	1.42698														79.009	3.89438	3.7376	3.32459	2.97639	2.75096	2.60155
	79.0991	2.62448	2.17882	1.95785	1.64491	1.50967	1.45108	1.26279													79.0991	2.81549	2.58015	2.18083	1.9584	1.65938	1.53479	1.36291	1.42698														79.0991	3.89471	3.73851	3.32565	2.97737	2.75174	2.6023
	79.1892	2.62517	2.17995	1.95886	1.64556	1.51025	1.45151	1.26279													79.1892	2.81596	2.58119	2.18199	1.95932	1.6601	1.53523	1.36304	1.42698														79.1892	3.89503	3.73942	3.3267	2.97834	2.75252	2.60305
	79.2793	2.62586	2.18109	1.95987	1.64621	1.51083	1.45195	1.26279													79.2793	2.81643	2.58222	2.18315	1.96024	1.66083	1.53566	1.36318	1.42698														79.2793	3.89535	3.74032	3.32775	2.97931	2.75329	2.60379
	79.3694	2.62654	2.18222	1.96088	1.64686	1.51141	1.45238	1.26279													79.3694	2.8169	2.58325	2.1843	1.96116	1.66155	1.53609	1.36331	1.42698														79.3694	3.89567	3.74123	3.3288	2.98027	2.75407	2.60453
	79.4595	2.62722	2.18335	1.96189	1.64751	1.51199	1.45281	1.26279													79.4595	2.81736	2.58428	2.18545	1.96208	1.66226	1.53652	1.36344	1.42698														79.4595	3.89598	3.74213	3.32985	2.98124	2.75484	2.60527
	79.5495	2.6279	2.18448	1.9629	1.64816	1.51257	1.45324	1.26279													79.5495	2.81783	2.5853	2.1866	1.96299	1.66298	1.53695	1.36357	1.42698														79.5495	3.8963	3.74302	3.33089	2.9822	2.75561	2.60601
	79.6396	2.62857	2.1856	1.9639	1.64881	1.51315	1.45367	1.26279													79.6396	2.81829	2.58632	2.18774	1.96391	1.6637	1.53738	1.3637	1.42698														79.6396	3.89661	3.74392	3.33193	2.98316	2.75637	2.60675
	79.7297	2.62924	2.18672	1.9649	1.64946	1.51373	1.4541	1.26279													79.7297	2.81875	2.58733	2.18888	1.96482	1.66442	1.53781	1.36383	1.42698														79.7297	3.89693	3.74481	3.33297	2.98412	2.75714	2.60748
	79.8198	2.62991	2.18785	1.9659	1.6501	1.5143	1.45453	1.26279													79.8198	2.8192	2.58834	2.19002	1.96573	1.66513	1.53823	1.36396	1.42698														79.8198	3.89724	3.7457	3.33401	2.98508	2.7579	2.60822
	79.9099	2.63058	2.18896	1.9669	1.65074	1.51488	1.45496	1.26279													79.9099	2.81966	2.58935	2.19115	1.96663	1.66585	1.53866	1.36409	1.42698														79.9099	3.89755	3.74659	3.33504	2.98603	2.75866	2.60895
	80	2.63124	2.19008	1.9679	1.65139	1.51545	1.45539	1.26279													80	2.82011	2.59035	2.19228	1.96754	1.66656	1.53909	1.36422	1.42698														80	3.89786	3.74747	3.33608	2.98698	2.75942	2.60968
	80.0901	2.6319	2.19119	1.9689	1.65203	1.51603	1.45582	1.26279													80.0901	2.82056	2.59135	2.19341	1.96844	1.66727	1.53951	1.36435	1.42698														80.0901	3.89817	3.74835	3.33711	2.98793	2.76018	2.61041
	80.1802	2.63256	2.19231	1.96989	1.65267	1.5166	1.45625	1.26279													80.1802	2.821	2.59235	2.19454	1.96934	1.66799	1.53994	1.36447	1.42698														80.1802	3.89847	3.74923	3.33813	2.98888	2.76093	2.61114
	80.2703	2.63322	2.19342	1.97088	1.65331	1.51717	1.45667	1.26279													80.2703	2.82145	2.59334	2.19566	1.97024	1.6687	1.54036	1.3646	1.42698														80.2703	3.89878	3.75011	3.33916	2.98983	2.76169	2.61186
	80.3604	2.63387	2.19452	1.97187	1.65394	1.51774	1.4571	1.26279													80.3604	2.82189	2.59433	2.19678	1.97114	1.66941	1.54079	1.36473	1.42698														80.3604	3.89908	3.75098	3.34018	2.99078	2.76244	2.61259
	80.4505	2.63453	2.19563	1.97286	1.65458	1.51831	1.45752	1.26279													80.4505	2.82233	2.59532	2.19789	1.97203	1.67012	1.54121	1.36486	1.42698														80.4505	3.89939	3.75185	3.3412	2.99172	2.76319	2.61331
	80.5405	2.63517	2.19673	1.97385	1.65522	1.51888	1.45795	1.26279													80.5405	2.82277	2.5963	2.19901	1.97292	1.67082	1.54164	1.36498	1.42698														80.5405	3.89969	3.75272	3.34222	2.99266	2.76393	2.61403
	80.6306	2.63582	2.19783	1.97483	1.65585	1.51945	1.45837	1.26279													80.6306	2.82321	2.59728	2.20012	1.97381	1.67153	1.54206	1.36511	1.42698														80.6306	3.89999	3.75359	3.34324	2.9936	2.76468	2.61475
	80.7207	2.63646	2.19893	1.97581	1.65648	1.52002	1.4588	1.26279													80.7207	2.82364	2.59825	2.20122	1.9747	1.67224	1.54248	1.36524	1.42698														80.7207	3.90029	3.75445	3.34425	2.99454	2.76542	2.61547
	80.8108	2.63711	2.20003	1.9768	1.65711	1.52059	1.45922	1.26279													80.8108	2.82407	2.59922	2.20233	1.97559	1.67295	1.5429	1.36536	1.42698														80.8108	3.90058	3.75531	3.34526	2.99547	2.76616	2.61618
	80.9009	2.63775	2.20112	1.97778	1.65774	1.52116	1.45964	1.26279													80.9009	2.82451	2.60019	2.20343	1.97647	1.67365	1.54332	1.36549	1.42698														80.9009	3.90088	3.75617	3.34627	2.9964	2.7669	2.6169
	80.991	2.63838	2.20222	1.97875	1.65837	1.52173	1.46007	1.26279													80.991	2.82493	2.60115	2.20453	1.97735	1.67435	1.54375	1.36561	1.42698														80.991	3.90118	3.75703	3.34728	2.99734	2.76764	2.61761
	81.0811	2.63902	2.20331	1.97973	1.659	1.52229	1.46049	1.26279													81.0811	2.82536	2.60212	2.20562	1.97823	1.67506	1.54417	1.36574	1.42698														81.0811	3.90147	3.75788	3.34828	2.99826	2.76838	2.61832
	81.1712	2.63965	2.20439	1.9807	1.65963	1.52286	1.46091	1.26279													81.1712	2.82578	2.60307	2.20672	1.97911	1.67576	1.54458	1.36586	1.42698														81.1712	3.90176	3.75873	3.34929	2.99919	2.76911	2.61903
	81.2613	2.64028	2.20548	1.98168	1.66025	1.52342	1.46133	1.26279													81.2613	2.82621	2.60403	2.2078	1.97999	1.67646	1.545	1.36599	1.42698														81.2613	3.90205	3.75958	3.35029	3.00012	2.76984	2.61974
	81.3514	2.6409	2.20656	1.98265	1.66088	1.52399	1.46175	1.26279													81.3514	2.82663	2.60498	2.20889	1.98086	1.67716	1.54542	1.36611	1.42698														81.3514	3.90234	3.76043	3.35128	3.00104	2.77057	2.62044
	81.4414	2.64153	2.20765	1.98362	1.6615	1.52455	1.46217	1.26279													81.4414	2.82704	2.60592	2.20997	1.98173	1.67786	1.54584	1.36624	1.42698														81.4414	3.90263	3.76127	3.35228	3.00196	2.7713	2.62115
	81.5315	2.64215	2.20873	1.98459	1.66212	1.52511	1.46259	1.26279													81.5315	2.82746	2.60687	2.21105	1.9826	1.67856	1.54626	1.36636	1.42698														81.5315	3.90292	3.76212	3.35327	3.00288	2.77203	2.62185
	81.6216	2.64277	2.2098	1.98555	1.66274	1.52568	1.463	1.26279													81.6216	2.82788	2.6078	2.21213	1.98347	1.67926	1.54667	1.36648	1.42698														81.6216	3.90321	3.76296	3.35427	3.0038	2.77275	2.62255
	81.7117	2.64339	2.21088	1.98652	1.66336	1.52624	1.46342	1.26279													81.7117	2.82829	2.60874	2.21321	1.98433	1.67995	1.54709	1.36661	1.42698														81.7117	3.90349	3.76379	3.35525	3.00472	2.77347	2.62325
	81.8018	2.644	2.21195	1.98748	1.66398	1.5268	1.46384	1.26279													81.8018	2.8287	2.60967	2.21428	1.9852	1.68065	1.54751	1.36673	1.42698														81.8018	3.90378	3.76463	3.35624	3.00563	2.77419	2.62395
	81.8919	2.64461	2.21302	1.98844	1.6646	1.52736	1.46426	1.26279													81.8919	2.82911	2.6106	2.21534	1.98606	1.68134	1.54792	1.36685	1.42698														81.8919	3.90406	3.76546	3.35723	3.00654	2.77491	2.62465
	81.982	2.64523	2.21409	1.9894	1.66521	1.52792	1.46467	1.26279													81.982	2.82951	2.61153	2.21641	1.98692	1.68204	1.54834	1.36698	1.42698														81.982	3.90434	3.76629	3.35821	3.00745	2.77563	2.62534
	82.0721	2.64583	2.21516	1.99036	1.66583	1.52848	1.46509	1.26279													82.0721	2.82992	2.61245	2.21747	1.98777	1.68273	1.54875	1.3671	1.42698														82.0721	3.90462	3.76712	3.35919	3.00836	2.77635	2.62604
	82.1622	2.64644	2.21622	1.99131	1.66644	1.52903	1.4655	1.26279													82.1622	2.83032	2.61337	2.21853	1.98863	1.68342	1.54916	1.36722	1.42698														82.1622	3.9049	3.76794	3.36017	3.00927	2.77706	2.62673
	82.2523	2.64704	2.21728	1.99227	1.66705	1.52959	1.46592	1.26279													82.2523	2.83072	2.61429	2.21959	1.98948	1.68412	1.54958	1.36734	1.42698														82.2523	3.90518	3.76877	3.36114	3.01017	2.77777	2.62742
	82.3423	2.64764	2.21834	1.99322	1.66766	1.53015	1.46633	1.26279													82.3423	2.83112	2.6152	2.22064	1.99033	1.68481	1.54999	1.36746	1.42698														82.3423	3.90546	3.76959	3.36212	3.01108	2.77848	2.62811
	82.4324	2.64824	2.2194	1.99417	1.66827	1.5307	1.46674	1.26279													82.4324	2.83152	2.61611	2.22169	1.99118	1.6855	1.5504	1.36758	1.42698														82.4324	3.90573	3.77041	3.36309	3.01198	2.77919	2.62879
	82.5225	2.64884	2.22046	1.99512	1.66888	1.53126	1.46715	1.26279													82.5225	2.83191	2.61701	2.22274	1.99203	1.68619	1.55081	1.3677	1.42698														82.5225	3.90601	3.77122	3.36406	3.01288	2.77989	2.62948
	82.6126	2.64943	2.22151	1.99607	1.66949	1.53181	1.46757	1.26279													82.6126	2.83231	2.61792	2.22379	1.99287	1.68687	1.55122	1.36782	1.42698														82.6126	3.90628	3.77204	3.36503	3.01378	2.7806	2.63017
	82.7027	2.65002	2.22256	1.99701	1.67009	1.53236	1.46798	1.26279													82.7027	2.8327	2.61882	2.22483	1.99371	1.68756	1.55163	1.36794	1.42698														82.7027	3.90655	3.77285	3.36599	3.01467	2.7813	2.63085
	82.7928	2.65061	2.22361	1.99796	1.6707	1.53292	1.46839	1.26279													82.7928	2.83309	2.61971	2.22587	1.99455	1.68825	1.55204	1.36806	1.42698														82.7928	3.90683	3.77366	3.36695	3.01557	2.782	2.63153
	82.8829	2.6512	2.22466	1.9989	1.6713	1.53347	1.4688	1.26279													82.8829	2.83347	2.6206	2.2269	1.99539	1.68893	1.55245	1.36818	1.42698														82.8829	3.9071	3.77446	3.36791	3.01646	2.7827	2.63221
	82.973	2.65179	2.2257	1.99984	1.6719	1.53402	1.46921	1.26279													82.973	2.83386	2.62149	2.22794	1.99623	1.68962	1.55286	1.3683	1.42698														82.973	3.90737	3.77527	3.36887	3.01735	2.7834	2.63289
	83.0631	2.65237	2.22675	2.00078	1.6725	1.53457	1.46962	1.26279													83.0631	2.83424	2.62238	2.22897	1.99706	1.6903	1.55327	1.36842	1.42698														83.0631	3.90763	3.77607	3.36983	3.01824	2.78409	2.63356
	83.1532	2.65295	2.22779	2.00171	1.6731	1.53512	1.47003	1.26279													83.1532	2.83463	2.62326	2.22999	1.9979	1.69098	1.55367	1.36854	1.42698														83.1532	3.9079	3.77687	3.37078	3.01912	2.78479	2.63424
	83.2432	2.65353	2.22883	2.00265	1.6737	1.53567	1.47043	1.26279													83.2432	2.83501	2.62414	2.23102	1.99873	1.69166	1.55408	1.36865	1.42698														83.2432	3.90817	3.77767	3.37174	3.02001	2.78548	2.63491
	83.3333	2.6541	2.22986	2.00358	1.6743	1.53622	1.47084	1.26279													83.3333	2.83539	2.62502	2.23204	1.99955	1.69234	1.55449	1.36877	1.42698														83.3333	3.90843	3.77847	3.37269	3.02089	2.78617	2.63559
	83.4234	2.65468	2.2309	2.00452	1.6749	1.53677	1.47125	1.26279													83.4234	2.83576	2.62589	2.23306	2.00038	1.69302	1.55489	1.36889	1.42698														83.4234	3.9087	3.77926	3.37364	3.02177	2.78686	2.63626
	83.5135	2.65525	2.23193	2.00545	1.67549	1.53731	1.47165	1.26279													83.5135	2.83614	2.62676	2.23408	2.0012	1.6937	1.5553	1.36901	1.42698														83.5135	3.90896	3.78005	3.37458	3.02265	2.78754	2.63693
	83.6036	2.65582	2.23296	2.00638	1.67609	1.53786	1.47206	1.26279													83.6036	2.83651	2.62763	2.23509	2.00203	1.69438	1.5557	1.36912	1.42698														83.6036	3.90922	3.78084	3.37553	3.02353	2.78823	2.63759
	83.6937	2.65639	2.23399	2.0073	1.67668	1.5384	1.47246	1.26279													83.6937	2.83688	2.62849	2.2361	2.00285	1.69506	1.55611	1.36924	1.42698														83.6937	3.90948	3.78163	3.37647	3.0244	2.78891	2.63826
	83.7838	2.65695	2.23502	2.00823	1.67727	1.53895	1.47287	1.26279													83.7838	2.83725	2.62935	2.23711	2.00367	1.69573	1.55651	1.36936	1.42698														83.7838	3.90974	3.78241	3.37741	3.02528	2.78959	2.63893
	83.8739	2.65752	2.23604	2.00915	1.67786	1.53949	1.47327	1.26279													83.8739	2.83762	2.63021	2.23811	2.00448	1.69641	1.55691	1.36947	1.42698														83.8739	3.91	3.78319	3.37835	3.02615	2.79027	2.63959
	83.964	2.65808	2.23707	2.01008	1.67845	1.54004	1.47368	1.26279													83.964	2.83799	2.63106	2.23911	2.0053	1.69708	1.55732	1.36959	1.42698														83.964	3.91025	3.78397	3.37928	3.02702	2.79095	2.64025
	84.0541	2.65864	2.23809	2.011	1.67904	1.54058	1.47408	1.26279													84.0541	2.83835	2.63192	2.24011	2.00611	1.69776	1.55772	1.3697	1.42698														84.0541	3.91051	3.78475	3.38021	3.02789	2.79162	2.64091
	84.1441	2.65919	2.2391	2.01191	1.67963	1.54112	1.47448	1.26279													84.1441	2.83871	2.63276	2.24111	2.00692	1.69843	1.55812	1.36982	1.42698														84.1441	3.91077	3.78553	3.38115	3.02876	2.7923	2.64157
	84.2342	2.65975	2.24012	2.01283	1.68021	1.54166	1.47488	1.26279													84.2342	2.83908	2.63361	2.2421	2.00773	1.6991	1.55852	1.36993	1.42698														84.2342	3.91102	3.7863	3.38208	3.02962	2.79297	2.64223
	84.3243	2.6603	2.24113	2.01375	1.6808	1.5422	1.47528	1.26279													84.3243	2.83944	2.63445	2.24309	2.00853	1.69977	1.55892	1.37005	1.42698														84.3243	3.91127	3.78707	3.383	3.03049	2.79364	2.64288
	84.4144	2.66085	2.24215	2.01466	1.68138	1.54274	1.47568	1.26279													84.4144	2.83979	2.63529	2.24408	2.00934	1.70044	1.55932	1.37016	1.42698														84.4144	3.91153	3.78784	3.38393	3.03135	2.79431	2.64354
	84.5045	2.6614	2.24316	2.01557	1.68196	1.54328	1.47608	1.26279													84.5045	2.84015	2.63612	2.24506	2.01014	1.70111	1.55972	1.37028	1.42698														84.5045	3.91178	3.78861	3.38485	3.03221	2.79498	2.64419
	84.5946	2.66195	2.24416	2.01649	1.68254	1.54382	1.47648	1.26279													84.5946	2.84051	2.63696	2.24605	2.01094	1.70178	1.56012	1.37039	1.42698														84.5946	3.91203	3.78937	3.38577	3.03307	2.79564	2.64484
	84.6847	2.66249	2.24517	2.01739	1.68312	1.54436	1.47688	1.26279													84.6847	2.84086	2.63779	2.24702	2.01174	1.70245	1.56052	1.3705	1.42698														84.6847	3.91228	3.79014	3.38669	3.03392	2.79631	2.64549
	84.7748	2.66303	2.24617	2.0183	1.6837	1.54489	1.47728	1.26279													84.7748	2.84121	2.63861	2.248	2.01253	1.70311	1.56092	1.37062	1.42698														84.7748	3.91252	3.7909	3.38761	3.03478	2.79697	2.64614
	84.8649	2.66357	2.24718	2.01921	1.68428	1.54543	1.47768	1.26279													84.8649	2.84156	2.63944	2.24898	2.01333	1.70378	1.56131	1.37073	1.42698														84.8649	3.91277	3.79166	3.38853	3.03563	2.79763	2.64679
	84.955	2.66411	2.24818	2.02011	1.68486	1.54596	1.47807	1.26279													84.955	2.84191	2.64026	2.24995	2.01412	1.70444	1.56171	1.37084	1.42698														84.955	3.91302	3.79241	3.38944	3.03648	2.79829	2.64744
	85.045	2.66465	2.24917	2.02101	1.68543	1.5465	1.47847	1.26279													85.045	2.84225	2.64107	2.25091	2.01491	1.70511	1.56211	1.37096	1.42698														85.045	3.91326	3.79317	3.39035	3.03733	2.79895	2.64808
	85.1351	2.66518	2.25017	2.02192	1.686	1.54703	1.47886	1.26279													85.1351	2.8426	2.64189	2.25188	2.0157	1.70577	1.5625	1.37107	1.42698														85.1351	3.91351	3.79392	3.39126	3.03818	2.7996	2.64873
	85.2252	2.66572	2.25116	2.02281	1.68658	1.54756	1.47926	1.26279													85.2252	2.84294	2.6427	2.25284	2.01648	1.70643	1.5629	1.37118	1.42698														85.2252	3.91375	3.79467	3.39217	3.03902	2.80026	2.64937
	85.3153	2.66625	2.25216	2.02371	1.68715	1.5481	1.47965	1.26279													85.3153	2.84328	2.64351	2.2538	2.01727	1.70709	1.56329	1.37129	1.42698														85.3153	3.91399	3.79542	3.39307	3.03987	2.80091	2.65001
	85.4054	2.66678	2.25315	2.02461	1.68772	1.54863	1.48005	1.26279													85.4054	2.84363	2.64431	2.25476	2.01805	1.70775	1.56368	1.3714	1.42698														85.4054	3.91423	3.79617	3.39398	3.04071	2.80156	2.65065
	85.4955	2.6673	2.25413	2.0255	1.68829	1.54916	1.48044	1.26279													85.4955	2.84396	2.64512	2.25571	2.01883	1.70841	1.56408	1.37151	1.42698														85.4955	3.91447	3.79691	3.39488	3.04155	2.80221	2.65128
	85.5856	2.66783	2.25512	2.0264	1.68886	1.54969	1.48083	1.26279													85.5856	2.8443	2.64592	2.25667	2.01961	1.70907	1.56447	1.37163	1.42698														85.5856	3.91471	3.79765	3.39578	3.04239	2.80286	2.65192
	85.6757	2.66835	2.2561	2.02729	1.68943	1.55022	1.48123	1.26279													85.6757	2.84464	2.64671	2.25761	2.02039	1.70973	1.56486	1.37174	1.42698														85.6757	3.91495	3.79839	3.39668	3.04323	2.8035	2.65256
	85.7658	2.66887	2.25708	2.02818	1.68999	1.55075	1.48162	1.26279													85.7658	2.84497	2.64751	2.25856	2.02116	1.71038	1.56526	1.37185	1.42698														85.7658	3.91519	3.79913	3.39757	3.04407	2.80415	2.65319
	85.8559	2.66939	2.25806	2.02906	1.69056	1.55127	1.48201	1.26279													85.8559	2.8453	2.6483	2.2595	2.02193	1.71104	1.56565	1.37196	1.42698														85.8559	3.91542	3.79987	3.39846	3.0449	2.80479	2.65382
	85.9459	2.6699	2.25904	2.02995	1.69112	1.5518	1.4824	1.26279													85.9459	2.84563	2.64908	2.26044	2.0227	1.71169	1.56604	1.37207	1.42698														85.9459	3.91566	3.8006	3.39936	3.04573	2.80543	2.65445
	86.036	2.67042	2.26002	2.03084	1.69168	1.55233	1.48279	1.26279													86.036	2.84596	2.64987	2.26138	2.02347	1.71235	1.56643	1.37217	1.42698														86.036	3.91589	3.80133	3.40025	3.04656	2.80607	2.65508
	86.1261	2.67093	2.26099	2.03172	1.69224	1.55285	1.48318	1.26279													86.1261	2.84629	2.65065	2.26232	2.02424	1.713	1.56682	1.37228	1.42698														86.1261	3.91613	3.80206	3.40113	3.04739	2.80671	2.65571
	86.2162	2.67144	2.26196	2.0326	1.6928	1.55338	1.48357	1.26279													86.2162	2.84662	2.65143	2.26325	2.025	1.71365	1.56721	1.37239	1.42698														86.2162	3.91636	3.80279	3.40202	3.04822	2.80734	2.65634
	86.3063	2.67195	2.26293	2.03348	1.69336	1.5539	1.48396	1.26279													86.3063	2.84694	2.65221	2.26418	2.02577	1.7143	1.5676	1.3725	1.42698														86.3063	3.91659	3.80352	3.4029	3.04905	2.80798	2.65696
	86.3964	2.67246	2.2639	2.03436	1.69392	1.55443	1.48434	1.26279													86.3964	2.84727	2.65298	2.26511	2.02653	1.71495	1.56798	1.37261	1.42698														86.3964	3.91682	3.80424	3.40379	3.04987	2.80861	2.65759
	86.4865	2.67296	2.26487	2.03523	1.69448	1.55495	1.48473	1.26279													86.4865	2.84759	2.65375	2.26603	2.02729	1.7156	1.56837	1.37272	1.42698														86.4865	3.91705	3.80496	3.40467	3.05069	2.80924	2.65821
	86.5766	2.67347	2.26583	2.03611	1.69504	1.55547	1.48512	1.26279													86.5766	2.84791	2.65452	2.26695	2.02804	1.71625	1.56876	1.37283	1.42698														86.5766	3.91728	3.80568	3.40554	3.05152	2.80987	2.65883
	86.6667	2.67397	2.26679	2.03698	1.69559	1.55599	1.4855	1.26279													86.6667	2.84823	2.65528	2.26787	2.0288	1.7169	1.56915	1.37293	1.42698														86.6667	3.91751	3.8064	3.40642	3.05234	2.8105	2.65945
	86.7568	2.67447	2.26775	2.03786	1.69614	1.55651	1.48589	1.26279													86.7568	2.84855	2.65605	2.26879	2.02955	1.71755	1.56953	1.37304	1.42698														86.7568	3.91774	3.80712	3.4073	3.05315	2.81113	2.66007
	86.8468	2.67497	2.26871	2.03873	1.6967	1.55703	1.48627	1.26279													86.8468	2.84886	2.65681	2.2697	2.0303	1.71819	1.56992	1.37315	1.42698														86.8468	3.91796	3.80783	3.40817	3.05397	2.81175	2.66069
	86.9369	2.67546	2.26967	2.03959	1.69725	1.55755	1.48666	1.26279													86.9369	2.84918	2.65756	2.27061	2.03105	1.71884	1.5703	1.37325	1.42698														86.9369	3.91819	3.80854	3.40904	3.05478	2.81238	2.6613
	87.027	2.67596	2.27062	2.04046	1.6978	1.55807	1.48704	1.26279													87.027	2.84949	2.65832	2.27152	2.0318	1.71948	1.57069	1.37336	1.42698														87.027	3.91841	3.80925	3.40991	3.0556	2.813	2.66192
	87.1171	2.67645	2.27157	2.04133	1.69835	1.55859	1.48742	1.26279													87.1171	2.8498	2.65907	2.27243	2.03255	1.72012	1.57107	1.37347	1.42698														87.1171	3.91864	3.80996	3.41077	3.05641	2.81362	2.66253
	87.2072	2.67694	2.27252	2.04219	1.69889	1.5591	1.48781	1.26279													87.2072	2.85011	2.65982	2.27333	2.03329	1.72077	1.57146	1.37357	1.42698														87.2072	3.91886	3.81067	3.41164	3.05722	2.81424	2.66314
	87.2973	2.67743	2.27347	2.04305	1.69944	1.55962	1.48819	1.26279													87.2973	2.85042	2.66056	2.27423	2.03403	1.72141	1.57184	1.37368	1.42698														87.2973	3.91908	3.81137	3.4125	3.05803	2.81485	2.66375
	87.3874	2.67791	2.27442	2.04391	1.69999	1.56013	1.48857	1.26279													87.3874	2.85073	2.66131	2.27513	2.03477	1.72205	1.57222	1.37378	1.42698														87.3874	3.9193	3.81208	3.41336	3.05883	2.81547	2.66436
	87.4775	2.6784	2.27536	2.04477	1.70053	1.56065	1.48895	1.26279													87.4775	2.85104	2.66205	2.27603	2.03551	1.72269	1.5726	1.37389	1.42698														87.4775	3.91952	3.81278	3.41422	3.05964	2.81608	2.66497
	87.5676	2.67888	2.27631	2.04563	1.70108	1.56116	1.48933	1.26279													87.5676	2.85134	2.66278	2.27692	2.03625	1.72332	1.57298	1.37399	1.42698														87.5676	3.91974	3.81348	3.41508	3.06044	2.8167	2.66557
	87.6577	2.67936	2.27725	2.04649	1.70162	1.56168	1.48971	1.26279													87.6577	2.85164	2.66352	2.27781	2.03698	1.72396	1.57337	1.3741	1.42698														87.6577	3.91996	3.81417	3.41594	3.06124	2.81731	2.66618
	87.7477	2.67984	2.27819	2.04734	1.70216	1.56219	1.49009	1.26279													87.7477	2.85195	2.66425	2.2787	2.03771	1.7246	1.57375	1.3742	1.42698														87.7477	3.92018	3.81487	3.41679	3.06204	2.81792	2.66678
	87.8378	2.68032	2.27912	2.0482	1.7027	1.5627	1.49047	1.26279													87.8378	2.85225	2.66498	2.27958	2.03844	1.72523	1.57413	1.37431	1.42698														87.8378	3.92039	3.81556	3.41764	3.06284	2.81853	2.66739
	87.9279	2.6808	2.28006	2.04905	1.70324	1.56321	1.49084	1.26279													87.9279	2.85255	2.66571	2.28047	2.03917	1.72587	1.57451	1.37441	1.42698														87.9279	3.92061	3.81625	3.41849	3.06364	2.81913	2.66799
	88.018	2.68127	2.28099	2.0499	1.70378	1.56372	1.49122	1.26279													88.018	2.85284	2.66643	2.28135	2.0399	1.7265	1.57489	1.37452	1.42698														88.018	3.92082	3.81694	3.41934	3.06443	2.81974	2.66859
	88.1081	2.68174	2.28192	2.05074	1.70431	1.56423	1.4916	1.26279													88.1081	2.85314	2.66715	2.28222	2.04063	1.72714	1.57526	1.37462	1.42698														88.1081	3.92104	3.81763	3.42019	3.06523	2.82034	2.66919
	88.1982	2.68222	2.28285	2.05159	1.70485	1.56474	1.49197	1.26279													88.1982	2.85344	2.66787	2.2831	2.04135	1.72777	1.57564	1.37472	1.42698														88.1982	3.92125	3.81831	3.42103	3.06602	2.82094	2.66978
	88.2883	2.68268	2.28378	2.05244	1.70538	1.56525	1.49235	1.26279													88.2883	2.85373	2.66859	2.28397	2.04207	1.7284	1.57602	1.37483	1.42698														88.2883	3.92146	3.819	3.42188	3.06681	2.82154	2.67038
	88.3784	2.68315	2.2847	2.05328	1.70592	1.56575	1.49272	1.26279													88.3784	2.85402	2.6693	2.28484	2.04279	1.72903	1.5764	1.37493	1.42698														88.3784	3.92167	3.81968	3.42272	3.0676	2.82214	2.67097
	88.4685	2.68362	2.28563	2.05412	1.70645	1.56626	1.4931	1.26279													88.4685	2.85431	2.67001	2.28571	2.04351	1.72966	1.57677	1.37503	1.42698														88.4685	3.92188	3.82036	3.42356	3.06839	2.82274	2.67157
	88.5586	2.68408	2.28655	2.05496	1.70698	1.56676	1.49347	1.26279													88.5586	2.8546	2.67072	2.28657	2.04422	1.73029	1.57715	1.37513	1.42698														88.5586	3.92209	3.82104	3.4244	3.06917	2.82334	2.67216
	88.6486	2.68454	2.28747	2.0558	1.70751	1.56727	1.49385	1.26279													88.6486	2.85489	2.67143	2.28743	2.04494	1.73092	1.57752	1.37523	1.42698														88.6486	3.9223	3.82171	3.42523	3.06996	2.82393	2.67275
	88.7387	2.685	2.28839	2.05664	1.70804	1.56777	1.49422	1.26279													88.7387	2.85518	2.67213	2.28829	2.04565	1.73154	1.5779	1.37534	1.42698														88.7387	3.92251	3.82239	3.42607	3.07074	2.82453	2.67334
	88.8288	2.68546	2.2893	2.05748	1.70857	1.56828	1.49459	1.26279													88.8288	2.85547	2.67283	2.28915	2.04636	1.73217	1.57827	1.37544	1.42698														88.8288	3.92272	3.82306	3.4269	3.07152	2.82512	2.67393
	88.9189	2.68592	2.29022	2.05831	1.7091	1.56878	1.49496	1.26279													88.9189	2.85575	2.67353	2.29	2.04707	1.7328	1.57865	1.37554	1.42698														88.9189	3.92293	3.82373	3.42773	3.0723	2.82571	2.67452
	89.009	2.68638	2.29113	2.05914	1.70962	1.56928	1.49533	1.26279													89.009	2.85604	2.67422	2.29086	2.04777	1.73342	1.57902	1.37564	1.42698														89.009	3.92313	3.8244	3.42856	3.07308	2.8263	2.6751
	89.0991	2.68683	2.29204	2.05997	1.71015	1.56978	1.4957	1.26279													89.0991	2.85632	2.67492	2.29171	2.04848	1.73404	1.57939	1.37574	1.42698														89.0991	3.92334	3.82507	3.42939	3.07386	2.82688	2.67569
	89.1892	2.68728	2.29295	2.0608	1.71067	1.57028	1.49607	1.26279													89.1892	2.8566	2.67561	2.29255	2.04918	1.73467	1.57977	1.37584	1.42698														89.1892	3.92354	3.82573	3.43021	3.07463	2.82747	2.67627
	89.2793	2.68773	2.29385	2.06163	1.7112	1.57078	1.49644	1.26279													89.2793	2.85688	2.6763	2.2934	2.04988	1.73529	1.58014	1.37594	1.42698														89.2793	3.92374	3.8264	3.43103	3.07541	2.82806	2.67685
	89.3694	2.68818	2.29476	2.06246	1.71172	1.57128	1.49681	1.26279													89.3694	2.85716	2.67698	2.29424	2.05058	1.73591	1.58051	1.37604	1.42698														89.3694	3.92395	3.82706	3.43186	3.07618	2.82864	2.67743
	89.4595	2.68863	2.29566	2.06328	1.71224	1.57178	1.49718	1.26279													89.4595	2.85744	2.67766	2.29508	2.05128	1.73653	1.58088	1.37614	1.42698														89.4595	3.92415	3.82772	3.43268	3.07695	2.82922	2.67801
	89.5495	2.68908	2.29656	2.06411	1.71276	1.57228	1.49754	1.26279													89.5495	2.85771	2.67835	2.29592	2.05197	1.73715	1.58125	1.37624	1.42698														89.5495	3.92435	3.82838	3.43349	3.07772	2.8298	2.67859
	89.6396	2.68952	2.29746	2.06493	1.71328	1.57277	1.49791	1.26279													89.6396	2.85799	2.67902	2.29675	2.05267	1.73776	1.58162	1.37634	1.42698														89.6396	3.92455	3.82904	3.43431	3.07849	2.83038	2.67917
	89.7297	2.68996	2.29836	2.06575	1.71379	1.57327	1.49828	1.26279													89.7297	2.85826	2.6797	2.29758	2.05336	1.73838	1.58199	1.37644	1.42698														89.7297	3.92475	3.82969	3.43513	3.07926	2.83096	2.67975
	89.8198	2.6904	2.29925	2.06657	1.71431	1.57377	1.49864	1.26279													89.8198	2.85853	2.68037	2.29841	2.05405	1.739	1.58236	1.37654	1.42698														89.8198	3.92495	3.83034	3.43594	3.08002	2.83153	2.68032
	89.9099	2.69084	2.30015	2.06739	1.71483	1.57426	1.49901	1.26279													89.9099	2.8588	2.68104	2.29924	2.05474	1.73961	1.58273	1.37664	1.42698														89.9099	3.92515	3.831	3.43675	3.08078	2.83211	2.68089
	90	2.69128	2.30104	2.0682	1.71534	1.57475	1.49937	1.26279													90	2.85907	2.68171	2.30006	2.05542	1.74023	1.5831	1.37673	1.42698														90	3.92534	3.83165	3.43756	3.08155	2.83268	2.68147
[truncated: 22 more columns]

## Sheet: S1e
LUV Permeabilization
Fig. S1e
	Raw RFU																				Raw RFU																						Raw RFU
		BAX-WT																				BAX-WT + BIM [0.5μM]																						BAX-WT + BIM [2.5μM]
		16CHO 50μM		16CHO 33μM		16CHO 22μM		16CHO 15μM		16CHO 10μM		16CHO 6.6μM		BAX-WT		1% CHAPS						16CHO 50μM		16CHO 33μM		16CHO 22μM		16CHO 15μM		16CHO 10μM		16CHO 6.6μM		16CHO 0μM		BAX-WT		1% CHAPS						16CHO 50μM		16CHO 33μM		16CHO 22μM
	Time (min)	Mean	SEM	Mean	SEM	Mean	SEM	Mean	SEM	Mean	SEM	Mean	SEM	Mean	SEM	Mean	SEM				Time (min)	Mean	SEM	Mean	SEM	Mean	SEM	Mean	SEM	Mean	SEM	Mean	SEM	Mean	SEM	Mean	SEM	Mean	SEM				Time (min)	Mean	SEM	Mean	SEM	Mean	SEM
	0	948	74.6458	917.333	110.469	1021.33	65.3333	1037	46.3069	1047.33	11.865	1040.33	41.3777	1026.33	51.9048	3373	485				0	897	62.5167	902	45.6399	898	52.5071	999	69.9452	929	6	1019.33	67.2417	1009.33	32.3385	1026.33	51.9048	3373	485				0	796.333	15.4524	929.333	46.0085	886.667	5.78312
	0.918367	1044.33	45.4252	1036.67	21.0739	1096.67	49.0215	1080	71.5285	1037	6.02771	1054.67	4.09607	1077	31.241	3391.5	435.5				0.918367	1032.33	9.83757	1043	14	982.333	35.0729	1064.67	27.3394	927.5	37.5	966.333	37.4359	1070	20.5264	1077	31.241	3391.5	435.5				0.918367	877.667	33.0774	919.667	48.1675	922.333	7.83865
	1.83673	1060.33	16.905	1050	44.7102	1143.33	57.5046	1044.67	33.493	994.667	23.5608	1025.67	23.0241	1041.33	24.902	3489.5	446.5				1.83673	1092.33	23.7089	1050.33	10.105	1017.33	28.9501	1060.33	15.1914	997.5	58.5	1057	8.32666	1053.33	28.4273	1041.33	24.902	3489.5	446.5				1.83673	912	47.585	951.333	41.3293	966.333	12.8366
	2.7551	1034.33	22.281	1046.67	35.7087	1040.67	26.2382	999.333	15.3442	1010.33	8.25295	1022	36.8284	1071	10	3451.5	473.5				2.7551	1086.33	12.1701	1046	7.23418	983.667	31.4872	1073	15.6205	978.5	23.5	1034.33	7.75314	1058.33	11.348	1071	10	3451.5	473.5				2.7551	994	36.6106	973	37.8462	997	14.1067
	3.67347	1043.67	19.3678	1065	49.9633	1069.33	25.6732	1025.67	10.5883	1011	9.53939	1028.33	24.7274	1039.67	31.184	3392	446				3.67347	1017	28.8848	1134.33	45.6082	1027.67	17.8543	1080	19.975	954	4	1043.67	25.1418	1065.67	17.901	1039.67	31.184	3392	446				3.67347	1018	44.411	1018.33	23.8071	1020	40.0167
	4.59184	1024	21	1040	27.7308	1115.67	93.8693	1009	25.2389	981	24.4199	1062	19.0875	1032	19.0526	3397	476				4.59184	1050.33	13.8604	1089.67	6.00925	1033	17.5214	1034.67	13.9682	988.5	28.5	1024.33	12.6667	1037.33	21.1844	1032	19.0526	3397	476				4.59184	1024	45.3982	1040	19.4251	1023.67	15.0702
	5.5102	1005	26.5393	1045.33	28.103	1036.33	33.5278	995.333	23.7089	996	7.2111	1017.67	22.063	1008	25.1661	3419.5	406.5				5.5102	1035.33	20.0028	1084.33	5.84047	1008.33	26.5351	1047	39.0043	1010	36	1022	16.3707	1040.67	8.17177	1008	25.1661	3419.5	406.5				5.5102	1015	46.0036	1014.67	36.7982	1042.33	16.4249
	6.42857	1023	16.5227	1052.67	32.4157	1027.33	31.866	1033.67	6.98411	974.333	26.8907	1031	36.46	1008.67	3.38296	3392.5	475.5				6.42857	1045.33	13.4825	1120.67	46.5916	1030.67	17.0717	1060.67	17.4005	969	43	1031.33	25.6407	1039	17.0392	1008.67	3.38296	3392.5	475.5				6.42857	1024	31.88	1032.67	19.2296	1027.67	26.8411
	7.34694	977.333	1.33333	1030.33	38.6882	1016.33	33.9428	1046	9.0185	1001	20.108	1003.33	27.5459	1014.67	30.8617	3323	446				7.34694	1050	8.5049	1172	114.037	1004.33	23.7089	1035.67	7.88106	959.5	21.5	1049.67	8.68588	1054.33	5.89727	1014.67	30.8617	3323	446				7.34694	1039	37.7536	1028.33	19.4108	1021.67	23.5961
	8.26531	1012.67	20.9152	1048.33	41.4903	995.333	33.5675	1020	19.3993	990	14.7422	1008.33	21.2315	1016.67	13.9084	3362.5	465.5				8.26531	1035	13.5769	1148.33	93.3351	1018	5.50757	1056	7.63763	986.5	46.5	1055.33	7.4461	1048.33	15.2461	1016.67	13.9084	3362.5	465.5				8.26531	1021.67	46.3477	1020.67	6.17342	1050.33	19.6412
	9.18367	993	10.9697	1030	39.128	988	24.2487	1033.67	12.9915	972	20.0333	996	31.749	989.667	24.6058	3308.5	432.5				9.18367	1016.67	6.43774	1125.67	86.1497	1011.67	23.2116	1034.67	12.3873	962	38	1018.33	14.2517	1026	7.02377	989.667	24.6058	3308.5	432.5				9.18367	1055.67	16.6966	1045.33	18.3697	1047	7.23418
	10.102	980.333	15.9826	985.333	31.5401	997	20.0333	996	11.1355	977	6.55744	970.667	10.8064	1002	14.6401	3293	448				10.102	1027.33	8.51143	1137.33	80.3437	993.333	14.4376	1045	29.3087	962.5	10.5	1024.33	12.8366	1016	9.60902	1002	14.6401	3293	448				10.102	1061.33	25.6407	1016	0	1047.67	8.83805
	11.0204	987	7.23418	1005	19.0788	995	18.8237	1000.33	6.9602	950	17.0587	986.667	5.36449	1000.67	17.8357	3273	413				11.0204	1058	17.2143	1182.67	150.167	993	18.4481	1042.33	13.1698	997	45	1038.67	2.33333	1046.33	22.3408	1000.67	17.8357	3273	413				11.0204	1040	42.5245	1061.33	26.8411	1058.33	24.2647
	11.9388	1013	13	994	31.9531	993	39.8037	999	6.4291	942	8.0829	982	17.6163	979	15.0997	3289.5	486.5				11.9388	1009.33	8.41295	1182.33	128.553	1027	11.0604	1045.67	10.7445	990	31	1031	9.81495	1017.33	4.05518	979	15.0997	3289.5	486.5				11.9388	1039.67	38.9801	1055	26.0832	1055.33	0.881917
	12.8571	963.333	13.3333	1022.33	20.3415	989.667	5.4569	993.333	17.7983	952	23.0651	973	1.52753	998.667	8.21246	3273	383				12.8571	1015	28.5365	1158	93.7354	1032	33.8083	1021	2	941.5	32.5	1015.67	18.3515	1006.33	10.2686	998.667	8.21246	3273	383				12.8571	1050	16.0935	1041	13.5031	1059.33	18.8001
	13.7755	972	17.4738	997.333	39.3884	963	33.8428	991.333	26.9093	942.667	26.3397	984.333	27.7629	989	20.8806	3242.5	452.5				13.7755	1008.33	15.1914	1153.33	106.493	1008.33	16.1795	1033.67	5.92546	951	14	1023.67	6.48931	1052.33	10.9291	989	20.8806	3242.5	452.5				13.7755	1026.67	31.7613	1059.33	29.4524	1064.67	28.3686
	14.6939	981.333	12.7845	1011.33	28.8694	948.333	39.1762	983.667	11.4066	929	6.245	957.333	13.4454	1016	14.7309	3280.5	436.5				14.6939	992.667	22.3632	1152	107.531	1012.33	32.9663	1027.67	20.8353	949	29	1012.33	15.878	1016	8.66025	1016	14.7309	3280.5	436.5				14.6939	1046	19.1398	1069	8.88819	1070	8.7178
	15.6122	970	15.0997	977.333	14.4261	973.667	31.6719	974.667	4.91031	934	8.5049	974.667	9.9387	978.333	8.74325	3270.5	411.5				15.6122	1046.33	26.9093	1147.33	125.335	995.333	19.1514	1046	18.2483	986	29	1016.33	2.848	1017.33	6.17342	978.333	8.74325	3270.5	411.5				15.6122	1084	15.1767	1078.33	37.024	1057.67	11.6667
	16.5306	984	28.3784	984.333	34.9158	952.333	14.746	970	6.245	963	21.362	953.333	6.74125	972.333	23.1541	3261	430				16.5306	1030	11.0151	1171.67	144.294	1000	17.3205	1038.67	23.9606	980	49	1015.67	17.6761	1021.33	18.9062	972.333	23.1541	3261	430				16.5306	1094.33	8.35331	1079.67	13.2204	1069	11.1505
	17.449	991	19.0351	1002	26.9506	958	24.1109	982.667	3.66667	950	11.3725	969.333	7.05534	989.333	6.22718	3236.5	517.5				17.449	1044.33	36.4524	1157.33	111.837	979.667	13.6667	1038.33	11.893	989	55	1028.67	12.252	1026.67	11.2002	989.333	6.22718	3236.5	517.5				17.449	1084.33	42.5846	1067	19.6977	1094.67	11.0504
	18.3673	962.667	5.36449	986.333	11.6667	963.333	13.7154	975.667	13.3458	909	6.80686	970.667	14.4952	958.333	8.11035	3220	444				18.3673	1031.67	21.6205	1119	77.3585	995	6.55744	1043	24.8261	939.5	31.5	1015	10.0167	1035.67	12.0324	958.333	8.11035	3220	444				18.3673	1078.33	40.1926	1099	27.2091	1105.33	22.2586
	19.2857	952.333	3.84419	993.667	35.881	980.333	19.3764	989.667	17.1691	959.667	9.26163	983	11.2398	997	8.66025	3240	473				19.2857	1077	10.5357	1119.67	87.6705	1000	12.8582	1042.33	9.49269	942	27	1028.67	16.4553	1039	7.37111	997	8.66025	3240	473				19.2857	1115.67	24.8752	1106	18.1475	1141.67	7.83865
	20.2041	958	13.0512	997.333	35.7973	957.667	25.9122	990.667	4.91031	935.667	8.95048	955.333	3.84419	962	5.50757	3269	396				20.2041	1040	25.9679	1169.67	136.842	996	19.8578	1047.67	15.3768	954.5	46.5	982	1.1547	1020	16.8622	962	5.50757	3269	396				20.2041	1096	23.4379	1124.33	10.729	1123.67	15.1694
	21.1224	971.667	21.7894	999	49.689	982	35.9212	995.333	12.5477	927.667	13.9204	959.667	9.24362	996	8.7178	3210	397				21.1224	1052	11.0151	1147.67	120.378	1000.67	22.8133	1032.33	24.5515	941	14	1034	8.88819	1050	13.2791	996	8.7178	3210	397				21.1224	1147	11.7189	1159	19.5021	1130.67	29.79
	22.0408	949.667	8.51143	1005.67	34.9158	966	20.2073	968.333	1.76383	945.333	23.8351	980.333	13.8724	979.667	24.3402	3258.5	425.5				22.0408	1067.67	15.2133	1154	100.406	1030.67	13.5933	1028.33	23.4544	962.5	41.5	1036.67	18.622	1040	34.3948	979.667	24.3402	3258.5	425.5				22.0408	1153.67	25.208	1142.67	26.2953	1120.33	7.5351
	22.9592	958.333	11.7804	984	8	968.333	24.4563	984.667	23.6737	920.667	20.0776	962.333	17.1302	963.667	8.95048	3272.5	438.5				22.9592	1032.33	30.2343	1149	120.785	1028.33	29.2935	1050.33	16.4249	960	10	1023	14.0475	1058.33	12.9915	963.667	8.95048	3272.5	438.5				22.9592	1163.33	29.734	1169.33	22.7327	1162.33	5.04425
	23.8776	952.667	14.3101	975	39.8288	946.333	8.21246	970.333	25.6667	914.333	13.3458	951	3	953	8.5049	3201	453				23.8776	1056.33	11.2891	1156.67	145.223	1007.67	23.2403	1047.33	8.56997	972	27	1048	4	1036.67	21.4968	953	8.5049	3201	453				23.8776	1181	41.0163	1150.33	10.7134	1145.33	17.5246
	24.7959	967	3.05505	967.333	12.5477	962.333	35.7414	982.333	7.35603	921	12.3423	986.333	5.04425	963	14.4684	3254.5	454.5				24.7959	1032.67	7.31057	1162	108.96	1031.33	34.6426	1045.33	5.81187	991	38	1037	11.5902	1052.67	20.2677	963	14.4684	3254.5	454.5				24.7959	1184.67	31.8346	1199.67	19.8774	1194.33	12.9915
	25.7143	943.667	2.02759	977.667	13.9801	939.333	2.33333	974	6.02771	926	11.8462	946	10.7858	956.667	23.3904	3206.5	429.5				25.7143	1062	7	1159	90.3124	1029	9.45163	1034.67	15.0591	982	33	1021.33	20.21	1045.67	23.3833	956.667	23.3904	3206.5	429.5				25.7143	1192.67	23.2116	1167.67	45.1897	1182.33	12.1289
	26.6327	970	13.3167	980	30.4138	939	22.8983	974.667	13.3832	949.333	28.0139	960.333	9.40449	955.667	6.74125	3199	433				26.6327	1062	13.5277	1206.67	135.426	1012	25.9679	1056.67	19.3764	969.5	50.5	1030	20.6478	1076.67	21.9418	955.667	6.74125	3199	433				26.6327	1199.67	28.4742	1207.33	14.9926	1225.33	21.2786
	27.551	929.333	4.91031	994.333	15.0148	950.333	16.0139	958.667	15.3768	957.333	6.11919	977.333	14.0752	969.667	10.6667	3265	403				27.551	1030.67	26.2827	1162.33	78.2823	1019	31.7962	1052.33	27.8408	960.5	39.5	1041	7.2111	1068	7.57188	969.667	10.6667	3265	403				27.551	1210	34.2977	1197.67	16.9738	1217.33	10.7445
	28.4694	941.333	14.1461	992	36.756	963.667	36.8118	1007	6.65833	939	17.0587	940.333	14.7686	960.667	6.38575	3185.5	437.5				28.4694	1079.33	9.73539	1117.33	90.72	1040	30.315	1068.33	37.6711	1000.5	72.5	1048.67	21.3255	1079.67	7.17248	960.667	6.38575	3185.5	437.5				28.4694	1245	38.9358	1203.67	3.28295	1208	10.9697
	29.3878	955	18.1475	974.333	39.3121	937.667	23.7791	975	15.1327	941.667	12.1289	968.333	14.9926	975.333	12.7061	3221	420				29.3878	1078.33	26.9959	1165	116.663	1029.67	27.5096	1038.67	14.1931	989.5	25.5	1054.67	13.1698	1099.67	22.5265	975.333	12.7061	3221	420				29.3878	1210.67	25.458	1259	14.2244	1226.67	22.5561
	30.3061	984.333	24.8484	977.333	12.1701	959.667	12.9786	961.333	7.35603	913.333	3.75648	943	30.2379	953	5.1316	3210.5	417.5				30.3061	1080.33	10.6823	1230.67	137.616	1029.33	8.08977	1066.67	6.76593	1001.5	54.5	1054.33	10.4934	1078	15.3948	953	5.1316	3210.5	417.5				30.3061	1259	57.1927	1246.67	13.8604	1228.33	20.6667
	31.2245	1003.33	52.0299	948.667	35.983	949.667	33.9624	966.333	5.36449	915	16.0935	971	16.1658	989.333	22.281	3176.5	433.5				31.2245	1080	3.51188	1196.33	134.378	1010	10.4083	1077.67	23.0241	992	34	1058	11.7189	1051.33	11.5662	989.333	22.281	3176.5	433.5				31.2245	1236.67	42.6198	1269.67	30.3882	1267.67	16.7564
	32.1429	1004.67	58.6922	965	31.0483	944.667	42.651	972.667	25.725	931.667	7.5351	936.333	2.02759	961.667	13.5442	3234	434				32.1429	1083.67	12.3468	1200.33	118.423	1055.33	14.4261	1066.67	20.6263	1019.5	32.5	1071	9.71253	1103.67	32.6309	961.667	13.5442	3234	434				32.1429	1247.67	28.9904	1293.67	6.17342	1249.67	4.05518
	33.0612	992	39.2726	1010.33	16.1898	951.333	34.6041	975.667	22.1685	910.667	3.33333	949.333	9.66667	956.667	13.4825	3247.5	431.5				33.0612	1104.67	13.3832	1175.33	68.7443	1023.67	31.2481	1095.33	23.4829	1000.5	39.5	1050	19.7569	1095.33	17.3718	956.667	13.4825	3247.5	431.5				33.0612	1283.67	43.4063	1280	2.08167	1255.33	11.0504
	33.9796	953.333	35.983	985.333	26.4092	974.667	20.4641	980.667	9.35117	920.333	5.89727	971.333	5.89727	956.333	29.9852	3175	465				33.9796	1091	16.6233	1219.33	117.056	1079.67	4.25572	1089	15.5027	1013.5	50.5	1083	12	1108	9.71253	956.333	29.9852	3175	465				33.9796	1272.33	18.8886	1283.33	16.3333	1274.67	23.7861
	34.898	955.667	13.3708	963.667	19.785	944.333	22.2286	977.333	17.1302	898.333	5.78312	932.667	10.8985	958.333	13.1698	3259.5	481.5				34.898	1088	7.93725	1214.67	158.42	1078.67	27.8169	1087.67	12.4544	1034.5	43.5	1088	17.4356	1147	12.6623	958.333	13.1698	3259.5	481.5				34.898	1280	42.8291	1300.67	16.1898	1288.67	11.4649
	35.8163	913.333	13.3708	951.667	20.2183	944	13.0512	967.667	3.1798	928	7.63763	943	4.6188	948.667	11.8369	3226.5	463.5				35.8163	1075	27.5923	1168	74.8755	1054.67	14.1461	1105	13.0512	982.5	2.5	1096	10.4403	1141.33	21.0898	948.667	11.8369	3226.5	463.5				35.8163	1310.67	42.3688	1309.67	33.8247	1291.67	8.56997
	36.7347	963.333	5.36449	975	27.4287	928	24.0901	974	27.5015	935.667	23.3975	946.333	4.33333	959.333	15.4308	3229	412				36.7347	1104.33	17.901	1162.33	68.7613	1047.67	5.4569	1112.67	23.2475	998.5	41.5	1106.33	7.17248	1118.33	18.1138	959.333	15.4308	3229	412				36.7347	1309.67	22.5191	1291.33	7.83865	1294.33	13.691
	37.6531	934.667	6.88799	982.667	37.2574	950.667	21.0502	982	11.0151	911.333	4.09607	927.333	14.7234	945.333	15.1914	3218.5	428.5				37.6531	1106.67	24.9689	1163.67	70.551	1065.33	37.3021	1101	13.5769	1062	42	1108	9.50438	1121	36.1432	945.333	15.1914	3218.5	428.5				37.6531	1314.33	47.8934	1313	17.6163	1297.33	17.61
	38.5714	948.333	6.33333	978	31.2623	959	23.2881	972.333	21.4813	940.667	11.0202	953.333	22.9952	952.667	19.2209	3165.5	421.5				38.5714	1103	18.6815	1162.33	65.8086	1096.33	19.9694	1118.33	19.8354	1041.5	23.5	1122.67	1.45297	1132.33	8.08977	952.667	19.2209	3165.5	421.5				38.5714	1316.67	40.8344	1292	15.5885	1320.67	8.51143
	39.4898	917.333	14.1696	993.333	23.1541	942.333	25.0089	946	14.2945	930.667	9.83757	954.667	13.9563	955.333	14.3101	3274.5	452.5				39.4898	1123	19.6977	1168.33	51.3366	1088.33	28.9156	1111.67	21.9874	1039	19	1106.33	19.342	1130.33	13.0171	955.333	14.3101	3274.5	452.5				39.4898	1331	52.0032	1335.67	21.1844	1297.33	29.7564
	40.4082	931.333	9.20748	978	25.1661	933	23.2881	980.667	21.7894	914	20.7445	937.333	13.5933	957.333	11.2891	3170	447				40.4082	1122.33	22.2136	1138	38.2797	1081.33	46.7273	1120.33	18.4421	1055.5	44.5	1128.33	6.93622	1129	16.8622	957.333	11.2891	3170	447				40.4082	1326.33	30.6884	1341	9.29157	1308.33	10.9291
	41.3265	954	3.4641	1007.33	57.8341	942.333	5.78312	948	3.4641	927.333	30.4923	930	15.5671	975.333	2.90593	3214	449				41.3265	1122.67	10.8064	1133.67	17.8357	1082.67	23.1253	1103.67	21.2629	1053.5	66.5	1110.33	27.2906	1126	23.516	975.333	2.90593	3214	449				41.3265	1342	37.6342	1375	3.21455	1331	13.3167
	42.2449	931.333	11.893	1017.33	61.1946	909	9.29157	953.667	6.98411	918.333	11.7237	917.333	12.7192	947.667	10.4775	3195.5	433.5				42.2449	1132.33	18.7824	1119	12.0554	1091.67	23.3548	1117	15.7162	1079	69	1145.33	17.6761	1159.67	44.9531	947.667	10.4775	3195.5	433.5				42.2449	1387.67	52.0139	1371.67	16.0451	1336	1
	43.1633	944.667	10.9747	1012.33	36.2231	958.667	22.3333	951.667	15.0148	927	11.1355	938.667	15.3225	960.333	9.33333	3243.5	386.5				43.1633	1135	14.9778	1160	29.5691	1085	45.9021	1154.67	39.3376	1053.5	45.5	1126.67	13.1698	1150.67	26.5853	960.333	9.33333	3243.5	386.5				43.1633	1348.33	58.2018	1355.33	4.8074	1347	16.5227
	44.0816	955.667	14.1696	1013.67	67.1822	929.667	4.91031	967	19.8578	918	23.029	969	11.9304	960	11.9304	3183	420				44.0816	1137.67	15.4955	1148	16.1658	1125.33	21.5278	1163	7.54983	1054.5	52.5	1116	18.1751	1174.33	9.49269	960	11.9304	3183	420				44.0816	1375.33	12.3333	1396.67	12.1427	1331	13.2035
	45	924.667	9.38675	1019.67	69.8196	943.667	17.901	950.333	17.2272	936	10.0167	935.667	16.4249	953.333	12.6007	3166.5	393.5				45	1139.33	18.622	1164.33	14.8361	1105	10.9697	1156.33	27.6546	1059	32	1123	19.8578	1153	19.0088	953.333	12.6007	3166.5	393.5				45	1382.33	25.9829	1387	9.07377	1347.67	22.9298
	45.9184	940.333	4.33333	1025.67	73.73	936.333	19.2209	954.333	3.33333	925.333	26.9093	942	15.7162	975.333	1.45297	3190.5	437.5				45.9184	1150.67	11.6094	1153.67	42.3688	1106.33	37.1319	1151	22.1886	1054	44	1170.33	18.9766	1169.67	19.8774	975.333	1.45297	3190.5	437.5				45.9184	1356.33	16.272	1370	23.1805	1374.67	24.9689
	46.8367	933	1	994	83.3447	936.667	29.7564	955.333	6.93622	930.333	22.1535	938	4.93288	971.333	10.1708	3188	415				46.8367	1181.67	22.1685	1150	44.2267	1086.33	16.3333	1160	25.0599	1067.5	26.5	1174	7.0946	1161.33	26.1428	971.333	10.1708	3188	415				46.8367	1405.33	37.5292	1407.67	20.9311	1370.33	10.8372
	47.7551	932.667	9.90511	1022	64.3843	960	29.8385	957.333	9.6148	915	26.0576	915.333	3.92994	959.667	10.9291	3184	438				47.7551	1169	7.93725	1151.33	14.4491	1126.33	17.8916	1152.33	19.4622	1093.5	44.5	1138	6.9282	1198.67	44.3258	959.667	10.9291	3184	438				47.7551	1391.33	24.0301	1392.33	4.17665	1368.67	12.9915
	48.6735	939	10.0167	1006	78.4793	950	12.0968	968.333	15.3442	927.667	16.9542	933.667	29.924	961.667	3.92994	3219	457				48.6735	1198.33	25.7704	1191.67	37.8432	1127	29.7041	1185.67	22.9807	1084	42	1143	10.4083	1173.33	34.5173	961.667	3.92994	3219	457				48.6735	1405.33	33.5178	1424.33	8.41295	1370	4.16333
	49.5918	924.667	8.41295	1016.67	96.1324	934.333	20.177	936	7.93725	894.333	16.1898	940	20.8806	943.333	6.88799	3183.5	478.5				49.5918	1177	11.5902	1182	15.5027	1107.33	31.866	1200.67	12.4141	1043	62	1131.67	7.12585	1195	25.4034	943.333	6.88799	3183.5	478.5				49.5918	1398.33	49.9377	1382.33	18.6577	1381.33	20.3415
	50.5102	909.333	12.1152	1006	57.709	967.667	22.6961	962	0.57735	906.667	13.3832	940.667	22.4227	965.333	11.5518	3159.5	404.5				50.5102	1187.33	14.678	1182.67	23.1828	1122.33	21.1056	1173.33	26.4344	1090	30	1199	23.029	1206.67	31.0179	965.333	11.5518	3159.5	404.5				50.5102	1421.33	23.1828	1433	16.0935	1362.67	20.1687
	51.4286	948	20.5994	1033.33	68.6691	933.333	17.5341	942.667	8.56997	914.333	11.4066	955.667	13.2455	953.333	17.6383	3214.5	466.5				51.4286	1174	3.4641	1213	36.2951	1119.67	9.9387	1176.33	20.6747	1069	89	1153	11.0604	1202.67	31.4872	953.333	17.6383	3214.5	466.5				51.4286	1431.33	14.1931	1423.67	30.9426	1378	5.1316
	52.3469	927.333	23.7089	1008.33	56.1259	931.333	43.6438	972	19.975	918	6.65833	943	3.05505	948.333	20.2183	3184.5	475.5				52.3469	1172.67	5.23874	1203.67	36.3425	1122	33.0807	1205.67	17.8916	1088.5	55.5	1182.67	28.9041	1208.33	22.4821	948.333	20.2183	3184.5	475.5				52.3469	1432	27.5379	1450	24.2143	1426.33	7.42369
	53.2653	945	35.5012	1015.33	61.3333	923.333	22.1535	940	4.6188	914.333	5.60753	928	16.5227	953.333	4.63081	3215.5	509.5				53.2653	1212	37.51	1216.33	37.1229	1133.67	29.492	1151.33	28.8232	1093	42	1195.33	11.7945	1205.33	15.857	953.333	4.63081	3215.5	509.5				53.2653	1436.33	38.1983	1458	18.3394	1406.67	19.6751
	54.1837	950	28.4781	982	47.0142	946	19.6554	972.667	8.29324	921.333	8.37324	966.667	4.33333	930	7.50555	3183.5	407.5				54.1837	1240.33	20.2183	1189.33	13.9324	1140.33	29.492	1222.67	3.92994	1135	67	1183.33	3.52767	1218.67	28.3098	930	7.50555	3183.5	407.5				54.1837	1421	32.6037	1447.33	7.33333	1403	4.6188
	55.102	948	27.5923	988.667	47.3298	945.333	29.6891	948.667	11.865	938	4.72582	937	9	943	4.72582	3133.5	414.5				55.102	1190.67	28.6143	1196	28.7112	1163.67	19.0292	1182.67	20.8513	1091.5	46.5	1202	16.8622	1228	32.0208	943	4.72582	3133.5	414.5				55.102	1423	31.5647	1442	5.03322	1424	29.9555
	56.0204	952	21.2211	999	56.003	939.333	22.0025	958.667	24.9087	934.333	24.835	945	9.29157	970	10.583	3185.5	407.5				56.0204	1255.67	12.3333	1247.67	36.4112	1150.33	39.3291	1188.33	19.2209	1080	78	1215	27.3008	1210.67	35.8996	970	10.583	3185.5	407.5				56.0204	1463.67	58.2533	1447	25.2389	1433.33	1.76383
	56.9388	981	43.4665	997	63.5793	969.667	19.785	940.667	11.6094	917.667	5.33333	934.667	4.63081	931.333	6.83943	3155.5	459.5				56.9388	1214.67	21.3099	1248.33	39.4856	1182	33.7787	1216.33	20.4966	1096.5	74.5	1225.33	20.1853	1231	29.2632	931.333	6.83943	3155.5	459.5				56.9388	1444.67	38.1765	1434	14.0119	1446.33	1.20185
	57.8571	968.667	46.8057	1011	59.1805	960.667	8.25295	956	10.2632	943	15.7162	943.333	14.4491	966.667	8.11035	3199.5	432.5				57.8571	1206.33	15.3007	1259.33	49.2759	1176	40.8575	1227.33	41.8423	1126.5	73.5	1185.67	21.8352	1260.67	41.2728	966.667	8.11035	3199.5	432.5				57.8571	1466.67	36.1955	1441	6.9282	1436	18.3394
	58.7755	947.667	46.7559	994.667	68.0621	928	18.23	952.333	11.4066	937.333	15.7198	941.667	12.9142	964	8.0829	3161	385				58.7755	1205.33	11.2151	1226.67	56.3037	1165	27.5379	1207.67	12.3333	1080	35	1207	20.7926	1243	23.8956	964	8.0829	3161	385				58.7755	1458.67	48.2159	1496	20.2237	1461	45.6326
	59.6939	944.667	35.3097	1021	45.5448	970.333	18.2239	960	9.2376	924.667	5.89727	951.333	7.2188	956.333	9.9387	3150	430				59.6939	1216.67	8.08977	1245.33	26.0342	1167.33	22.9298	1249.33	11.865	1081	27	1221.67	24.9689	1241.67	43.2139	956.333	9.9387	3150	430				59.6939	1463.67	43.6285	1450.33	25.9829	1463	26.5016
	60.6122	953.667	29.2366	991.667	53.5454	952	16.1967	966.667	21.8352	930.333	14.5182	927	8.02081	957.667	9.70109	3144.5	441.5				60.6122	1227.67	21.1056	1277.67	73.2219	1190.33	28.4859	1248.33	27.8827	1128	73	1218.33	33.3933	1245.67	40.1843	957.667	9.70109	3144.5	441.5				60.6122	1465.67	57.3479	1480.67	12.1974	1471	3.05505
	61.5306	965	26.1024	1003.67	52.5177	960.333	31.6877	974	14.7986	907.333	22.9807	946.333	20.2759	946.667	30.1901	3176.5	476.5				61.5306	1251.33	4.33333	1331.67	91.3607	1183	31.4325	1191	9.71253	1145	39	1252.33	17.6478	1247.67	23.1397	946.667	30.1901	3176.5	476.5				61.5306	1477.33	9.38675	1495	13.6504	1435	27.7549
	62.449	968.333	32.2714	991.333	58.607	953	14.1539	947.667	17.3333	924.333	17.7044	953	1.52753	955.667	6.38575	3146	469				62.449	1223.33	9.68389	1347	100.534	1160.67	32.4054	1242.67	29.6723	1140	61	1213	26.8887	1269.33	50.6963	955.667	6.38575	3146	469				62.449	1479.67	35.3097	1495.67	11.893	1488.67	6.33333
	63.3673	974.667	33.5278	1020.33	63.98	918.667	16.1898	969	21.1266	933.667	24.3949	959.333	9.73539	952	10.116	3227.5	445.5				63.3673	1235.33	19.1253	1275.67	63.7321	1193.67	34.0653	1238	32.45	1129	80	1230.67	17.6478	1280.67	13.3333	952	10.116	3227.5	445.5				63.3673	1481.33	54.3609	1484	17.7858	1474.67	7.83865
	64.2857	946	38.4318	993.333	48.2263	923	23.1589	974	9.53939	917.667	15.6773	953.667	14.6211	977	22.6789	3166	480				64.2857	1246.67	3.1798	1246.33	60.4548	1208.33	27.1437	1233.33	26.1428	1164.5	64.5	1208	21.6333	1253	21.0792	977	22.6789	3166	480				64.2857	1496.67	35.2341	1500	11.5326	1471.67	31.756
	65.2041	969.333	38.0803	991	47.5009	937.667	4.8074	965.333	10.3333	913	8	966.333	11.5518	948	5.2915	3105.5	403.5				65.2041	1251.67	12.7323	1255.67	54.998	1188	34.4287	1239.33	11.865	1137	27	1252.33	10.105	1281.33	25.1153	948	5.2915	3105.5	403.5				65.2041	1476.67	53.0105	1491.33	24.2853	1483	3
	66.1224	968.667	13.0171	1013.67	40.176	933	6.02771	954.333	5.92546	927.333	7.79601	954.333	24.8618	951.667	3.4801	3119	401				66.1224	1238	24.5561	1303.67	55.2459	1222	41.8609	1260.67	44.1752	1164.5	77.5	1270.67	30.2343	1284.67	42.4905	951.667	3.4801	3119	401				66.1224	1480.33	50.7817	1476	17.5784	1471.33	4.66667
	67.0408	954.667	45.8779	999.667	44.7263	954.333	23.3975	975.333	13.2204	908.667	32.2714	965.333	16.0243	958.667	12.5477	3150.5	427.5				67.0408	1251.67	25.6407	1316	81.5618	1186.33	35.5262	1244.67	17.8357	1179.5	70.5	1269.67	10.9138	1293.67	36.7257	958.667	12.5477	3150.5	427.5				67.0408	1475	52.4595	1498.67	13.0171	1489.33	16.0451
	67.9592	955	22.7156	1006.33	49.5457	920	18.8237	954	25.1462	906.667	15.2133	947.333	26.6604	969	8.18535	3156	414				67.9592	1273	33.7244	1356.67	106.176	1195.33	18.2239	1296.67	23.6244	1162	76	1267	30.6649	1303.33	24.7409	969	8.18535	3156	414				67.9592	1530	51.0294	1512	21.9317	1508.67	8.98765
	68.8776	947	27.3922	986	55.7165	962.667	23.4829	962.333	10.5251	927.333	11.4066	943.333	3.28295	954.667	20.2841	3122	408				68.8776	1283.33	11.921	1376	114.945	1199.33	30.4759	1260.33	12.7323	1133	71	1262.33	26.3397	1299.33	34.0702	954.667	20.2841	3122	408				68.8776	1517.67	38.5588	1533	14	1522	26.4071
	69.7959	966.667	21.1844	992.333	52.0395	972	19.3993	953	4.50925	929.333	25.7509	947	22.1133	962	17.0098	3148	418				69.7959	1256	29.6142	1298.67	73.372	1200	22.723	1285.67	48.1191	1144.5	46.5	1293.33	26.7229	1285.67	39.4053	962	17.0098	3148	418				69.7959	1514.33	52.2345	1521.67	20.6667	1483	6.4291
	70.7143	961.333	34.8154	984.333	61.7639	943.333	10.6823	958	7.37111	929.333	12.9142	931	15.9478	962	4.3589	3137.5	408.5				70.7143	1286.67	15.2461	1308.33	45.8851	1204.33	18.4872	1269	12.3423	1173.5	86.5	1269.67	24.8484	1265	42.7239	962	4.3589	3137.5	408.5				70.7143	1537	48.6621	1520.67	14.3101	1522.33	9.76957
	71.6327	950.667	22.5265	965.667	49.2657	949	19.5192	968.667	20.3661	918.333	21.1686	932	3.51188	955.667	8.81917	3165.5	384.5				71.6327	1291.67	21.957	1267.33	49.4851	1225.67	48.0289	1279.33	41.9894	1174	47	1238	20.7445	1309.33	36.0986	955.667	8.81917	3165.5	384.5				71.6327	1519.67	45.4838	1548.67	16.9542	1491.33	5.4569
	72.551	934.333	14.4491	968	41.7892	934.667	11.1704	955.667	1.20185	918.333	25.4122	952.333	4.05518	943.667	12.0185	3175	419				72.551	1277	21.8251	1322.33	67.3556	1250.67	21.1765	1272.33	43.7315	1170.5	80.5	1312.33	17.9382	1303.67	22.674	943.667	12.0185	3175	419				72.551	1511.33	38.1678	1526	3.4641	1504	25.1462
	73.4694	936.333	18.6577	979.333	37.2439	918	24.0278	978	8.0829	915.667	6.22718	941.667	13.2455	960.667	10.2686	3116	388				73.4694	1291.33	23.6737	1326.67	78.4375	1211.33	33.2282	1300.33	26.7353	1193	80	1282	8.14453	1296.67	38.9244	960.667	10.2686	3116	388				73.4694	1516.67	41.2526	1547.33	8.45248	1513.67	8.95048
	74.3878	931.667	17.742	993.333	45.5131	993	27.074	949	23.388	905	11.5326	959.333	6.93622	961.667	13.9324	3181	516				74.3878	1295	17.2143	1354.33	73.861	1222.67	26.8721	1313	29.5466	1177.5	98.5	1287.33	22.6667	1318.33	48.8615	961.667	13.9324	3181	516				74.3878	1537	40.5134	1532	6.55744	1506.67	6.17342
	75.3061	924	10.0167	1000.67	22.674	932.667	14.7121	959	10.6927	919.333	17.9475	959.333	8.76229	978.333	15.9409	3151.5	373.5				75.3061	1271.33	26.5225	1370.33	95.6196	1236.67	25.7186	1296	18.3394	1170.5	68.5	1301.33	32.2972	1318	27.5379	978.333	15.9409	3151.5	373.5				75.3061	1540.33	7.42369	1532.33	23.9884	1528	20.5183
	76.2245	928.667	6.48931	959.667	36.5802	935.667	15.1694	973	7.50555	926.333	24.7409	943.333	21.9798	969.333	11.7945	3242.5	431.5				76.2245	1282.33	15.0148	1372.33	107.164	1239	61.6117	1301	31	1192	97	1289.33	19.1949	1311	30.1386	969.333	11.7945	3242.5	431.5				76.2245	1529.67	42.5258	1530.33	30.7481	1514.67	7.33333
	77.1429	929.333	11.348	981.333	40.0264	931.333	11.3186	996.333	7.83865	883.667	5.60753	956	14.2244	926.667	8.41295	3172.5	474.5				77.1429	1285.67	13.8724	1280	17.7764	1242.33	51.4371	1290.67	40.1553	1180	60	1306.33	33.0774	1336.33	42.1795	926.667	8.41295	3172.5	474.5				77.1429	1534.67	58.0125	1558.33	9.9387	1546.33	9.90511
	78.0612	941	5.68624	966.667	47.4143	926	19.6554	970.333	11.0504	925.333	14.7121	957	6.1101	987.333	9.20748	3196.5	415.5				78.0612	1317.67	24.0578	1298.33	24.2853	1247.33	42.2387	1290.33	30.5959	1181	39	1296.67	36.0571	1320.67	35.3522	987.333	9.20748	3196.5	415.5				78.0612	1530.33	44.2129	1545	8.0829	1523.33	5.84047
	78.9796	917.333	7.26483	977.333	41.2526	950.667	29.4241	948.333	7.26483	929.667	6.35959	950	19.0088	958.667	2.72845	3077.5	381.5				78.9796	1304.67	6.33333	1307.67	50.3664	1237.67	24.3949	1318	14.4684	1157	70	1284.33	30.3113	1338.67	30.6014	958.667	2.72845	3077.5	381.5				78.9796	1554.67	38.1153	1557.33	11.2596	1526.33	4.40959
	79.898	961.667	18.7824	999	42.4421	950.667	28.5034	997.333	31.9496	934.333	15.3007	968.667	7.5351	967.333	33.3933	3136.5	402.5				79.898	1313.67	21.797	1355.67	86.9949	1266	30.1717	1305.33	22.9298	1176.5	58.5	1327.33	36.1309	1367	36.3868	967.333	33.3933	3136.5	402.5				79.898	1544.67	39.3968	1571.33	3.71184	1545.33	25.0089
	80.8163	953.667	6.98411	997.667	49.4649	996.333	23.3833	964.667	7.26483	928.333	14.5297	955.333	8.95048	966.333	14.4376	3089.5	420.5				80.8163	1306	5.50757	1330	47.655	1244.33	33.8247	1303	33.0454	1219	96	1345.33	31.1145	1329	45.2806	966.333	14.4376	3089.5	420.5				80.8163	1546	53.1131	1564.67	9.27961	1542.33	37.4359
	81.7347	927.333	19.0992	992	40.6243	992.333	58.678	949.667	7.2188	956.333	12.4141	955.667	10.9291	965.333	15.3333	3141.5	416.5				81.7347	1338.33	11.3186	1354.33	77.1175	1274.33	44.2016	1293.33	39.9347	1193.5	33.5	1298	11.3578	1344.33	30.3333	965.333	15.3333	3141.5	416.5				81.7347	1529.33	35.2625	1559.67	8.45248	1527	2.08167
	82.6531	926.333	10.6823	1002.33	53.7907	996.333	48.9126	1003.33	15.6773	912.333	13.5442	956.333	11.2891	977.667	14.1931	3143.5	425.5				82.6531	1301.33	32.5389	1367	114.15	1273	24.7588	1299.33	11.4649	1225	69	1313	56.7891	1359	50.0033	977.667	14.1931	3143.5	425.5				82.6531	1551	43.8634	1573.33	35.0444	1544	10.8167
	83.5714	937.333	11.9768	992.333	58.868	955	3.60555	962.333	17.6478	965.333	15.1033	967.667	5.60753	963	18.4481	3091.5	417.5				83.5714	1303	22.3681	1353.33	81.0809	1265.33	41.6427	1318.67	23.7861	1203	66	1342.33	20.6989	1382.33	16.7365	963	18.4481	3091.5	417.5				83.5714	1567	20.7926	1561.33	15.9199	1564	42.8991
	84.4898	952.333	19.6158	995.333	47.9247	1007.67	39.6204	950.333	18.415	951	15.0997	959.333	12.8625	958.667	6.00925	3125	416				84.4898	1290.33	12.1427	1294	42.3596	1282	45.6399	1325.33	46.3909	1206.5	81.5	1322.67	26.0278	1363	40.8575	958.667	6.00925	3125	416				84.4898	1570	25.1661	1559.33	19.1253	1566	7.63763
	85.4082	920.333	14.678	1000.33	46.8556	967.5	27.5	990.333	11.4066	952.667	9.95546	952.333	19.9694	965.333	5.33333	3092.5	448.5				85.4082	1331.33	15.4524	1307.67	15.3442	1249	44.3772	1321.33	34.3527	1220.5	63.5	1323.33	23.4544	1367.33	31.8137	965.333	5.33333	3092.5	448.5				85.4082	1581.67	24.9355	1560.67	28.9847	1551.33	26.1173
	86.3265	949.667	7.68838	1012.67	64.3333	968	11	940.667	13.4825	934.333	1.76383	954.667	17.6289	964	19.6554	3094	430				86.3265	1361.67	23.2546	1354.33	66.4764	1282.67	28.8463	1335	18.5562	1177	68	1327	23.0723	1358	36.0185	964	19.6554	3094	430				86.3265	1564	38.3145	1556	12.7017	1549.67	12.7192
	87.2449	934.667	13.2832	978.333	40.5969	1012.33	53.648	974.333	13.3208	960.667	16.8951	957	18.1475	959.333	15.7621	3126	422				87.2449	1338.33	33.7853	1350.33	61.031	1319.67	30.585	1343	37.581	1200.5	78.5	1325.67	32.5184	1355	35.3601	959.333	15.7621	3126	422				87.2449	1589.67	43.8115	1566.33	16.7564	1556	12.0139
	88.1633	933.333	12.3873	985.667	52.1739	948.333	25.9829	981.667	15.857	922.667	14.1931	948	6.65833	990	4.93288	3109	375				88.1633	1353.33	6.76593	1335	52.2143	1285	45.2364	1346.33	25.9829	1225.5	69.5	1327.33	15.0591	1361.33	52.2505	990	4.93288	3109	375				88.1633	1563.67	31.1787	1576.33	5.84047	1552.67	13.6667
	89.0816	957.667	16.9148	978.333	38.6882	950.333	17.61	990.667	17.901	921.333	5.33333	957	8.32666	953.333	22.281	3056	468				89.0816	1346.67	13.4454	1327.33	21.4968	1275.67	46.0953	1367	46.0145	1230.5	71.5	1328	34.2977	1358	37.6431	953.333	22.281	3056	468				89.0816	1588.33	28.3098	1576	8.96289	1568.67	8.33333
	90	928.333	9.73539	986	27.2213	974	10.8167	972.667	4.70225	919.667	4.37163	957	6.245	968.333	10.4775	3165.5	398.5				90	1371.33	27.0329	1344	44.3959	1286.33	23.6948	1322.33	26.308	1209	49	1338.33	25.1153	1367.33	41.6827	968.333	10.4775	3165.5	398.5				90	1575.67	50.1243	1578.33	13.0171	1562.67	14.4952
[truncated: 22 more columns]

## Sheet: S1f
LUV Permeabilization
Fig. S1f
	Raw RFU																				Raw RFU																				Raw RFU
		BAX-WT																				BAX-WT + BIM [0.5μM]																				BAX-WT + BIM [2.5μM]
		2t16-NN-EtOH 50μM		2t16-NN-EtOH 33μM		2t16-NN-EtOH 22μM		2t16-NN-EtOH 15μM		2t16-NN-EtOH 10μM		2t16-NN-EtOH 6.6μM		BAX-WT		1% CHAPS						2t16-NN-EtOH 50μM		2t16-NN-EtOH 33μM		2t16-NN-EtOH 22μM		2t16-NN-EtOH 15μM		2t16-NN-EtOH 10μM		2t16-NN-EtOH 6.6μM		2t16-NN-EtOH 0μM		1% CHAPS						2t16-NN-EtOH 50μM		2t16-NN-EtOH 33μM		2t16-NN-EtOH 22μM		2t16-NN-EtOH 15μM
	Time (min)	Mean	SEM	Mean	SEM	Mean	SEM	Mean	SEM	Mean	SEM	Mean	SEM	Mean	SEM	Mean	SEM				Time (min)	Mean	SEM	Mean	SEM	Mean	SEM	Mean	SEM	Mean	SEM	Mean	SEM	Mean	SEM	Mean	SEM				Time (min)	Mean	SEM	Mean	SEM	Mean	SEM	Mean	SEM
	0	1362.33	31.8608	1332	20.5508	1347	13.3167	1308.67	9.38675	1333	19.0875	1351	36.7741	1354.67	13.7154	5311.33	100.863				0	1305	28.4312	1312	19.3993	1288	30.0888	1297.67	6.35959	1337.33	12.9915	1306	39.8873	1332	10.5357	5311.33	100.863				0	1288.67	9.6148	1275.67	16.6966	1642	203	1364	63.9766
	0.918367	1362	14.7309	1365	30.0389	1343	22.1886	1362.67	16.7564	1350.67	23.9745	1352	4.58258	1352.33	20.4315	5265.67	57.5509				0.918367	1345.33	14.7686	1321.33	27.9543	1327.67	9.33333	1314	15.9478	1313.67	11.893	1309	7.63763	1295	10.8167	5265.67	57.5509				0.918367	1337.67	22.5783	1325	11.3578	1702	231	1401	55.0121
	1.83673	1363.67	15.6667	1359.67	12.1427	1362	33.6056	1382	38.7341	1341.33	35.7087	1344.67	9.9387	1339.33	23.1828	5243.33	43.2833				1.83673	1345.33	47.9873	1300	19.6299	1304.67	19.4622	1342.67	24.037	1339.67	20.5129	1292.67	43.762	1293	9.07377	5243.33	43.2833				1.83673	1347.33	10.8064	1319	10.2144	1689.5	187.5	1436	80.9959
	2.7551	1350.67	12.9915	1366.33	4.91031	1349	17.3877	1338.33	14.1931	1340.67	11.0955	1300.33	21.881	1368.67	16.7962	5234.33	55.7146				2.7551	1319	16.563	1340.33	22.8352	1318.67	25.458	1305	18.9297	1330	21.5948	1265	12.5033	1320	11.5326	5234.33	55.7146				2.7551	1379.33	0.333333	1334.33	12.7845	1723	211	1424.67	85.3743
	3.67347	1358	13.4288	1362.67	13.4454	1347.67	32.3539	1339.67	16.5965	1349.33	4.63081	1330.67	18.5502	1335	2.88675	5159.33	55.5468				3.67347	1366.67	18.3697	1312.33	21.5432	1320	13.0128	1318.67	6.56591	1348.67	11.4066	1299	32.0832	1291	16.3707	5159.33	55.5468				3.67347	1404	11.5902	1360.33	17.0229	1711.5	214.5	1450	78.5897
	4.59184	1356.33	37.6667	1341.67	6.98411	1335.67	8.35331	1336	11.8462	1342.33	12.4141	1297.33	16.1898	1299.33	22.3035	5097.33	49.8342				4.59184	1352.67	7.05534	1351	4.72582	1357.67	25.208	1309.33	41.8184	1390.67	59.2012	1283.33	14.5297	1264.67	3.1798	5097.33	49.8342				4.59184	1411	5.1316	1415.33	72.3333	1711	174	1419.67	84.6253
	5.5102	1353	11.9304	1331.67	18.9854	1322.33	19.5988	1358.33	19.6667	1331.67	24.9956	1310.67	22.6372	1323	23.0651	5027	27.0986				5.5102	1360.67	16.7564	1374.33	19.6751	1309.67	15.7092	1326	9.16515	1382.67	51.5245	1312	19.0788	1294.67	39.3715	5027	27.0986				5.5102	1420.67	6.66667	1428.33	57.1557	1792.5	166.5	1471.67	88.8188
	6.42857	1344.33	15.7198	1335.33	6.98411	1316.67	23.9467	1342	36.1985	1350.33	2.66667	1317.33	5.81187	1308.67	5.92546	5106.33	103.965				6.42857	1405.67	3.66667	1318	25.658	1305	4.93288	1312.33	26.9588	1351.33	25.7056	1296.67	19.936	1299.33	7.31057	5106.33	103.965				6.42857	1466.33	15.0591	1487.33	91.3315	1757	181	1497	58.0259
	7.34694	1385	25.4034	1367	11.5036	1303	20.8167	1295.33	23.9606	1307	9.86577	1307	17.4356	1284	13.4536	4994	57.5065				7.34694	1362	26.5581	1347.33	25.8285	1340.67	7.05534	1348	26.9629	1354.33	38.2811	1330.33	11.2891	1342	24.5832	4994	57.5065				7.34694	1514.33	15.9618	1518.67	101.83	1780	173	1520.33	71.7991
	8.26531	1316.33	17.0229	1351.67	17.742	1313	5.1316	1309	20.5994	1315.33	30.3333	1284.67	17.4579	1327	15.0444	5032.33	45.6155				8.26531	1360.67	8.29324	1304.33	15.9409	1335	15.695	1341	14.7309	1390	73.7044	1310.67	19.3764	1344.33	22.063	5032.33	45.6155				8.26531	1498	10.2632	1578.33	136.568	1799	134	1556	70.5006
	9.18367	1344.67	31.2641	1330.67	29.1681	1305.67	8.41295	1286.67	24.6937	1327	12.49	1296.33	7.75314	1292.67	24.2304	4989.33	39.8427				9.18367	1399	8.88819	1377.67	36.6712	1319.67	11.5518	1328.67	5.89727	1395	62	1307	18.61	1318	17.9258	4989.33	39.8427				9.18367	1576.67	9.95546	1637.33	159.318	1841	140	1568.33	53.5921
	10.102	1337	24.0208	1311.67	27.3394	1298.67	10.4934	1318	7.81025	1307.67	21.5432	1315.33	28.3451	1300.67	10.8985	4967.33	66.0665				10.102	1416.67	20.7391	1341	15.0111	1337	3.21455	1343.67	28.2627	1428.67	29.9128	1318.33	14.1696	1337	3.21455	4967.33	66.0665				10.102	1617.67	27.0637	1637	168.146	1898.5	155.5	1585.33	69.2347
	11.0204	1335.33	12.441	1329.33	15.836	1303.33	12.9142	1315.67	10.651	1318.67	5.78312	1279	15.3731	1305.33	10.2686	4974.33	44.3484				11.0204	1405.33	34.3382	1339	21.0713	1361	9.16515	1346.33	12.7192	1405	55.0121	1323.33	14.2634	1336.67	20.0859	4974.33	44.3484				11.0204	1649.67	10.4137	1710.33	154.308	1918	133	1641	70.3586
	11.9388	1347.33	33.7112	1290.33	6.9602	1326.67	2.60342	1306.67	22.8206	1261	31.1929	1291.33	27.4246	1255	18.7705	4964	44.1626				11.9388	1421.33	17.1302	1354	14.7309	1300.67	6.48931	1381.67	17.7044	1406	45.8294	1343.33	14.1696	1344.67	5.23874	4964	44.1626				11.9388	1736	24.6847	1753.33	158.419	1953.5	121.5	1711.67	61.4663
	12.8571	1339.33	23.3548	1330.67	25.9636	1311	7.76745	1294	22.5167	1298.67	18.1138	1306.67	37.4893	1298.33	21.0502	4924.33	34.6811				12.8571	1434	23.1157	1390	38.553	1373.33	20.407	1384	9.07377	1401.67	47.8098	1332	11.5326	1344.33	10.105	4924.33	34.6811				12.8571	1767.33	17.6667	1800.67	159.642	2038	109	1724.67	63.7033
	13.7755	1347	23.6291	1307.67	16.7465	1317	5.85947	1313	23.0072	1311.67	25.6537	1295.33	24.3402	1272.67	10.5251	4946	60.1082				13.7755	1473	10.5987	1377.33	8.08977	1353	15.0997	1380.67	28.6609	1414	69.7639	1342.67	21.8505	1371	0.57735	4946	60.1082				13.7755	1832.67	30.1404	1810.33	157.684	2075	127	1773	49.3288
	14.6939	1319.67	24.5515	1348	19.6723	1334.33	28.8116	1311.33	3.52767	1293.33	5.17472	1293.67	13.5442	1281.33	22.2286	4930.67	65.0496				14.6939	1483.67	9.73539	1407	13.5031	1370.67	8.83805	1394.67	13.8724	1392	48.1283	1366.33	21.9874	1387	26.2742	4930.67	65.0496				14.6939	1914.33	43.7163	1816.33	145.114	2106	194	1820.33	49.9744
	15.6122	1329.67	14.3101	1313.67	6.00925	1302	21.5484	1321.33	24.835	1297.33	26.0342	1273	22.2711	1289.33	28.0852	4906	50.2693				15.6122	1477	15.308	1402.33	29.7452	1411.67	37.649	1382	11.0151	1471	41.0163	1352.33	11.2891	1369.67	1.66667	4906	50.2693				15.6122	1991.33	40.354	1962	173.079	2130.5	116.5	1849.33	59.7894
	16.5306	1331.33	20.5372	1300.67	35.9738	1292.67	15.0591	1298.67	5.84047	1305.33	21.6744	1275.67	4.84195	1286.67	14.4376	4854.33	37.8697				16.5306	1513	56.9766	1443.33	25.0089	1385	10.7858	1393.33	14.4491	1456.33	52.6793	1415.67	29.1795	1370.67	15.7198	4854.33	37.8697				16.5306	2018	48.1352	1983	132.352	2217.5	129.5	1893.67	56.4988
	17.449	1342.67	6.93622	1313.33	17.7514	1296	10.5987	1316.67	19.1253	1310.33	18.0216	1305.33	18.7469	1276.67	10.105	4928.33	35.3097				17.449	1551.33	29.5372	1482	15.308	1415.33	22.8789	1443.33	37.618	1465.33	37.2574	1432.67	25.5756	1413	12.8582	4928.33	35.3097				17.449	2078.33	43.8419	2071.33	143.843	2250	144	1953.33	52.8688
	18.3673	1336.67	6.88799	1328.67	16.9738	1291	16.6533	1339.67	18.2787	1317.33	6.56591	1305	18.7705	1271.67	14.9034	4850.33	19.2383				18.3673	1557	28.5832	1487.33	15.857	1425	9.53939	1441.67	22.0025	1527.67	60.3775	1410.67	20.9311	1449.67	12.4677	4850.33	19.2383				18.3673	2118	29.6873	2109.67	147.504	2321	89	2024.33	56.6755
	19.2857	1339.67	10.8064	1339	39.0043	1317	9.71253	1298.67	26.5225	1300	10.116	1307.33	12.9142	1294	14	4852	69.888				19.2857	1523	49.5614	1527.33	26.1428	1462.33	23.3975	1460	42	1467.33	43.5903	1422.33	34.9492	1463	7.50555	4852	69.888				19.2857	2171.33	33.3283	2129.33	170.691	2353	156	2080.67	49.4548
	20.2041	1347	11.5902	1321	20.8806	1287	17.0978	1333	6.80686	1309.67	10.2035	1298.67	15.6027	1292.67	23.7861	4796.33	51.0207				20.2041	1614	70.7413	1525.67	37.1319	1491.67	35.1441	1510.33	24.127	1528	55.7345	1436.67	39.0142	1447.33	11.5662	4796.33	51.0207				20.2041	2220	38.0044	2180.67	145.781	2408.5	103.5	2167	50.0133
	21.1224	1354	21.0792	1343.67	2.33333	1321.67	17.4005	1323	18.1475	1279.33	14.4376	1246.33	15.9826	1296	11.2694	4859.33	27.7208				21.1224	1618.33	42.9897	1545.33	10.9138	1477.33	22.784	1498.67	42.2782	1528.67	64.4058	1477.67	31.5454	1472.33	21.9266	4859.33	27.7208				21.1224	2253.33	16.3843	2201.67	109.554	2417	150	2129.33	39.2952
	22.0408	1334.67	10.3333	1354	11.1505	1325.67	24.127	1318.33	34.4545	1326.33	20.4315	1295.67	5.54777	1299.33	22.9298	4811	91.8822				22.0408	1647.67	21.1844	1560.33	26.8411	1528.33	26.0278	1510	43.9811	1546.67	72.8979	1465.33	37.7551	1466.33	29.6104	4811	91.8822				22.0408	2295.67	44.2807	2319	124.565	2516	85	2227.33	46.3657
	22.9592	1353	2.3094	1343	22.0303	1280.33	30.7752	1314.67	11.2002	1278.33	5.78312	1302.33	10.9138	1329.33	6.74125	4872.67	64.3126				22.9592	1680	50.7674	1556.67	44.745	1545.67	61.4962	1552	15.5242	1606.67	71.0336	1491.33	44.6816	1507.33	25.3399	4872.67	64.3126				22.9592	2369	36.428	2351	136.72	2571.5	140.5	2305.67	27.9126
	23.8776	1351.33	6.93622	1321.67	17.1691	1347.33	19.5391	1333.33	9.26163	1289.67	7.12585	1309	9.07377	1294.67	15.9199	4824.33	82.4628				23.8776	1739	30.6649	1598.33	34.031	1536	69.5485	1550.67	41.8184	1588.33	79.3732	1500	21.5484	1557.67	25.6667	4824.33	82.4628				23.8776	2380	25.1661	2342.33	121.668	2568.5	106.5	2321.67	47.5722
	24.7959	1397.67	19.5477	1321.67	5.33333	1363.33	11.1405	1323.67	7.17248	1324	8.5049	1314.67	22.6372	1338.67	17.6761	4851.67	74.1852				24.7959	1754.33	40.8303	1635	27.5136	1602.67	51.5148	1606.33	26.9712	1633.33	103.949	1518	46.7582	1572.67	38.6839	4851.67	74.1852				24.7959	2411.33	44.3672	2387	114.771	2572	121	2343.67	49.9744
	25.7143	1359	6.50641	1337	27.0617	1324	8.0829	1330	29.1433	1318	38.9744	1308.33	18.6667	1295.67	29.4524	4766.33	25.3925				25.7143	1758.33	47.2099	1679.67	20.0028	1599.67	50.1243	1615	30.6159	1658	74.5386	1557.67	46.563	1583	21.2211	4766.33	25.3925				25.7143	2436.33	32.0434	2391.67	129.906	2655.5	93.5	2327	37.2424
	26.6327	1355.33	4.66667	1354	14.1774	1312.67	5.54777	1326.33	21.8352	1311.67	26.7665	1311	24.0901	1308	23.3524	4820.67	77.8489				26.6327	1832.33	64.2919	1696	34.7898	1698.67	43.6438	1641	39.4631	1671.67	107.52	1595.67	49.7203	1629.67	49.1336	4820.67	77.8489				26.6327	2500	39.0683	2464.33	94.9813	2699	127	2349.67	42.3688
	27.551	1363	11.5326	1360	23.2881	1366.33	6.17342	1343.67	32.0953	1301.67	7.68838	1331.33	18.415	1323.33	10.8372	4800.33	43.1135				27.551	1831.67	43.4524	1721.33	57.7244	1673	35.0048	1652.67	48.5535	1690.67	100.381	1610	60.7536	1621.67	33.2883	4800.33	43.1135				27.551	2501.33	42.8343	2452	104.13	2665.5	168.5	2400	34.0783
	28.4694	1356.33	27.2295	1325	12.897	1375	31.0698	1359	12.53	1311.67	43.5176	1328	34.7755	1317.67	4.91031	4845.67	24.9355				28.4694	1855.33	44.1752	1758.33	34.7243	1732.33	42.7486	1717.67	39.2315	1731.33	91.9426	1609.67	64.3981	1646.33	36.094	4845.67	24.9355				28.4694	2527.67	62.1727	2487.67	129.739	2726.5	89.5	2381.67	44.2882
	29.3878	1404.33	4.91031	1346	11.5902	1352.33	17.7044	1352.67	19.6327	1326	34.9905	1329.33	29.5372	1322.67	27.8169	4766	42.5088				29.3878	1896.33	71.9035	1749.67	53.9763	1750.67	73.8745	1703.33	56.3747	1728.67	89.596	1633.33	83.7264	1663.33	40.5969	4766	42.5088				29.3878	2549.67	44.6107	2459	87.5462	2698.5	178.5	2452.67	59.7281
	30.3061	1367.33	17.4197	1345.33	20.1853	1353.33	14.4261	1387.33	15.0702	1331.67	35.1773	1313.67	10.1708	1309.33	21.4191	4816.67	58.2647				30.3061	1940.33	51.2846	1785.67	35.3192	1796.67	48.3609	1717.33	57.978	1758.67	120.378	1683.33	96.0492	1706.33	19.4108	4816.67	58.2647				30.3061	2581.33	105.265	2494.67	29.3277	2732	166	2504.67	42.9935
	31.2245	1389.67	10.8679	1368	11.6762	1349	21.0713	1333	16.2583	1352.67	25.9765	1350.33	11.7237	1325.67	41.7027	4796.67	58.1301				31.2245	1981.33	53.1204	1818	59.3043	1799.33	40.5805	1790	66.335	1804.67	103.38	1703	61.0437	1725.67	45.6411	4796.67	58.1301				31.2245	2654.67	39.8218	2491	46.0471	2777	203	2506.67	36.3792
	32.1429	1396.67	7.51295	1355.33	14.4952	1354.33	4.09607	1318.67	10.1708	1324.67	35.7973	1303.67	9.24362	1323	10.9697	4751.33	84.9438				32.1429	1986.67	44.7002	1829.67	37.3735	1845	59.0254	1776	37.8462	1813.67	93.6827	1710	81.1439	1760.67	49.8542	4751.33	84.9438				32.1429	2737.33	71.3824	2521.67	73.1353	2821	138	2542.67	30.0241
	33.0612	1395	10.4403	1343	15.0111	1366.67	11.7237	1366	18.0278	1361	15.308	1381.33	7.68838	1337.67	9.73539	4756.67	4.70225				33.0612	2033.67	50.8637	1874	43.1548	1807	59.5847	1817	61.403	1830	128.97	1757.67	90.2466	1751	38.7341	4756.67	4.70225				33.0612	2661	63.8853	2619	71.8401	2781.5	62.5	2583.67	59.8841
	33.9796	1417.33	14.2517	1387	9.53939	1368.33	18.2056	1362.67	11.893	1333.67	23.3975	1373.67	20.9868	1342.33	26.4092	4792.67	50.8768				33.9796	2033	66.7757	1867	56.1456	1875.67	76.1672	1843	70.2353	1876	107.356	1780.67	80.0715	1774	40.7799	4792.67	50.8768				33.9796	2662	78.886	2529	45.1811	2907.5	128.5	2608.67	32.0538
	34.898	1391.33	7.2188	1381	25.3246	1396.33	6.06447	1362.33	19.1514	1382.33	11.348	1364	25.3574	1318.67	8.96908	4698	82.456				34.898	2095.67	49.6566	1899.67	53.93	1916	64.392	1876.67	43.9596	1869.33	100.101	1777.67	111.475	1812.33	8.17177	4698	82.456				34.898	2765	48.2942	2646.67	86.2406	2853.5	147.5	2559	53.5195
	35.8163	1416.67	6.83943	1413.33	12.1701	1377	17.8979	1367.67	9.20748	1349.33	33.2683	1381.67	12.6798	1322.33	6.88799	4767.67	46.2829				35.8163	2120.67	105.392	1947	71.9328	1920.67	74.0368	1912	63.4586	1898.33	99.5395	1824	99.0825	1843.33	28.6143	4767.67	46.2829				35.8163	2706.33	82.2321	2700.33	114.508	2906.5	117.5	2636	62.6498
	36.7347	1438	14.2945	1377.67	3.1798	1402.67	16.3741	1367.33	23.9467	1380	6.55744	1363	15.1438	1324.67	18.2239	4838.67	61.4826				36.7347	2133	75.7914	2012	74.94	1895	73.3689	1901.67	61.974	1989.33	148.488	1824	101.746	1851	36.8284	4838.67	61.4826				36.7347	2751.67	65.4073	2664.33	80.8627	2882.5	88.5	2654.67	57.5915
	37.6531	1416.33	19.3678	1409.67	35.4511	1389.67	10.1708	1399.33	23.7089	1370	40.0791	1361.67	26.0278	1353.67	36.3333	4744	27.4287				37.6531	2159.33	53.4176	2007.67	68.4211	2027	66.2898	1942	79.9771	1931	131.145	1868.33	109.609	1878	10.0664	4744	27.4287				37.6531	2823.67	84.0483	2660	94.1771	2890.5	154.5	2651.67	47.1534
	38.5714	1421	5.56776	1389.67	8.64741	1396	32.5935	1383	21.0713	1396.33	31.9913	1366.33	18.3697	1338.67	13.8604	4756.33	45.6886				38.5714	2181.67	46.6202	2049.67	72.8751	2031	89.9852	2022.67	86.2831	1968	96.604	1876.33	82.4628	1912	40.5134	4756.33	45.6886				38.5714	2850.67	77.357	2701.67	129.736	2964	167	2688.33	64.2556
	39.4898	1438	11.7189	1412	21.5174	1382.67	6.11919	1383.67	33.4581	1408.33	24.902	1393.33	16.7564	1391	9.16515	4783.33	69.7241				39.4898	2222.67	52.9602	2037	79.4628	2025	94.0266	1938.33	77.6838	2003.67	144.677	1913	101.845	1936.67	46.82	4783.33	69.7241				39.4898	2812	89.8907	2694.33	107.484	2997.5	177.5	2653.33	67.8389
	40.4082	1423	13.5769	1397	28.0535	1410	7.93725	1400	14.1539	1375.33	29.79	1372	8.544	1381.33	20.5129	4738	40.3361				40.4082	2184	92.7739	2039	39.8037	2077.33	77.3613	1977.67	73.2151	1999.67	126.04	1966	109.892	1958.67	38.1066	4738	40.3361				40.4082	2892.33	57.7418	2716.67	115.572	2995	127	2722.67	91.8592
	41.3265	1422	16.3707	1435.67	25.1816	1411.33	10.1708	1425.67	17.817	1407	49.3187	1382.33	18.9766	1367.33	10.4137	4733.67	65.3435				41.3265	2270.33	91.8047	2090	63.6632	2116.67	76.7471	2026.33	65.0137	2080.67	126.626	1962	86.9617	1967.33	17.2948	4733.67	65.3435				41.3265	2914.67	100.953	2752	90.5226	3033	131	2757.67	63.7608
	42.2449	1474	26.3502	1418	10	1398	27.5923	1385.67	32.6309	1369.33	21.3724	1397.67	12.1701	1377.33	25.5365	4755.67	64.7053				42.2449	2317.33	59.1899	2130.33	79.39	2094.33	81.5564	2067	47.0567	2081	132.102	1976.67	96.5701	1980.67	52.4764	4755.67	64.7053				42.2449	2939	51.2087	2731.33	77.5486	3061	91	2778.33	100.461
	43.1633	1472.67	18.7735	1429	6.02771	1415.67	13.776	1410	19.6044	1404.33	16.1692	1412.33	21.8276	1334.67	6.69162	4759.33	67.1623				43.1633	2302.33	78.4439	2160	61.2454	2145	82.2456	2083.33	92.8697	2069.33	124.606	1964.33	111.094	2001.33	53.4364	4759.33	67.1623				43.1633	2940	62.0725	2814.33	103.763	3013.5	132.5	2797.67	89.8746
	44.0816	1475	14.0119	1427.33	15.3768	1429	17.8979	1431	4.04145	1418	23.516	1380	7.2111	1388	19.6723	4697	46.3069				44.0816	2344.67	47.0791	2144.67	55.9831	2156.67	100.403	2123.33	76.0928	2113.33	113.051	2023	123.379	2002.67	65.9655	4697	46.3069				44.0816	2984.67	44.1223	2786.33	106.837	3104	149	2856.67	72.6919
	45	1484	25.9422	1431.67	6.35959	1430.67	20.6667	1427.33	5.17472	1401.67	27.1682	1408.33	10.3333	1360	16.6233	4761.67	87.5678				45	2353	47.8992	2199.33	90.1875	2203.33	81.6524	2134.33	73.3424	2130	153.307	2045	108.002	2035.33	43.8989	4761.67	87.5678				45	2988.33	78.4481	2818.67	109.554	3074.5	111.5	2823.33	95.4993
	45.9184	1484.33	12.5477	1476.33	17.6761	1436.33	6.35959	1438.67	10.8985	1419	38.7341	1422	6.65833	1382.67	14.0515	4777	30.5669				45.9184	2367.67	31.866	2204.33	60.0481	2221	97.5722	2161.33	73.7661	2160.33	149.194	2044.67	104.907	2051	28.0416	4777	30.5669				45.9184	2999	68.0906	2879.67	135.002	3042.5	137.5	2804.67	61.6288
	46.8367	1495.67	5.78312	1450.67	12.8106	1423.67	4.97773	1471	12.6623	1441.67	24.6937	1420.33	6.93622	1366.67	19.4622	4748	69.8307				46.8367	2395	74.2989	2242	91.3291	2227	94.3628	2171	94.4616	2205	154.588	2069	101.476	2087.67	60.4161	4748	69.8307				46.8367	3023	59.5343	2798.33	98.8219	3063	82	2840.33	116.046
	47.7551	1449.67	13.8604	1455	19.0088	1439	24.8797	1441.33	22.5561	1409	9.45163	1427.67	15.3876	1402.67	7.51295	4749.67	71.0313				47.7551	2380	71.0774	2256.33	72.8797	2212	72.0023	2222	76.7746	2181	148.85	2071.67	119.779	2084.33	50.1509	4749.67	71.0313				47.7551	3017.33	54.2965	2858.33	120.477	3155	97	2899	98.7725
	48.6735	1512.67	3.66667	1441.67	13.3458	1470.33	25.208	1432.67	13.1191	1426.33	34.2604	1410	12.0139	1394	22.2711	4661.33	98.5382				48.6735	2394.33	81.122	2319	89.8016	2286	103.467	2209	52.1632	2243.33	144.063	2106.67	129.656	2118	48.645	4661.33	98.5382				48.6735	3030.33	28.5209	2858.33	91.2311	3044.5	36.5	2935.33	77.9964
	49.5918	1511.33	21.3646	1478	15.5671	1453	7.76745	1444.67	19.4279	1412.33	25.3399	1439.67	19.342	1389.67	18.2787	4726.33	81.6299				49.5918	2452.67	67.9665	2312	91.5715	2245.33	73.3356	2214.67	68.7564	2264.33	155.244	2148.33	102.405	2151.67	34.7099	4726.33	81.6299				49.5918	3028.67	30.0296	2871.67	100.748	3152.5	106.5	2895.33	136.237
	50.5102	1499	21.0792	1476.33	15.6027	1451	30.5123	1462	6.50641	1420.33	40.1096	1417.33	0.333333	1385	18.1475	4712	53.9846				50.5102	2447	57.0468	2293.67	46.4483	2304.33	60.834	2253.67	90.4698	2285.67	139.016	2156.33	117.356	2162.33	42.6706	4712	53.9846				50.5102	3031.33	53.0482	2901.67	116.253	3086.5	140.5	2933	97.8928
	51.4286	1523.33	9.06152	1486.67	44.4685	1466	34.5977	1444.33	11.893	1423.33	11.4649	1439	30.3699	1397.67	15.878	4717.67	51.6796				51.4286	2455	51.8106	2330.67	72.779	2306.33	110.007	2278.33	86.6455	2257.33	143.244	2157.33	121.06	2174.33	37.6844	4717.67	51.6796				51.4286	3063.67	73.73	2847	76.0548	3093	89	2948.33	71.6038
	52.3469	1524.33	18.8886	1486	25.632	1468	12.2882	1480.67	31.8346	1455	16.5227	1448	12.6623	1408.67	12.9915	4751.67	77.4087				52.3469	2489	76.922	2328	36.5011	2357.33	87.1901	2283.67	85.4329	2293.67	141.834	2159.33	78.8761	2199	29.9555	4751.67	77.4087				52.3469	3051.67	33.0673	2917	81.0021	3128	97	2958	78.0534
	53.2653	1501.33	5.36449	1482	13.0767	1481	6.65833	1464.67	28.6201	1467.67	4.05518	1438	10.0167	1409.67	4.33333	4654.33	68.9984				53.2653	2514	62.2174	2360.67	83.4313	2357.67	65.9048	2326.67	101.129	2329.67	149.994	2191.33	117.487	2205.33	43.8837	4654.33	68.9984				53.2653	3046	47.648	2908.33	83.7503	3203	132	2948	103.929
	54.1837	1533	13.2288	1516	10.8167	1503	17.8979	1458.33	17.817	1470.33	14.3101	1443	24.3311	1424.33	13.9324	4744.67	57.2024				54.1837	2511.67	70.9374	2354.33	73.051	2351.67	95.2021	2327	80.1519	2301.33	139.2	2193	99.9116	2209.67	58.2132	4744.67	57.2024				54.1837	3027.33	32.6309	2898.33	104.496	3214.5	100.5	2958.33	118.57
	55.102	1547.33	19.8102	1487.33	44.9827	1493.33	7.51295	1490.33	17.3622	1471	9.50438	1449.33	20.955	1409.67	28.6725	4653	75.162				55.102	2522.33	39.074	2389.67	83.555	2380	106.508	2350.33	90.6373	2333.33	135.394	2250	127.771	2203	70.7413	4653	75.162				55.102	3035	29.7377	2998.33	93.5598	3199	47	2975	104.414
	56.0204	1535.33	15.4524	1482.33	29.1567	1478.33	13.4205	1520.33	5.36449	1443.33	13.0171	1462.33	9.68389	1417.67	14.4261	4729.33	48.8274				56.0204	2547	67.8454	2421.67	88.6272	2420.33	98.8708	2354	95.296	2324.33	123.861	2264.33	118.167	2210	65.1383	4729.33	48.8274				56.0204	3090.67	37.3735	2909.33	63.7504	3193	142	2976	128.312
	56.9388	1545	27.8747	1495.33	12.441	1488.33	6.69162	1499	14.1774	1461	34.5302	1463	13.7961	1403.33	19.6327	4645.33	16.4756				56.9388	2518.67	55.3062	2417.33	79.6918	2478.67	121.493	2363	69.0097	2350	153.429	2253.33	102.405	2231.67	41.3696	4645.33	16.4756				56.9388	3099.33	17.1399	2983.33	75.97	3232	60	2962.67	64.9624
	57.8571	1532	27.2091	1481	11.2398	1498.67	31.8556	1495.67	23.877	1469	26.8514	1474.67	5.81187	1431	5.2915	4667.67	15.1694				57.8571	2555.33	78.7006	2419.33	78.1928	2412.67	62.3761	2392.33	73.9016	2400	155.565	2239.33	138.915	2274.67	61.031	4667.67	15.1694				57.8571	3117.33	57.7706	2942.67	112.149	3325	93	2988	91.6897
	58.7755	1540.67	2.848	1504.33	29.2138	1512	24.2487	1529	5.2915	1490	10.3923	1461	13.6504	1428.33	10.8985	4639.67	46.3333				58.7755	2632.67	36.6621	2445.67	64.4524	2442.67	102.218	2374.33	50.2405	2407	114.901	2307.33	128.841	2281.33	75.1384	4639.67	46.3333				58.7755	3107	67.0099	2979.33	77.0462	3242	103	3012	109.234
	59.6939	1546.33	11.893	1505.33	11.392	1519	30.9892	1503.33	29.6667	1467.67	11.865	1486.67	17.817	1439	9.86577	4652.67	42.3569				59.6939	2556.67	50.3333	2508.67	94.7793	2474	83.9365	2400.67	65.0367	2400.33	152.649	2224.67	125.834	2305	50.5404	4652.67	42.3569				59.6939	3065.33	39.4053	2952.67	83.5989	3255	64	3003.33	90.455
	60.6122	1546.67	22.9298	1528.67	24.7813	1521.67	13.8604	1535	13.2035	1516.33	16.3741	1503	3	1445.33	15.857	4727.33	34.4787				60.6122	2631	60.0583	2460.33	71.373	2484	90.1628	2453	51.5978	2413.33	149.071	2334.33	136.834	2317.33	58.4361	4727.33	34.4787				60.6122	3146.67	45.2413	2978.67	61.3306	3248.5	105.5	3077.67	112.955
	61.5306	1534	9.07377	1511	24.7857	1500.67	19.5988	1515.33	16.4249	1509	21.1975	1508	3.05505	1449.67	11.893	4712	27.0247				61.5306	2605.33	78.8592	2493.33	77.0591	2481.67	99.7268	2459	72.2657	2435.67	174.94	2309	122.867	2316	72.4178	4712	27.0247				61.5306	3113.33	52.2058	2959.67	72.6667	3260	83	3064.67	83.1872
	62.449	1561.67	3.1798	1529.67	17.8916	1540.67	7.83865	1489.33	19.6412	1524.67	23.7791	1463.33	3.4801	1454.67	21.2629	4659.67	59.58				62.449	2609.33	46.2109	2506.33	80.3209	2455.67	66.1547	2405.67	92.4163	2406.67	134.12	2353.33	94.7722	2329.67	55.3243	4659.67	59.58				62.449	3187	53.929	3020.33	55.1191	3237.5	51.5	3051.33	53.0859
	63.3673	1538	18.9033	1527	7.93725	1483.33	8.51143	1518.67	12.9142	1488.33	6.69162	1485.67	20.2183	1451.33	22.5265	4673.67	28.7595				63.3673	2593	75.1088	2535.33	78.5225	2543	107.056	2456.33	79.1882	2488.67	118.352	2331	110.871	2352.33	51.4663	4673.67	28.7595				63.3673	3177.33	50.2306	3025.33	74.4789	3336	71	3010.67	75.0252
	64.2857	1581	28.3078	1507.67	28.9041	1542.67	18.5502	1537	6.65833	1479.33	33.2382	1482	12.897	1440.67	18.5502	4711.67	51.4015				64.2857	2606.33	42.3569	2510.33	72.1811	2524.67	95.0953	2468.67	73.5988	2446.67	132.472	2336	102.919	2376	72.4592	4711.67	51.4015				64.2857	3107.67	44.8417	3002	75.2485	3340	138	2989.33	53.9887
	65.2041	1578	9.29157	1535.33	19.8102	1524.33	18.3424	1519.33	17.3718	1522	26.3122	1540.33	37.8344	1446.33	16.8951	4715	78.2134				65.2041	2643	47.648	2556.67	101.121	2571.33	75.6865	2473.67	73.6169	2442.67	117.511	2349	97.6234	2373	41.9682	4715	78.2134				65.2041	3142.33	53.0482	3032.67	73.3856	3328.5	123.5	3033.67	105.39
	66.1224	1548.33	19.7005	1543.33	34.5318	1488.67	2.4037	1559.67	5.78312	1500	17.0392	1493	15.5671	1425	23.1157	4672	91.5769				66.1224	2652	54.9939	2560.33	87.5144	2555.67	102.033	2452.33	103.138	2481.33	107.637	2362.67	113.427	2381	44.9704	4672	91.5769				66.1224	3156.33	61.807	3019.67	40.6831	3338	90	2999.33	80.5695
	67.0408	1574.67	15.7727	1532	30.0888	1528	15.7162	1544	17.3205	1538.67	29.4863	1499.67	13.7396	1479	10.0167	4704	46.4579				67.0408	2674.67	42.3569	2520.67	71.6853	2585.67	87.4344	2508	85.8079	2518	115.868	2371.33	105.01	2345.33	65.2542	4704	46.4579				67.0408	3155.33	33.3933	3000.33	44.0316	3341.5	71.5	3063.33	123.478
	67.9592	1563.67	6.22718	1493	7.50555	1531.33	9.52774	1542.33	21.3411	1535	13.6504	1506.67	12.1974	1452.33	4.8074	4663.33	65.088				67.9592	2692	27.4287	2550.33	71.5223	2577.33	85.5499	2504.33	86.4414	2536.33	98.2943	2381	135.192	2404	42.1545	4663.33	65.088				67.9592	3099.33	27.5096	3021.67	73.0761	3297.5	76.5	3065.33	113.567
	68.8776	1590.67	8.19214	1563.33	2.66667	1546.33	4.09607	1548.67	28.8521	1501	24.7049	1493.67	4.91031	1474	18.5831	4686.67	64.6383				68.8776	2726	77.7003	2617.33	79.6248	2600.67	93.4957	2521.67	72.779	2496.67	151.697	2440.33	116.426	2392.33	46.0085	4686.67	64.6383				68.8776	3143.67	66.0665	3062.67	66.5766	3371	109	3081.33	87.0734
	69.7959	1576.67	17.2852	1549	5.2915	1521.67	8.00694	1556.33	30.3882	1517.33	18.8355	1525.33	12.3468	1452	8.32666	4660.67	44.0959				69.7959	2693.67	66.2428	2595	93.2148	2605.33	126.098	2540.67	107.988	2527.67	133.736	2431	119.804	2395.33	32.6667	4660.67	44.0959				69.7959	3182.67	24.4427	3037	57.5529	3344.5	9.5	3049.67	69.3309
	70.7143	1554.67	20.8992	1565.33	18.3515	1596.67	4.97773	1542	27.6225	1534.33	18.1873	1516.67	12.7192	1460	13.8924	4719.67	41.1353				70.7143	2677	33.1713	2615.67	72.4852	2611.33	104.212	2531	83.1164	2561.33	151.501	2449.67	106.067	2419.67	54.7733	4719.67	41.1353				70.7143	3140	42.1228	3049.67	38.4028	3382	37	3076.33	91.7557
	71.6327	1595.67	21.0739	1577.33	12.8106	1557	10.583	1549.67	6.17342	1541	8.5049	1490.33	11.348	1477.67	17.6761	4675.67	65.6895				71.6327	2748.67	52.1227	2677.67	81.7849	2618	89.7571	2555	71.6543	2527.67	140.198	2460	111.186	2450.67	39.8427	4675.67	65.6895				71.6327	3169.67	51.0958	3096	68.1102	3341	62	3095.33	79.5494
	72.551	1584.67	27.6908	1563.67	24.3607	1546.33	27.0883	1575.67	21.7588	1518.33	7.62306	1515.33	26.7665	1443	12.5831	4600.33	52.7899				72.551	2707.33	75.0696	2558	52.7162	2645	106.791	2556.33	67.9665	2578.67	143.19	2470.33	124.05	2468.33	76.2897	4600.33	52.7899				72.551	3184	73.7292	3152.33	75.9876	3379.5	54.5	3074.67	70.4186
	73.4694	1611	20.664	1558	5.2915	1554	4.16333	1577.67	18.4782	1525.67	15.836	1546	17.3494	1475	18.3303	4654	41.8609				73.4694	2790	27.5923	2646	86.9617	2662.67	96.2589	2606.33	74.1313	2591.67	137.047	2474.67	124.009	2447.33	50.9324	4654	41.8609				73.4694	3181	58.1922	3105	63.5164	3340	72	3119.67	83.4712
	74.3878	1593	19.8578	1562.33	28.48	1561.67	22.6593	1551.67	9.06152	1543.67	26.7229	1533.33	20.6747	1506.33	10.3976	4626	35.3836				74.3878	2772.33	63.7974	2633	101.026	2671	64.1275	2556	78.2326	2616.33	143.917	2439.33	111.41	2492.67	54.8493	4626	35.3836				74.3878	3203	40.4516	3079.67	54.3333	3418.5	52.5	3091.33	84.4597
	75.3061	1581.67	21.8276	1568.33	32.9107	1553.33	12.5742	1534	4.3589	1511.33	19.5988	1553.33	25.4384	1457.67	18.9414	4688.33	79.8693				75.3061	2782	94.6203	2698.33	89.0774	2690.67	82.8982	2619	93.3756	2583.33	130.687	2478.33	117.056	2479.67	12.7323	4688.33	79.8693				75.3061	3178.33	61.834	3071.67	50.3366	3364.5	71.5	3168.67	125.667
	76.2245	1597.67	34.44	1556	20.0749	1558.33	16.2207	1555	15.1327	1541	14.7986	1538.33	11.7804	1492.67	6.76593	4671.67	81.4869				76.2245	2776	42.7707	2681.67	75.97	2663.67	87.64	2617.33	53.964	2602.67	150.596	2461.33	100.101	2511.67	59.1899	4671.67	81.4869				76.2245	3217	65.1383	3080	42.8525	3440.5	93.5	3146.67	128.746
	77.1429	1611	6.55744	1580	21.1266	1562	26.7644	1543	18.5831	1558.33	18.6577	1546.33	17.5721	1439.67	23.3833	4621	36.6788				77.1429	2766.67	56.7137	2692.33	105.439	2711	62.7402	2658.33	64.8186	2646	135.975	2484.33	92.0966	2522.67	45.579	4621	36.6788				77.1429	3239	23.6925	3074.67	72.4577	3363.5	85.5	3118	105.887
	78.0612	1624.33	17.2852	1566	17.4356	1565	32.187	1560.33	22.4821	1553.33	14.3333	1526.67	23.7089	1494.33	3.71184	4673.33	82.7875				78.0612	2819	64.9333	2714.33	80.7761	2674	100.703	2594	73.7857	2584.33	134.523	2515.33	94.4146	2486.67	21.9418	4673.33	82.7875				78.0612	3275	62.7402	3109.33	68.3041	3392.5	21.5	3108.33	104.324
	78.9796	1616.67	33.2683	1596	15.2753	1596	10.5987	1609	20.4042	1540	10.9697	1549.33	10.3655	1465.67	3.4801	4679.67	55.8132				78.9796	2840.33	38.2637	2714	97.6439	2686.67	109.461	2613.33	84.4597	2634.33	131.144	2529.67	113.755	2489.67	60.8833	4679.67	55.8132				78.9796	3236.67	96.9559	3089	54.9939	3395	105	3175.67	108.63
	79.898	1583.33	7.75314	1572	17.5024	1591	12.53	1599	11.2694	1548.33	3.1798	1561.33	8.37324	1493.33	26.81	4671.33	53.3833				79.898	2826.33	52.5907	2683.33	82.6667	2717.33	98.6194	2664.33	52.9035	2646.67	130.9	2512	132.493	2526.33	42.7291	4671.33	53.3833				79.898	3265.67	34.3333	3097.33	91.4355	3446	19	3141.67	105.708
	80.8163	1611.33	9.27961	1585.33	17.1302	1602.67	11.5662	1572	26.6521	1539.33	28.9041	1582	28.3078	1501.33	20.8992	4619.33	51.7698				80.8163	2852.67	79.0576	2709.33	100.688	2737.67	102.278	2665.67	42.5297	2590.67	119.356	2528.33	106.759	2512.67	37.7771	4619.33	51.7698				80.8163	3217	91.8822	3100	55.4346	3430.5	57.5	3160.67	112.726
	81.7347	1650.33	4.09607	1595.33	17.3622	1606	6.65833	1623.67	16.5865	1556.67	17.4197	1542.67	31.466	1464.67	21.8505	4652.33	54.2412				81.7347	2794.67	28.8983	2732.33	117.702	2763	95.5667	2685.67	74.2211	2658	137.987	2558.67	92.2105	2556	38.9744	4652.33	54.2412				81.7347	3236.67	57.9952	3114.67	37.9488	3384	51	3152	119.835
	82.6531	1660.67	4.84195	1614	27.9702	1584.67	2.33333	1617.67	8.81917	1546.67	23.3833	1579.33	14.24	1480.33	8.11035	4669.67	50.7849				82.6531	2804.33	61.5747	2771	74.9689	2771.33	99.6098	2662	58.0259	2652.33	94.9462	2484.33	100.175	2537.33	49.1878	4669.67	50.7849				82.6531	3218.67	53.8186	3102	36.1663	3416	40	3141.67	111.092
	83.5714	1665.67	7.9652	1591	14.4222	1611.33	24.9154	1588	8.0829	1600.67	7.68838	1553.67	31.5401	1478	16.2891	4602.33	66.834				83.5714	2846.33	70.9374	2780.67	101.772	2711.67	123.528	2693.67	70.4375	2626.67	117.525	2560.33	119.708	2559	57.2626	4602.33	66.834				83.5714	3242.67	31.8032	3115	68.7047	3449	36	3150	72.6659
	84.4898	1623	14.8436	1595.33	26.2827	1577	26.5016	1603.33	23.8071	1592.67	10.3976	1575.33	20.4641	1484.33	23.3975	4670.67	73.5852				84.4898	2868.33	86.5493	2729	81.0699	2767	109.551	2668.67	59.58	2644.33	126.262	2558.33	105.177	2550.33	52.9224	4670.67	73.5852				84.4898	3235.67	38.1983	3147	68.2373	3446	104	3146	65.5769
	85.4082	1602	25.9422	1639.67	19.6412	1586.33	9.9387	1599.33	26.0278	1584	11	1548.33	21.8276	1474.67	38.7485	4604.67	32.544				85.4082	2852.67	40.9159	2767.67	50.2671	2734.33	105.072	2709.33	62.9135	2697.33	159.334	2553.67	121.888	2515	16.5227	4604.67	32.544				85.4082	3265.67	23.9049	3158	91.8041	3480	111	3193.67	82.858
	86.3265	1659.33	39.456	1611	37.8726	1584.67	18.2605	1605.67	23.9884	1596	28.5015	1564.67	11.6809	1507	27.7549	4608	76.4461				86.3265	2862.33	71.1836	2784.33	98.3909	2771.67	64.8648	2714	73.5323	2672.33	151.255	2541.33	115.68	2574	34.1955	4608	76.4461				86.3265	3257	36.6652	3139.33	112.99	3447	49	3192.33	97.6957
	87.2449	1644.67	9.40449	1608.67	21.0581	1603	27.3191	1596.33	15.6773	1596.33	22.8352	1562.67	22.5856	1489.33	7.75314	4608.33	48.5295				87.2449	2903.33	67.3036	2778.33	92.3153	2816	90.4563	2694.67	87.1901	2708	150.19	2571	120.259	2602	52.4595	4608.33	48.5295				87.2449	3275.33	44.7263	3114.33	75.7063	3490.5	60.5	3172	59.4671
	88.1633	1646	6.50641	1620.33	15.1694	1602.33	17.0326	1629.33	9.95546	1589.67	22.3408	1565.33	5.89727	1469.67	17.4005	4663	56.1902				88.1633	2869.67	98.6599	2775.67	75.6138	2768	70.9248	2749.67	68.9114	2713.33	151.527	2579.67	96.4734	2572.67	39.4982	4663	56.1902				88.1633	3249.33	59.1843	3121.67	76.5644	3451	79	3141.33	63.0908
	89.0816	1636.67	35.5543	1615.67	11.9768	1617	15.7162	1603	22.0076	1591	11.6762	1602	10.1489	1505	8.5049	4691	49.7293				89.0816	2882	67.0025	2792.33	69.2467	2829.33	75.2116	2673.67	76.2809	2723.67	140.841	2585.33	130.205	2613.33	54.6026	4691	49.7293				89.0816	3300.67	26.2953	3194.33	65.2797	3445	93	3144.33	75.8603
	90	1631	18.7705	1647	42.2177	1630.67	21.881	1650.33	16.5764	1600.33	19.5391	1552	14.0475	1538	13.8924	4575.33	90.9768				90	2887.67	68.1819	2793.33	61.0528	2823.67	79.2177	2775.67	97.5813	2714.67	154.994	2599.33	108.201	2597	92.8278	4575.33	90.9768				90	3286	16.6433	3171.33	60.0676	3431	40	3174.33	97.0229
[truncated: 18 more columns]
