# Supplementary material for: A gated hydrophobic funnel within BAX binds bioactive lipids to potentiate pro-apoptotic function
Source: Nat Commun. 2026 Feb 25;17:3180. doi: 10.1038/s41467-026-69836-9 (PMC13046825; doi:10.1038/s41467-026-69836-9)
Supplement: Supplementary file 4 — Source Data [file 41467_2026_69836_MOESM4_ESM.zip › SourceDataFiles_v2/SourceData_Fig2.xlsx]

## Sheet: 2a
Microscale Thermophoresis
Fig. 2a
	Timetrace
		2t16 40μM		2t16 20μM		2t16 10μM		2t16 5μM		2t16 2.5μM		2t16 1.25μM		2t16 0.63μM		2t16 0.31μM		2t16 0.16μM		2t16 0.08μM		2t16 0.04μM		2t16 0.02μM		2t16 0μM
	Time (s)	Mean	SEM	Mean	SEM	Mean	SEM	Mean	SEM	Mean	SEM	Mean	SEM	Mean	SEM	Mean	SEM	Mean	SEM	Mean	SEM	Mean	SEM	Mean	SEM	Mean	SEM
	0	0.997653	0.000725297	1.00114	0.000966461	0.999333	0.00115352	1.00059	0.00087936	0.99735	0.000548411	0.999865	0.00164924	0.99948	0.00165578	1.00298	0.00204522	1.00266	0.00122642	1.00173	0.000508754	1.00131	0.00153459	0.998489	0.00223917	0.999574	0.0011496
	0.0745158	1.00344	0.00166326	0.998434	0.00128851	1.00135	0.00115034	1.00009	0.000178817	1.00116	0.000810557	1.00011	0.000379585	0.998882	0.00146011	1.00059	0.00215787	1.00042	0.000661886	1.00118	0.000604728	0.998617	0.00142222	1.00017	0.000719507	1.00133	0.00116997
	0.149031	1.00273	0.00112555	0.999163	0.002214	0.999308	0.000816598	1.0004	0.00244166	0.999447	0.000413304	0.999111	0.0034602	0.998296	0.00168982	1.00131	0.00180332	1.00032	0.00100485	0.99721	0.000451532	1.00241	0.00211132	0.998121	0.001533	1.00084	0.00232962
	0.223547	1.00372	0.00145669	0.998824	0.00152902	0.998118	0.00167879	0.999887	0.000781131	0.997725	0.000553067	0.998043	0.00147787	0.997778	0.00154083	1.001	0.000445867	0.998962	0.00214949	0.998904	0.000713675	0.998443	0.00191117	1.00284	0.00096966	0.997322	0.00171655
	0.298062	0.998695	0.00236119	0.998518	0.0018888	1.00297	0.00198562	0.996826	0.00150721	0.997307	0.00158567	0.999958	0.0010228	1.00023	0.0010302	1.0006	0.000262969	0.998679	0.000972612	1.00221	0.00103235	1.00123	0.00116079	1.00123	0.00114222	0.997305	0.00114985
	0.372578	0.998952	0.000631189	1.00074	0.00301793	1.00091	0.000371732	1.00051	0.00172822	0.999901	0.00114249	0.998614	0.00112316	0.999666	0.00140396	1.0009	0.000533529	0.998927	0.00348475	1.00066	0.00119864	0.999453	0.00181158	1.00113	0.00117081	0.99906	0.0010051
	0.447093	0.998364	0.00199286	1.00094	0.000667503	1.00102	0.00101546	0.999812	0.00125003	0.999667	0.00173443	1.00037	0.00163001	0.999812	0.00148327	1.00017	0.00204098	0.999132	0.00162541	0.999842	0.000257902	0.999673	0.0020003	0.997139	0.000456598	0.999982	0.00176144
	0.521609	1.00029	0.00158427	0.998416	0.00105249	0.998814	0.00243597	0.997493	0.00249735	0.999683	0.00169075	0.997761	0.00120878	0.999589	0.00171888	0.999066	0.00118007	0.999013	0.000765188	0.999445	0.00218278	0.996309	0.00192184	0.997698	0.00176484	0.997723	0.00158472
	0.596125	1.00096	0.000639332	0.999198	0.00142627	0.998407	0.00127431	1.00122	0.00124429	1.00009	0.00179438	1.00285	0.00109974	1.00086	0.000751688	0.997292	0.00199455	0.999287	0.00171257	0.99742	0.0019888	1.00036	0.000875217	0.998428	0.000499019	0.999531	0.000506219
	0.67064	1.00093	0.00114487	1.00128	0.00183664	0.998457	0.00174717	1.00255	0.00131516	0.996763	0.00199279	0.998306	0.00149348	0.999219	0.00101684	0.999116	0.00096122	0.998177	0.000775562	1.00219	0.000982125	0.999841	0.00174774	0.998267	0.000760976	1.00166	0.000528231
	0.745156	0.99904	0.00105433	0.999699	0.00148814	1.00147	0.000430942	0.999698	0.000852974	1.00084	0.00132856	1.00073	0.00191228	0.997879	0.00140114	0.999927	0.000484978	1.00144	0.000913371	1.00032	0.00183607	0.999066	0.000641946	1.00019	0.000656675	0.998046	0.00146064
	0.819672	0.997832	0.00210611	0.999895	0.00113587	0.995545	0.00043209	0.998665	0.00262326	0.999063	0.000465289	0.997915	0.000717576	0.999822	0.000955297	1.00002	0.00151807	0.99909	0.00252175	0.998015	0.000980725	0.998166	0.00289264	1.00038	0.000900235	0.99969	0.0022855
	0.894188	0.996978	0.000848118	0.999489	0.000591627	1.00001	0.000813871	1.00033	0.00178017	1.00139	0.000297984	1.00058	0.00233263	1.00019	0.00198959	0.997095	0.0004123	0.998704	0.000791306	0.99809	0.000879963	0.99994	0.00115188	0.999402	0.0012642	0.999396	0.00212455
	0.968703	0.999148	0.00078615	0.997069	0.00185355	0.996572	0.000951696	0.998615	0.00175071	0.999753	0.00147703	0.998961	0.00120739	0.99801	0.00044878	0.999137	0.00123401	0.999712	0.00145646	1.00038	0.00147668	0.999622	0.000825798	1.00166	0.00062213	1.00153	0.00246214
	1.04322	1.00096	0.00128998	1.00022	0.00108622	0.998374	0.00145622	0.998956	0.00188678	1.00072	0.0013342	0.999567	0.00114407	0.995725	0.000956643	0.996261	0.00137223	0.998235	0.00114895	0.99611	0.000866238	0.997356	0.0014141	0.999532	0.00110232	0.998409	0.000532198
	1.11773	0.998378	0.000536618	1.0001	0.00199666	0.998888	0.00169819	0.996689	0.00143833	0.999308	0.00062587	0.99778	0.00115424	0.997304	0.00237481	0.996814	0.00162891	0.999902	0.00169963	0.996449	0.00114191	0.998261	0.0011706	1.00073	0.00172091	0.996455	0.00100822
	1.19225	0.998322	0.00128993	1.0023	0.000617372	1.00174	0.000419318	0.999475	0.00119062	1.0011	0.00111103	0.998342	0.00119174	0.998303	0.00128917	0.998124	0.000906207	0.994927	0.00383663	0.999133	0.00161223	0.99889	0.00156975	0.998414	0.000877504	0.997525	0.000683709
	1.26676	0.999472	0.000337856	0.997303	0.000428042	0.998778	0.000214651	0.998036	0.00178766	0.997685	0.00162278	0.996486	0.000986049	1.00304	0.00105677	0.99953	0.00141824	0.99888	0.00123663	0.998008	0.000718654	0.997463	0.00105944	0.995792	0.00197273	0.999751	0.00179711
	1.34128	0.996482	0.00328786	0.999296	0.00170949	0.999009	0.000416135	0.999248	0.000170326	0.999019	0.00209163	0.999556	0.000932049	0.998718	0.00210285	0.998882	0.00141845	0.997418	0.000710037	0.998247	0.00263207	0.998053	0.00139832	0.999485	0.00213048	0.99808	2.20926e-05
	1.4158	0.995967	0.0014959	0.99648	0.000639161	0.99785	0.000829277	0.995005	0.0022636	1.00065	0.000516637	0.998856	0.000596069	1.00024	0.00159358	0.997689	0.000911522	0.997552	0.00129931	0.997095	0.000275476	0.995548	0.00176237	1.00001	0.000719873	0.998346	0.000984904
	1.49031	0.999505	0.00095436	0.996088	0.000802031	0.99992	0.00206355	1.00139	0.00182731	0.999888	0.00105994	1.00003	0.00231385	0.99974	9.75898e-05	1.00213	0.000737884	0.997883	0.000807519	0.997693	0.00042108	0.998016	0.00263061	0.996661	0.000890524	0.999896	0.000589923
	1.56483	0.999366	0.00240063	0.997881	0.00258397	0.999982	0.0025942	0.999816	0.00185212	0.999963	0.00337225	0.99937	0.00139253	1.00029	0.001426	0.996503	0.00150027	0.998497	0.000330233	1.00034	0.000741271	0.999054	0.00194852	0.995626	0.00174461	0.998863	0.00152461
	1.63934	0.998225	0.00222316	0.997943	0.00133485	1.00075	0.00025951	0.9974	0.00230982	0.998723	0.0010417	0.998727	0.00099889	0.996237	0.000845837	0.997807	0.00108574	0.998495	0.000876654	0.99435	0.00248352	0.999776	0.00121258	0.997888	0.00158544	0.996913	0.00211322
	1.71386	0.998612	0.00182732	1.00043	0.00116467	0.997225	0.0023401	0.999326	0.0024236	0.998529	0.000906593	0.996354	0.00119936	0.997169	0.00201788	0.997203	0.00140381	0.997192	0.00266033	0.996943	0.00201413	1.00034	0.00150832	0.996408	0.00103313	0.998215	0.000434301
	1.78837	0.998939	0.00115843	0.998368	0.00117701	0.999257	0.000878667	0.9962	0.00198595	0.998623	0.000557997	0.996658	0.0014407	0.999853	0.00168278	0.998789	0.000938555	0.996686	0.00104613	0.997684	0.000384889	1.00005	0.0019031	0.995133	0.00179681	0.996734	0.00043074
	1.86289	0.997103	0.000997922	0.998928	0.00267984	0.995348	0.0023173	0.998575	0.00073721	0.999028	0.00257579	0.999297	0.000544867	0.997661	0.00217332	0.996549	0.000652721	0.997186	0.00273336	0.996944	0.00103775	0.999172	0.00447788	0.995507	0.0019078	0.997549	0.00236627
	1.93741	0.997373	0.00138669	0.996803	0.0015933	0.998431	0.00122807	0.998236	0.00194034	0.998446	0.00169246	0.99704	0.00118011	0.998215	0.000940561	0.998426	0.00147653	0.999874	0.00312774	0.998181	0.00182869	0.996088	0.00223055	0.999133	0.00248515	0.994853	0.00212699
	2.01192	0.996669	0.00123593	0.997196	0.00172408	0.997984	0.000225069	0.996807	0.00118252	0.998116	0.00071105	0.997582	0.00120447	0.998574	0.00135243	0.996385	0.00250515	0.997727	0.00166919	0.998411	0.00239553	0.99512	0.000971647	0.99657	0.000558624	0.99658	0.00224189
	2.08644	0.997877	0.00239964	0.998896	0.00142873	0.995988	0.00237501	0.994729	0.00179411	1.00024	0.00081057	0.999917	0.00130635	0.997828	0.000810255	0.996235	0.000369479	0.996006	0.000501158	0.997134	0.000356454	0.998069	0.0018224	0.995869	0.00207965	0.996405	0.00165784
	2.16095	0.998695	0.00111392	0.999596	0.0016025	0.995671	0.00252664	0.998859	0.0011231	0.996317	0.00213519	0.997761	0.00236098	1.00032	0.000390664	0.995523	0.00188928	0.995499	0.00126762	0.996372	0.00195269	0.996705	0.0017709	0.998606	0.00194898	0.997571	0.00043408
	2.23547	0.999937	0.00135367	0.996677	0.000849775	0.997497	0.00114324	0.998098	0.00291805	0.998682	0.00169813	0.998188	0.00198541	0.998549	0.00231082	0.996433	0.000470982	0.999409	4.52558e-05	0.996795	0.00030347	0.995886	0.00125206	0.998512	0.000518497	0.998899	0.000365655
	2.30998	0.996529	0.000279625	0.998051	0.00112359	0.998444	0.00120228	0.997115	0.00227962	0.998713	0.00236496	0.997028	0.00188	0.998362	0.00177135	0.996567	0.00125598	0.998771	0.000864812	0.99478	0.00119818	0.997644	0.00133413	0.995876	0.000318343	0.995268	0.00146255
	2.3845	0.999459	0.000805756	0.998132	0.000899426	0.995714	0.00239088	0.997575	0.00203792	0.998576	0.00285832	0.99607	0.000919457	0.99878	0.00053447	0.993328	0.00137165	0.998769	0.00275892	0.993889	0.000507781	0.999074	0.00156952	0.996818	0.00241224	0.993472	0.00186124
	2.45901	0.998137	0.000842604	0.994607	0.000701291	0.998402	0.00171905	0.998244	0.00131943	1.0008	0.00143118	0.998367	0.0014115	0.998491	0.00136839	0.998726	0.00190942	0.997612	0.000377558	0.994841	0.00185202	0.998632	0.00179793	0.995898	0.000941918	0.996494	0.000553433
	2.53353	0.999829	0.00267374	0.998509	0.00171239	0.998092	0.00117001	0.995796	0.00110318	0.998099	0.00118636	0.997973	0.000440573	0.994865	0.000770915	0.997726	0.000656976	0.996317	0.0026244	0.996582	0.000294367	0.998104	0.000761161	0.995402	0.00125914	0.994685	0.00143238
	2.60805	0.997662	0.000643928	0.999626	0.000623334	0.996896	0.00110827	0.998368	0.000156603	0.99558	0.00102442	0.99667	0.000197309	0.999728	0.00193951	0.99496	0.000808432	0.997699	3.9592e-05	0.994334	0.000521333	0.996221	0.000336056	0.996042	0.00218176	0.996044	0.00266154
	2.68256	0.997862	0.000793506	0.994495	0.00236788	0.997646	0.000614664	0.998422	0.000626207	0.998001	0.00107922	0.997107	0.00217287	0.996474	0.00140276	0.995256	0.00106679	0.995831	0.00083635	0.994576	0.00169118	0.997498	0.000286259	0.994095	0.000645304	0.999622	0.00110048
	2.75708	0.997591	0.000891126	0.996218	0.00229588	0.997635	0.00104364	0.994179	0.000658885	0.995909	0.000350399	0.994698	0.00144048	0.99685	0.000504007	0.998398	0.0019743	0.995171	0.00273376	0.99716	0.000473718	0.995465	0.000526622	0.995957	0.000612114	0.995671	0.000145147
	2.83159	1.00036	0.00143178	0.996506	0.00161613	0.993758	0.0021123	0.997842	0.00216762	0.996815	0.000538134	0.996509	0.00163391	0.995855	0.00117882	0.996287	0.000491914	0.996477	0.000896853	0.996824	0.000216776	0.997582	0.00389283	0.993105	0.00146835	0.998139	0.0010665
	2.90611	0.995268	0.00189173	0.998387	0.000798142	0.998108	0.000715891	0.994526	0.0013198	0.997115	0.00109585	0.995058	0.00169319	0.998369	0.00216561	0.995122	0.0007107	0.996521	0.00144771	0.99553	0.000651612	0.996316	0.00150208	0.997288	0.00110981	0.995745	0.00171952
	2.98062	1.00005	0.0027371	0.998559	0.00155646	0.997242	0.00123891	0.99441	0.000922179	0.997981	0.00123004	0.997637	0.000367843	0.99738	0.00187402	0.996402	0.000446484	0.994645	0.00144508	0.99695	0.000856163	0.997641	0.00213716	0.997445	0.00177964	0.997727	0.00175353
	3.05514	0.994731	0.00196788	0.996201	0.00116054	0.996065	0.00103201	0.995339	0.00133289	0.996861	0.000808027	0.996362	0.000712393	0.996519	0.00097022	0.998448	0.00210921	0.99476	0.000709634	0.995606	0.0033028	0.999035	0.00311831	0.996152	0.00105496	0.994565	0.000443313
	3.12966	0.998082	0.00313133	0.998142	0.000545786	0.996584	0.000319635	0.996526	0.00147901	0.995798	0.00105487	0.997868	0.00235147	0.998437	0.00107094	0.995799	0.000464519	0.997336	0.00126876	0.994569	0.00206936	0.9943	0.00150562	0.993613	0.000720979	0.993496	0.00128979
	3.20417	0.997702	0.00107447	0.999693	0.000653429	0.996017	0.000970978	0.995392	0.00165587	1.00008	0.000404728	0.996451	0.0015694	0.996465	0.00167563	0.997809	0.00231341	0.994983	0.00154823	0.996044	0.00121656	0.995089	0.00100157	0.993939	0.00141377	0.997858	0.00156916
	3.27869	0.99372	0.00113359	0.999683	0.00274682	0.998607	0.00163701	0.994381	0.000210104	0.995589	0.00150085	0.994502	0.0012103	0.997041	0.00116508	0.997463	0.00115996	0.995117	8.20744e-05	0.990858	0.000480821	0.995994	0.00161416	0.995516	0.00124961	0.992935	0.000481786
	3.3532	0.999775	0.000169536	0.994894	0.00153573	0.99536	0.000945215	0.997701	0.00192061	0.999149	0.00195221	0.999185	0.000715176	0.995886	0.00126934	0.996901	0.00118938	0.996753	0.00115462	0.994309	0.00178149	0.99503	0.000751099	0.995778	0.0013075	0.994625	0.00166876
	3.42772	0.99804	0.000697877	0.99777	0.00258353	0.996574	0.00116519	0.99699	0.00043861	0.994262	0.00132415	0.996198	0.00070481	0.996514	0.00276498	0.998139	0.00236569	0.996157	0.000933659	0.992866	0.00049942	0.994916	0.00144979	0.99524	0.00211787	0.996264	0.000290686
	3.50223	0.999089	0.00224839	0.996452	0.00177387	0.996498	0.000632538	0.995233	0.00145802	0.999668	0.00175786	0.995517	0.00336613	0.996462	0.00327809	0.996705	0.00207809	0.998559	0.000637879	0.992297	0.00221763	0.996661	0.000754377	0.996129	0.000972494	0.994355	0.000751218
	3.57675	0.993398	0.00141477	0.994989	0.00215861	0.997108	0.00120116	0.995504	0.000471111	0.996171	0.00027756	0.997577	0.000771517	0.996785	0.00134141	0.995675	0.00210622	0.993696	0.000945307	0.996421	0.0031135	0.995687	0.00141582	0.996881	0.00136928	0.994901	0.000573038
	3.65126	0.999909	0.0017865	0.993256	0.00117775	0.996667	0.00105269	0.994334	0.00102478	0.999303	0.002467	0.994356	0.00260921	0.998633	3.61714e-05	0.996191	0.00218206	0.995928	0.00069272	0.997657	0.00233053	0.996176	0.000476474	0.994726	0.00249363	0.994281	0.00199216
	3.72578	0.998132	0.000692936	0.995512	0.000162456	0.996259	0.000719623	0.997519	0.00181842	0.997507	0.000336726	0.996704	0.0007245	0.993797	0.00127403	0.995958	0.00170614	0.994238	0.000669777	0.995046	0.00245143	0.99982	0.000814624	0.994526	0.00154949	0.993604	0.00292607
	3.8003	0.99827	0.00216579	0.994226	0.00242004	0.996633	0.00216317	0.99491	0.00119945	0.995946	0.00016906	0.99764	0.000994668	0.995179	0.000857531	0.995852	0.00413498	0.99625	0.00125022	0.996487	0.00083648	0.996147	0.000790331	0.994821	0.00172927	0.997201	0.000466637
	3.87481	0.998943	0.00253769	0.996487	0.000669165	0.995764	0.00159129	0.994694	0.00221162	0.993026	0.0015184	0.995818	0.00143971	0.995134	0.00104561	0.993821	0.000385881	0.994345	0.00311448	0.993197	0.00132214	0.998045	0.000311717	0.992891	0.00109675	0.991355	0.00211016
	3.94933	0.993918	0.000291056	0.998541	0.00262686	0.994886	0.000760967	0.994003	0.00141225	0.997684	0.000199931	0.99756	0.00275725	0.994277	0.000279906	0.995706	0.000280737	0.995837	0.00214021	0.993138	0.000384165	0.994596	0.00146115	0.9931	0.000321274	0.990575	0.000346644
	4.02384	0.995995	0.000564277	0.995004	0.000971699	0.99666	0.000219117	0.996217	8.88981e-05	0.998797	0.00190439	0.994221	0.00144108	0.997391	0.000669712	0.994548	0.00115656	0.995335	0.000755229	0.994494	0.000552106	0.996734	0.000355857	0.995075	0.00199145	0.994195	0.00149367
	4.09836	0.995099	0.00143139	0.99487	0.00152942	0.995573	0.00166747	0.995466	0.00165118	0.995653	0.00158272	0.996425	0.00189868	0.997074	0.000721056	0.995002	0.00175561	0.994994	0.00141169	0.993356	0.00170428	0.994325	0.00115972	0.995184	0.00194468	0.997304	0.00159691
	4.17287	0.99765	0.00223364	0.995676	0.000551418	0.99329	0.00193599	0.996009	0.000990211	0.995411	0.00202753	0.993105	0.000726838	0.997858	0.0016685	0.99235	0.000302311	0.994426	0.00149233	0.995238	0.00265371	0.994664	0.00401368	0.993662	0.00179985	0.991732	0.00155359
	4.24739	0.996167	0.00119659	0.99605	0.0020821	0.995611	0.000104341	0.997797	0.000829949	0.997673	0.000879361	0.99625	0.00104964	0.995141	0.00191824	0.994647	0.00115711	0.99672	0.00195715	0.992227	0.00164634	0.997004	0.0029287	0.994877	0.00325948	0.993205	0.00112408
	4.32191	0.996449	0.00192307	0.994772	0.0020324	0.993924	0.00071638	0.994791	0.00057131	0.996687	0.00108358	0.992987	0.000589688	0.994197	0.00076652	0.995213	0.003098	0.99535	0.000815012	0.992961	0.000896676	0.994613	0.000925429	0.996608	0.000998557	0.994358	0.00164637
	4.39642	0.996477	0.000356453	0.999155	0.00160811	0.996706	0.000991648	0.992505	0.000445612	0.996256	0.00102928	0.993493	0.00179474	0.994345	0.00271461	0.99549	0.000651982	0.997347	0.00108299	0.994985	0.00151024	0.995249	0.00099035	0.995209	0.000571387	0.992476	0.000507965
	4.47094	0.995377	0.000568995	0.996299	0.000498877	0.995652	0.0018145	0.993296	0.00232103	0.995443	0.000774484	0.995674	0.00108656	0.996771	0.00301069	0.994739	0.000636247	0.99583	0.000930364	0.992249	0.0014504	0.99666	0.0015086	0.993561	0.000669282	0.995176	0.00219912
	4.54545	0.996818	0.000761623	0.997061	0.000250262	0.993836	0.000921258	0.997329	0.00028133	0.997451	0.0017502	0.995169	0.00109012	0.99641	0.000917778	0.997139	0.00143057	0.994411	0.00200228	0.993336	0.00272309	0.994808	0.00191318	0.996124	0.000958297	0.994203	0.00159769
	4.61997	0.996757	0.00132451	0.995403	0.00196784	0.993996	0.000990783	0.993709	0.00175428	0.998218	0.000671176	0.99338	0.00182951	0.994625	0.000658241	0.994146	0.000654426	0.997287	0.00195345	0.994454	0.000857813	0.992078	0.00332008	0.991259	0.00078324	0.994583	0.0010175
	4.69448	0.998475	0.000181522	0.995032	0.00293986	0.994743	0.0018395	0.995538	0.000981506	0.994753	0.00193008	0.995783	0.000933121	0.996632	0.000932259	0.995808	0.000569838	0.994809	0.000980844	0.992068	0.00118474	0.996678	0.0013691	0.99606	0.00195796	0.994312	0.000707888
	4.769	1.00015	0.00225385	0.994668	0.000903599	0.995269	0.000385064	0.99674	0.00227557	0.996017	0.000437626	0.996828	0.00262094	0.996907	0.00263064	0.994452	0.00204947	0.994288	0.00178882	0.993453	0.000988445	0.997037	0.00210506	0.99331	0.00177195	0.996103	0.00143148
	4.84351	0.998614	0.00133702	0.995456	0.000576045	0.994655	0.00183109	0.993726	0.00170522	0.996764	0.00139562	0.994762	0.00171521	0.994533	0.000343457	0.995276	0.00336078	0.995039	0.00105485	0.992707	0.00194414	0.992666	0.00184716	0.994304	0.000954061	0.992706	0.000700644
	4.91803	0.997333	0.000871159	0.993985	0.00196454	0.996052	0.00135126	0.992602	0.000879368	0.996097	0.00244082	0.995906	0.00140206	0.993211	0.00230182	0.992397	0.00284735	0.994072	0.000950334	0.99289	0.00125388	0.996398	0.00247983	0.992278	0.000822096	0.992662	0.0016294
	4.99254	0.996181	0.000177186	0.99358	0.00129112	0.995512	0.00107981	0.993045	0.00197359	0.998537	0.00261235	0.994782	0.000204703	0.997464	0.000888706	0.995166	0.00182997	0.99653	0.000723145	0.996144	0.0010836	0.996289	0.00171457	0.992748	0.00220092	0.991538	0.000388765
	5.06706	0.99659	0.00288197	0.995535	0.00270429	0.995611	0.00189527	0.995406	0.000481814	0.996284	0.00140603	0.994691	0.00194374	0.994038	0.00239744	0.993578	0.000371161	0.991822	0.000549519	0.991899	0.00191104	0.994482	0.00155976	0.993413	0.00116219	0.993042	0.00104565
	5.14158	0.993905	0.000680584	0.994606	0.000954343	0.99648	0.000425884	0.993305	0.00025325	0.994968	0.00221709	0.994551	0.00083101	0.993201	0.000533981	0.993184	0.000399129	0.990958	0.00105968	0.993922	0.000972136	0.994536	0.000691951	0.993515	0.00175642	0.991454	0.000889234
	5.21609	0.998168	0.00308672	0.993142	0.000808377	0.992952	0.000876119	0.994354	0.00213144	0.993698	0.00238839	0.991377	0.000899673	0.994691	0.00208833	0.99256	0.00345809	0.992848	0.000729206	0.994272	0.000682656	0.989584	0.00221517	0.99393	0.00184256	0.991859	0.00282831
	5.29061	0.997779	0.000306084	0.995527	0.00180748	0.997908	0.00272687	0.995219	0.00225492	0.995154	0.000605764	0.997005	0.00208846	0.994819	0.000504682	0.997228	0.00192042	0.992824	0.00167504	0.99036	0.000827185	0.994733	0.00147106	0.99063	0.00330653	0.992752	0.00109969
	5.36512	0.993273	0.00135426	0.997277	0.000856686	0.99346	0.00138841	0.994856	0.00187844	0.996856	0.0016278	0.994816	0.000259029	0.994022	0.00107967	0.9957	0.000759636	0.993344	0.00132097	0.992676	0.00114791	0.992338	0.00112116	0.992037	0.00181267	0.991905	0.000303698
	5.43964	0.993322	0.000614812	0.994972	0.00120815	0.995631	0.00111349	0.9934	0.00169658	0.996395	0.000598551	0.993069	0.00209348	0.995403	0.00224396	0.993129	0.000649341	0.990863	0.00100861	0.993589	0.000131095	0.994982	0.00215213	0.991933	0.00220478	0.990442	0.00135585
	5.51415	0.994961	0.00125765	0.99521	0.00169604	0.994594	0.00163519	0.996186	0.000420644	0.994032	0.00207977	0.993023	0.00170777	0.993609	0.00099022	0.993945	0.00242189	0.993931	0.00206798	0.989045	0.000261864	0.993708	0.00112289	0.992234	0.00245481	0.995814	0.00233775
	5.58867	0.992925	0.00115119	0.99225	0.00159128	0.993651	0.00222835	0.991565	0.00236931	0.992436	0.00303001	0.992151	0.00171735	0.993796	0.00178972	0.988701	0.00196183	0.989824	0.000861544	0.99033	0.00132486	0.988816	0.000523805	0.988062	0.000312954	0.988147	0.000292901
	5.66319	0.983813	0.00229104	0.983397	0.00259746	0.982559	0.000506463	0.980461	0.000953135	0.985333	0.00108521	0.980325	0.00115597	0.979609	0.00143867	0.982906	0.000810591	0.981555	0.000937028	0.981312	0.000592664	0.980928	0.000840606	0.98155	0.0017389	0.979842	0.00251378
	5.7377	0.980312	0.00104646	0.979996	0.00115631	0.976345	0.00214404	0.978337	0.00164781	0.97936	0.0008052	0.981119	0.00183919	0.977366	0.00169447	0.977233	0.000770906	0.98192	0.00224868	0.97637	0.00232053	0.979252	0.003473	0.975467	0.00211455	0.976594	0.00175231
	5.81222	0.977452	0.00254989	0.976961	0.000746378	0.977838	0.00269549	0.976103	0.00113828	0.977713	0.00322209	0.976261	0.00315746	0.974595	0.00235853	0.975585	0.00153417	0.975719	0.000951937	0.973732	0.00108591	0.974964	0.00216715	0.972142	0.000931306	0.972079	0.00115003
	5.88673	0.974233	0.00134445	0.976383	0.00230136	0.974773	0.00140747	0.974688	0.00192673	0.975192	0.00261582	0.972524	0.00249243	0.974033	0.00156828	0.971284	0.00169917	0.972541	0.0004225	0.969272	0.000467114	0.972296	0.00172955	0.970121	0.00170385	0.970647	0.00197182
	5.96125	0.97434	0.00224657	0.972914	0.00170338	0.968613	0.00182177	0.970217	0.00114714	0.976618	0.00239958	0.970211	0.000422304	0.97244	0.00307604	0.969933	0.000713786	0.971264	0.0010162	0.968385	0.00172182	0.970496	0.00176218	0.966191	0.00161293	0.967326	0.000912071
	6.03576	0.973591	0.00243569	0.971604	0.00275741	0.969758	0.000348714	0.970575	0.00180095	0.970952	0.00160221	0.967257	0.00135961	0.972648	0.00226078	0.970702	0.00157148	0.969466	0.00302008	0.970164	0.0014617	0.968233	0.00130442	0.966204	0.000501846	0.964662	0.00125807
	6.11028	0.966997	0.000971738	0.970298	0.00285889	0.96565	0.00076182	0.97081	0.00155495	0.969821	0.00288062	0.968983	0.000877854	0.968045	0.00178629	0.967523	0.00245313	0.9698	0.00106053	0.965637	0.000991027	0.967156	0.00160198	0.967864	0.000627224	0.966656	0.00176888
	6.1848	0.968246	0.00230202	0.966645	0.00174226	0.96693	0.00126536	0.967636	0.0021342	0.96747	0.000360341	0.969301	0.00180343	0.965047	0.00146611	0.966934	0.00198581	0.965749	0.00103072	0.964999	0.00162595	0.963042	0.000675603	0.964785	0.000555162	0.962452	0.00116538
	6.25931	0.968637	0.00199395	0.966401	0.00111421	0.966294	0.00119767	0.965816	0.00189912	0.969595	0.00109224	0.967643	0.00162442	0.968194	0.00211737	0.966696	0.00132128	0.96174	0.00120761	0.962738	0.000612737	0.965415	0.00351595	0.962601	0.00304982	0.96331	0.000523816
	6.33383	0.965988	0.00297182	0.965644	0.0021593	0.964917	0.00041786	0.964539	0.00124379	0.966505	0.00121082	0.965073	0.000339581	0.96517	0.000648703	0.964616	0.000971474	0.9641	0.00142849	0.961296	0.00079151	0.963445	0.00150613	0.961641	0.00131268	0.959827	0.00023353
	6.40834	0.967641	0.000977462	0.961897	0.00223395	0.962855	0.0020956	0.962121	0.00133465	0.962681	0.00052416	0.962908	0.000771429	0.961193	0.000300223	0.962283	0.00113793	0.959017	0.00341664	0.96144	0.00192725	0.960261	0.000955622	0.961297	0.000528025	0.959348	0.00103202
	6.48286	0.966987	0.00178891	0.965861	0.00386022	0.965217	0.00214296	0.963424	0.00278353	0.96244	0.00385773	0.961105	0.00179433	0.96154	0.00253386	0.96132	0.000447778	0.95891	0.00128084	0.956752	0.00060624	0.960633	0.00158079	0.960062	0.00302525	0.959048	0.000913582
	6.55737	0.962364	0.00196098	0.961174	0.00160386	0.960247	0.00103098	0.958555	0.00160199	0.962143	0.00174156	0.962395	0.00227413	0.96193	0.00107313	0.960718	0.00151492	0.960777	0.00190007	0.957434	0.000816119	0.959599	0.00162019	0.959784	0.00301646	0.957741	0.00137159
	6.63189	0.961071	0.00327958	0.959183	0.00108695	0.958625	0.00116635	0.962569	0.00256202	0.963558	0.00135127	0.957871	0.00103414	0.95699	0.00166477	0.959491	0.00173627	0.958566	0.00192914	0.958107	0.00250735	0.956538	0.00214018	0.957058	0.00132293	0.956029	0.00189308
	6.7064	0.96127	0.000273316	0.958677	0.000610938	0.96068	0.00179401	0.95891	0.00171869	0.960966	0.00248942	0.95924	0.000383831	0.958163	0.00248442	0.956981	0.00103436	0.959747	0.00178521	0.956785	0.00115313	0.957316	0.0004489	0.952962	0.00151638	0.957053	0.00301873
	6.78092	0.959038	0.000568366	0.956765	0.000835173	0.957431	0.00135013	0.959374	0.00163601	0.957001	0.000660525	0.958732	0.00197124	0.957053	0.00115445	0.959372	0.000921346	0.955508	0.00219101	0.955616	0.00244438	0.958264	0.00140246	0.952497	0.00165325	0.953644	0.00125737
	6.85543	0.955248	0.00225855	0.95764	0.00220627	0.957822	0.000844964	0.958027	0.00179985	0.959442	0.000688403	0.960825	0.00275422	0.95669	0.00105674	0.955598	0.00185224	0.95497	0.000450958	0.954877	0.00117921	0.955742	0.00182907	0.955101	0.00301942	0.954116	0.00190515
	6.92995	0.960368	0.0029568	0.960582	0.00193924	0.956847	0.00162097	0.953973	0.00202855	0.959301	0.00285247	0.956582	0.0014526	0.955666	0.00324561	0.955394	0.00211893	0.955794	0.000847389	0.953948	0.00204409	0.953917	0.00113191	0.954974	0.0006723	0.951635	0.00164837
	7.00447	0.958122	0.000695372	0.956761	0.00056884	0.958594	0.00414754	0.953036	0.00307273	0.955239	0.00169152	0.956223	0.000516749	0.956233	0.00177554	0.95495	0.00240444	0.951543	0.00158326	0.952095	0.00137319	0.95031	0.0017388	0.952083	0.0018558	0.950037	0.00105468
	7.07898	0.956429	0.00092347	0.956278	0.00174633	0.956284	0.000747119	0.952857	0.00161479	0.956369	0.00183008	0.953403	0.00130595	0.954905	0.00154526	0.9515	0.00146192	0.954258	0.00204419	0.953853	0.000882367	0.951395	0.00170069	0.95221	0.0020086	0.948905	0.00124547
	7.1535	0.95411	0.00119159	0.954336	0.00169858	0.954043	0.000979682	0.953695	0.000350675	0.957788	0.00203738	0.952435	0.00267787	0.953422	0.00284764	0.952723	0.000183237	0.951655	0.00135121	0.949249	0.00263394	0.950149	0.00175761	0.948087	0.00182395	0.950561	0.00146136
	7.22801	0.957091	0.00147066	0.953517	0.00105084	0.952095	0.00232122	0.952779	0.00192478	0.956976	0.00409921	0.953189	0.000955327	0.952248	0.00285006	0.950283	0.000371205	0.950977	0.00156667	0.950219	0.001723	0.952659	0.0015483	0.950426	0.00134364	0.949715	0.000632181
	7.30253	0.952048	0.000849869	0.9526	0.000441922	0.951311	0.00194846	0.949089	0.00168633	0.955464	0.000790664	0.952952	0.0027652	0.952238	0.00176501	0.952584	0.00207426	0.949276	0.00160941	0.948368	0.00105094	0.949591	0.00308743	0.946613	0.000413582	0.949095	0.0019376
	7.37704	0.955858	0.00133946	0.949907	0.00198503	0.951178	0.000704127	0.951126	0.00209249	0.952857	0.00207742	0.948837	0.000268678	0.954241	0.000541467	0.952577	0.00159471	0.950193	0.00227262	0.950179	0.00130665	0.949547	0.00306306	0.949891	0.00260098	0.948174	8.09498e-05
	7.45156	0.952847	0.00117781	0.951155	0.00115694	0.951668	0.001002	0.950785	0.00196	0.951677	0.00298994	0.949187	0.00105536	0.951541	0.00224195	0.9506	0.00276713	0.949063	0.00143107	0.947145	0.000659508	0.949877	0.0024818	0.948063	0.00307498	0.94296	0.000412181
	7.52608	0.952385	0.00240635	0.95114	0.00170479	0.95129	0.00283644	0.950304	0.00179062	0.948366	0.00187687	0.951301	0.00151988	0.95027	0.00162815	0.949307	0.00160044	0.948385	0.00172055	0.945787	0.00140467	0.950262	0.00380128	0.946557	0.00264746	0.944393	0.0013401
	7.60059	0.947976	0.000196246	0.950847	0.00219976	0.948926	0.0013729	0.950064	0.00124669	0.950435	0.00304438	0.949234	0.00205948	0.951264	0.00254014	0.949462	0.00190424	0.944062	0.00109789	0.945843	0.00237849	0.944063	0.00295611	0.945216	0.000501903	0.945217	0.00205635
	7.67511	0.952067	0.000615214	0.947312	0.00228753	0.947901	0.00200676	0.947915	0.00143422	0.949785	0.00307445	0.946904	0.000308181	0.947816	0.000439258	0.945023	0.00203923	0.945717	0.00111494	0.944751	0.00220079	0.94511	0.00206685	0.946978	0.00152032	0.942278	0.00215185
	7.74962	0.95068	0.00210125	0.948528	0.00136342	0.951023	0.00178956	0.948635	0.00269263	0.950215	0.00272415	0.949736	0.00167173	0.948122	0.00189776	0.948062	0.00223398	0.945104	0.000243911	0.943325	0.00194714	0.946425	0.00102306	0.942131	0.001464	0.941783	0.000637
	7.82414	0.949165	0.00271564	0.944967	0.000932405	0.946846	0.00200085	0.947985	0.000812438	0.950519	0.00167122	0.94687	0.00121522	0.945818	0.00262638	0.945348	0.00250357	0.945409	0.00208766	0.94428	0.00171123	0.945362	0.00351807	0.943945	0.00173931	0.939957	0.00239996
	7.89865	0.951867	0.00198606	0.950398	0.0018922	0.950089	0.00170283	0.948358	0.00182606	0.943718	0.00232951	0.94796	0.0016025	0.946744	0.00221047	0.941644	0.00240074	0.943828	0.0016181	0.944511	0.00172074	0.940665	0.00100439	0.944464	0.0033063	0.941002	0.00153808
	7.97317	0.948397	0.000765662	0.94675	0.00209733	0.948942	0.00175251	0.947655	0.00149383	0.949018	0.00341908	0.945551	0.00143759	0.948998	0.00142588	0.946209	0.00251369	0.944067	0.00196194	0.94057	0.000492979	0.942795	0.00223098	0.942734	0.00127051	0.940463	0.00249727
	8.04768	0.948821	0.00218529	0.946598	0.00321033	0.947245	0.000440511	0.944089	0.00333162	0.945827	0.00290593	0.944587	0.00129645	0.944896	0.00193006	0.945268	0.00219883	0.944555	0.00246208	0.940888	0.00222292	0.944188	0.00393156	0.944628	0.00355817	0.939486	0.00196495
	8.1222	0.948019	0.00263025	0.944304	0.00299978	0.94692	0.000535844	0.949129	0.00113732	0.946396	0.00175938	0.942059	0.00169684	0.943019	0.00164251	0.938838	0.00164236	0.943206	0.00312924	0.940912	0.000605375	0.941997	0.00224364	0.940007	0.00268212	0.938719	0.00231903
	8.19672	0.946686	0.00163049	0.946814	0.00166393	0.94523	0.0033273	0.946385	0.00116323	0.946852	0.00183332	0.942948	0.00213922	0.944365	0.0014803	0.940515	0.00189672	0.941104	0.00107352	0.940488	0.00110071	0.94007	0.00329624	0.939511	0.0017736	0.940396	0.00101738
	8.27123	0.944211	0.000526324	0.944521	0.00189508	0.943658	0.00291952	0.943145	0.000919519	0.943456	0.00367191	0.944249	0.000498923	0.944931	0.000843974	0.94186	0.00282262	0.9404	0.000252416	0.941152	0.00132648	0.939021	0.00354193	0.939834	0.00211572	0.936405	0.00235956
	8.34575	0.944587	0.00136415	0.945965	0.00360499	0.941613	0.00162839	0.942253	0.00122911	0.943342	0.00109674	0.945495	0.00215361	0.94251	0.00232564	0.941949	0.00168407	0.937565	0.000175343	0.939998	0.000260793	0.941066	0.00209979	0.938942	0.000958642	0.936897	0.00116687
	8.42026	0.946929	0.0010142	0.942774	0.00140177	0.940081	0.000781322	0.941135	0.00110419	0.942836	0.000727388	0.938338	0.00220046	0.942882	0.00143771	0.941224	0.00251283	0.939414	0.00186249	0.935265	0.00279853	0.939529	0.000279389	0.939431	0.00205655	0.934932	0.00147197
	8.49478	0.946063	0.001022	0.942697	0.00149486	0.943407	0.00145634	0.940614	0.00129712	0.94259	0.00125057	0.944155	0.00296564	0.938878	0.00193035	0.939414	0.0027578	0.939702	0.0012697	0.934673	0.0021633	0.938074	0.00156402	0.936685	0.00166904	0.935308	0.00165447
	8.56929	0.940466	0.00252619	0.941798	0.000847017	0.940776	0.00210177	0.941034	0.00244423	0.943604	0.00172549	0.941807	0.000540475	0.937052	0.00200121	0.939631	0.0013746	0.938659	0.00166117	0.936708	0.000638319	0.938024	0.00253985	0.935425	0.00243246	0.933552	0.00225794
	8.64381	0.938375	0.0029494	0.94092	0.00120017	0.939049	0.00109601	0.939576	0.000922259	0.93942	0.00308565	0.940004	0.00168465	0.940603	0.00357779	0.938674	0.000967153	0.938535	0.00209307	0.934781	0.000495361	0.936055	0.00227231	0.932829	0.00250025	0.936862	0.00277947
	8.71833	0.942716	0.0020154	0.939125	0.00107073	0.940867	0.00157782	0.936891	0.00110588	0.9413	0.00161604	0.938952	0.00215106	0.940803	0.00255644	0.937739	0.00209369	0.937988	0.000879577	0.933951	0.00181364	0.93839	0.00188481	0.934329	0.00197931	0.933346	0.00156573
	8.79284	0.942483	0.000976616	0.94119	0.00294794	0.942802	0.00393841	0.939178	0.00205192	0.939947	0.00179046	0.939594	0.000363243	0.937686	0.00265809	0.937882	0.00113646	0.936045	0.000926924	0.933299	0.00085437	0.938625	0.00294401	0.934316	0.00183926	0.935089	0.00221467
	8.86736	0.938565	0.00192821	0.938549	0.00188185	0.937748	0.000779159	0.938413	0.00142316	0.938792	0.000363888	0.934693	0.000807041	0.9377	0.00222069	0.935339	0.00212412	0.93826	0.00147376	0.932987	0.00104515	0.933823	0.0019637	0.931977	0.0022003	0.929415	0.000197039
	8.94187	0.938751	0.00401135	0.936419	0.00226501	0.940956	0.00141809	0.935979	0.00206292	0.939341	0.000958902	0.937643	0.000202569	0.939369	0.00387377	0.937479	0.00161563	0.936434	0.00241323	0.935272	0.000833601	0.934645	0.0023953	0.933412	0.00368476	0.930449	0.00353219
	9.01639	0.939672	0.0016232	0.939397	0.00343107	0.939261	0.00119157	0.937857	0.00239204	0.938944	0.00199683	0.938323	0.00343505	0.936201	0.00169865	0.93489	0.00224963	0.93672	0.00268374	0.935139	0.00157692	0.934645	0.000764254	0.931577	0.00176811	0.928608	0.000696698
	9.0909	0.939844	0.00223715	0.940661	0.00161227	0.937926	0.00291892	0.936312	0.00258656	0.935776	0.00127144	0.935333	0.00208161	0.936249	0.00169676	0.932805	0.00232895	0.934176	0.0020665	0.931698	0.00237985	0.933516	0.00172372	0.928654	0.00148901	0.931041	0.00138602
	9.16542	0.936177	0.00350343	0.937878	0.00231176	0.937282	0.00110503	0.933914	0.000309042	0.936147	0.00246205	0.935209	0.000669092	0.934274	0.00176248	0.934323	0.000986492	0.934347	0.00300845	0.931642	0.000330844	0.933235	0.00307825	0.930556	0.00278123	0.93025	0.000770789
	9.23993	0.938103	0.00203901	0.936203	0.00233566	0.936922	0.00175698	0.936294	0.00058123	0.940173	0.00187945	0.932413	0.000296016	0.935819	0.00103457	0.932501	0.00144496	0.931373	0.00163942	0.930584	0.00119899	0.933099	0.0035913	0.932478	0.00319383	0.92963	0.00236778
	9.31445	0.938121	0.00253563	0.940999	0.00383605	0.933542	0.000901793	0.935684	0.00188801	0.935533	0.00384888	0.935668	0.000741861	0.933215	0.00112709	0.932863	0.00234793	0.932932	0.00134342	0.931072	0.00272943	0.933558	0.00221418	0.929412	0.00144281	0.929689	0.00013383
	9.38897	0.936803	0.00247208	0.938606	0.00185577	0.936559	0.00253661	0.93569	0.00137065	0.936535	0.00148865	0.933124	0.00236633	0.933916	0.00174911	0.934094	0.000787297	0.929936	0.000514716	0.933291	0.00131771	0.929653	0.0017414	0.926856	0.00131623	0.924851	0.00235657
	9.46348	0.937144	0.00102954	0.935565	0.00147056	0.933603	0.000692722	0.934742	0.00105906	0.93795	0.00181147	0.935035	0.0024521	0.935538	0.00284693	0.929793	0.00142595	0.933601	0.0014644	0.928954	0.00216184	0.928252	0.0028401	0.930629	0.00225358	0.926577	0.00117671
	9.538	0.933653	0.00142092	0.936455	0.00205077	0.93376	0.00302283	0.933261	0.00157624	0.937186	0.00252422	0.9356	0.0015247	0.933521	0.00212038	0.933403	0.00276917	0.933002	0.00407085	0.930189	0.00327477	0.927343	0.00135124	0.926886	0.00175439	0.927798	0.00275201
	9.61251	0.93492	0.00201217	0.937249	0.00263368	0.935103	0.000932518	0.932681	0.00225237	0.935833	0.000361327	0.932648	0.00253193	0.932337	0.00210425	0.932961	0.00318171	0.934228	0.00219619	0.927083	0.00107112	0.930096	0.00180386	0.928464	0.00292444	0.927199	0.00212709
	9.68703	0.93326	0.00209774	0.933691	0.00242956	0.93529	0.00249226	0.934635	0.0019321	0.933881	0.00298538	0.931092	0.00121588	0.933979	0.00256817	0.931193	0.00178843	0.931345	0.00298496	0.929921	0.00139622	0.929336	0.00237227	0.926623	0.00256387	0.927971	0.000939733
	9.76154	0.934251	0.00341139	0.932259	0.0028823	0.931344	0.000461945	0.933905	0.00244195	0.932548	0.00149619	0.932163	0.0014656	0.932089	0.00248377	0.930991	0.00329716	0.929518	0.00168523	0.927323	0.00223509	0.929217	0.00120168	0.926542	0.00300572	0.926171	0.000170825
	9.83606	0.934136	0.000952544	0.933598	0.00137423	0.935215	0.00119694	0.929676	0.00153832	0.933609	0.0014183	0.929943	0.000983567	0.932709	0.00227927	0.931564	0.00244504	0.929916	0.00281603	0.925252	0.00208492	0.925593	0.00290031	0.927499	0.00187759	0.925924	0.00138203
	9.91057	0.932436	0.00206179	0.932421	0.00182385	0.930837	0.00295206	0.932802	0.00111908	0.933327	0.00206446	0.931869	0.00278889	0.931124	0.00279934	0.930256	0.00256597	0.931091	0.0011546	0.927492	0.000279072	0.926345	0.00133173	0.92492	0.00134861	0.925191	0.00219852
	9.98509	0.932803	0.00190239	0.93288	0.00131065	0.932431	0.000592944	0.93172	0.000926029	0.932409	0.00265005	0.931675	0.00305051	0.92948	0.00279419	0.929976	0.00157054	0.927443	0.000728029	0.925315	0.00183467	0.925895	0.00225449	0.927786	0.0026832	0.920967	0.000836698
	10.0596	0.93388	0.00465976	0.932588	0.00137916	0.931495	0.00175976	0.927484	0.00200345	0.932628	0.00111339	0.928586	0.00248546	0.928759	0.00303996	0.929186	0.00345087	0.928947	0.00106169	0.925711	0.000862007	0.927502	0.0027566	0.925766	0.0027958	0.923134	0.00161781
	10.1341	0.934344	0.00167618	0.929873	0.00271569	0.932397	0.00247949	0.931266	0.000629887	0.932335	0.000991331	0.928724	0.0012163	0.92937	0.00242774	0.926371	0.0014118	0.927826	0.00143837	0.926441	0.00122949	0.924796	0.0018374	0.927018	0.00299131	0.924007	0.00187074
	10.2086	0.931384	0.000989847	0.929902	0.00261512	0.930265	0.00312234	0.931017	0.00203091	0.932202	0.0013238	0.929937	0.00123823	0.929049	0.0010796	0.925264	0.00280428	0.928457	0.00286579	0.924381	0.00190049	0.923412	0.00306961	0.923442	0.00167269	0.92191	0.000732492
	10.2831	0.93134	0.00178333	0.928709	0.00258225	0.931062	0.00143496	0.930598	0.00206253	0.929653	0.00122195	0.928913	0.000290648	0.929963	0.00210338	0.928594	0.00347862	0.926184	0.00283832	0.922118	0.00290583	0.924351	0.00222996	0.924296	0.00194853	0.919761	0.00106183
	10.3577	0.931031	0.00297911	0.931539	0.00267476	0.931872	0.00143906	0.930688	0.00279557	0.928981	0.00271392	0.927119	0.00191355	0.929488	0.0012375	0.926114	0.00155245	0.926815	0.00114869	0.922407	0.00037278	0.922115	0.00155427	0.922263	0.0036085	0.920187	0.00140331
	10.4322	0.931073	0.00412751	0.929635	0.00155639	0.933847	0.00108984	0.929472	0.00282757	0.929028	0.00231682	0.927511	0.00151823	0.926136	0.00108952	0.926153	0.00232227	0.926894	0.00199688	0.924271	0.00118609	0.922009	0.00156068	0.922351	0.00143248	0.922046	0.00188571
	10.5067	0.931163	0.00271247	0.930362	0.00188396	0.927685	0.00315352	0.930415	0.00157719	0.92839	0.00126704	0.926237	0.00160432	0.928224	0.000215722	0.925023	0.000940171	0.925985	0.00096174	0.923395	0.00138719	0.925026	0.0026485	0.919029	0.00172706	0.920225	0.000975573
	10.5812	0.932723	0.00276923	0.92808	0.0020926	0.928129	0.00379207	0.929133	0.00231385	0.928522	0.00227611	0.92721	0.00159536	0.929314	0.000566774	0.926402	0.0035438	0.925386	0.00119598	0.922326	0.00318081	0.922132	0.00149614	0.921055	0.00235664	0.918331	0.00279706
	10.6557	0.930745	0.00275265	0.926799	0.00167015	0.925808	0.00232312	0.925149	0.00211217	0.929624	0.00195717	0.92852	0.00255537	0.925126	0.000801914	0.924657	0.00241063	0.923913	0.00102463	0.920979	0.00104066	0.922114	0.00289153	0.922314	0.00182221	0.917644	0.000822597
	10.7302	0.929421	0.0013159	0.924831	0.00252909	0.926365	0.00213547	0.926898	0.00159396	0.925756	0.000735083	0.927997	0.00205667	0.924818	0.00075156	0.923323	0.00162639	0.925763	0.00277339	0.921263	0.00157661	0.922238	0.000640638	0.917737	0.00198073	0.917328	0.00124029
	10.8048	0.929266	0.00226245	0.928784	0.00289513	0.923857	0.00184283	0.927486	0.00206133	0.927673	0.00195165	0.925087	0.00183624	0.926646	0.00227019	0.920941	0.00275707	0.924897	0.00223651	0.92125	0.00211485	0.920812	0.00131527	0.917352	0.000408535	0.91713	0.00212007
	10.8793	0.93093	0.00307213	0.926817	0.00261709	0.926827	0.00389732	0.923836	0.00164792	0.928309	0.00179372	0.926377	0.00107002	0.924626	0.000500557	0.922916	0.00259589	0.925451	0.00345512	0.921155	0.00218866	0.920739	0.0018161	0.918095	0.000907751	0.917329	0.00171778
	10.9538	0.927496	0.00227346	0.928067	0.00221591	0.928662	0.00143091	0.926875	0.0011726	0.926735	0.00351056	0.925331	0.000515909	0.924697	0.00119673	0.923357	0.00344642	0.924387	0.00188268	0.921717	0.00172634	0.918684	0.00196473	0.91889	0.00186426	0.913934	0.00109012
	11.0283	0.927063	0.00271689	0.923989	0.00165929	0.925494	0.00226898	0.927332	0.000617901	0.926036	0.001864	0.923442	0.000923892	0.92492	0.00336933	0.923516	0.00129446	0.919458	0.00112568	0.917345	0.00042627	0.917397	0.0020549	0.915926	0.00232388	0.915927	0.00132512
	11.1028	0.928245	0.00167701	0.926615	0.00306888	0.926453	0.00410846	0.924235	0.00237974	0.92441	0.00247681	0.922349	0.00139801	0.923851	0.000986181	0.922882	0.00168369	0.920404	0.00118185	0.920778	0.00188406	0.916305	0.000916073	0.917149	0.0017144	0.915036	0.000461968
	11.1773	0.925714	0.00165077	0.927337	0.00212317	0.9232	0.00247203	0.926972	0.00201594	0.924635	0.00143926	0.925725	0.000836426	0.92226	0.00254169	0.923502	0.000456314	0.919799	0.00241237	0.919813	0.000830397	0.919948	0.00171934	0.91512	0.00160013	0.916773	0.00141331
	11.2519	0.925068	0.00129078	0.92718	0.00180581	0.92574	0.00242073	0.923263	0.00197779	0.923932	0.00175502	0.923404	0.0018577	0.923303	0.00226578	0.921996	0.00143796	0.921659	0.00166833	0.917308	0.00149293	0.916738	0.00102141	0.917645	0.0012521	0.914144	0.00107332
	11.3264	0.92612	0.00250482	0.925967	0.00349663	0.925184	0.00234646	0.926589	0.00389021	0.923426	0.00197585	0.921234	0.00101581	0.92344	0.000794737	0.922263	0.00303834	0.92127	0.00232341	0.918904	0.00225836	0.917547	0.00230135	0.913897	0.000195718	0.913492	0.00289918
	11.4009	0.928278	0.00229768	0.924267	0.00143401	0.923105	0.00177756	0.926539	0.00226312	0.924994	0.00112245	0.923278	0.0020372	0.923021	0.00258294	0.920735	0.0014606	0.918421	0.00232238	0.918248	0.00299727	0.918214	0.0032077	0.914107	0.00346709	0.91481	0.001919
	11.4754	0.926793	0.00237014	0.926344	0.00154774	0.923553	0.00343319	0.92201	0.00121246	0.922702	0.00260599	0.918245	0.000803152	0.923741	0.00323335	0.919419	0.00272551	0.91747	0.000854911	0.916784	0.00135455	0.915922	0.00226263	0.915384	0.00179854	0.914118	0.000829878
	11.5499	0.925343	0.00269121	0.925262	0.00161806	0.927025	0.00326005	0.921922	0.00238856	0.924396	0.00143248	0.92205	0.0014498	0.922654	0.00152965	0.920786	0.0042007	0.920541	0.000900397	0.914857	0.00363929	0.918846	0.0013051	0.913534	0.00116864	0.913146	0.00166144
	11.6244	0.926545	0.00260902	0.92645	0.00237204	0.921838	0.00280386	0.921337	0.000621036	0.923827	0.00145935	0.923677	0.00053651	0.923949	0.000342366	0.920379	0.000553647	0.918944	0.00255624	0.915883	0.000820452	0.914823	0.00139599	0.915542	0.00155425	0.915747	0.00107331
	11.6989	0.921027	0.0012724	0.927037	0.00122505	0.919854	0.000525914	0.920825	0.00228066	0.922132	0.00171249	0.92127	0.0019797	0.919561	0.00237587	0.91796	0.00144939	0.918651	0.0015535	0.915342	0.00375769	0.914199	0.00284898	0.911867	0.00115576	0.911366	0.000423584
	11.7735	0.921312	0.000365163	0.926474	0.00404934	0.921579	0.00318183	0.922383	0.000336081	0.92312	0.00202486	0.918323	0.000564912	0.92127	0.00410628	0.917461	0.00286874	0.918816	0.00184937	0.913637	0.00153619	0.915169	0.00266546	0.913232	0.00245074	0.911247	0.00197216
	11.848	0.921067	0.00189866	0.919562	0.000397218	0.922529	0.00214561	0.922793	0.00217459	0.922081	0.00236729	0.919942	0.00172056	0.921567	0.000785572	0.917364	0.000654677	0.914095	0.0016269	0.915419	0.00193023	0.915119	0.00206502	0.91073	0.000610896	0.911479	0.00263607
	11.9225	0.92428	0.00158915	0.921402	0.000391158	0.92444	0.00251118	0.923413	0.00391136	0.923175	0.00246306	0.920403	0.00317014	0.921262	0.00137589	0.91797	0.001558	0.916876	0.00326466	0.911416	0.00289572	0.914941	0.00295235	0.912532	0.00324839	0.910582	0.00131243
	11.997	0.920165	0.00159064	0.920133	0.000614533	0.921044	0.00155377	0.919904	0.000857528	0.920676	0.00311646	0.91919	0.00218533	0.920386	0.00171491	0.917344	0.000791483	0.916088	0.00237235	0.915495	0.00099885	0.913144	0.0023177	0.912229	0.00389976	0.911882	0.00175087
	12.0715	0.920848	0.000495717	0.921817	0.00398223	0.919016	0.00267415	0.916828	0.00162063	0.920475	0.00149612	0.918194	0.00113264	0.922561	0.00157081	0.918694	0.000687233	0.914605	0.000871221	0.914953	0.00226559	0.914008	0.00258279	0.912652	0.00239394	0.910258	0.000745039
	12.146	0.924179	0.00158648	0.921708	0.00211216	0.922571	0.00207612	0.920631	0.000938864	0.918563	0.00033708	0.920023	0.00192346	0.919312	0.00248237	0.917268	0.00207287	0.913802	0.00067146	0.913465	0.00209721	0.913355	0.00187018	0.911904	0.00139628	0.910016	0.00244991
	12.2206	0.922147	0.00232885	0.919966	0.00126491	0.920364	0.00121013	0.919383	0.00220675	0.918661	0.000404241	0.918632	0.00182683	0.919641	0.00156222	0.916867	0.00210512	0.915495	0.00139597	0.912057	0.000619465	0.910221	0.00253948	0.911678	0.00166017	0.907208	0.000551497
	12.2951	0.921252	0.00174769	0.920954	0.00357834	0.921282	0.00101741	0.92111	0.00185812	0.92006	0.00159244	0.917791	0.00243501	0.915924	0.00284158	0.916857	0.000976919	0.915385	0.000452442	0.913963	0.00149231	0.912171	0.00234486	0.908344	0.00207422	0.906108	0.003327
	12.3696	0.920152	0.00488893	0.919979	0.00254062	0.919887	0.00303345	0.920589	0.000794804	0.920168	0.00266904	0.916452	0.00135943	0.920235	0.00263656	0.914723	0.000608523	0.912439	0.000488934	0.912981	0.00318145	0.911564	0.00212444	0.909241	0.000274587	0.908976	0.00197738
	12.4441	0.923914	0.0029645	0.918648	0.00140805	0.917868	0.00279837	0.91761	0.00190187	0.920126	0.00215397	0.920316	0.00204649	0.917412	0.00395081	0.91707	0.00305223	0.914796	0.00105351	0.90887	0.00199155	0.911126	0.00147543	0.908592	0.00252047	0.907636	0.00053941
	12.5186	0.921504	0.00115492	0.917976	0.00153015	0.919146	0.00275633	0.917834	0.000775309	0.917068	0.00113824	0.915255	0.00119674	0.919588	0.00108468	0.914257	0.00138851	0.911939	0.00267519	0.909623	0.00139315	0.910464	0.00139634	0.907911	0.0013653	0.907397	0.000125464
	12.5931	0.918882	0.00262788	0.920588	0.00218521	0.917594	0.00223386	0.921155	0.00169175	0.920466	0.00180704	0.918775	0.0027636	0.916248	0.00109721	0.914028	0.00274052	0.912205	0.00124782	0.910008	0.00193754	0.908942	0.00316223	0.907406	0.00190146	0.907258	0.000428502
	12.6677	0.919987	0.00174561	0.918374	0.00148444	0.919089	0.00376945	0.91854	0.00197833	0.918011	0.00288589	0.917472	0.0010216	0.918775	0.00329467	0.914396	0.000841039	0.91133	0.00106951	0.911513	5.57056e-05	0.911143	0.00245098	0.906118	0.00279157	0.906308	0.00116174
	12.7422	0.920882	0.00271942	0.91988	0.00166654	0.916502	0.00118818	0.918294	0.00218351	0.915022	0.00253392	0.917506	0.00250363	0.91755	0.000507697	0.912138	0.00201147	0.913732	0.00198412	0.908823	0.00151496	0.908971	0.00243577	0.905815	0.00136803	0.90531	0.00297642
	12.8167	0.920094	0.00289218	0.918217	0.00325211	0.920004	0.00233906	0.917852	0.00350802	0.913202	0.000654006	0.917573	0.00261523	0.91659	0.00240997	0.911819	0.0023749	0.911048	0.00222842	0.909248	0.00329072	0.908673	0.00184128	0.904917	0.00292242	0.905551	0.00125517
	12.8912	0.918657	0.00179368	0.919764	0.00229349	0.918574	0.00212852	0.91738	0.0030535	0.9161	0.00128067	0.916343	0.00217982	0.914891	0.00190075	0.91251	0.00157595	0.912644	0.00325437	0.910014	0.000882478	0.909707	0.00234237	0.906319	0.00158888	0.903989	0.000930249
	12.9657	0.920685	0.00205888	0.918305	0.00215129	0.918286	0.00241148	0.916227	0.000369181	0.917091	0.00168965	0.915048	0.00106174	0.916819	0.00190194	0.911069	0.000239315	0.911512	0.00153671	0.90693	0.00108167	0.907257	0.00232701	0.905804	0.00105206	0.904808	0.00209383
	13.0402	0.919507	0.0018722	0.916637	0.00294922	0.919606	0.001173	0.918555	0.0011055	0.915141	0.00210872	0.915393	0.000534669	0.914583	0.00294744	0.910482	0.0017194	0.910468	0.00211803	0.909685	0.00245001	0.906875	0.00138251	0.906759	0.00132005	0.90636	0.00234317
	13.1148	0.918207	0.00299409	0.919236	0.00198275	0.916591	0.00216247	0.916649	0.000403458	0.913578	0.000622327	0.914875	0.000598416	0.91295	0.000787711	0.912578	0.00133379	0.912115	0.00114991	0.906397	0.000918938	0.909197	0.00180208	0.906672	0.00370309	0.904695	0.000565631
	13.1893	0.915962	0.000660657	0.914565	0.00227358	0.917491	0.0028564	0.916505	0.00183941	0.914914	0.00195831	0.913587	0.000436701	0.912824	0.000795569	0.913896	0.00347876	0.91012	0.00224232	0.907902	0.00310374	0.908273	0.00328771	0.90682	0.0023507	0.90537	0.000506616
	13.2638	0.917874	0.00173596	0.916704	0.00444134	0.914604	0.00206337	0.916023	0.00185472	0.914293	0.0031191	0.912594	0.00133894	0.91071	0.00261384	0.911519	0.00332155	0.910013	0.00234902	0.908348	0.00170047	0.906849	0.00176266	0.906905	0.00322982	0.902542	0.0018718
	13.3383	0.915734	0.00316344	0.916827	0.000893448	0.913148	0.001715	0.917447	0.00218566	0.913068	0.00262576	0.914666	0.0017987	0.911427	0.00155558	0.909842	0.0012562	0.906375	0.00176352	0.907765	0.000387427	0.905354	0.00246429	0.903307	0.00145897	0.899977	0.00158638
	13.4128	0.916376	0.00156876	0.916376	0.00356704	0.915607	0.00432869	0.913637	0.0027806	0.913581	0.000950937	0.914009	0.00277895	0.913046	0.00185306	0.91119	0.00125573	0.906598	0.00163164	0.906903	0.000877417	0.908049	0.00301134	0.902975	0.00307012	0.901861	0.0010781
	13.4873	0.91729	0.00264568	0.913701	0.00270941	0.915926	0.00275473	0.914793	0.00183186	0.915062	0.00067537	0.91475	0.00186506	0.912478	0.00126953	0.912008	0.00257295	0.90956	0.00141138	0.90571	0.00104461	0.907459	0.00204847	0.902224	0.00135171	0.901122	0.00240188
	13.5618	0.918431	0.00205461	0.918162	0.00389845	0.916868	0.00281147	0.914598	0.000723446	0.916451	0.00119129	0.91355	0.00107267	0.914107	0.0029428	0.912356	0.00170425	0.906738	0.00108568	0.905914	0.00241222	0.906853	0.00167309	0.902698	0.00184389	0.900276	0.00147738
	13.6364	0.916158	0.00125244	0.918305	0.00290004	0.91365	0.000990646	0.913016	0.00146439	0.914182	0.00135243	0.910566	0.000507336	0.912274	0.0020874	0.907862	0.00293136	0.907066	0.00163959	0.904029	0.000518132	0.904599	0.00244057	0.899841	0.000379633	0.901599	0.00102688
	13.7109	0.918301	0.00315977	0.916098	0.00285189	0.914978	0.00409812	0.913623	0.00177145	0.915464	0.00131189	0.912586	0.00211094	0.912404	0.00340511	0.9099	0.00123432	0.908472	0.00233966	0.906128	0.00199764	0.901627	0.00241108	0.9039	0.00112323	0.898467	0.00161078
	13.7854	0.915018	0.00155187	0.917694	0.00219998	0.91352	0.00175119	0.912958	0.0017705	0.912641	0.000873194	0.911426	0.00167783	0.911065	0.00361418	0.910925	0.00173698	0.906273	0.00221568	0.905953	0.00167034	0.904554	0.00109277	0.902594	0.00186906	0.900911	0.00237531
	13.8599	0.917585	0.000631098	0.913973	0.00217157	0.912219	0.00245377	0.913759	0.00125051	0.911501	0.00318496	0.911316	0.00243142	0.910049	0.00151498	0.908021	0.00210519	0.908639	0.00090671	0.90457	0.00169081	0.903008	0.00124051	0.898845	0.00105831	0.900733	0.000334717
	13.9344	0.915824	0.00275108	0.915182	0.0027722	0.915293	0.00238351	0.912043	0.00161529	0.913317	0.000696679	0.910795	0.00178017	0.909603	0.00172178	0.907993	0.00138325	0.905761	0.00213577	0.902886	0.00450875	0.90364	0.0022047	0.902259	0.000315034	0.898456	0.000951556
	14.0089	0.914169	0.00211656	0.913003	0.00220023	0.911982	0.00143998	0.91263	0.00398569	0.911009	0.00116846	0.911952	0.00312302	0.912268	0.00177626	0.909137	0.00331941	0.906115	7.67174e-05	0.90443	0.00213762	0.902086	0.00127045	0.90112	0.00229366	0.899658	0.000115274
	14.0834	0.914889	0.00139698	0.913855	0.00335603	0.911754	0.00167489	0.91398	0.00177975	0.910453	0.00130509	0.909674	0.00147257	0.910038	0.00230031	0.911391	0.00283436	0.906509	0.00339203	0.903314	0.00224031	0.901828	0.00303405	0.899846	0.00146014	0.902222	0.00125673
	14.158	0.915257	0.0014323	0.913991	0.00112259	0.911817	0.00214285	0.913029	0.00120062	0.915368	0.00162577	0.910751	0.00311239	0.909781	0.00224434	0.908161	0.00156599	0.905475	0.00134167	0.902746	0.00081072	0.901835	0.00285617	0.898741	0.00202255	0.897606	0.00140431
	14.2325	0.915849	0.00207559	0.915159	0.00207964	0.911805	0.00192092	0.911428	0.000882864	0.912527	0.0022082	0.910222	0.0023021	0.908966	0.00101662	0.907842	0.00240534	0.906503	0.00270186	0.901466	0.00228687	0.902349	0.00214223	0.903098	0.002022	0.895677	0.0006903
	14.307	0.913834	0.00262954	0.913754	0.00317046	0.913604	0.00303678	0.911463	0.000327478	0.910833	0.00108212	0.909955	0.00164788	0.909962	0.00129202	0.906982	0.00206864	0.908314	0.00110192	0.904879	0.000643193	0.899488	0.00288905	0.897804	0.00103827	0.89636	0.00135209
	14.3815	0.914557	0.00236274	0.915621	0.00317357	0.911938	0.00178409	0.910985	0.00148754	0.913068	0.00395031	0.90754	0.000360131	0.909218	0.0027889	0.907358	0.00289631	0.905503	0.00179495	0.901745	0.000310056	0.902405	0.00397708	0.898416	0.00236949	0.896349	0.00177797
	14.456	0.913689	0.00219185	0.911263	0.00380624	0.909907	0.00187544	0.910619	0.00249219	0.90912	0.001218	0.907484	0.00225718	0.906869	0.00133722	0.906809	0.0026028	0.905439	0.00215402	0.900928	0.00160488	0.898437	0.000854515	0.897276	0.00143784	0.89724	0.00165529
	14.5305	0.914287	0.00275885	0.913922	0.0013357	0.909391	0.00172406	0.911658	0.00106909	0.91089	0.00201973	0.909516	0.00208354	0.910186	0.00219061	0.90429	0.00194467	0.904392	0.000640089	0.900657	0.000936606	0.900122	0.0015483	0.900408	0.000949735	0.897128	0.00116241
	14.6051	0.910898	0.00126992	0.912425	0.00307475	0.912882	0.00235586	0.910963	0.00201768	0.910661	0.00201428	0.910965	0.000964033	0.909073	0.00203681	0.906256	0.00102883	0.903933	0.00187511	0.902302	0.000808428	0.901831	0.00246614	0.897457	0.00165732	0.89478	0.00109259
	14.6796	0.91174	0.00222094	0.911568	0.000851738	0.912225	0.000696309	0.911372	0.00133434	0.911264	0.00181012	0.909264	0.0012552	0.908067	0.00198017	0.903829	0.00222175	0.905967	0.00104213	0.898887	0.00155662	0.899362	0.00210382	0.899984	0.00253257	0.89674	0.00167482
	14.7541	0.913006	0.0012098	0.915238	0.00304155	0.912177	0.00318601	0.910293	0.0017924	0.90792	0.0012453	0.907465	0.00324598	0.908604	0.00334704	0.905886	0.00189477	0.90199	0.000779261	0.897682	0.000304246	0.898719	0.00267021	0.89699	0.00142701	0.894277	0.00102488
	14.8286	0.913666	0.0014167	0.909673	0.0040847	0.91159	0.000712217	0.91248	0.00292912	0.912419	0.000625272	0.909022	0.00121244	0.907941	0.00319485	0.904451	0.00259153	0.903017	0.00027027	0.896373	0.0016673	0.899782	0.00290205	0.897079	0.00247482	0.896522	0.00231807
	14.9031	0.914549	0.00180196	0.912694	0.00257678	0.910996	0.00268897	0.910686	0.00178586	0.912903	0.00105973	0.909017	0.000317297	0.907556	0.001116	0.905164	0.00298435	0.902673	0.000572844	0.900796	0.00182848	0.898597	0.000972329	0.897338	0.00205234	0.895724	0.00194503
	14.9776	0.90992	0.00194487	0.912387	0.00203281	0.91188	0.00116618	0.909559	0.00099968	0.908208	0.00112684	0.905284	0.00140954	0.906885	0.00171105	0.905543	0.00146327	0.902467	0.00287963	0.900206	0.00166562	0.901461	0.00255374	0.896133	0.00177115	0.894885	0.000715224
	15.0521	0.91172	0.00183305	0.910127	0.000529447	0.908873	0.00099266	0.908892	0.00355865	0.907741	0.00120214	0.906641	0.000626734	0.907788	0.00174704	0.904372	0.00116552	0.903225	0.00304353	0.899283	0.00176426	0.898295	0.00116576	0.896857	0.00252274	0.891954	0.000398599
	15.1267	0.912281	0.00193286	0.911375	0.00311774	0.908566	0.00308169	0.908357	0.000706783	0.908645	0.00238115	0.906149	0.000748038	0.907625	0.00171779	0.903418	0.00246739	0.902546	0.00103633	0.898321	0.00308939	0.899555	0.000684473	0.896482	0.00163408	0.893248	0.00215585
	15.2012	0.911559	0.00207234	0.911367	0.0024011	0.911147	0.00106788	0.910501	0.00178608	0.90772	0.00127157	0.904441	0.000287768	0.907687	0.00339135	0.902918	0.00233486	0.904492	0.00142521	0.897542	0.00052699	0.898784	0.00109024	0.895993	0.00349513	0.892929	0.000448749
	15.2757	0.910552	0.00304936	0.91011	0.00288578	0.91012	0.0022831	0.906783	0.00287952	0.907275	0.000372039	0.907199	0.00104248	0.907781	0.00109666	0.903479	0.000840438	0.901827	0.00175096	0.900028	0.0022751	0.900817	0.00268777	0.895793	0.00239	0.892202	0.00133585
	15.3502	0.909536	0.00200701	0.9122	0.00398397	0.907914	0.00242719	0.907976	0.00187335	0.908351	0.00294686	0.907601	0.00171053	0.905304	0.000872461	0.901677	0.000790921	0.901149	0.0032002	0.899352	0.000280893	0.897583	0.00211014	0.895377	0.00196796	0.892582	0.002224
	15.4247	0.910053	0.00179553	0.911294	0.00420574	0.909659	0.00199078	0.907197	0.00234122	0.907288	0.0037908	0.904443	0.00124084	0.901949	0.000403513	0.901518	0.00373866	0.898672	0.00215059	0.898932	0.00211915	0.894533	0.00159311	0.894652	0.00182447	0.894067	0.000977281
	15.4992	0.909765	0.00278644	0.910243	0.00299125	0.912335	0.00203866	0.908413	0.00403842	0.906228	0.00155791	0.907405	0.000644971	0.90443	0.000641965	0.90166	0.00127896	0.901251	0.00255115	0.896569	0.00132664	0.897937	0.000780497	0.892071	0.00195703	0.888332	0.00171937
	15.5738	0.9126	0.00232957	0.908839	0.0032423	0.909308	0.00124582	0.907411	0.000826784	0.904965	0.00385199	0.902041	0.000562994	0.903375	0.000460792	0.905797	0.00322434	0.897493	0.00205657	0.900007	0.00192591	0.895727	0.00320326	0.89263	0.00122037	0.892281	0.000680586
	15.6483	0.910208	0.00117986	0.912593	0.000928877	0.907311	0.000461237	0.905121	0.00191342	0.90518	0.00174183	0.903812	0.000511048	0.905319	0.00246056	0.903144	0.00330041	0.902462	0.00102872	0.896019	0.00199305	0.895091	0.000686907	0.893255	0.00051374	0.891956	0.00160359
	15.7228	0.91003	0.00409964	0.909139	0.00241619	0.909005	0.00249435	0.907151	0.00265541	0.904912	0.002137	0.906034	0.0032165	0.904555	0.000784249	0.898355	0.00171585	0.898738	0.00243065	0.89342	0.00167691	0.894448	0.00187652	0.891001	0.00238781	0.894256	0.00182673
	15.7973	0.910556	0.00229682	0.907966	0.00174229	0.907878	0.00259856	0.906387	0.000803621	0.905738	0.00177347	0.90469	0.00120461	0.904382	0.0011107	0.901803	0.00128566	0.900248	0.000791817	0.89702	0.00156462	0.89398	0.00135902	0.894351	0.00099235	0.891061	0.00135415
	15.8718	0.908077	0.00050776	0.908722	0.00212646	0.906706	0.00420209	0.907998	0.000551337	0.905703	0.000808527	0.904253	0.00202579	0.904347	0.00347171	0.902988	0.00198543	0.89813	0.00200851	0.89603	0.00139263	0.895976	0.00200352	0.894435	0.00199274	0.888813	0.00125236
	15.9463	0.910304	0.00232345	0.907376	0.00100712	0.91042	0.0043405	0.904026	0.0016736	0.904536	0.00185597	0.905955	0.000873385	0.903761	0.00170958	0.902999	0.00271488	0.898666	0.00185828	0.897293	0.00292816	0.8952	0.0012513	0.894981	0.00193647	0.889165	0.00172497
	16.0209	0.906991	0.00027244	0.908502	0.00227569	0.907062	0.00130068	0.905972	0.00238017	0.902361	0.00133199	0.904211	0.00274639	0.906093	0.0034585	0.900343	0.00147548	0.898005	0.00090969	0.895435	0.00154992	0.893606	0.00299121	0.892523	0.00177399	0.890627	0.00282367
	16.0954	0.912795	0.00141826	0.90932	0.00269715	0.904406	0.00250526	0.908116	0.00128685	0.90633	0.00149625	0.905033	0.00193389	0.905908	0.00358119	0.898959	0.000652881	0.898614	0.00277347	0.893556	0.00407497	0.895152	0.0024587	0.889579	0.00148251	0.889226	0.0009895
	16.1699	0.906562	0.000890928	0.908376	0.00398349	0.905061	0.000830458	0.907541	0.0012335	0.903875	0.00207865	0.903111	0.0027956	0.905333	0.00171875	0.899845	0.00246619	0.899692	0.00176785	0.894476	0.00139663	0.892302	0.00318156	0.891007	0.00171527	0.888659	0.000539669
	16.2444	0.909379	0.00258962	0.905554	0.00286045	0.906303	0.00194633	0.909007	0.00162759	0.903337	0.00212443	0.901987	0.00163921	0.903498	0.00321198	0.89805	0.00197196	0.898019	0.00328918	0.894695	0.000658553	0.893875	0.00193461	0.889946	0.00258013	0.889185	0.00123548
	16.3189	0.90988	0.00121806	0.907304	0.00316416	0.906479	0.00300764	0.904553	0.00188316	0.903214	0.00234647	0.902158	0.00161883	0.89982	0.00321222	0.900847	0.00267183	0.896833	0.00179466	0.89575	0.00185175	0.891733	0.000945249	0.889066	0.000405873	0.889003	0.000876261
	16.3934	0.904572	0.000483478	0.909267	0.0022551	0.905355	0.00223277	0.903949	0.00170239	0.903384	0.00105292	0.902633	0.00210926	0.901275	0.00434371	0.898977	0.00240813	0.895744	0.000308166	0.894369	0.00171609	0.891622	0.00301844	0.888105	0.00223189	0.886518	0.00163611
	16.4679	0.906958	0.00276742	0.909133	0.00351997	0.907118	0.00176413	0.905479	0.00214646	0.903354	0.00109075	0.902045	0.00228667	0.903679	0.00165304	0.899216	0.00313756	0.897361	0.000634344	0.891773	0.00228597	0.892487	0.00201713	0.88834	0.00179252	0.886621	0.00211799
	16.5425	0.908204	0.000678448	0.907472	0.000853088	0.90691	0.00256381	0.903944	0.001779	0.899662	0.00113937	0.902436	0.00218818	0.900758	0.00208938	0.902155	0.00353672	0.899277	0.00133316	0.894141	0.00235828	0.890964	0.00108914	0.88876	0.00213717	0.88675	0.00102702
	16.617	0.909267	0.00192077	0.907106	0.00185703	0.904995	0.00170868	0.905498	0.00260388	0.901918	0.0026867	0.901508	0.001973	0.900235	0.00230301	0.901923	0.00142484	0.897044	0.00248217	0.891538	0.00126895	0.891211	0.000504369	0.890489	0.00188837	0.886708	0.000914206
	16.6915	0.903913	0.000901416	0.905081	0.000749172	0.906449	0.00140675	0.90482	0.00295962	0.901501	0.00242523	0.898611	0.000354707	0.902072	0.000945116	0.895433	0.00183906	0.896484	0.00214632	0.893953	0.00150958	0.89028	0.00237186	0.890189	0.00163427	0.884233	0.00195548
	16.766	0.904981	0.00162725	0.906958	0.00282133	0.902872	0.00138064	0.903814	0.00159735	0.900384	0.00230842	0.90193	0.000925376	0.899717	0.00200435	0.895433	0.00240774	0.894782	0.000751105	0.89147	0.000491909	0.890943	0.00156991	0.889657	0.00218947	0.885442	0.000756065
	16.8405	0.908238	0.00230929	0.908633	0.00156084	0.905609	0.00136713	0.900747	0.000644931	0.90127	0.0011816	0.900968	0.0018262	0.901269	0.000831423	0.89744	0.00326236	0.894945	0.00162209	0.893131	0.00221686	0.891819	0.00171473	0.885579	0.00230714	0.88621	0.000531349
	16.915	0.907183	0.00304449	0.908186	0.00447127	0.903546	0.00188519	0.904477	0.00253478	0.901528	0.0012728	0.901312	0.00286113	0.899839	0.00527061	0.897408	0.00412101	0.895873	0.00199989	0.89235	0.00229151	0.890019	0.00195345	0.888395	0.00226155	0.884182	0.000571532
	16.9896	0.904865	0.00225869	0.905029	0.00341883	0.9072	0.00156564	0.904975	0.00277216	0.898912	0.00178313	0.901915	0.000994578	0.898675	0.00115395	0.898975	0.00202551	0.894879	0.00139875	0.89164	0.000570937	0.889634	0.00164576	0.885133	0.00155933	0.884572	0.00156809
	17.0641	0.903853	0.000951861	0.908681	0.00275935	0.905259	0.00252913	0.902287	0.00211997	0.901292	0.00249367	0.901696	0.00151161	0.90025	0.00325076	0.899903	0.00161156	0.896185	0.0011846	0.892762	0.00192131	0.890374	0.00222533	0.887168	0.00319013	0.883432	0.00300179
	17.1386	0.908516	0.00365787	0.904612	0.00105116	0.904235	0.00182824	0.902468	0.000534419	0.902287	0.000567708	0.900687	0.000344003	0.901261	0.00222933	0.897764	0.00176768	0.895365	0.00138016	0.889503	0.00170794	0.888472	0.00356291	0.886671	0.00156212	0.883612	0.00120803
	17.2131	0.905856	0.000851243	0.901866	0.00103057	0.905803	0.00213648	0.90288	0.00152392	0.900842	0.0026113	0.901093	0.00197702	0.899653	0.00175942	0.896797	0.00218694	0.893689	0.00203727	0.892971	0.0028517	0.889474	0.000818111	0.888673	0.00206831	0.885803	0.0015611
	17.2876	0.906879	0.00156979	0.904907	0.00162126	0.905231	0.00276363	0.901218	0.00210532	0.902924	0.000904489	0.898963	0.00120115	0.899958	0.00184276	0.895987	0.00285908	0.89629	0.0019588	0.893398	0.00152644	0.88867	0.00171676	0.885989	0.0024699	0.884287	0.000734053
	17.3621	0.906355	0.00186431	0.905715	0.000827207	0.903729	0.00209129	0.903506	0.00275991	0.901642	0.00139767	0.89739	0.0019617	0.899779	0.00258107	0.896504	0.00234105	0.89499	0.000882254	0.890138	0.00226966	0.888599	0.00250457	0.886201	0.000711524	0.884501	0.00214146
	17.4367	0.905506	0.00155728	0.904171	0.00141131	0.903108	0.00121074	0.901321	0.000455543	0.897272	0.00192417	0.902028	0.00190755	0.900425	0.00220988	0.894043	0.00334922	0.895716	0.00284237	0.888071	0.00267552	0.888445	0.00161753	0.887327	0.00168402	0.883729	0.00159756
	17.5112	0.904912	8.92476e-05	0.905356	0.00152409	0.901291	0.00136278	0.904454	0.00206195	0.899809	0.00105348	0.89773	0.00290427	0.89939	0.00240144	0.896479	0.00294398	0.895399	0.00248031	0.890186	0.000791505	0.885858	0.00137296	0.886865	0.00321172	0.883723	0.00163482
	17.5857	0.904214	0.00270478	0.905989	0.00161938	0.904381	0.000507104	0.903296	0.00181523	0.899726	0.00124532	0.89656	0.00192142	0.898624	0.00162137	0.898056	0.00194819	0.894426	0.00180357	0.890533	0.000922703	0.889636	0.00223983	0.885219	0.00213941	0.882434	0.00144984
	17.6602	0.907959	0.00160018	0.901145	0.00231263	0.902416	0.0017233	0.90305	0.000915444	0.899757	0.000315867	0.899033	0.00145239	0.897603	0.0017574	0.896509	0.0037009	0.894832	0.00127758	0.891482	0.00130036	0.88874	0.00177774	0.884046	0.00080127	0.88237	0.00226168
	17.7347	0.904581	0.00235406	0.901049	0.000970998	0.90155	0.000896178	0.900396	0.00223876	0.899241	0.00289689	0.899571	0.000957058	0.897219	0.00224172	0.897374	0.00398044	0.891417	0.000778985	0.886669	0.000875102	0.886924	0.00105683	0.884408	0.00216986	0.882538	0.00201114
	17.8092	0.903908	0.00190239	0.90417	0.00525837	0.902659	0.000810969	0.903013	0.00101112	0.899359	0.000753351	0.897957	0.00130743	0.899727	0.00271149	0.893949	0.0010601	0.891164	0.00137326	0.892585	0.00270013	0.887555	0.00156853	0.881389	0.00154183	0.880854	0.000852803
	17.8837	0.90317	0.00238187	0.905261	0.00335422	0.902292	0.00254831	0.904226	0.000202399	0.898545	0.00055519	0.899137	0.00252222	0.89528	0.00303719	0.896814	0.00287485	0.891129	0.00133016	0.888715	0.00181217	0.888107	0.00168784	0.882999	0.00206122	0.883352	0.00142559
	17.9583	0.903621	0.00307277	0.901165	0.00138882	0.905269	0.00105658	0.904599	0.00150808	0.898598	0.000120885	0.901839	0.00156491	0.895819	0.00379034	0.893598	0.00324131	0.893729	0.00213474	0.888753	0.00198746	0.88818	0.0021517	0.884197	0.0021895	0.880237	0.00280757
	18.0328	0.905003	0.00206409	0.901573	0.0021793	0.903173	0.00236257	0.900978	0.00226247	0.897678	0.00045687	0.897674	0.000991079	0.89561	0.0015776	0.893948	0.00117257	0.893058	0.0033448	0.886913	0.000911985	0.887616	0.00209193	0.88416	0.00161697	0.881138	0.000567474
	18.1073	0.904936	0.00189845	0.902954	0.00109246	0.902908	0.00250078	0.900985	0.00154317	0.899303	0.000586779	0.89868	0.00160955	0.897279	0.00180443	0.894544	0.00194259	0.894017	0.000981695	0.888477	0.00172165	0.889364	0.000359309	0.882012	0.000710999	0.880637	0.000954897
	18.1818	0.907735	0.00216647	0.903414	0.0023091	0.89999	0.00133372	0.898584	0.00109702	0.895907	0.00210232	0.895465	0.000857545	0.897073	0.00189442	0.896239	0.00317362	0.887894	0.00211746	0.887085	0.00139854	0.882324	0.00106915	0.882683	0.00158386	0.88012	0.00231567
	18.2563	0.90486	0.00251103	0.900568	0.00135511	0.900772	0.00113528	0.901442	0.00197934	0.900137	0.00248902	0.898431	0.000526324	0.895902	0.00386837	0.893312	0.00253761	0.891713	0.00178068	0.886201	0.00102979	0.884772	0.00202178	0.883572	0.00197163	0.882449	0.00145963
	18.3308	0.90307	0.00180805	0.904199	0.00300881	0.899628	0.000447544	0.900813	0.00066964	0.899167	0.00151715	0.895216	0.0019588	0.895733	0.00242508	0.894013	0.00411729	0.889722	0.00086496	0.886365	0.00101337	0.886537	0.00246794	0.881822	0.00287636	0.878011	0.000602613
	18.4053	0.902073	0.00266215	0.906531	0.00223997	0.901256	0.00176289	0.901538	0.000913595	0.897005	0.00200803	0.897165	0.001151	0.897049	0.00165734	0.894911	0.00257035	0.890931	0.00207822	0.887829	0.00200166	0.887214	0.000455034	0.883725	0.00199496	0.876545	0.00237716
	18.4799	0.899068	0.00200599	0.901492	0.00112527	0.900934	0.00176143	0.901174	0.00189613	0.896179	0.00214259	0.896556	0.00222348	0.897636	0.00288713	0.888619	0.00138785	0.889665	0.00158929	0.887707	0.00204931	0.883313	0.000819057	0.88109	0.00261532	0.877343	0.0013396
	18.5544	0.901472	0.00244129	0.901966	0.00365446	0.900381	0.00292592	0.902378	0.0019596	0.896299	0.00129752	0.895531	0.0011345	0.893751	0.00136308	0.892459	0.00133855	0.889698	0.0010548	0.887762	0.000714907	0.883625	0.00150814	0.881037	0.000875622	0.880737	0.000331826
	18.6289	0.902427	0.00195965	0.902363	0.0034601	0.899346	0.00113398	0.899356	0.00234746	0.896793	0.00200911	0.898677	0.00103007	0.897908	0.00219596	0.894283	0.00220482	0.891486	0.00144709	0.88868	0.00246689	0.887037	0.00258881	0.880665	0.00130676	0.878405	0.00238271
	18.7034	0.904027	0.00327569	0.901665	0.00417881	0.901448	0.00366693	0.900751	0.00202175	0.896291	0.000906622	0.898621	0.00122468	0.8961	0.00229991	0.894248	0.0021282	0.889921	0.00261003	0.884568	0.00110726	0.886912	0.00144091	0.880327	0.00122576	0.878844	0.00120862
	18.7779	0.901907	0.0020179	0.897664	0.00107476	0.898474	0.00131909	0.898597	0.000948797	0.894615	0.000696793	0.897942	0.00268653	0.89633	0.00311004	0.892539	0.00234708	0.887449	0.00139784	0.88573	0.00248065	0.886373	0.00242347	0.881066	0.00163969	0.87927	0.00135414
	18.8525	0.901449	0.000776722	0.904175	0.00301422	0.900804	0.000936979	0.901382	0.00252666	0.895875	0.00168469	0.896493	0.00175383	0.896901	0.00393014	0.891468	0.00161314	0.888012	0.00089665	0.885365	0.00393875	0.881424	0.00321396	0.881438	0.000881817	0.88143	0.00245059
	18.927	0.900514	0.000663411	0.904385	0.0027072	0.900587	0.00318032	0.897465	0.00215383	0.894798	0.00180604	0.897125	0.000760471	0.895816	0.00259513	0.890534	0.0011518	0.889039	0.00210757	0.88625	0.00103	0.883671	0.00218728	0.879116	0.000904647	0.878444	0.00252855
	19.0015	0.903018	0.00303685	0.899977	0.00360569	0.89783	0.00175795	0.898087	0.00149234	0.897082	0.000283495	0.893908	0.00119472	0.895705	0.00129079	0.891506	0.00237891	0.889876	0.00134486	0.885174	0.00132812	0.883176	0.00135856	0.880563	0.000699181	0.878076	0.000480929
	19.076	0.904255	0.00182877	0.901267	0.00229107	0.89984	0.00133861	0.89839	0.00146627	0.894622	0.00231608	0.893189	0.0015746	0.892994	0.0025651	0.892322	0.00109906	0.890279	0.00196322	0.884863	0.00180322	0.884194	0.00173301	0.878797	0.000541848	0.878044	0.000363154
	19.1505	0.9026	0.00283528	0.904803	0.0032146	0.899808	0.00363585	0.900461	0.00148176	0.894333	0.00261	0.895624	0.0021919	0.893943	0.00181559	0.89156	0.00105419	0.890066	0.00183093	0.884222	0.00041155	0.88515	0.00357083	0.877886	0.00150666	0.879524	0.00255189
	19.225	0.902004	0.000693838	0.901041	0.00304057	0.899639	0.00293543	0.898407	0.000874467	0.89355	0.00238868	0.893364	0.00130379	0.893578	0.00245311	0.888834	0.00186693	0.88764	0.00264986	0.883	0.000677009	0.884414	0.00278698	0.878205	0.000677466	0.880158	0.00110554
	19.2995	0.901155	0.000967408	0.898455	0.0024283	0.899017	0.00138365	0.898216	0.00176462	0.895881	0.00168365	0.895472	0.00170006	0.892627	0.00169589	0.89256	0.00283135	0.884982	0.00191775	0.88452	0.00187662	0.884178	0.00141586	0.8787	0.00116858	0.878314	0.00135562
	19.3741	0.901987	0.00128602	0.900973	0.00368508	0.899704	0.00216678	0.895761	0.00149139	0.894331	0.000237732	0.893595	0.000784062	0.894483	0.000707021	0.8926	0.00173316	0.890527	0.00116569	0.886307	0.000958817	0.885872	0.00319206	0.879073	0.00104945	0.876271	0.00245347
	19.4486	0.90082	0.00153017	0.898989	0.00235948	0.9011	0.00199592	0.898251	0.00146825	0.896251	0.00159032	0.896252	0.000789678	0.892871	0.00229637	0.888618	0.00371254	0.889886	0.000429407	0.884856	0.000520915	0.880386	0.00202669	0.877712	0.00170687	0.874785	0.00324545
	19.5231	0.901189	0.00176038	0.900664	0.003406	0.902047	0.00366406	0.900438	0.00198486	0.895397	0.00384852	0.895035	0.000376411	0.892752	0.00145892	0.889045	0.00198622	0.886927	0.001533	0.88564	0.00178201	0.881703	0.00326071	0.878262	0.00326642	0.874892	0.000667383
	19.5976	0.902085	0.00289453	0.900165	0.00198651	0.901929	0.00244566	0.899496	0.00342413	0.893242	0.00217109	0.893867	0.00236275	0.89425	0.00260389	0.888333	0.00184555	0.886141	0.00202976	0.883666	0.000913374	0.880533	0.00206138	0.877729	0.000681449	0.874513	0.000910643
	19.6721	0.903236	0.00298978	0.899817	0.00177083	0.898693	0.00177222	0.898138	0.000977181	0.894776	0.00224254	0.895761	0.00262345	0.892988	0.00123585	0.886706	0.0039483	0.885755	0.000734276	0.885203	0.000177076	0.883025	0.00170586	0.878533	0.00328634	0.877816	0.000904414
	19.7466	0.900971	0.00318755	0.89881	0.00261467	0.8991	0.00370731	0.896105	0.00056639	0.895299	0.00145047	0.892431	0.000207936	0.892286	0.00248179	0.891522	0.00276383	0.886775	0.00312413	0.881339	0.00159648	0.883025	0.00138969	0.879843	0.000255967	0.87513	0.00179469
	19.8211	0.900256	0.00213194	0.898833	0.00410764	0.901755	0.00243016	0.898174	0.00295557	0.894597	0.00140398	0.892809	0.001366	0.894159	0.00143654	0.892699	0.00277337	0.886417	0.000518925	0.882467	0.000782677	0.883344	0.00218146	0.877248	0.00130417	0.874664	0.0031606
	19.8957	0.902145	0.0010752	0.900223	0.00255013	0.899025	0.00269444	0.898562	0.00105227	0.893562	0.00391214	0.894909	0.000393343	0.89603	0.00355922	0.889531	0.00224577	0.887095	0.00141475	0.88163	0.000516319	0.88087	0.00245777	0.877919	0.00182622	0.874761	0.0026019
	19.9702	0.900995	0.00144428	0.900191	0.00376827	0.895754	0.00159267	0.897454	0.00180571	0.893375	0.00178148	0.894564	0.00369784	0.892096	0.00146057	0.889056	0.00242569	0.886705	0.000658271	0.881663	0.00143702	0.881503	0.00337904	0.877346	0.00122749	0.873139	0.00181264
	20.0447	0.89785	0.00203446	0.899257	0.00332162	0.896774	0.00207436	0.897438	0.00201711	0.891944	0.00121375	0.891417	0.00107319	0.891819	0.00188709	0.887276	0.00104743	0.886926	0.000440753	0.879495	0.00204816	0.878459	0.000876301	0.879471	0.00382703	0.87276	0.00084269
	20.1192	0.899555	0.00146677	0.900144	0.00249759	0.895377	0.00190251	0.898537	0.00217251	0.891054	0.00139806	0.893352	0.000558432	0.893349	0.00156512	0.890232	0.00402566	0.886149	0.000999795	0.881799	0.00134113	0.881594	0.00138863	0.875979	0.00185882	0.873789	0.00234696
	20.1937	0.901969	0.00337021	0.900016	0.00284406	0.895336	0.00140679	0.894914	0.00297772	0.89231	0.00357059	0.893055	0.000722969	0.893496	0.00294304	0.888064	0.00176036	0.888371	0.00224511	0.882244	0.000433612	0.879116	0.00112309	0.875695	0.00194669	0.875189	0.00444511
	20.2682	0.89964	0.00277138	0.90035	0.00184162	0.899156	0.0013546	0.898644	0.0027691	0.893575	0.00155513	0.89291	0.00142901	0.891002	0.00310273	0.886867	0.00394388	0.885424	0.00089166	0.883509	0.00165978	0.878561	0.00246515	0.875209	0.00191213	0.874721	0.00191132
	20.3428	0.899201	0.00117736	0.90031	0.00148145	0.897604	0.00161893	0.894357	0.000809204	0.894952	0.00175897	0.892373	0.00146126	0.891228	0.00218655	0.887588	0.00238843	0.884111	0.00176605	0.881407	0.000957878	0.879957	0.00160009	0.877867	0.00355923	0.873497	0.0010542
	20.4173	0.902045	0.00271835	0.897444	0.00472847	0.897576	0.00246249	0.89572	0.00283464	0.892664	0.00311213	0.892971	0.00182422	0.892877	0.000832043	0.885287	0.00164549	0.885369	0.00178221	0.880654	0.0015379	0.879281	0.00189237	0.876653	0.0012748	0.871772	0.0022015
	20.4918	0.900498	0.00185133	0.898076	0.00280808	0.895469	0.00250715	0.897975	0.00207601	0.89466	0.000551822	0.88988	0.00123459	0.891324	0.00254206	0.886576	0.00128278	0.884947	0.000972302	0.882534	0.000115665	0.879407	0.000774934	0.87204	0.000814583	0.872505	0.00243677
	20.5663	0.899559	0.0031251	0.898813	0.00290037	0.898115	0.00373103	0.896988	0.00367596	0.893943	0.00287215	0.890242	0.00236721	0.890216	0.00187592	0.887936	0.00166666	0.883244	0.000855633	0.882053	0.00155105	0.880173	0.00196188	0.8738	0.00239711	0.872956	0.000693183
	20.6408	0.900572	0.000792411	0.897733	0.00434756	0.896693	0.00342628	0.896083	8.38072e-05	0.892509	0.00373019	0.89298	0.00157711	0.892435	0.00287871	0.888853	0.00253161	0.887585	0.000709977	0.882167	0.00120031	0.879573	0.00135875	0.873301	0.0010765	0.872004	0.00170953
	20.7153	0.899703	0.00262242	0.897053	0.00390828	0.89773	0.00195813	0.896232	0.000164701	0.893014	0.0029554	0.891987	0.00298133	0.891991	0.00251931	0.891387	0.00243591	0.883777	0.000915838	0.878901	0.00136968	0.877219	0.000905964	0.876133	0.00210424	0.873722	0.00129381
	20.7899	0.899429	0.00125635	0.900745	0.00373595	0.897474	0.00301977	0.896567	0.00146471	0.891197	0.00350048	0.891332	0.00118274	0.8883	0.00322998	0.885885	0.00120014	0.885713	0.00240113	0.880367	0.00161881	0.876873	0.00134454	0.875139	0.00211653	0.869701	0.0024556
	20.8644	0.899857	0.00148796	0.899755	0.00195784	0.897539	0.00243903	0.895812	0.00175572	0.892263	0.0023123	0.889438	0.00122906	0.892593	0.00312589	0.890085	0.00285953	0.882613	0.00191704	0.883267	0.00114403	0.879668	0.000842147	0.875928	0.00270088	0.871644	0.00196681
	20.9389	0.899425	0.00216933	0.89758	0.00186919	0.896008	0.00136485	0.894941	0.00363238	0.893242	0.00118754	0.892889	0.00356915	0.892166	0.00120958	0.888933	0.00392241	0.884351	0.00104306	0.879911	0.000487198	0.878344	0.00238627	0.875341	0.00200624	0.868828	0.00179446
	21.0134	0.896041	0.0028344	0.895666	0.00159389	0.894927	0.00229632	0.894521	0.00190154	0.891917	0.00282887	0.891149	0.000853792	0.892388	0.0023355	0.885549	0.00185861	0.885558	0.000772989	0.881258	0.000831846	0.878666	0.00165228	0.871101	0.00212122	0.871406	0.00324173
	21.0879	0.897596	0.00267405	0.898424	0.00233657	0.894982	0.00201891	0.894106	0.00224352	0.893547	0.00232368	0.890452	0.00210454	0.889182	0.00123806	0.886515	0.000977767	0.882771	0.00209537	0.881168	0.00118287	0.87794	0.00213723	0.873439	0.000691823	0.870706	0.00135051
	21.1624	0.901623	0.00270587	0.898902	0.00250274	0.895652	0.00180742	0.897386	0.00346483	0.892938	0.00343523	0.891267	0.00120758	0.889239	0.00216058	0.887102	0.00150232	0.883672	0.000394602	0.878526	0.00249968	0.876301	0.00132515	0.871992	0.00232039	0.870366	0.000445334
	21.237	0.898862	0.00190581	0.900824	0.00352036	0.898909	0.00228485	0.894649	0.00188323	0.890943	0.00162125	0.891988	0.00123433	0.890559	0.00294926	0.887657	0.0031214	0.884123	0.00158498	0.879831	0.000956339	0.876148	0.00193897	0.874922	0.000290665	0.869333	0.00226059
	21.3115	0.897513	0.00158387	0.898831	0.00164797	0.895366	0.00091774	0.896504	0.00305786	0.890796	0.00049543	0.893288	0.000638244	0.890184	0.00144739	0.887444	0.00254201	0.883847	0.00204828	0.874945	0.00146116	0.874836	0.00198424	0.872816	0.000628795	0.868499	0.00199302
	21.386	0.898204	0.00122787	0.897623	0.00414326	0.897641	0.00385321	0.898202	0.0032112	0.888415	0.00277361	0.89156	0.00134346	0.888629	0.00174069	0.889927	0.0011169	0.882741	0.001605	0.878449	0.00169587	0.876575	0.000628651	0.870625	0.00255366	0.869162	0.00551314
	21.4605	0.89618	0.00270164	0.898193	0.00164983	0.896717	0.00253427	0.893039	0.000868597	0.893451	0.00260477	0.888691	0.000776926	0.889238	0.0032012	0.884769	0.00127784	0.883384	0.00218597	0.87734	0.0017109	0.876508	0.00177298	0.873619	0.000376416	0.868426	0.00196234
	21.535	0.899659	0.00343319	0.896835	0.00309469	0.895256	0.00230003	0.898077	0.00119755	0.891645	0.00179532	0.888583	0.00100023	0.888541	0.00245928	0.886475	0.00075502	0.882161	0.0020566	0.879231	0.000383553	0.875357	0.00209551	0.873676	0.00109842	0.869871	0.00155065
	21.6095	0.898564	0.00252867	0.900755	0.00348156	0.897033	0.000636429	0.896068	0.00174457	0.890149	0.00292119	0.892921	0.00422223	0.891712	0.00257997	0.886422	0.00185933	0.882794	0.00362259	0.877791	0.000599657	0.876211	0.00171371	0.872507	0.00061242	0.869371	0.00415957
	21.684	0.897554	0.00341795	0.895818	0.00396273	0.895454	0.0013404	0.896129	0.00016957	0.891287	0.00311421	0.890959	0.000957483	0.889832	0.00160581	0.885287	0.00313506	0.885468	0.00198377	0.878337	0.000845011	0.874778	0.00306926	0.874889	0.00165206	0.868423	0.00252723
	21.7585	0.899279	0.000668859	0.897532	0.00382109	0.892883	0.00337141	0.894501	0.00308803	0.891268	0.00259122	0.890065	0.00236344	0.889022	0.00221535	0.888297	0.00260308	0.881129	0.0022151	0.876902	0.000752098	0.875834	0.00255824	0.872299	0.00100805	0.869781	0.00289416
	21.8331	0.896959	0.00252652	0.892941	0.00216434	0.89276	0.00123163	0.893914	0.00264754	0.889126	0.00146839	0.888015	0.00315394	0.885081	0.00163921	0.886771	0.00106852	0.884919	0.00183445	0.87845	0.000696699	0.875246	0.00148131	0.873637	0.00228679	0.867794	0.00219185
	21.9076	0.896879	0.00293502	0.894291	0.00275852	0.893556	0.000358355	0.895121	0.00151735	0.89026	0.00300487	0.889264	0.000675291	0.887374	0.00381366	0.883905	0.000825141	0.883618	0.00175192	0.877892	0.0023776	0.874692	0.00382997	0.873016	0.000579854	0.870172	0.00174196
	21.9821	0.89458	0.00208199	0.897526	0.00344001	0.894028	0.00058061	0.895449	0.00264643	0.889112	0.00173557	0.887759	0.00120998	0.88981	0.00265162	0.885799	0.000247183	0.883195	0.00192144	0.878684	0.00132833	0.877467	0.00172702	0.871634	0.00132353	0.868482	0.0035897
	22.0566	0.898089	0.00266378	0.898321	0.00410859	0.894556	0.00232661	0.895059	0.0023821	0.891934	0.00223396	0.892224	0.000876896	0.886394	0.00109741	0.884899	0.00249527	0.8831	0.00110865	0.877425	0.00290356	0.875466	0.0015974	0.872781	0.00191705	0.867817	0.00266863
	22.1311	0.897187	0.00224625	0.895711	0.00302156	0.896335	0.00320223	0.893855	0.00157694	0.890908	0.0049675	0.887997	0.00265029	0.888092	0.00241678	0.886633	0.00141489	0.879455	0.00193984	0.875758	0.000782029	0.87491	0.00133243	0.869794	0.0012406	0.869085	0.00146201
	22.2056	0.897476	0.00025857	0.893861	0.00219405	0.893362	0.00338801	0.89346	0.00156109	0.88902	0.00331801	0.888106	0.00131025	0.888785	0.00212025	0.883663	0.00160147	0.881858	0.000561867	0.878126	0.000829156	0.874613	0.00350186	0.873276	0.00133642	0.869372	0.00274522
	22.2802	0.897095	0.00189684	0.896488	0.00264452	0.89313	0.000691491	0.89333	0.000728407	0.889142	0.00244294	0.888092	0.000924958	0.889478	0.00405786	0.884282	0.000949525	0.882996	0.00277873	0.875721	0.00162796	0.873493	0.00250663	0.87092	0.00044536	0.868422	0.00181387
	22.3547	0.896646	0.00159906	0.894297	0.00167214	0.892652	0.000964059	0.895554	0.00241656	0.889988	0.00372891	0.89101	0.00084388	0.89046	0.00279484	0.885735	0.00348	0.884671	0.00250711	0.876148	0.00134343	0.873989	0.00141955	0.870226	0.00399685	0.865601	0.00276633
	22.4292	0.894771	0.00286537	0.895931	0.00263788	0.893199	0.00139398	0.891187	0.002161	0.886103	0.00185994	0.887153	0.00252056	0.888252	0.00203273	0.885895	0.00255649	0.8812	0.00297245	0.875436	0.00140746	0.875433	0.00267198	0.872721	0.000901064	0.866998	0.00191986
	22.5037	0.896982	0.00164999	0.895806	0.00316873	0.893353	0.00337625	0.892775	0.001378	0.890741	0.00310876	0.886358	0.00144278	0.888016	0.000902613	0.885484	0.00286553	0.881507	0.0026401	0.87761	0.000687633	0.876414	0.00181101	0.86806	0.000596144	0.865964	0.00406303
	22.5782	0.897052	0.000993011	0.894783	0.00327234	0.89201	0.00200834	0.890993	0.000839048	0.88759	0.00084844	0.887456	0.000887178	0.889494	0.00162054	0.884525	0.00149879	0.881299	0.00177933	0.876855	0.000630404	0.875884	0.00278176	0.871799	0.00146245	0.867394	0.00288218
	22.6527	0.897134	0.000961201	0.893499	0.00224023	0.892587	0.0036005	0.89201	0.00121513	0.887617	0.000779398	0.888588	0.00262387	0.888969	0.00331449	0.88622	0.00302132	0.881773	0.00205958	0.875509	0.00133497	0.87134	0.00155559	0.86987	0.00102223	0.866015	0.00273369
	22.7273	0.897972	0.00205977	0.894995	0.00357991	0.893785	0.00313854	0.899076	0.00184503	0.889246	0.00299234	0.890964	0.00340389	0.886898	0.00207867	0.88408	0.00209961	0.883669	0.00120445	0.877365	0.000251331	0.8723	0.000978941	0.869023	0.00136567	0.866648	0.00201508
	22.8018	0.89864	0.00292864	0.895725	0.00327293	0.895047	0.00118854	0.895022	0.00236484	0.887404	0.00151357	0.889705	0.002532	0.886086	0.00224545	0.883612	0.0037386	0.878871	0.000178842	0.874984	0.000283946	0.874116	0.00219613	0.870592	0.00114964	0.865582	0.00267561
	22.8763	0.895563	0.00203565	0.894244	0.00414658	0.89432	0.00174346	0.892772	0.000950101	0.890191	0.00341032	0.891392	0.000860942	0.889565	0.00214687	0.886258	0.00361912	0.880025	0.000936141	0.875137	0.00118212	0.871831	0.00238477	0.870052	0.00168439	0.867108	0.00264563
	22.9508	0.896211	0.00194305	0.893756	0.00232392	0.895085	0.0015299	0.894285	0.00352725	0.889051	0.00169715	0.890308	0.00219727	0.884922	0.000854122	0.881992	0.000610167	0.87865	0.00160658	0.87405	0.00110441	0.873293	0.000802665	0.867849	0.000419956	0.866932	0.00062262
	23.0253	0.893948	0.00162215	0.895219	0.00296208	0.893138	0.00148049	0.894841	0.00218514	0.888645	0.00232083	0.89015	0.00132103	0.887859	0.00140231	0.882255	0.00169622	0.88219	0.0013907	0.874999	0.00200277	0.87117	0.00241797	0.867859	0.000900709	0.863544	0.00271459
	23.0998	0.895053	0.000806018	0.894716	0.0021429	0.895466	0.00032883	0.892451	0.00117885	0.887272	0.00294589	0.887211	0.00258199	0.887657	0.00367615	0.884762	0.000417184	0.879245	0.00231401	0.875005	0.00085752	0.870817	0.0014043	0.869344	0.000137588	0.866839	0.00140987
	23.1744	0.896058	0.0015982	0.891908	0.00360116	0.894604	0.00276129	0.892229	0.00217348	0.889657	0.00218268	0.887319	0.00177963	0.884985	0.000860703	0.882286	0.00213748	0.878491	0.00175358	0.875395	0.00165487	0.872806	0.00270975	0.867288	0.00289662	0.86744	0.00344768
	23.2489	0.897962	0.000980272	0.894377	0.00260256	0.894487	0.00119703	0.893863	0.00162526	0.888039	0.00142196	0.889727	0.00226525	0.886515	0.00201502	0.881826	0.00213373	0.878433	0.00138333	0.875627	0.00185452	0.871322	0.000581842	0.868912	0.00208711	0.865451	0.00254449
	23.3234	0.89718	0.00079296	0.893084	0.00338968	0.893091	0.00175051	0.891661	0.00338471	0.889606	0.00216581	0.884973	0.00075871	0.887434	0.000752439	0.88386	0.00277981	0.879975	0.00311533	0.872825	0.00123444	0.873855	0.0023212	0.866599	0.00147496	0.864746	0.00242131
	23.3979	0.894372	0.00262885	0.893961	0.00168464	0.894734	0.00220858	0.891271	0.00253039	0.889149	0.0033526	0.889414	0.00201789	0.886404	0.00125426	0.883448	0.00220616	0.878765	0.0016979	0.875262	0.0010733	0.869867	0.00186727	0.869413	0.00062048	0.866108	0.00280483
	23.4724	0.894438	0.000443642	0.89197	0.00196941	0.894299	0.00316053	0.89199	0.00196817	0.888552	0.00137105	0.887486	0.0011059	0.887664	0.00199131	0.881238	0.00196085	0.879281	0.00187883	0.870278	0.0012995	0.872694	0.00129718	0.866498	0.000558676	0.86367	0.00151611
	23.5469	0.89586	0.00186156	0.892541	0.00296343	0.893704	0.00176055	0.893483	0.00225035	0.887852	0.00210229	0.888784	0.00171506	0.884557	0.00158053	0.884442	0.00243233	0.880431	0.00150457	0.872359	0.00138486	0.872387	0.00275275	0.867921	0.00145542	0.86738	0.00239584
	23.6214	0.89684	0.00280626	0.894026	0.00224185	0.890054	0.00300331	0.894053	0.00169582	0.88791	0.00279743	0.887412	0.00165095	0.887422	0.0020751	0.883405	0.00275979	0.880159	0.00274245	0.87429	0.00102277	0.872516	0.00307498	0.866879	0.000640772	0.863446	0.00213453
	23.696	0.896792	0.00242055	0.894677	0.00351097	0.893496	0.00211407	0.893395	0.00231692	0.888352	0.00237937	0.885965	0.000685779	0.885996	0.00216002	0.881149	0.00232742	0.876613	0.00149972	0.875374	0.000378539	0.86947	0.000870818	0.868578	0.00327465	0.862347	0.000744095
	23.7705	0.895808	0.0021159	0.894155	0.00189349	0.891264	0.00193533	0.893605	0.00141178	0.888076	0.00245434	0.883505	0.00233913	0.889354	0.00131036	0.883698	0.00332214	0.879616	0.00157428	0.874196	0.00236423	0.87066	0.00179291	0.86409	0.00166188	0.863571	0.00237458
	23.845	0.894682	0.00218434	0.893013	0.00323486	0.894175	0.00259573	0.89111	0.00182309	0.88748	0.00217454	0.886487	0.00093816	0.88295	0.00188091	0.88171	0.00369123	0.879197	0.00171816	0.875073	0.00189609	0.872055	0.00263507	0.868921	0.0015979	0.864692	0.0019758
	23.9195	0.895094	0.000910145	0.892557	0.00352251	0.892736	0.00232407	0.892648	0.000287232	0.887531	0.00262338	0.887889	0.00176041	0.886887	0.00257886	0.883824	0.000804331	0.878943	0.00199557	0.873107	0.00107215	0.870656	0.00129023	0.865296	0.000293242	0.86458	0.00291984
	23.994	0.891947	0.00292232	0.896525	0.00174122	0.89268	0.00178959	0.891999	0.00234867	0.887785	0.00306596	0.886068	0.00182905	0.88445	0.00238878	0.882826	0.00357374	0.879188	0.00318942	0.875813	0.00113111	0.869006	0.00226734	0.867351	0.000930339	0.864415	0.00369288
	24.0685	0.89597	0.000420502	0.893706	0.00468077	0.890833	0.00265965	0.892414	0.000587745	0.887383	0.00311335	0.885496	0.00134713	0.885771	0.00244842	0.881204	0.00292487	0.877842	0.00192161	0.872422	0.00131751	0.871595	0.00107883	0.865958	0.000875718	0.863413	0.00127644
	24.1431	0.895158	0.0025918	0.89231	0.00256154	0.888736	0.00292018	0.893283	0.0033622	0.888116	0.00272604	0.887029	0.00149818	0.882961	0.00119478	0.881541	0.00204164	0.879529	0.00204033	0.871045	0.00178193	0.869207	0.00150138	0.867566	0.00128151	0.865979	0.00359402
	24.2176	0.892893	0.00229746	0.892701	0.00187028	0.891937	0.00183232	0.890461	0.00184924	0.886667	0.00214427	0.886012	0.00181233	0.885891	0.0015134	0.880709	0.00303247	0.877646	0.00153352	0.871259	0.00214049	0.872362	0.0011789	0.86638	0.000924718	0.863291	0.00253661
	24.2921	0.892044	0.00284358	0.89271	0.00285141	0.892643	0.00227677	0.89339	0.000969796	0.88681	0.000495928	0.884384	0.0018112	0.88704	0.00220089	0.881872	0.00168219	0.879716	0.00167899	0.873239	0.00204123	0.869528	0.000573816	0.86607	0.000946243	0.86347	0.00153992
	24.3666	0.89237	0.00246722	0.890235	0.00300393	0.889825	0.0018672	0.889894	0.00123974	0.887688	0.0030439	0.886404	0.00231912	0.886173	0.00347174	0.880935	0.00244985	0.877469	0.00208453	0.872946	0.00109444	0.869457	0.00189693	0.865176	0.000672875	0.863454	0.00214774
	24.4411	0.89676	0.00339829	0.893546	0.00164692	0.894871	0.00152902	0.892286	0.00209412	0.886724	0.00257126	0.886259	0.00289087	0.882137	0.00277279	0.880492	0.00115698	0.88137	0.00116752	0.870476	0.000469537	0.873115	0.00102822	0.865586	0.00131067	0.865	0.00193837
	24.5156	0.894737	0.0023287	0.892949	0.00188621	0.892008	0.0017835	0.890874	0.00155401	0.887343	0.0018498	0.886379	0.00114686	0.883813	0.00264308	0.882087	0.00352457	0.877686	0.00160117	0.873824	0.00255062	0.870349	0.00233139	0.86714	0.00108435	0.862874	0.00249745
	24.5902	0.893865	0.00175206	0.892207	0.00282966	0.892163	0.00217076	0.893816	0.00204479	0.885042	0.00159581	0.885131	0.00186288	0.885355	0.00240512	0.880617	0.0019476	0.876604	0.00159755	0.872087	0.00186292	0.868942	0.00183894	0.866827	0.000966406	0.860104	0.00107826
	24.6647	0.892737	0.00201838	0.890866	0.00364367	0.890743	0.00290095	0.891184	0.00207531	0.88786	0.00113836	0.886443	0.00347768	0.887977	0.00343714	0.879232	0.00136154	0.878598	0.000306847	0.8708	0.0011727	0.867074	0.00184448	0.86591	0.000990528	0.863473	0.00202508
	24.7392	0.89409	0.000649892	0.891726	0.00126286	0.889761	0.000462159	0.890229	0.00391827	0.887475	0.000671707	0.885992	0.00106885	0.884925	0.00232731	0.880028	0.00139346	0.877911	0.000757444	0.872274	0.00167725	0.866453	0.00117204	0.864369	0.000342026	0.861775	0.00325745
	24.8137	0.893273	0.00117691	0.894094	0.00217664	0.890735	0.00370135	0.888398	0.0021841	0.887008	0.00307857	0.886312	0.00194867	0.881852	0.00114646	0.879702	0.00141571	0.878546	0.00145325	0.870379	0.00199292	0.868869	0.00129981	0.866554	0.0013452	0.861832	0.00242749
	24.8882	0.894406	0.00156187	0.89009	0.0022245	0.891559	0.00399876	0.891372	0.00242754	0.885625	0.00277023	0.889051	0.000949079	0.881514	0.00130021	0.88098	0.00193803	0.876379	0.00280227	0.874117	0.000318132	0.871709	0.00107024	0.866125	0.00132731	0.861864	0.00246637
	24.9627	0.893164	0.00147292	0.891861	0.00228635	0.892728	0.000573466	0.888963	0.000666846	0.884603	0.00282866	0.885924	0.00271739	0.882971	0.00203613	0.881233	0.000711379	0.87753	0.00188081	0.870396	0.00185773	0.868455	0.00165708	0.866604	0.000689865	0.862069	0.00284527
	25.0372	0.895002	0.00253042	0.892672	0.00363674	0.893597	0.00106926	0.890357	0.000227671	0.883966	0.00311221	0.885406	0.000831195	0.884161	0.000974352	0.878634	0.00140298	0.876884	0.000908797	0.87097	0.00156493	0.868838	0.000770021	0.863925	0.00108913	0.859951	0.00201494
	25.1118	0.893152	0.00108024	0.890737	0.00206507	0.891163	0.0011573	0.891935	0.00183039	0.886563	0.00109332	0.887382	0.00145825	0.885717	0.00291851	0.879019	0.00293981	0.87922	0.00172016	0.872625	0.00137828	0.869129	0.00197008	0.864863	0.0021883	0.861252	0.00338279
	25.1863	0.8936	0.00237945	0.89152	0.00102913	0.888685	0.00173232	0.890888	0.0035247	0.888227	0.00192089	0.888399	0.00283447	0.885032	0.00169959	0.880574	0.00390868	0.876669	0.00221596	0.872789	0.00151561	0.868627	0.00202902	0.865069	0.000961373	0.861257	0.0025921
	25.2608	0.893275	0.00405555	0.891504	0.00169552	0.890242	0.0024779	0.890597	0.00126599	0.885918	0.000487253	0.885895	0.00141481	0.885724	0.00262219	0.879136	0.00137418	0.87629	0.00122125	0.874614	0.000298189	0.868809	0.00131827	0.865699	0.00126785	0.862427	0.000851939
	25.3353	0.893334	0.00195702	0.893788	0.00200778	0.890964	0.0030457	0.890219	0.00170915	0.885814	0.0026464	0.886174	0.00185153	0.885563	0.000787412	0.881605	0.000937378	0.875886	0.00122171	0.870161	0.000250798	0.870651	0.0022459	0.86241	0.000656031	0.864148	0.00193861
	25.4098	0.892806	0.00114549	0.891365	0.00138645	0.893927	0.00290286	0.88882	0.00153735	0.884794	0.00146716	0.885016	0.00150703	0.884382	0.00143386	0.878615	0.00259633	0.876642	0.00131134	0.872261	0.00151767	0.866519	0.00167278	0.862667	0.00106045	0.861486	0.002377
	25.4843	0.893088	0.00106669	0.89203	0.00179043	0.889069	0.000860507	0.890571	0.00180973	0.887291	0.00234591	0.885084	0.00200868	0.884958	0.00147802	0.879196	0.000369134	0.875396	0.0010832	0.86935	0.000772532	0.86906	0.000595103	0.862202	0.000514808	0.860494	0.00212358
	25.5588	0.892814	0.000589086	0.891425	0.00455588	0.88874	0.00105694	0.889729	0.0010517	0.886261	0.00517815	0.885078	0.00200399	0.882347	0.00158291	0.879702	0.00234195	0.874427	0.00136635	0.870049	0.0014167	0.867096	0.000183091	0.865187	0.00248441	0.86138	0.00356545
	25.6334	0.889698	0.000477287	0.889498	0.00376286	0.889555	0.00226704	0.889447	0.000709717	0.886321	0.00191906	0.885558	0.00196445	0.885305	0.000830334	0.878771	0.00384246	0.877513	0.00112304	0.872374	0.000779244	0.868176	0.00186593	0.865701	0.00156162	0.861225	0.00309454
	25.7079	0.892115	0.00236903	0.8916	0.0046539	0.889209	0.00321058	0.892267	0.00162821	0.885546	0.00251439	0.885551	0.00190209	0.88333	0.00130722	0.881421	0.00102191	0.875855	0.00111089	0.870685	0.00186566	0.866517	0.00017531	0.865678	0.00196838	0.861109	0.00233774
	25.7824	0.890611	0.000612404	0.890632	0.00165183	0.888518	0.00142361	0.89009	0.00180366	0.885197	0.00324031	0.884615	0.000536162	0.881876	0.000572441	0.881063	0.00158357	0.877657	0.00144664	0.871675	0.00173179	0.868939	0.00274109	0.86293	0.00193188	0.860165	0.00310408
	25.8569	0.891871	0.00241373	0.894052	0.00344904	0.888691	0.00121034	0.890692	0.00432049	0.8848	0.00250196	0.885013	0.00288223	0.882724	0.000882133	0.878192	0.00241548	0.875997	0.00299828	0.871023	0.000650712	0.867548	0.00128904	0.860704	0.00113941	0.861101	0.00509117
	25.9314	0.890773	0.000806169	0.892691	0.00165876	0.890661	0.00041915	0.887463	0.0022883	0.885588	0.00259831	0.884734	0.00284359	0.883412	0.00209591	0.880497	0.00218157	0.877759	0.00192444	0.870736	0.000393163	0.866061	0.00164158	0.864209	0.00169217	0.85985	0.00232711
	26.0059	0.893088	0.00119114	0.891761	0.00414135	0.889194	0.00168861	0.889936	0.00129925	0.884681	0.00167438	0.884573	0.00225665	0.882762	0.000896041	0.879176	0.000652348	0.875699	0.000810426	0.868629	0.0016297	0.868484	0.00252134	0.866943	0.000206374	0.861358	0.00282406
	26.0805	0.891501	0.000345881	0.888844	0.00169827	0.889911	0.00163102	0.891997	0.000767112	0.883788	0.00315233	0.885757	0.00232327	0.881233	0.00223237	0.875991	0.000878994	0.876221	0.0027133	0.869142	0.00212074	0.866317	0.00164574	0.863453	0.000717559	0.860386	0.00218531
	26.155	0.892629	0.000540531	0.892099	0.002381	0.892167	0.00125423	0.890426	0.00172708	0.885298	0.00358774	0.883193	0.0011385	0.88296	0.00106252	0.880366	0.00455248	0.87546	0.00148739	0.867929	0.000574043	0.866045	0.00241355	0.863105	0.00153919	0.860313	0.00203536
	26.2295	0.892565	0.00282935	0.889645	0.002071	0.890572	0.00162973	0.888777	0.00265567	0.884388	0.00252554	0.884925	0.00197583	0.881352	0.00143216	0.87715	0.0018932	0.872881	0.00265429	0.87058	0.000626938	0.866444	0.00207531	0.865004	0.00241593	0.861858	0.00132979
	26.304	0.891636	0.00146857	0.890654	0.00172511	0.888197	0.00136188	0.891492	0.00228385	0.886135	0.0046176	0.883473	0.00134734	0.881513	0.000379644	0.878245	0.00199811	0.87459	0.00160101	0.870542	0.00244143	0.866236	0.00196009	0.861902	0.00165001	0.860082	0.002461
	26.3785	0.890417	0.00203065	0.890496	0.00358617	0.890489	0.00185247	0.890122	0.00396993	0.88419	0.00106449	0.884414	0.000910957	0.883682	0.0011805	0.87779	0.00155523	0.873264	0.000167773	0.869806	0.00181334	0.868502	0.000307035	0.862924	0.000510457	0.860904	0.00242968
	26.453	0.895641	0.00237722	0.890537	0.00358907	0.889718	0.00150457	0.89116	0.00308949	0.884077	0.00266847	0.88423	0.00121636	0.88384	0.00244487	0.878448	0.0031603	0.87621	0.000756167	0.869975	0.00110741	0.866996	0.0021565	0.863574	0.00175583	0.860708	0.00255058
	26.5276	0.893498	0.00229543	0.892535	0.00161097	0.888626	0.00165036	0.888794	0.000804115	0.884251	0.00223545	0.883982	0.00140202	0.882582	0.00168994	0.878301	0.000956301	0.875008	0.00173094	0.867874	0.00202865	0.868081	0.000718922	0.862923	0.000483057	0.860175	0.00393671
	26.6021	0.891657	0.00195647	0.892232	0.0034501	0.889905	0.00128493	0.889087	0.00231918	0.884246	0.00189436	0.884981	0.00129888	0.882451	0.00137466	0.878444	0.00337555	0.874162	0.00258382	0.868343	0.0011106	0.867851	0.00195282	0.863453	0.00213188	0.860845	0.000377192
	26.6766	0.890228	0.0016338	0.892812	0.00184937	0.890186	0.0014812	0.88845	0.00213184	0.88422	0.00506052	0.88238	0.00211146	0.882771	0.000452054	0.878228	0.00273725	0.873824	0.000348121	0.86972	0.000553903	0.865386	0.000951519	0.860149	0.000682998	0.861051	0.0011524
	26.7511	0.890753	0.00110591	0.890126	0.00106696	0.888339	0.00270088	0.889684	0.000845521	0.884521	0.00074434	0.883323	0.000455644	0.883791	0.00125431	0.879582	0.00187694	0.874591	0.00156042	0.866925	0.00116977	0.869355	0.00060218	0.862791	0.000659658	0.857195	0.0025665
	26.8256	0.893345	0.00112317	0.892228	0.00331336	0.889247	0.00342047	0.887903	0.00128068	0.886143	0.000893749	0.883782	0.00154733	0.884314	0.00231855	0.87773	0.00403224	0.876378	0.00239436	0.870773	0.000834995	0.866798	0.00224998	0.864752	0.00108918	0.858784	0.00332584
	26.9001	0.890191	0.000744847	0.894653	0.00298052	0.8879	0.00131776	0.889588	0.00334845	0.882882	0.00217907	0.884185	0.00188851	0.88366	0.00126947	0.877354	0.000261266	0.874055	0.00209401	0.868708	0.000659066	0.862112	0.00142436	0.862368	0.00179735	0.85829	0.00156268
	26.9747	0.890006	0.00048638	0.890099	0.00259341	0.887694	0.000442013	0.889955	0.00265915	0.885756	0.00300093	0.882746	0.00192816	0.879759	0.00240546	0.877419	0.00202333	0.873874	0.00179864	0.866396	0.00243995	0.86805	0.0012058	0.860835	0.00130738	0.857903	0.00333001
	27.0492	0.894165	0.00248396	0.891875	0.00134747	0.888986	0.00223488	0.88919	0.00154392	0.881114	0.00304122	0.884472	0.0020898	0.880392	0.00125203	0.876358	0.00477472	0.874565	0.000612939	0.868196	0.00136226	0.865244	0.000611121	0.861164	0.000762109	0.857082	0.00290083
	27.1237	0.892959	0.00205017	0.888863	0.00172522	0.887349	0.0016067	0.889442	0.00056164	0.883679	0.00242745	0.882722	0.000680951	0.881286	0.00253317	0.877277	0.00253217	0.877009	0.000744453	0.870123	0.000676734	0.865171	0.00185478	0.862277	0.000725168	0.85947	0.00201965
	27.1982	0.890853	0.00200006	0.891636	0.00355393	0.888233	0.00157383	0.888105	0.00161489	0.884745	0.00257702	0.886122	0.000358106	0.883021	0.00209907	0.875657	0.000968533	0.8738	0.00171396	0.869265	0.000862899	0.864036	0.000559536	0.863522	0.00280252	0.859757	0.00124132
	27.2727	0.892618	0.00336226	0.890303	0.00379336	0.89041	0.00152177	0.886587	0.00124831	0.883078	0.00327882	0.881657	0.00199806	0.882181	0.00176052	0.876077	0.0029541	0.87448	0.000996902	0.867999	0.00113899	0.867614	0.00107124	0.861383	0.00245558	0.85792	0.000565767
	27.3472	0.888682	0.00159585	0.888503	0.0030784	0.889207	0.00113462	0.890593	0.00199985	0.884111	0.0037888	0.881978	0.000901453	0.881822	0.00264104	0.876583	0.00292033	0.8746	0.00134527	0.867664	0.00130991	0.868093	0.00104692	0.860054	0.00191519	0.857754	0.00229977
	27.4217	0.890949	0.0017914	0.890799	0.00191585	0.891633	0.00234245	0.887301	0.00250709	0.883221	0.00288871	0.886237	0.00013526	0.882968	0.00258688	0.876262	0.00242779	0.869877	0.000595823	0.869593	0.00105448	0.86737	0.00112245	0.860789	0.000504657	0.858757	0.00133446
	27.4963	0.890127	0.00397599	0.888413	0.0013785	0.889477	0.00153325	0.888379	0.00196706	0.882844	0.00490057	0.883011	0.00270242	0.881692	0.00141886	0.876286	0.00182922	0.87466	0.0015413	0.870153	0.000637195	0.8646	0.00105041	0.861638	0.00170628	0.856412	0.00167026
	27.5708	0.892619	0.00359166	0.89134	0.00172608	0.889052	0.00147092	0.888146	0.00109252	0.882369	0.000451885	0.881251	0.000600642	0.880277	0.0016731	0.87548	0.00145226	0.873767	0.00139062	0.867116	0.000733243	0.867696	0.00254608	0.864132	0.0010878	0.856963	0.00298681
	27.6453	0.890194	0.000948482	0.89079	0.00303058	0.887848	0.00182841	0.890242	0.00204501	0.883261	0.00329454	0.883202	0.0012298	0.879222	0.00123598	0.876231	0.00164888	0.875176	0.00127365	0.868407	0.000296375	0.866322	0.000545373	0.861623	0.00187897	0.855428	0.00224251
	27.7198	0.889974	0.00121428	0.893422	0.00409101	0.888605	0.00344194	0.888121	0.00105635	0.885966	0.00301664	0.882531	6.52784e-05	0.882815	0.00151123	0.877897	0.000524728	0.872102	0.00145116	0.867799	0.00126942	0.865623	0.00167111	0.862298	0.0015913	0.855916	0.00123777
	27.7943	0.890767	0.00119548	0.890173	0.00140459	0.88912	0.00178899	0.890158	0.000919327	0.88261	0.00345277	0.885159	0.00065163	0.882704	0.00112552	0.875795	0.00278812	0.875874	0.0026554	0.86514	0.000366395	0.866663	0.0030185	0.86006	0.000964283	0.857793	0.00367687
	27.8688	0.889148	0.00295921	0.890573	0.00307616	0.88878	0.00267333	0.888565	0.00212843	0.882594	0.00370177	0.883532	0.00245063	0.881508	0.00213261	0.877633	0.00189466	0.873884	0.000565701	0.867264	0.00141356	0.863423	0.000398248	0.86119	0.000630286	0.857711	0.00378045
	27.9433	0.891404	0.00107179	0.890924	0.00179751	0.889804	0.00352649	0.889286	0.00138084	0.883645	0.00327646	0.885883	0.00243245	0.882632	0.00191512	0.87715	0.00185361	0.871915	0.00101929	0.865583	0.000754602	0.86627	0.00329219	0.860879	0.000207089	0.856931	0.00276916
	28.0179	0.893355	0.00193106	0.892049	0.00141602	0.888387	0.00130004	0.886089	0.000877569	0.881735	0.00510718	0.883187	0.000635225	0.877754	0.000701467	0.875175	0.00218423	0.871712	0.00241245	0.866785	0.000841112	0.866583	0.00230973	0.861388	0.00103066	0.857161	0.00353668
	28.0924	0.891211	0.00239912	0.888471	0.00270026	0.887447	0.000802109	0.886355	0.00177328	0.883382	0.00299059	0.881781	0.00211759	0.881864	0.00181194	0.876196	0.002808	0.872644	0.00141125	0.867253	0.000970298	0.866444	0.00060252	0.860577	0.000812298	0.859188	0.00223595
	28.1669	0.891958	0.00165208	0.889024	0.00347013	0.888735	0.000271322	0.888893	0.00188861	0.882702	0.00377953	0.883005	0.00142376	0.881429	0.00124964	0.877397	0.00211639	0.876219	0.0024413	0.866954	0.00256962	0.865623	0.00274241	0.86118	0.00119103	0.859316	0.00206221
	28.2414	0.892074	0.000363357	0.889424	0.000841943	0.888182	0.00213501	0.888948	0.00215336	0.881267	0.00439639	0.882722	0.00111231	0.879539	0.000701659	0.874517	0.00170073	0.875957	0.00224927	0.866852	0.00245298	0.865152	0.000254498	0.860648	0.00233998	0.858323	0.00280993
	28.3159	0.889719	0.00236582	0.889755	0.000865668	0.888787	0.00132755	0.88875	0.000830265	0.881935	0.00197895	0.883031	0.00101586	0.878579	0.00132451	0.878201	0.00154407	0.87357	0.00184745	0.868956	0.000589018	0.86178	0.0012853	0.862269	0.00212628	0.855469	0.00269784
	28.3904	0.889879	0.00299102	0.890993	0.00244932	0.887574	0.00208726	0.889117	0.00223226	0.883406	0.00307002	0.883378	0.000621868	0.878045	0.000673176	0.87373	0.00230146	0.873885	0.00201311	0.868489	0.00156381	0.866146	0.00121378	0.860492	0.000712522	0.856417	0.00223801
	28.465	0.887539	0.00130982	0.890066	0.00213439	0.886573	0.00203225	0.886669	0.00157149	0.883091	0.00270637	0.883634	0.00137608	0.878858	0.00136833	0.875983	0.0018027	0.873268	0.000837997	0.86874	0.0014921	0.866172	0.00189217	0.861738	0.000648849	0.856783	0.00431555
	28.5395	0.889674	0.0013958	0.890521	0.00196472	0.889171	0.0017833	0.888966	0.00320024	0.881999	0.00206001	0.881091	0.000762223	0.87917	0.00292794	0.875581	0.00301119	0.872349	0.00158282	0.866925	0.000867741	0.863099	0.000620969	0.861111	0.00143577	0.85924	0.00336345
	28.614	0.891854	0.00288944	0.89023	0.00251387	0.888829	0.000527968	0.88667	0.00312557	0.882386	0.001635	0.883301	0.00180808	0.881998	0.00144888	0.876903	0.00240017	0.873229	0.00195236	0.869573	0.00186565	0.864086	0.00101106	0.859694	0.000106315	0.858137	0.00197211
	28.6885	0.889683	0.00216602	0.889194	0.00309495	0.890029	0.00251927	0.885269	0.00147719	0.885092	0.00404186	0.884646	0.000976224	0.879192	0.00011479	0.876219	0.00238729	0.874132	0.00125823	0.865841	0.00106276	0.865073	0.00184454	0.862168	0.00227955	0.857075	0.00221096
	28.763	0.891316	0.00234155	0.888464	0.00233193	0.884014	0.00265259	0.888954	0.00115184	0.88205	0.00261762	0.88236	0.0014981	0.878748	0.000900947	0.878158	0.00188502	0.872002	0.00226374	0.869981	0.000382557	0.864589	0.00215707	0.859462	0.000828023	0.856167	0.00300027
	28.8375	0.892827	0.0022377	0.887624	0.00193794	0.891226	0.000628044	0.886707	0.00228065	0.882854	0.00308807	0.881808	0.000216832	0.882078	0.00141327	0.877109	0.0034736	0.872082	0.00172589	0.869222	0.000973725	0.864541	0.00171729	0.859382	0.00101936	0.854693	0.00222926
	28.9121	0.893261	0.00144897	0.889563	0.00319696	0.887014	0.00261296	0.889374	0.00167726	0.887247	0.00265093	0.882862	0.00189105	0.881547	0.000194783	0.877015	0.00217678	0.872516	0.000974835	0.86673	0.00199148	0.863796	0.00245693	0.859609	0.00125743	0.855646	0.00302911
	28.9866	0.889806	0.00115716	0.889311	0.00401436	0.885591	0.000878939	0.887798	0.0014362	0.881739	0.00101482	0.882121	0.00201362	0.880795	0.000426153	0.874618	0.00270739	0.872973	0.00205974	0.866251	0.000287163	0.863311	0.00143807	0.859678	0.00102518	0.855042	0.00384327
	29.0611	0.889961	0.000871871	0.886173	0.00196669	0.888386	0.00249727	0.888018	0.00198128	0.884709	0.00437514	0.881738	0.000584362	0.884347	0.00206929	0.874199	0.00159919	0.872097	0.00173543	0.869371	0.00173458	0.864073	0.00115544	0.859984	0.00104393	0.85687	0.00202997
	29.1356	0.891239	0.00100996	0.889822	0.00223749	0.886154	0.000974293	0.886578	0.00247677	0.882177	0.00245126	0.881271	0.00224163	0.882508	0.00162689	0.874087	0.00196009	0.874314	0.00293735	0.865478	0.00103392	0.863798	0.000758192	0.861794	0.000541168	0.857158	0.00265998
	29.2101	0.891136	0.0026218	0.887698	0.00178484	0.888586	0.00308965	0.884897	0.00181513	0.880889	0.00377349	0.881837	0.000660283	0.878976	0.00250386	0.874919	0.00222556	0.870342	0.00196727	0.867701	0.000507439	0.863052	0.0023118	0.861066	0.00123427	0.855812	0.00340816
	29.2846	0.891322	0.0024565	0.890944	0.0031213	0.889118	0.00231618	0.887541	0.00106337	0.880016	0.00297377	0.881907	0.00123933	0.879924	0.000561142	0.877567	0.00111364	0.872495	0.000422125	0.865153	0.000240059	0.863486	0.000416054	0.860796	0.00146901	0.853525	0.00419297
	29.3591	0.893042	0.00265458	0.889379	0.00275496	0.89039	0.00355627	0.887555	0.000896779	0.883223	0.000865048	0.88222	0.000528258	0.878553	0.00208574	0.876479	0.00179643	0.871903	0.00157089	0.865625	0.00183216	0.864091	0.000835834	0.862512	0.0010391	0.853993	0.00367351
	29.4337	0.889682	0.00180045	0.888775	0.0020575	0.888935	0.00321817	0.890092	0.00326828	0.881134	0.00253766	0.882029	0.00152125	0.879656	0.00320618	0.878422	0.00226406	0.870766	0.000240803	0.864924	0.00197434	0.865681	0.000820229	0.86102	0.00199778	0.854676	0.00217491
	29.5082	0.890389	0.0040439	0.887379	0.00217318	0.888683	0.00142344	0.886706	0.00181792	0.884456	0.00226024	0.883292	0.00229959	0.881259	0.00178862	0.877061	0.00346437	0.874405	0.00149744	0.863494	0.000985852	0.864647	0.00209248	0.858831	0.00226234	0.854729	0.00212629
	29.5827	0.888358	0.00142195	0.889399	0.00316898	0.88649	0.0022955	0.884488	0.0021746	0.88153	0.0045281	0.882317	0.00042551	0.879541	0.00131648	0.876964	0.001328	0.874035	0.00102601	0.865189	0.000906187	0.863556	0.000388276	0.861142	0.00221347	0.854442	0.00230412
	29.6572	0.889439	0.00290858	0.889914	0.00492121	0.887717	0.00227419	0.886627	0.00309157	0.882549	0.0021673	0.882352	0.0021411	0.879115	0.00201352	0.872932	0.00236882	0.870408	0.000492395	0.86367	0.00135713	0.86417	0.000287166	0.860811	0.00184205	0.854028	0.00245399
	29.7317	0.891672	0.00189843	0.889677	0.00164869	0.887313	0.00191736	0.886256	0.000907214	0.882716	0.00260034	0.8841	0.00257361	0.878842	0.00186404	0.875639	0.00357011	0.871883	0.00115809	0.863743	0.001627	0.863254	0.00179208	0.860911	0.000865869	0.852736	0.00275338
	29.8062	0.8914	0.00212978	0.889273	0.00303888	0.888921	0.00273976	0.886874	0.000672601	0.883014	0.00319373	0.884359	0.00156468	0.877436	0.000325087	0.878717	0.00308694	0.871904	0.00127469	0.863979	0.0028316	0.865691	0.00235252	0.860415	0.00132416	0.855017	0.00163917
	29.8808	0.89111	0.000940209	0.891411	0.00304537	0.88846	0.00090083	0.888088	0.00184239	0.881613	0.00440009	0.882024	0.00128199	0.880421	0.00135167	0.875236	0.00228131	0.872324	0.00315594	0.865349	0.00246792	0.862484	0.00150882	0.858981	0.0017534	0.854912	0.00401739
	29.9553	0.890508	0.00198584	0.888645	0.00208844	0.887988	0.00280275	0.883948	0.00303067	0.881772	0.002712	0.882376	0.00378742	0.879557	0.00163858	0.875525	0.00299259	0.873945	0.000284075	0.866267	0.0017542	0.863829	0.00251298	0.859905	0.00207743	0.854982	0.00126823
	30.0298	0.889966	0.000960828	0.88934	0.00113718	0.885779	0.00156185	0.884238	0.00131662	0.882801	0.00226101	0.882093	0.00267927	0.881453	0.00338985	0.875295	0.00163602	0.871123	0.00122834	0.86365	0.00131691	0.8602	0.00086796	0.858054	0.00135412	0.854853	0.00469024
	30.1043	0.885751	0.00258726	0.889293	0.00143442	0.888533	0.00334124	0.886844	0.0014539	0.88359	0.000663681	0.88059	0.00117745	0.881393	0.00158373	0.875887	0.00121184	0.868619	0.00260499	0.86361	0.00132163	0.861922	0.00223253	0.859001	0.000204198	0.857683	0.00232039
	30.1788	0.888604	0.00214335	0.889949	0.00171583	0.888158	0.00290795	0.886098	0.00118246	0.879197	0.00226232	0.881502	0.000456299	0.882181	0.00168308	0.875246	0.00242528	0.869091	0.00175489	0.866487	0.00102613	0.865835	0.00123851	0.859657	0.0012199	0.854947	0.00330761
	30.2533	0.889037	0.0032218	0.890567	0.00199807	0.887965	0.00225392	0.887441	0.000724957	0.88271	0.00318959	0.88186	0.00108778	0.881233	0.00230838	0.87743	0.00223205	0.871779	0.00129328	0.865354	0.00113654	0.861826	0.00153371	0.858484	0.000898424	0.854371	0.00537459
	30.3279	0.893676	0.00260488	0.889918	0.00221087	0.88705	0.00127516	0.883927	0.00167842	0.879341	0.00361865	0.881527	0.00151885	0.87925	0.00134835	0.874341	0.00266499	0.872102	0.0013625	0.866275	0.00026853	0.863576	0.000959982	0.858972	0.000814509	0.854183	0.00258432
	30.4024	0.889291	0.00157108	0.886753	0.00104294	0.885314	0.00363593	0.887084	0.00178762	0.88305	0.00386822	0.881553	0.00295823	0.879408	0.000795493	0.87355	0.000347763	0.871861	0.00218466	0.866129	0.00116483	0.863076	0.00108827	0.858529	0.00132215	0.854877	0.00417601
	30.4769	0.890588	0.00259053	0.887846	0.00177703	0.885287	0.00138175	0.887357	0.00275691	0.881127	0.00414039	0.882217	0.000681797	0.876352	0.00132444	0.876888	0.00225936	0.870784	0.00155964	0.866745	0.00123531	0.86199	0.00121953	0.861483	0.00200647	0.854322	0.00237789
	30.5514	0.887874	0.001473	0.888641	0.00225924	0.888471	0.00166107	0.886906	0.00162221	0.880277	0.000785916	0.880358	0.00165428	0.878507	0.00088287	0.872875	0.00164332	0.871874	0.000525957	0.865503	0.00136214	0.861997	0.000626065	0.86009	0.0017199	0.854714	0.00184084
	30.6259	0.889301	0.00261452	0.88663	0.00128429	0.889226	0.00170897	0.883481	0.00210155	0.882412	0.00195156	0.880886	0.00118242	0.879655	0.00128937	0.877083	0.00284377	0.870166	0.00150251	0.865236	0.00100016	0.864871	0.00147587	0.858676	0.000855219	0.85476	0.00324041
	30.7004	0.891634	0.00146191	0.886108	0.00407385	0.887776	0.00185749	0.886639	0.00168545	0.88037	0.00357968	0.883219	0.00168882	0.877974	0.00101099	0.874853	0.00171533	0.872479	0.000678076	0.865312	0.0016962	0.862309	0.00160652	0.859596	0.00109986	0.856146	0.00282008
	30.7749	0.889327	0.0014706	0.888247	0.0015063	0.887468	0.00225739	0.885048	0.00146221	0.881371	0.0016675	0.882038	0.00095837	0.876879	0.000160308	0.874398	0.0036879	0.871822	0.00126486	0.865726	0.000341315	0.864718	0.00131359	0.85669	0.000343865	0.852225	0.00349395
	30.8495	0.889177	0.00171332	0.887809	0.00244743	0.887614	0.00252402	0.889163	0.00107242	0.87886	0.00313871	0.882269	0.000301475	0.879555	0.00139497	0.874542	0.0013094	0.870772	0.00182283	0.864864	0.00126805	0.864014	0.00331036	0.859178	0.00121003	0.852662	0.00465112
	30.924	0.890679	0.00128536	0.886881	0.00142907	0.886968	0.00199189	0.88536	0.00266328	0.882076	0.00365127	0.882221	0.0010309	0.878164	0.00180767	0.874865	0.00233406	0.869706	0.00143613	0.864993	0.000637586	0.862836	0.000385297	0.859801	0.00069065	0.854638	0.00327231
	30.9985	0.888526	0.000863919	0.890059	0.0024527	0.888515	0.00243733	0.885286	0.000628885	0.878622	0.00372301	0.882858	0.00256812	0.879783	0.0022205	0.873872	0.00288844	0.870563	0.000565082	0.865389	0.00108271	0.863669	0.00188704	0.8564	0.000975227	0.854212	0.0046191
	31.073	0.887389	0.000642014	0.891234	0.00301556	0.887276	0.00295851	0.887291	0.00108627	0.881186	0.00336065	0.884801	0.00134252	0.878699	0.00151304	0.876806	0.000345345	0.873007	0.00178771	0.863826	0.00147966	0.863035	0.00201924	0.856184	0.00145982	0.854556	0.00385619
	31.1475	0.889575	0.00207967	0.888575	0.000749035	0.888398	0.00217662	0.885416	0.00173927	0.881182	0.0022327	0.883077	0.00141746	0.878487	0.000890836	0.87627	0.00251987	0.87236	0.00252946	0.863158	0.00142212	0.865591	0.00079472	0.859903	0.000571631	0.854867	0.00308158
	31.222	0.889395	0.00199011	0.890649	0.00125203	0.889218	0.00176699	0.888686	0.00316209	0.882042	0.00345357	0.881143	0.00319462	0.87773	0.00132108	0.875476	0.00175472	0.871937	0.00221128	0.863047	4.75721e-05	0.862979	0.000959938	0.858496	0.00191563	0.854428	0.00460105
	31.2965	0.889141	0.0018007	0.888301	0.00422562	0.887516	0.00231759	0.886165	0.00110041	0.880343	0.00115833	0.882133	0.000631479	0.877343	0.000471323	0.873267	0.000615579	0.871211	0.00124663	0.866563	0.00201935	0.86208	0.00195915	0.857689	0.00040398	0.853734	0.00379137
	31.3711	0.889204	0.00191723	0.885165	0.00233017	0.888862	0.00247097	0.887988	0.00082738	0.880562	0.00436835	0.880573	0.000635512	0.879054	0.00228708	0.873912	0.000744488	0.870464	0.00103565	0.866954	0.000859515	0.861674	0.000182733	0.858021	0.00031413	0.856776	0.0011784
	31.4456	0.888827	0.000494821	0.890942	0.00450099	0.885307	0.00162957	0.887722	0.00196026	0.883241	0.00307889	0.881913	0.00185421	0.878324	0.00177846	0.874811	0.00298751	0.870438	0.000614339	0.86601	0.000672024	0.863352	0.000721509	0.858223	0.00227239	0.85449	0.00385805
	31.5201	0.889627	0.000591425	0.887603	0.00231455	0.886426	0.00148902	0.883273	0.00180344	0.882036	0.00170406	0.878702	0.0012411	0.877444	0.000140427	0.873524	0.00043838	0.869229	0.00173479	0.863458	0.000456925	0.862031	0.00270144	0.858748	0.00356183	0.853249	0.0031599
	31.5946	0.888897	0.00157652	0.888738	0.00393765	0.888196	0.00220483	0.885493	0.0018013	0.879831	0.00274322	0.878257	0.00205912	0.878113	0.00122431	0.875356	0.00376594	0.8707	0.00283403	0.866455	0.00108313	0.861304	0.00106856	0.861514	0.00083494	0.851447	0.00288248
	31.6691	0.890694	0.00167933	0.887006	0.00226009	0.886627	0.00124601	0.884634	0.003021	0.880947	0.00262249	0.882694	0.00074721	0.879153	0.000353875	0.871559	0.000601803	0.869895	0.00152111	0.865732	0.00106189	0.862266	0.00147615	0.858111	0.000763813	0.854316	0.00191365
	31.7436	0.888101	0.000992237	0.888587	0.00193924	0.889067	0.00156384	0.885948	0.00162751	0.883797	0.00037518	0.880715	0.00187488	0.877663	0.00102932	0.873913	0.0029192	0.872185	0.00292924	0.864994	0.00121867	0.861604	0.000463217	0.857871	0.001233	0.853513	0.00259737
	31.8182	0.888018	0.000752672	0.886878	0.00214482	0.887092	0.00178326	0.88518	0.00168393	0.879446	0.0038183	0.881988	0.00155792	0.878142	0.00226175	0.874163	0.002093	0.869195	0.00204107	0.864083	0.000724648	0.862865	0.000810092	0.856399	0.00147977	0.853269	0.00354153
	31.8927	0.888563	0.00260808	0.886903	0.0027086	0.890016	0.00363951	0.88514	0.00169044	0.884441	0.00477806	0.884689	0.00183319	0.879249	0.00155343	0.874455	0.000608959	0.872546	0.00168081	0.863246	0.000457179	0.86378	0.00155323	0.859043	0.0015515	0.854534	0.00162356
	31.9672	0.890056	0.00231887	0.888475	0.00530977	0.887177	0.00276612	0.88505	0.000759259	0.882094	0.003022	0.880461	0.000922319	0.87859	0.00117123	0.876598	0.00211136	0.872096	0.00135606	0.864862	0.000607175	0.861563	0.00131558	0.858579	0.00331872	0.852925	0.0029484
	32.0417	0.889543	0.00146014	0.887442	0.00200992	0.888133	0.00364871	0.884995	0.00165299	0.880462	0.00290865	0.882037	0.000650939	0.877088	0.00157647	0.872391	0.00230372	0.870632	0.00119294	0.862602	0.000972903	0.86275	0.0020123	0.857691	0.00139387	0.852758	0.00385183
	32.1162	0.890514	0.00118101	0.888922	0.00407407	0.885897	0.00262383	0.884945	0.00214712	0.881719	0.00408523	0.878991	0.00177449	0.876161	0.00135613	0.874592	0.00132268	0.869281	0.00146313	0.865344	0.00172276	0.862193	0.000939374	0.857657	0.00111571	0.852529	0.0041366
	32.1907	0.888277	0.00144632	0.887651	0.0023445	0.886679	0.00197771	0.885645	0.00254182	0.881314	0.0017901	0.880105	0.00131461	0.879254	0.000458448	0.873945	0.000976526	0.87113	0.000975802	0.865662	0.00172644	0.863271	0.00156181	0.857756	0.00226617	0.853886	0.00268299
	32.2653	0.888199	0.00105058	0.886689	0.00210225	0.887487	0.00139335	0.885844	0.000955241	0.880273	0.00404297	0.882114	0.00241062	0.879266	0.00304788	0.872285	0.00195293	0.870498	0.00197878	0.862812	0.00312667	0.860541	0.00112056	0.857048	0.000672292	0.8518	0.00203311
	32.3398	0.891644	0.00341534	0.889993	0.00336574	0.886976	0.00212571	0.885009	0.0016371	0.88037	0.00282222	0.880932	0.00157176	0.877991	0.000912295	0.872875	0.000785701	0.872383	0.000905216	0.864446	0.00222869	0.859958	0.000671753	0.855782	0.00110427	0.85231	0.00340632
	32.4143	0.889339	0.00179551	0.885926	0.00337244	0.887227	0.000622386	0.886744	0.00154236	0.883309	0.00183461	0.879	0.000829313	0.878485	0.00159791	0.873562	0.000961405	0.868422	0.00195303	0.864438	0.00192313	0.859565	0.00250886	0.858321	0.00151691	0.854276	0.00354984
	32.4888	0.886587	0.00124135	0.888757	0.00256852	0.888646	0.00217725	0.886339	0.00149013	0.881942	0.00283619	0.880651	0.00106501	0.877746	0.00199966	0.872208	0.00292893	0.8721	0.00175734	0.8657	0.000648198	0.862807	0.00089485	0.857912	0.0012379	0.851186	0.00301671
	32.5633	0.888529	0.00199733	0.887871	0.00137202	0.884725	0.000971605	0.884933	0.00144131	0.879649	0.00465012	0.88269	0.000155129	0.880517	0.0023059	0.874937	0.00368727	0.870949	0.00132768	0.864626	0.000405671	0.861259	0.000948887	0.85611	0.000997054	0.851952	0.00265023
	32.6378	0.886997	0.00225906	0.88828	0.00243919	0.888607	0.00242361	0.884162	0.000461892	0.880604	0.00326962	0.882258	0.00177514	0.881373	0.00245385	0.875961	0.00486605	0.872394	0.000680533	0.86465	0.00141171	0.861528	0.0018162	0.859407	0.00122968	0.85355	0.00144413
	32.7124	0.88867	0.00131991	0.888999	0.00142589	0.888303	0.00183637	0.883563	0.00188384	0.881598	0.00338452	0.879377	0.0011359	0.879093	0.0013605	0.87591	0.00247118	0.870657	0.000677683	0.860947	0.00139267	0.860963	0.0025456	0.859373	0.00080467	0.852299	0.00329686
	32.7869	0.888979	0.00132125	0.885561	0.00182955	0.887747	0.00224931	0.88828	0.00133834	0.882073	0.0041265	0.881292	0.00190263	0.877366	0.00251134	0.875978	0.00370612	0.868685	0.00211699	0.865499	0.000168773	0.860982	0.00118336	0.859179	0.00271864	0.854489	0.00267125
	32.8614	0.890679	0.00247657	0.887224	0.00230956	0.887001	0.00152187	0.886243	0.00221923	0.882313	0.00257052	0.880875	0.0029749	0.878435	0.00239265	0.873412	0.00242553	0.870655	0.000891385	0.863154	0.000566259	0.862863	0.00128314	0.858877	0.00229722	0.852204	0.00303588
	32.9359	0.891471	0.00266798	0.889133	0.00431299	0.884981	0.00184127	0.886029	0.00275026	0.880923	0.00234243	0.882462	0.00149936	0.876766	0.00044515	0.875251	0.00204736	0.870099	0.00192926	0.865414	0.00165344	0.860132	0.000829786	0.860031	0.00137684	0.854228	0.00406986
	33.0104	0.889803	0.00155742	0.889657	0.00438872	0.887419	0.00148704	0.888976	0.000270405	0.881715	0.00334148	0.880011	0.00249319	0.88151	0.00201084	0.876841	0.00185464	0.871809	0.000696007	0.863979	0.00178523	0.859268	0.000925728	0.855845	0.00210915	0.853884	0.00427667
	33.0849	0.887851	0.00153633	0.888981	0.00310693	0.887694	0.0018248	0.886124	0.00183705	0.878824	0.00333497	0.880981	0.000759302	0.875859	0.000544566	0.874935	0.00239823	0.870277	0.00209831	0.86424	0.00295267	0.860139	0.00227984	0.857854	0.002077	0.852513	0.00173776
	33.1594	0.887103	0.0019199	0.888908	0.00241738	0.888146	0.00234276	0.88715	0.00227654	0.883153	0.00375846	0.879299	0.000709516	0.879072	0.00120759	0.871299	0.00198743	0.872883	0.00220428	0.863794	0.00165301	0.861886	0.00143783	0.857219	0.00151691	0.850803	0.00151043
	33.234	0.888374	0.00122835	0.886944	0.00134993	0.883628	0.00252236	0.885211	0.00135216	0.880172	0.00352152	0.878846	0.00240095	0.876994	0.00270272	0.872646	0.00368156	0.86843	0.00139883	0.862505	0.00199895	0.862646	0.000573668	0.854966	0.000265982	0.851296	0.0033696
	33.3085	0.888467	0.0028261	0.888947	0.00257242	0.886965	0.00228903	0.886957	0.0016406	0.882217	0.00470849	0.880412	0.00347433	0.879658	0.00184307	0.87473	0.0018644	0.870747	0.00223361	0.863022	0.00233393	0.861564	0.00221259	0.859458	0.00162526	0.850736	0.00398883
	33.383	0.886853	0.00123712	0.888586	0.00126116	0.885931	0.00128783	0.885874	0.000410631	0.879668	0.00374377	0.881805	0.000871275	0.879528	0.00220679	0.872914	0.00148011	0.867845	0.000776469	0.864392	0.000747956	0.860464	9.66174e-05	0.859083	0.00293056	0.852136	0.00426835
	33.4575	0.890625	0.00159613	0.887768	0.00375154	0.885856	0.00154608	0.886485	0.00176667	0.879391	0.00269544	0.877655	0.00150499	0.877967	0.00186533	0.8739	0.00201639	0.869061	0.00112734	0.863311	0.00108037	0.859071	0.000806505	0.86033	0.00185681	0.852282	0.00386015
	33.532	0.887828	0.00102802	0.888229	0.00534735	0.884788	0.00287292	0.887128	0.0033674	0.879144	0.00500769	0.88098	0.00291326	0.878012	0.00148407	0.876267	0.00305229	0.871102	0.00307075	0.862948	0.000291088	0.858756	0.00101072	0.859739	0.00129296	0.852158	0.00313999
	33.6065	0.886145	0.00166805	0.88799	0.00170013	0.88808	0.00240225	0.886281	0.000765497	0.879252	0.00563425	0.880232	0.00193294	0.875736	0.00220596	0.87619	0.002592	0.871163	0.00260778	0.860981	0.00125738	0.862764	0.00147174	0.857568	0.00128004	0.85258	0.00320446
	33.681	0.888135	0.00283826	0.888747	0.00348571	0.891714	0.00183039	0.886942	0.00101625	0.879064	0.00246434	0.882074	0.000523449	0.878478	0.0021093	0.875587	0.00321099	0.869348	0.0010803	0.863375	0.00125634	0.860761	0.000256236	0.856681	0.000115512	0.852938	0.00195577
	33.7556	0.887759	0.00233548	0.889266	0.00317451	0.886159	0.000484147	0.886235	0.00040947	0.881757	0.00385349	0.882866	0.000625629	0.876619	0.00160364	0.873754	0.00185015	0.868369	0.00167791	0.863961	0.00165106	0.860273	0.00226193	0.859386	0.00259344	0.854091	0.00172175
	33.8301	0.886731	0.00304839	0.887765	0.00210796	0.887284	0.00144014	0.883803	0.000801455	0.880055	0.00389428	0.879704	0.00153508	0.875124	0.00265698	0.871283	0.00243206	0.869633	0.00182143	0.8638	0.00108885	0.862297	0.000372085	0.858426	0.00222644	0.851338	0.00242411
	33.9046	0.888466	0.00132317	0.883358	0.00125553	0.887006	0.00206786	0.884411	0.00256037	0.879807	0.0043309	0.881057	0.00226872	0.875535	0.00172924	0.872155	0.00378662	0.868206	0.00107447	0.861047	0.000907202	0.860515	0.00146847	0.855797	0.00239183	0.852007	0.00366932
	33.9791	0.885985	0.00222396	0.888288	0.00300395	0.885822	0.00226164	0.885877	0.00324849	0.879827	0.00283657	0.881955	0.00163188	0.878997	0.00112637	0.875255	0.00247833	0.868967	0.000852415	0.864977	0.000804517	0.860826	0.00126146	0.854828	0.00133603	0.852757	0.00196307
	34.0536	0.887603	0.000986209	0.887508	0.00304377	0.887583	0.001237	0.881193	0.0020458	0.881391	0.00425362	0.878629	0.00168411	0.878484	0.00117129	0.871183	0.00129614	0.868352	0.00222568	0.864198	0.00152083	0.860059	0.00133174	0.856793	0.000848499	0.851114	0.0037476
	34.1281	0.886556	0.000994445	0.884668	0.00160476	0.885988	0.00314332	0.887748	0.00200866	0.876127	0.00221744	0.880312	0.000903439	0.876952	0.00219237	0.871799	0.00381679	0.869248	0.00102672	0.862641	0.00174678	0.859173	0.00222411	0.856403	0.00277837	0.854161	0.00328614
	34.2027	0.887688	0.00288927	0.886089	0.00258755	0.885712	0.00240231	0.888029	0.00244017	0.881492	0.00245228	0.881325	0.000514492	0.878323	0.00239071	0.876333	0.00235244	0.870956	0.0014182	0.863578	0.00160416	0.86017	0.00248862	0.855607	0.00174644	0.850982	0.00414666
	34.2772	0.887067	0.00167481	0.887777	0.00166141	0.887489	0.00214788	0.885381	0.00199603	0.880742	0.00316716	0.881608	0.00117475	0.877964	0.00168196	0.873052	0.00407127	0.868941	0.00130161	0.863117	0.000367729	0.862018	0.000714306	0.859475	0.000496674	0.85167	0.00413243
	34.3517	0.890866	0.00250595	0.884537	0.00177514	0.884597	0.000543185	0.883761	0.00201968	0.877875	0.00101133	0.882271	0.00073105	0.875916	0.0008508	0.873252	0.00179292	0.872058	0.00191922	0.858709	0.00331646	0.860718	0.0015392	0.857601	0.00296273	0.8536	0.00284923
	34.4262	0.888961	0.000751667	0.886701	0.00213518	0.883805	0.00116753	0.881227	0.00251475	0.882412	0.00340309	0.880433	0.00212523	0.875784	0.000505037	0.874654	0.00338423	0.868852	0.000884473	0.864401	0.000791452	0.858581	0.00016882	0.857327	0.000717013	0.851637	0.00376635
	34.5007	0.888102	0.00230525	0.888965	0.00399688	0.887336	0.00114827	0.88632	0.00151238	0.8815	0.00247709	0.879581	0.000724647	0.878477	0.000628945	0.87539	0.00315023	0.869927	0.00219501	0.865322	0.00161782	0.860699	0.000889568	0.858252	0.00127976	0.852667	0.00281582
	34.5752	0.887295	0.00117843	0.888412	0.00333472	0.885722	0.00292674	0.882507	0.00148309	0.878767	0.00525197	0.878476	0.00195141	0.874772	0.00138979	0.874424	0.00237501	0.873531	0.00236579	0.867275	0.00171481	0.86077	0.000319204	0.858207	0.000937156	0.850831	0.00247512
	34.6497	0.886273	0.00152062	0.884569	0.00293413	0.887829	0.00342097	0.886679	0.001892	0.879731	0.00248047	0.880946	0.00106239	0.875757	0.00242033	0.874095	0.00440017	0.867441	0.000800967	0.862064	0.00176285	0.863786	0.00126982	0.854753	0.00147747	0.852587	0.0036684
	34.7243	0.890062	0.00125624	0.887816	0.00234124	0.884643	0.00165529	0.882373	0.00132137	0.881219	0.0052429	0.879616	0.00231463	0.876981	0.000922907	0.873281	0.00379405	0.867531	0.0010046	0.86544	0.00129482	0.860511	0.00132414	0.854413	0.00143948	0.853737	0.00427636
	34.7988	0.888847	0.00166286	0.887626	0.000964014	0.884936	0.00144414	0.884993	0.0015598	0.877867	0.00237019	0.880718	0.00258546	0.87609	0.00121393	0.874909	0.00376852	0.868354	0.000487035	0.86302	0.00223264	0.861539	0.00120667	0.857041	0.00166434	0.850764	0.0027393
	34.8733	0.88854	0.0036164	0.886365	0.0023248	0.886217	0.00265406	0.885176	0.00276787	0.878485	0.00407763	0.88082	0.00215258	0.879488	0.00203649	0.871744	0.00187312	0.86969	0.00280844	0.863218	0.00122177	0.860574	0.00152815	0.856759	0.000496925	0.852411	0.00234208
	34.9478	0.890707	0.00256257	0.887804	0.00301228	0.888461	0.00221815	0.883244	0.00199249	0.88043	0.0035424	0.881129	0.00161158	0.874901	0.00189573	0.874322	0.00344274	0.86795	0.00135959	0.861456	0.00156019	0.858354	0.00224101	0.856587	0.000692497	0.853528	0.00587492
	35.0223	0.888581	0.000611348	0.889067	0.00352319	0.885621	0.00253687	0.888154	0.000965002	0.880636	0.00413354	0.880406	0.00183373	0.877471	0.00156239	0.872625	0.00310597	0.86891	0.00132795	0.8623	0.000557225	0.859938	0.000184381	0.857567	0.00171043	0.851865	0.0053772
	35.0969	0.888422	0.00323438	0.886101	0.00259679	0.887611	0.00156991	0.887949	0.00334743	0.88032	0.00389734	0.87886	0.000700719	0.877941	0.00129578	0.874364	0.00188295	0.871506	0.00175238	0.862829	0.000686402	0.85815	0.00147011	0.856468	0.00209872	0.850449	0.00230105
	35.1714	0.887705	0.00389202	0.886929	0.00206392	0.887157	0.00168365	0.884975	0.00211056	0.879307	0.00259188	0.880278	0.0008653	0.880229	0.000960214	0.872685	0.00315981	0.869987	0.00237119	0.864089	0.00155358	0.864005	0.00164791	0.856201	0.00201966	0.85106	0.00448079
	35.2459	0.887456	0.00115038	0.888568	0.00224379	0.88495	0.00191713	0.884102	0.0021102	0.878288	0.00408127	0.879727	0.0001744	0.876099	0.00272469	0.873113	0.00297964	0.870139	0.000555081	0.861342	0.000723435	0.85904	0.000405551	0.856383	0.00133372	0.851935	0.00552194
	35.3204	0.888037	0.00218235	0.88527	0.0021852	0.885426	0.00336713	0.886083	0.00107709	0.880778	0.00375035	0.882161	0.001298	0.876508	0.0013418	0.873106	0.00240421	0.870912	0.00167218	0.863954	0.00248459	0.858814	0.000795598	0.857065	0.000586156	0.848608	0.00247121
	35.3949	0.888262	0.00159483	0.888199	0.00266321	0.88592	0.00262747	0.885846	0.00113567	0.878772	0.0045884	0.880421	0.00307258	0.877057	0.00149619	0.875846	0.00351621	0.869394	0.00247646	0.860255	0.00182695	0.857719	0.00154361	0.860061	0.00214171	0.852387	0.00183402
	35.4694	0.887801	0.0018342	0.887376	0.00279254	0.885066	0.00164498	0.884251	0.00165976	0.880347	0.00259335	0.880889	0.00116939	0.875988	0.00162799	0.87136	0.00281725	0.869739	0.00126747	0.862911	0.000946585	0.861772	0.00301551	0.857852	0.00124994	0.853001	0.00139677
	35.5439	0.891819	0.0011152	0.888371	0.00205278	0.890566	0.00244012	0.888496	0.000701562	0.884526	0.00451765	0.88067	0.00225953	0.881289	0.000714863	0.875548	0.00192904	0.872389	0.000564509	0.869734	0.00114086	0.863827	0.000374485	0.857774	0.00108086	0.856549	0.0041526
	35.6185	0.901426	0.00168157	0.899732	0.00165346	0.894631	0.00161983	0.895545	0.00163543	0.892491	0.00540254	0.890119	0.00230987	0.888103	0.00087486	0.883636	0.000277136	0.88092	0.000436849	0.874507	0.00191499	0.870012	0.000398522	0.869811	0.00253907	0.862482	0.00598125
	35.693	0.904001	0.000993921	0.903951	0.00142724	0.902426	0.00127368	0.903543	0.00143794	0.894491	0.00347824	0.89333	0.000809252	0.888959	0.000671266	0.88715	0.00221084	0.885713	0.000895077	0.880852	0.00236496	0.874176	0.000893151	0.873818	0.000648708	0.866604	0.00395964
	35.7675	0.903775	0.00150215	0.905016	0.00152286	0.904851	0.000454448	0.902394	0.000722439	0.902135	0.00261697	0.899611	0.00199607	0.895262	0.000459891	0.894175	0.00125481	0.886845	0.00169259	0.881077	0.00163903	0.876853	0.0018736	0.873959	0.00185413	0.869845	0.00488319
	35.842	0.908405	0.00149883	0.904868	0.0026948	0.906359	0.000664218	0.90286	0.000626908	0.900275	0.00512467	0.902764	0.0012105	0.897355	0.00187262	0.892348	0.00195961	0.886549	0.00157634	0.883436	0.00181548	0.882156	0.00159047	0.876212	0.00252547	0.871123	0.00598246
	35.9165	0.908482	0.00153226	0.906892	0.000549929	0.908363	0.0023804	0.905144	0.00212662	0.899975	0.00402427	0.901526	0.000854674	0.897561	0.000450862	0.893667	0.000765123	0.890301	0.00176619	0.886743	0.0026858	0.881217	0.00227147	0.877503	0.00166699	0.87267	0.00497552
	35.991	0.91183	0.00167079	0.912031	0.000619188	0.908539	0.00209743	0.908947	0.00130837	0.903209	0.00454752	0.903305	0.000784096	0.897854	0.00124359	0.897319	0.00299792	0.89187	0.000653701	0.887846	0.00140925	0.884488	0.00173729	0.878457	0.000775401	0.876675	0.00271322
	36.0656	0.91356	0.000793403	0.911161	0.00198594	0.911278	0.00169318	0.908797	0.000489234	0.903613	0.00417825	0.904237	0.000946731	0.902781	0.000536674	0.896276	0.00271755	0.893116	0.00367813	0.887068	0.00287407	0.886863	0.00157613	0.88082	0.00205937	0.874791	0.00288847
	36.1401	0.913704	0.000907814	0.911519	0.00177431	0.911246	0.000877429	0.909559	0.000988459	0.90432	0.0041773	0.90415	0.000672994	0.903909	0.00206658	0.900275	0.00180358	0.894524	0.000913267	0.890235	0.000440997	0.884218	0.000713379	0.881664	0.00233568	0.877994	0.00335977
	36.2146	0.914446	0.00258076	0.914495	0.00323804	0.911555	0.000619316	0.911846	0.00120684	0.907697	0.00219556	0.905985	0.00167945	0.904615	0.000690585	0.898304	0.00255244	0.896266	0.000899699	0.89074	0.0023328	0.887771	0.00137508	0.881408	0.00202726	0.879378	0.0045782
	36.2891	0.918057	0.00428963	0.912768	0.00063724	0.912953	0.000688748	0.911655	0.00216725	0.906566	0.0026561	0.908564	0.00212127	0.905132	0.000532289	0.90121	0.00323463	0.898159	0.0025866	0.889448	0.00217227	0.888808	0.00195425	0.883423	0.000154805	0.878242	0.00287728
	36.3636	0.917987	0.00257317	0.916538	0.00216248	0.917435	0.00236524	0.914337	0.00148483	0.909433	0.00173279	0.908774	0.000107966	0.904994	0.00176413	0.902009	0.00191693	0.900126	0.000657335	0.889697	0.00341778	0.888126	0.000864682	0.88659	0.0014099	0.880394	0.00547088
	36.4381	0.919057	0.0011737	0.914748	0.00151806	0.915411	0.00138419	0.914588	0.000606802	0.90762	0.00236134	0.910816	0.00107243	0.906558	0.00153741	0.902274	0.00220199	0.899744	0.00146107	0.893205	0.00239392	0.890785	0.00137624	0.885834	0.00228005	0.88213	0.00476448
	36.5126	0.919697	0.00161297	0.91582	0.00198923	0.919951	0.000353705	0.916525	0.00182417	0.908497	0.0029752	0.911229	0.00106418	0.906628	0.000615174	0.90475	0.00278174	0.901943	0.0016499	0.892313	0.00136701	0.890683	0.00238354	0.887977	0.000629974	0.882017	0.00452352
	36.5872	0.917081	0.00224226	0.917661	0.00138181	0.91946	0.000918716	0.915949	0.000664278	0.911621	0.00286393	0.910637	0.000589867	0.908259	0.00143096	0.902688	0.00153157	0.900333	0.000932226	0.894666	0.00227307	0.893127	0.0015182	0.888925	0.00136673	0.881507	0.00596099
	36.6617	0.919945	0.0013854	0.918164	0.000387783	0.918672	0.00168215	0.91541	0.00112116	0.91309	0.00391205	0.912146	0.00116773	0.908763	0.000682373	0.904998	0.000663455	0.903586	0.00120626	0.893313	0.00226261	0.894364	0.000959429	0.889321	0.00162347	0.884289	0.00371806
	36.7362	0.920446	0.0012618	0.921777	0.002012	0.918148	0.00156821	0.915439	0.00137722	0.912741	0.00278199	0.91339	0.00029834	0.911468	0.00255743	0.904502	0.00147388	0.900357	0.00167125	0.895148	0.00318661	0.894016	0.00203803	0.88891	0.00107364	0.883483	0.00492525
	36.8107	0.920461	0.000878561	0.920079	0.00223436	0.91842	0.000749964	0.917368	0.00212511	0.913907	0.00310347	0.913846	0.000835629	0.910414	0.00118047	0.905093	0.00287512	0.902337	0.0018754	0.895607	0.00199999	0.893618	0.000690462	0.890943	0.00181114	0.885197	0.00554111
	36.8852	0.922221	0.00151709	0.920339	0.00249935	0.921883	0.00138147	0.918764	0.00115735	0.913777	0.00375457	0.915645	0.00131638	0.915189	0.0015504	0.908278	0.00221817	0.90504	0.000359668	0.896055	0.00244377	0.893969	0.00188225	0.892618	0.002722	0.885127	0.00380788
	36.9597	0.922904	0.00138471	0.923386	0.00253087	0.920306	0.00110819	0.920461	0.00192124	0.914929	0.00474514	0.913972	0.00143162	0.913521	0.000570846	0.909908	0.000208281	0.903034	0.000474226	0.898762	0.00192095	0.894294	0.000171742	0.891617	0.00282901	0.886857	0.00439284
	37.0343	0.924765	0.000868232	0.922194	0.00112467	0.920119	0.00156367	0.920501	0.00147872	0.914746	0.00517933	0.915557	0.000790934	0.912362	0.00166207	0.908322	0.00160408	0.904296	0.00163989	0.9012	0.00197466	0.896101	0.000984068	0.891556	0.000592781	0.890642	0.00440494
	37.1088	0.923714	0.00267457	0.924017	0.00191236	0.92263	0.000994659	0.920247	0.0023199	0.915859	0.00510775	0.918611	0.000653333	0.913448	0.000170483	0.907785	0.00168116	0.904557	0.000568712	0.900243	0.0023396	0.895385	0.0010623	0.892482	0.000847752	0.885673	0.003679
	37.1833	0.925039	0.000454098	0.924592	0.00286981	0.923186	0.00165513	0.925362	0.00227571	0.915651	0.00331035	0.918238	0.00066871	0.912485	0.00195196	0.911422	0.00249153	0.909269	0.00244901	0.899086	0.00109432	0.897111	0.000765312	0.893143	0.00210009	0.890651	0.00568658
	37.2578	0.924987	0.00238477	0.925709	0.00294598	0.923802	0.00242656	0.921412	0.000147936	0.916096	0.00327617	0.915381	0.00185132	0.914547	0.00202234	0.912359	0.00095234	0.905566	0.00155352	0.900891	0.00265167	0.89645	0.00118501	0.89434	0.0015599	0.88788	0.00500603
	37.3323	0.926503	0.00159943	0.924613	0.00251053	0.923876	0.00281878	0.924358	0.00149483	0.916417	0.00401872	0.918704	0.00198115	0.916791	0.000803528	0.913217	0.0022223	0.9063	0.0017808	0.90244	0.00185221	0.899967	0.00180962	0.894852	0.000835643	0.890049	0.00578993
	37.4068	0.925626	0.00390234	0.928118	0.00102385	0.925467	0.000806931	0.923746	0.000887744	0.919189	0.00246931	0.917468	0.000623147	0.91358	0.00059952	0.911456	0.00143247	0.908251	0.00121986	0.902866	0.00199936	0.898679	0.00200241	0.894343	0.000962678	0.889668	0.00379204
	37.4813	0.927902	0.00121853	0.925857	0.000510989	0.926737	0.00187939	0.924266	0.00128495	0.918915	0.00363552	0.91752	0.000853606	0.917905	0.000204147	0.911585	0.00382326	0.90912	0.00100987	0.90233	0.00272442	0.901105	0.00187493	0.897475	0.00204958	0.891639	0.00477125
	37.5559	0.926624	0.00332752	0.928479	0.0028625	0.927125	0.000904579	0.924438	0.000947026	0.922397	0.00491311	0.920313	0.00118515	0.916286	0.000558549	0.912508	0.00129338	0.911438	0.00134408	0.904111	0.00218578	0.900613	0.000727401	0.894811	0.00291907	0.893082	0.00420449
	37.6304	0.928056	0.00425695	0.928433	0.00227423	0.92931	0.00172107	0.924602	0.00099609	0.920117	0.00400373	0.920339	0.00119984	0.915177	0.00197186	0.914216	0.00324904	0.909548	0.00105717	0.901606	0.00147795	0.899018	0.00160145	0.895604	0.00301963	0.89164	0.0050455
	37.7049	0.93267	0.00244834	0.928415	0.00115925	0.925329	0.000955417	0.926092	0.000358431	0.920718	0.00451414	0.92151	0.00173324	0.918287	0.00198834	0.912404	0.00053355	0.908762	0.00116628	0.902892	0.00140379	0.902714	0.000793362	0.898589	0.00196964	0.896653	0.00379329
	37.7794	0.92731	0.00111802	0.928395	0.000670079	0.931211	0.00112056	0.924935	0.00182554	0.919788	0.00375621	0.923643	0.00220129	0.915837	0.00223026	0.915081	0.000824291	0.911739	0.00139269	0.904752	0.00212418	0.901143	0.00317873	0.896028	0.0025004	0.894547	0.00380299
	37.8539	0.930241	0.00220686	0.930379	0.00149561	0.928338	0.000344802	0.928443	0.00061918	0.922111	0.00417972	0.921992	0.0013863	0.917051	0.00227683	0.915058	0.00352394	0.911103	0.000347268	0.904466	0.00399653	0.90178	0.00155164	0.897983	0.00194962	0.894842	0.0051951
	37.9284	0.931021	0.00102978	0.929815	0.000448269	0.931197	0.00106337	0.927114	0.00169204	0.921908	0.00349172	0.92189	0.00131086	0.919474	0.000593868	0.91753	0.00259655	0.910733	0.00121864	0.902276	0.00295329	0.901247	0.00150485	0.899093	0.00138632	0.893443	0.0036766
	38.0029	0.928327	0.00289283	0.930319	0.000996341	0.929707	0.00102075	0.928184	0.000980704	0.921702	0.00305023	0.921342	0.000972631	0.92003	0.00125865	0.916234	0.00285996	0.909473	0.00256256	0.903907	0.00293274	0.901299	0.00208797	0.902845	0.00126882	0.894108	0.00497121
	38.0775	0.933949	0.00160773	0.930046	0.00213077	0.931735	0.000570599	0.927468	0.000639596	0.922534	0.00387369	0.922642	0.0011267	0.919571	0.00114536	0.916389	0.00271179	0.911134	0.000909184	0.905788	0.00219948	0.904142	0.00171551	0.898615	0.00180646	0.89709	0.00398734
	38.152	0.932141	0.00162224	0.930915	0.000498776	0.929906	0.00116807	0.926635	0.00172796	0.923271	0.00356465	0.925429	0.000177158	0.921872	0.00138399	0.915378	0.00160548	0.91196	0.00241813	0.905455	0.00235874	0.906506	0.00093672	0.899915	0.00225943	0.895543	0.00486301
	38.2265	0.930876	0.00046632	0.929699	0.000992866	0.932894	0.000750596	0.931242	0.00179901	0.921516	0.00536896	0.922953	0.000881306	0.92332	0.0027297	0.917992	0.00164676	0.913222	0.00154548	0.906523	0.00306682	0.903428	0.0020915	0.898219	0.0015593	0.893269	0.00400738
	38.301	0.930144	0.0011261	0.933086	0.00152929	0.933207	0.000634209	0.928614	0.00193909	0.923557	0.00534696	0.92647	0.00294104	0.922234	0.00227825	0.918271	0.00198417	0.91113	0.00281934	0.907854	0.00290981	0.903612	0.000280549	0.900369	0.00186498	0.893821	0.00457579
	38.3755	0.932941	0.00257624	0.93158	0.00109123	0.930797	0.000392279	0.930731	0.00156119	0.924895	0.00311703	0.925591	0.00145949	0.921004	0.0002053	0.914873	0.00224237	0.914974	0.00170481	0.906898	0.00218085	0.903655	0.000432444	0.901267	0.00105024	0.897505	0.00535374
	38.45	0.935704	0.000344369	0.932319	0.00203466	0.929594	0.000724736	0.930944	0.00168489	0.927619	0.0042963	0.927618	0.00116152	0.91973	0.00122042	0.915603	0.0024485	0.915117	0.0019337	0.907847	0.00165355	0.907613	0.00105139	0.901562	0.00130806	0.896023	0.00525232
	38.5246	0.932969	0.00251975	0.930915	0.00280815	0.933612	0.00180341	0.930857	0.0019492	0.925605	0.00327602	0.923858	0.00248074	0.922457	0.00143022	0.91843	0.00203744	0.911949	0.00278186	0.908739	0.00118557	0.904299	0.000961571	0.901085	0.00218164	0.895337	0.00299822
	38.5991	0.934836	0.00266877	0.93389	0.00196359	0.93173	0.00200987	0.93196	0.0014223	0.923615	0.00314293	0.924046	0.000960781	0.924022	0.000278981	0.919223	0.000989192	0.915079	0.00241282	0.907541	0.00282045	0.906856	0.00118211	0.904242	0.00116447	0.895409	0.00545753
	38.6736	0.936933	0.00267906	0.93286	0.00194386	0.935743	0.00228007	0.932989	0.00117162	0.930219	0.00652543	0.926061	0.00048579	0.924812	0.00103718	0.918528	0.00424937	0.914809	0.00210136	0.90891	0.00335527	0.905138	0.00147746	0.903927	0.00241431	0.89628	0.0041914
	38.7481	0.936923	0.000849335	0.934131	0.00155705	0.932994	0.000554292	0.931969	0.000843848	0.924554	0.00503479	0.926952	0.00112175	0.927143	0.000955987	0.919329	0.00212501	0.917741	0.000648777	0.911111	0.00191517	0.906112	0.00186649	0.903101	0.0026534	0.898936	0.00551604
	38.8226	0.934599	0.00276139	0.93367	0.00225949	0.933852	0.000409234	0.933297	0.000431352	0.929503	0.00329695	0.929132	0.00147955	0.924007	0.00132812	0.9202	0.00227968	0.915387	0.0019358	0.909926	0.00171157	0.906817	0.00110891	0.900934	0.00254514	0.898655	0.00441098
	38.8971	0.935453	0.00313954	0.934956	0.00127276	0.935884	0.000633049	0.932831	0.00144693	0.926537	0.00396343	0.926914	0.000468174	0.92445	0.00221481	0.922749	0.00224476	0.917487	0.00120887	0.907817	0.00115389	0.907076	0.00077306	0.904453	0.00313723	0.898113	0.00541392
	38.9717	0.935423	0.00210047	0.935949	0.00295552	0.930306	0.00166579	0.932896	0.000404389	0.925892	0.00477574	0.926844	0.00083651	0.925453	0.00108931	0.921414	0.00101044	0.918492	0.00156687	0.909036	0.00330633	0.909269	0.00187697	0.904154	0.00113306	0.898296	0.00581669
	39.0462	0.938456	0.00267778	0.937813	0.00160332	0.933264	0.000632426	0.934637	0.00227508	0.928742	0.00615739	0.92938	0.000884171	0.925421	0.00116836	0.921768	0.00143275	0.916369	0.00266305	0.908851	0.00306734	0.908146	0.00237953	0.903092	0.00116961	0.903604	0.00527134
	39.1207	0.938341	0.00243743	0.935566	0.00300659	0.933118	0.0014146	0.931511	0.00152662	0.930042	0.003655	0.924115	0.000654743	0.924306	0.00142592	0.920561	0.00175267	0.918742	0.000699572	0.909005	0.0019744	0.906765	0.00167548	0.902953	0.00283531	0.899443	0.00508894
	39.1952	0.936278	0.00282969	0.939759	0.00241782	0.934173	0.00183805	0.931385	0.00289208	0.930793	0.00448012	0.927394	0.00211479	0.92301	0.000960676	0.920319	0.00116184	0.917182	0.00157661	0.911269	0.00160739	0.908795	0.00166215	0.906348	0.0022301	0.902347	0.00498724
	39.2697	0.938613	0.00352209	0.935562	0.00180269	0.936527	0.00108884	0.933257	0.000958873	0.926717	0.00514609	0.928299	0.00155098	0.925268	0.00191275	0.922256	0.00323704	0.918546	0.00173598	0.91196	0.0010517	0.906509	0.00154554	0.903906	0.004126	0.899874	0.00307596
	39.3442	0.937417	0.00137443	0.934769	0.00128154	0.935541	0.000779272	0.933861	0.00133028	0.929445	0.00496059	0.928591	0.00204574	0.925711	0.00227086	0.921354	0.00169774	0.916819	0.00153953	0.910407	0.00253826	0.909723	4.90291e-05	0.905379	0.00343282	0.90241	0.00434101
	39.4188	0.938531	0.00102183	0.934714	0.00241206	0.93546	0.00163755	0.933694	0.000643419	0.931811	0.00345579	0.929939	0.00154784	0.927469	0.00101666	0.92324	0.00054082	0.917387	0.00255841	0.911636	0.002498	0.908436	0.00259147	0.904534	0.00257348	0.900844	0.00467701
	39.4933	0.935817	0.000188438	0.940272	0.00361588	0.935563	0.00150888	0.931871	0.00258477	0.932251	0.00342855	0.930635	0.000450063	0.928636	0.000568627	0.922253	0.00330192	0.918984	0.00086393	0.913213	0.00265279	0.909375	0.00201117	0.90598	0.00291133	0.901008	0.00710599
	39.5678	0.938394	0.00309413	0.937655	0.00116308	0.935202	0.000932067	0.93409	0.000665056	0.92997	0.00535525	0.930293	0.000555732	0.92929	0.000486624	0.923516	0.0015205	0.921286	0.000972795	0.910579	0.00264041	0.909264	0.0015074	0.907068	0.00251588	0.900545	0.00572555
	39.6423	0.939099	0.00174975	0.936694	0.00130664	0.938609	0.000464852	0.932751	0.00135388	0.928628	0.00462104	0.930596	0.00140451	0.928456	0.00145335	0.923636	0.00414137	0.922631	0.00305647	0.911847	0.00240072	0.908679	0.00186408	0.905225	0.00147465	0.903379	0.00391007
	39.7168	0.938955	0.00377315	0.93881	0.0019279	0.939872	0.00059197	0.932788	0.00157254	0.934068	0.00472984	0.932347	0.000712517	0.927736	0.000384246	0.922697	0.00143133	0.921314	0.00201319	0.915721	0.00149444	0.911342	0.00254098	0.907968	0.00249222	0.903424	0.00454791
	39.7913	0.935061	0.00312113	0.938827	0.00165896	0.936059	0.00216203	0.936578	0.00170664	0.931905	0.00420279	0.931548	0.00159026	0.927738	0.000422805	0.922813	0.00250853	0.919746	0.00373931	0.916032	0.00211449	0.91046	0.0015004	0.906622	0.000965043	0.902795	0.0074255
	39.8659	0.939806	0.00067452	0.939053	0.00176353	0.939224	0.00132932	0.935539	0.000962782	0.932761	0.00247489	0.93341	0.00133558	0.928236	0.00145484	0.924424	0.0020143	0.920062	0.0024028	0.913475	0.00210233	0.911325	0.00224332	0.905369	0.0028119	0.902968	0.00361123
	39.9404	0.939078	0.00170011	0.936795	0.00161604	0.937213	0.0021141	0.936014	0.000204283	0.93253	0.00419066	0.929844	0.00078549	0.929051	0.000864072	0.925833	0.00277282	0.920549	0.00198088	0.911027	0.00340313	0.910285	0.00130437	0.904312	0.00126088	0.902397	0.0030587
	40.0149	0.938987	0.00138855	0.939773	0.00161246	0.938499	0.00281044	0.937259	0.00134456	0.932027	0.00424383	0.930823	0.00191527	0.92985	0.00197582	0.924607	0.0016044	0.92162	0.00266928	0.912578	0.00247854	0.912442	0.00118461	0.907628	0.00150031	0.901309	0.00359725
	40.0894	0.941182	0.00203461	0.941834	0.00355094	0.941597	0.00127253	0.936703	0.00187643	0.932413	0.00336039	0.933245	0.00188748	0.929343	0.00138979	0.923209	0.00160582	0.920183	0.00170892	0.913482	0.00358428	0.912753	0.00144039	0.909317	0.000605802	0.905707	0.00355236
	40.1639	0.94129	0.00152455	0.940995	0.000824166	0.939308	0.00213533	0.937182	0.000574188	0.934284	0.00511848	0.932097	0.00227309	0.929205	0.00155029	0.922776	0.00254389	0.919322	0.00241422	0.915239	0.00227776	0.912242	0.000190249	0.90587	0.0027215	0.905813	0.003831
	40.2384	0.941246	0.00383566	0.939944	0.00238715	0.938753	0.00185825	0.938056	0.00197568	0.933413	0.0036384	0.934149	0.0009847	0.929412	0.00215591	0.927987	0.003276	0.921613	0.00334303	0.913846	0.00266458	0.915211	0.00138084	0.909743	0.00142274	0.903794	0.00372621

## Sheet: 2b
Microscale Thermophoresis
Fig. S2a
	T-Jump								Fit curve
		2t16								2t16
	Conc [μM]	N1	N2	N3	Mean	SEM				Conc [μM]	F_norm
	0	859.076	862.105	852.106	857.762	2.96025				0
	0.02	863.104	863.97	861.64	862.905	0.679957				0.001	859.355
	0.04	866.787	864.495	864.712	865.331	0.730524				0.001	859.377
	0.08	871.406	868.6	868.219	869.408	1.00487				0.001	859.401
	0.16	876.462	873.456	875.323	875.08	0.876199				0.001	859.429
	0.31	882.365	877.375	875.596	878.445	2.026				0.002	859.459
	0.63	882.139	879.937	882.176	881.417	0.740244				0.002	859.494
	1.25	886.402	882.994	885.666	885.021	1.03537				0.002	859.533
	2.5	886.141	886.622	876.836	883.2	3.18486				0.002	859.577
	5	889.934	886.937	892.923	889.931	1.72801				0.003	859.626
	10	890.421	887.586	893.839	890.615	1.8077				0.003	859.681
	20	892.196	887.403	895.584	891.728	2.37323				0.003	859.743
	40	894.202	889.385	890.394	891.327	1.46671				0.004	859.812
										0.004	859.89
										0.005	859.978
										0.005	860.076
										0.006	860.186
										0.007	860.308
										0.008	860.446
										0.009	860.599
										0.01	860.77
										0.011	860.96
										0.012	861.171
										0.014	861.406
										0.016	861.667
										0.018	861.955
										0.02	862.272
										0.022	862.622
										0.025	863.007
										0.029	863.427
										0.032	863.886
										0.036	864.386
										0.041	864.927
										0.046	865.51
										0.052	866.137
										0.059	866.808
										0.066	867.52
										0.074	868.275
										0.084	869.068
										0.095	869.897
										0.107	870.758
										0.12	871.647
										0.136	872.558
										0.153	873.485
										0.172	874.423
										0.194	875.363
										0.219	876.3
										0.247	877.227
										0.278	878.138
										0.313	879.026
										0.353	879.886
										0.398	880.715
										0.449	881.507
										0.506	882.26
										0.57	882.971
										0.643	883.64
										0.724	884.266
										0.817	884.848
										0.92	885.388
										1.038	885.886
										1.169	886.344
										1.318	886.764
										1.486	887.147
										1.675	887.496
										1.888	887.813
										2.128	888.1
										2.399	888.359
										2.704	888.594
										3.048	888.804
										3.436	888.994
										3.873	889.164
										4.365	889.317
										4.92	889.454
										5.546	889.576
										6.252	889.686
										7.047	889.783
										7.943	889.87
										8.954	889.948
										10.093	890.018
										11.376	890.079
										12.823	890.134
										14.454	890.183
										16.293	890.227
										18.365	890.266
										20.701	890.3
										23.335	890.331
										26.303	890.358
										29.648	890.382
										33.42	890.404
										37.67	890.423
										42.462	890.44
										47.863	890.455
										53.951	890.468
										60.814	890.48
										68.549	890.49
										77.268	890.5
										87.096	890.508
										98.175	890.516
										110.662	890.522
										124.738	890.528
										140.605	890.533

## Sheet: 2c–d
Intact Mass Spec
Fig. 2c									Fig. 2d
	BAX-G108V									BAX-R109D
	Vehicle		2t16		IAA					Vehicle		2t16		IAA
	Mass (Da)	Counts	Mass (Da)	Counts	Mass (Da)	Counts				Mass (Da)	Counts	Mass (Da)	Counts	Mass (Da)	Counts
	18000	0.057517	18000	0.107025	18000	0				18000	0	18000	0	18000	0
	18001	0.0670553	18001	0.101852	18001	7.40799e-05				18001	0.000103749	18001	0.000196352	18001	3.09968e-05
	18002	0.0727001	18002	0.0858858	18002	0.000149067				18002	0.000182395	18002	0.000373893	18002	5.25737e-05
	18003	0.0717356	18003	0.0650448	18003	0.000228673				18003	0.000207695	18003	0.000516851	18003	5.95012e-05
	18004	0.0648245	18004	0.0460981	18004	0.00034424				18004	0.000182253	18004	0.000615532	18004	5.98437e-05
	18005	0.0553393	18005	0.0324756	18005	0.000551222				18005	0.000138223	18005	0.000650346	18005	7.18753e-05
	18006	0.046685	18006	0.0241295	18006	0.000863357				18006	0.000104723	18006	0.000610358	18006	0.000118364
	18007	0.0405901	18007	0.0196044	18007	0.00118649				18007	9.60776e-05	18007	0.000541039	18007	0.000232812
	18008	0.0372252	18008	0.0174915	18008	0.00137886				18008	0.000111412	18008	0.000516626	18008	0.000444874
	18009	0.0360259	18009	0.0168306	18009	0.00137547				18009	0.000130762	18009	0.000540598	18009	0.000726091
	18010	0.036389	18010	0.0170873	18010	0.0012149				18010	0.000130981	18010	0.000548721	18010	0.000997317
	18011	0.0381403	18011	0.0180872	18011	0.00100736				18011	0.000115777	18011	0.000515472	18011	0.00122086
	18012	0.0417371	18012	0.0199645	18012	0.000878889				18012	0.000108853	18012	0.00046198	18012	0.00141648
	18013	0.0481129	18013	0.0231099	18013	0.000899253				18013	0.000123536	18013	0.000402332	18013	0.00164064
	18014	0.0581786	18014	0.0281324	18014	0.00107749				18014	0.000157758	18014	0.000365473	18014	0.00204665
	18015	0.0719856	18015	0.0358057	18015	0.00140109				18015	0.000208464	18015	0.000426083	18015	0.00289523
	18016	0.087804	18016	0.0468545	18016	0.00184099				18016	0.000277464	18016	0.000673417	18016	0.00445134
	18017	0.102158	18017	0.0613619	18017	0.00233591				18017	0.000355832	18017	0.001119	18017	0.0068215
	18018	0.111668	18018	0.0778224	18018	0.00281168				18018	0.000423518	18018	0.00163556	18018	0.00981887
	18019	0.115309	18019	0.0926952	18019	0.00327237				18019	0.000489648	18019	0.00211041	18019	0.0131342
	18020	0.114693	18020	0.101848	18020	0.00379268				18020	0.000580675	18020	0.00260274	18020	0.0164373
	18021	0.112365	18021	0.10352	18021	0.00426359				18021	0.00067119	18021	0.00313497	18021	0.0193464
	18022	0.11011	18022	0.0997253	18022	0.00440339				18022	0.00073289	18022	0.00351003	18022	0.0224272
	18023	0.108376	18023	0.0943643	18023	0.00416676				18023	0.000839794	18023	0.00356815	18023	0.0272738
	18024	0.106632	18024	0.0903776	18024	0.00383018				18024	0.00113835	18024	0.00350905	18024	0.0342397
	18025	0.104176	18025	0.0884189	18025	0.00370971				18025	0.00176362	18025	0.00386733	18025	0.0411567
	18026	0.100866	18026	0.0870936	18026	0.00392118				18026	0.00267663	18026	0.00503846	18026	0.0438343
	18027	0.0972603	18027	0.0841319	18027	0.00428554				18027	0.00348086	18027	0.00672822	18027	0.0392064
	18028	0.0941235	18028	0.0781312	18028	0.00448992				18028	0.00368014	18028	0.00801695	18028	0.0295363
	18029	0.0918464	18029	0.06975	18029	0.00451323				18029	0.00315516	18029	0.00801621	18029	0.020169
	18030	0.0903385	18030	0.061157	18030	0.00480784				18030	0.00223654	18030	0.00661338	18030	0.0139409
	18031	0.089423	18031	0.0544398	18031	0.0058594				18031	0.00144038	18031	0.00465658	18031	0.0105526
	18032	0.0893249	18032	0.0506709	18032	0.0076571				18032	0.00109973	18032	0.00309589	18032	0.00877755
	18033	0.0908219	18033	0.050038	18033	0.00947509				18033	0.0011921	18033	0.00217986	18033	0.00750411
	18034	0.0950098	18034	0.052364	18034	0.0101429				18034	0.0015203	18034	0.00168017	18034	0.0060205
	18035	0.102896	18035	0.0575209	18035	0.00900192				18035	0.00196792	18035	0.00138864	18035	0.0043816
	18036	0.114835	18036	0.065593	18036	0.00654627				18036	0.0026754	18036	0.00129334	18036	0.00333273
	18037	0.129574	18037	0.0766529	18037	0.00397417				18037	0.00406178	18037	0.00150428	18037	0.003551
	18038	0.143116	18038	0.0900429	18038	0.00229666				18038	0.0064636	18038	0.00208915	18038	0.00524464
	18039	0.148983	18039	0.103511	18039	0.00181272				18039	0.00948468	18039	0.00297965	18039	0.00826291
	18040	0.141768	18040	0.113334	18040	0.00234668				18040	0.0118773	18040	0.00397214	18040	0.0116694
	18041	0.12193	18041	0.116352	18041	0.00368506				18041	0.0123911	18041	0.00478444	18041	0.0135229
	18042	0.0959576	18042	0.112472	18042	0.00553243				18042	0.0108066	18042	0.00512999	18042	0.0128328
	18043	0.0711455	18043	0.104747	18043	0.0073071				18043	0.00823388	18043	0.00486467	18043	0.0114985
	18044	0.0512779	18044	0.0969576	18044	0.00843903				18044	0.00622881	18044	0.00415086	18044	0.0132925
	18045	0.0366668	18045	0.0913826	18045	0.0090405				18045	0.00555985	18045	0.00334951	18045	0.0230328
	18046	0.0261902	18046	0.0882241	18046	0.0101344				18046	0.00612884	18046	0.00275655	18046	0.0473085
	18047	0.0187423	18047	0.0860791	18047	0.0127385				18047	0.00739	18047	0.00249994	18047	0.0876569
	18048	0.0136187	18048	0.0829162	18048	0.0160764				18048	0.00837103	18048	0.00257291	18048	0.128377
	18049	0.0103699	18049	0.0774699	18049	0.0178265				18049	0.00832446	18049	0.0029957	18049	0.146347
	18050	0.00864556	18050	0.0703517	18050	0.0169068				18050	0.00737129	18050	0.00393749	18050	0.135666
	18051	0.0082028	18051	0.0637805	18051	0.014248				18051	0.00599672	18051	0.00558856	18051	0.109348
	18052	0.00898741	18052	0.0602304	18052	0.0112656				18052	0.00471255	18052	0.00804681	18052	0.0828396
	18053	0.0111882	18053	0.0614697	18053	0.00905247				18053	0.00406122	18053	0.0112121	18053	0.0622397
	18054	0.0152281	18054	0.0683912	18054	0.00809527				18054	0.00414837	18054	0.0144607	18054	0.0458145
	18055	0.0216536	18055	0.080669	18055	0.00807238				18055	0.00443881	18055	0.0169412	18055	0.0325185
	18056	0.0308232	18056	0.0956863	18056	0.00823753				18056	0.00438103	18056	0.0189235	18056	0.0236684
	18057	0.0422552	18057	0.108084	18057	0.00843262				18057	0.00403958	18057	0.0218783	18057	0.0198734
	18058	0.0537453	18058	0.112136	18058	0.00961091				18058	0.00381774	18058	0.0255474	18058	0.0204616
	18059	0.0611983	18059	0.105888	18059	0.0124811				18059	0.00378269	18059	0.0262383	18059	0.0236914
	18060	0.06063	18060	0.092388	18060	0.0153714				18060	0.00370203	18060	0.0214149	18060	0.0274322
	18061	0.0516544	18061	0.0766943	18061	0.0155644				18061	0.00364896	18061	0.0139768	18061	0.031316
	18062	0.0384212	18062	0.0625291	18062	0.0134249				18062	0.00397806	18062	0.00821224	18062	0.0351975
	18063	0.0261679	18063	0.0514066	18063	0.0121593				18063	0.00467278	18063	0.00510623	18063	0.0354977
	18064	0.0176066	18064	0.0434558	18064	0.0141558				18064	0.00524735	18064	0.00358698	18064	0.029415
	18065	0.0127487	18065	0.0383429	18065	0.0196778				18065	0.0052954	18065	0.00266889	18065	0.0201309
	18066	0.0106099	18066	0.035685	18066	0.0271816				18066	0.00498123	18066	0.00191893	18066	0.0122359
	18067	0.0103673	18067	0.0350544	18067	0.0334996				18067	0.00491732	18067	0.00143079	18067	0.00707575
	18068	0.0115984	18068	0.0358044	18068	0.035039				18068	0.00535937	18068	0.00138674	18068	0.00423153
	18069	0.0141258	18069	0.0369385	18069	0.0311003				18069	0.00577408	18069	0.0016361	18069	0.00317869
	18070	0.0178229	18070	0.0373054	18070	0.0250668				18070	0.00552363	18070	0.00189383	18070	0.00353877
	18071	0.0224973	18071	0.0361999	18071	0.0205046				18071	0.00456808	18071	0.00205323	18071	0.00508319
	18072	0.0278498	18072	0.0338514	18072	0.0183872				18072	0.00332256	18072	0.00204397	18072	0.00738215
	18073	0.0335233	18073	0.0312252	18073	0.0183398				18073	0.00227481	18073	0.00179023	18073	0.00984647
	18074	0.0393295	18074	0.0294131	18074	0.0193981				18074	0.00169556	18074	0.00144356	18074	0.0120291
	18075	0.0456195	18075	0.0292899	18075	0.0199263				18075	0.00160469	18075	0.00135186	18075	0.013368
	18076	0.053531	18076	0.0316025	18076	0.0192702				18076	0.00221069	18076	0.00203659	18076	0.0138748
	18077	0.0649032	18077	0.0372006	18077	0.018566				18077	0.00452568	18077	0.00455855	18077	0.0147382
	18078	0.0818153	18078	0.0470633	18078	0.0193315				18078	0.0109519	18078	0.010947	18078	0.0167448
	18079	0.105449	18079	0.0618043	18079	0.0222321				18079	0.0254026	18079	0.0243658	18079	0.0195824
	18080	0.1338	18080	0.0805588	18080	0.0260104				18080	0.0511775	18080	0.0483143	18080	0.0227257
	18081	0.159183	18081	0.100014	18081	0.0286226				18081	0.0867269	18081	0.0829624	18081	0.0252062
	18082	0.169587	18082	0.115141	18082	0.0299288				18082	0.124342	18082	0.119122	18082	0.0257367
	18083	0.156864	18083	0.121897	18083	0.0301534				18083	0.150313	18083	0.13817	18083	0.0240653
	18084	0.125056	18084	0.119559	18084	0.028114				18084	0.149085	18084	0.127806	18084	0.0213862
	18085	0.0875991	18085	0.110509	18085	0.0242333				18085	0.120393	18085	0.0976277	18085	0.0199121
	18086	0.0563118	18086	0.098279	18086	0.0219521				18086	0.0836072	18086	0.0669969	18086	0.0217862
	18087	0.0353155	18087	0.085976	18087	0.0249269				18087	0.0550724	18087	0.0442991	18087	0.0268063
	18088	0.0231684	18088	0.0758576	18088	0.034815				18088	0.0366823	18088	0.0285204	18088	0.031406
	18089	0.0170021	18089	0.0695725	18089	0.051692				18089	0.0258238	18089	0.0185753	18089	0.0320979
	18090	0.0146734	18090	0.0685257	18090	0.0752927				18090	0.0216905	18090	0.0136781	18090	0.029941
	18091	0.0151768	18091	0.0742218	18091	0.101278				18091	0.0233978	18091	0.0118747	18091	0.0288205
	18092	0.0184707	18092	0.0883845	18092	0.117836				18092	0.0277717	18092	0.0110608	18092	0.0302094
	18093	0.0252312	18093	0.112164	18093	0.119063				18093	0.0305806	18093	0.0105316	18093	0.0329184
	18094	0.036515	18094	0.143766	18094	0.116427				18094	0.0301164	18094	0.0111197	18094	0.0367996
	18095	0.0531842	18095	0.17582	18095	0.123351				18095	0.0281703	18095	0.0131994	18095	0.0429276
	18096	0.0751016	18096	0.196781	18096	0.137083				18096	0.0276206	18096	0.0155526	18096	0.0504162
	18097	0.100359	18097	0.198103	18097	0.142045				18097	0.0298886	18097	0.0168508	18097	0.0560213
	18098	0.124983	18098	0.180423	18098	0.127215				18098	0.0335172	18098	0.0167872	18098	0.0566514
	18099	0.143665	18099	0.151753	18099	0.0980821				18099	0.0349919	18099	0.015684	18099	0.0512136
	18100	0.151664	18100	0.120913	18100	0.0686861				18100	0.0322572	18100	0.0145274	18100	0.0410133
	18101	0.146976	18101	0.0933769	18101	0.0463483				18101	0.0269613	18101	0.0149991	18101	0.0293932
	18102	0.131316	18102	0.071156	18102	0.0307887				18102	0.0227009	18102	0.0189673	18102	0.0204714
	18103	0.109283	18103	0.0542986	18103	0.0207917				18103	0.0217835	18103	0.027737	18103	0.0164708
	18104	0.0864172	18104	0.0421198	18104	0.0152746				18104	0.0239049	18104	0.0397263	18104	0.0165285
	18105	0.0672017	18105	0.0338075	18105	0.012832				18105	0.0275911	18105	0.0484225	18105	0.0184948
	18106	0.0540262	18106	0.0286727	18106	0.012088				18106	0.032111	18106	0.046799	18106	0.0202979
	18107	0.0475266	18107	0.0262883	18107	0.0118143				18107	0.0383257	18107	0.036381	18107	0.0206696
	18108	0.0478043	18108	0.0266225	18108	0.011804				18108	0.0475872	18108	0.0266332	18108	0.0208092
	18109	0.0555452	18109	0.0302069	18109	0.013018				18109	0.0579313	18109	0.0237831	18109	0.0238836
	18110	0.0722761	18110	0.0382895	18110	0.0164298				18110	0.0635067	18110	0.0260073	18110	0.0316966
	18111	0.0991091	18111	0.0526284	18111	0.0229769				18111	0.0616301	18111	0.0287122	18111	0.0440976
	18112	0.133751	18112	0.0740186	18112	0.0348215				18112	0.0579931	18112	0.030748	18112	0.0638795
	18113	0.167945	18113	0.0990265	18113	0.0538195				18113	0.0607764	18113	0.0351535	18113	0.0999784
	18114	0.18996	18114	0.11812	18114	0.0748449				18114	0.0698655	18114	0.0443346	18114	0.156828
	18115	0.192632	18115	0.121238	18115	0.0859994				18115	0.0768664	18115	0.0576736	18115	0.22609
	18116	0.178865	18116	0.107397	18116	0.0825494				18116	0.0769124	18116	0.074121	18116	0.305278
	18117	0.158167	18117	0.0851488	18117	0.0723888				18117	0.0721153	18117	0.0931722	18117	0.411126
	18118	0.139237	18118	0.0638318	18118	0.0647921				18118	0.0638035	18118	0.115956	18118	0.564963
	18119	0.126272	18119	0.0478644	18119	0.0624184				18119	0.051368	18119	0.143127	18119	0.761829
	18120	0.119612	18120	0.0375654	18120	0.0633212				18120	0.0372861	18120	0.162284	18120	0.936227
	18121	0.117524	18121	0.0317653	18121	0.0647021				18121	0.0257385	18121	0.152538	18121	1.00178
	18122	0.117479	18122	0.029285	18122	0.0643435				18122	0.0178345	18122	0.114037	18122	0.944084
	18123	0.117016	18123	0.0293054	18123	0.062079				18123	0.0124779	18123	0.0705428	18123	0.813055
	18124	0.114461	18124	0.0312811	18124	0.0602807				18124	0.00913524	18124	0.04063	18124	0.649366
	18125	0.109264	18125	0.0347919	18125	0.0604643				18125	0.00731068	18125	0.0258667	18125	0.472591
	18126	0.101756	18126	0.039508	18126	0.0608356				18126	0.00613889	18126	0.0200072	18126	0.306022
	18127	0.0926224	18127	0.0452627	18127	0.0590921				18127	0.00540246	18127	0.0172113	18127	0.176389
	18128	0.0825848	18128	0.052036	18128	0.0554065				18128	0.00520629	18128	0.0147782	18128	0.0940636
	18129	0.0724091	18129	0.059647	18129	0.0505627				18129	0.0050342	18129	0.0129645	18129	0.0494996
	18130	0.0629263	18130	0.0672198	18130	0.0438833				18130	0.00439261	18130	0.0126887	18130	0.0282093
	18131	0.054841	18131	0.0728701	18131	0.0351771				18131	0.00359136	18131	0.0133513	18131	0.0199459
	18132	0.0484678	18132	0.0742756	18132	0.0260742				18132	0.00313491	18132	0.013759	18132	0.0181276
	18133	0.0436571	18133	0.0702158	18133	0.0183954				18133	0.00314443	18133	0.0140932	18133	0.0185606
	18134	0.0399481	18134	0.0618015	18134	0.0129373				18134	0.00348371	18134	0.0149552	18134	0.0194744
	18135	0.0368183	18135	0.0518923	18135	0.00983173				18135	0.00393559	18135	0.0157777	18135	0.0210457
	18136	0.0338903	18136	0.0432358	18136	0.00874637				18136	0.00437182	18136	0.0160413	18136	0.0246582
	18137	0.0310195	18137	0.0372467	18137	0.00840519				18137	0.00488363	18137	0.0162214	18137	0.0313151
	18138	0.0282688	18138	0.0341075	18138	0.00747329				18138	0.00583566	18138	0.0165875	18138	0.0401055
	18139	0.0258238	18139	0.0334067	18139	0.00610548				18139	0.00754571	18139	0.016869	18139	0.0487291
	18140	0.0238888	18140	0.0346083	18140	0.00527518				18140	0.00956087	18140	0.0168135	18140	0.0547868
	18141	0.0225808	18141	0.037266	18141	0.00532917				18141	0.0108081	18141	0.0158711	18141	0.0578347
	18142	0.0218515	18142	0.0410777	18142	0.00608412				18142	0.010718	18142	0.0134951	18142	0.0619338
	18143	0.0214876	18143	0.0457836	18143	0.00766608				18143	0.00964546	18143	0.0102394	18143	0.0713465
	18144	0.0212405	18144	0.0508967	18144	0.0110406				18144	0.00836131	18144	0.00751902	18144	0.080707
	18145	0.0210588	18145	0.0554126	18145	0.0178479				18145	0.0075356	18145	0.00665367	18145	0.0799913
	18146	0.0212489	18146	0.0578289	18146	0.0287215				18146	0.00743533	18146	0.00887339	18146	0.0712399
	18147	0.0224283	18147	0.056772	18147	0.0413389				18147	0.0082252	18147	0.0162751	18147	0.0659495
	18148	0.0253841	18148	0.0519929	18148	0.0513494				18148	0.0108331	18148	0.032475	18148	0.0678603
	18149	0.0309953	18149	0.0447842	18149	0.0558204				18149	0.0176351	18149	0.061004	18149	0.0717942
	18150	0.0401235	18150	0.0372149	18150	0.0559987				18150	0.0330742	18150	0.101393	18150	0.0764189
	18151	0.0532077	18151	0.0309258	18151	0.0567291				18151	0.0644956	18151	0.148466	18151	0.0872438
	18152	0.0694049	18152	0.0266041	18152	0.0604691				18152	0.118743	18152	0.193863	18152	0.105974
	18153	0.0856238	18153	0.0242421	18153	0.0624789				18153	0.187551	18153	0.22169	18153	0.122
	18154	0.0966843	18154	0.0236053	18154	0.0578682				18154	0.24143	18154	0.219216	18154	0.120314
	18155	0.097824	18155	0.024547	18155	0.049154				18155	0.251561	18155	0.197722	18155	0.100162
	18156	0.0881953	18156	0.0271346	18156	0.0411706				18156	0.213287	18156	0.175567	18156	0.077206
	18157	0.071604	18157	0.0316318	18157	0.0358089				18157	0.149511	18157	0.152325	18157	0.0643701
	18158	0.053575	18158	0.0383383	18158	0.0332502				18158	0.0923656	18158	0.120494	18158	0.0595073
	18159	0.0381436	18159	0.0472924	18159	0.0328275				18159	0.0568717	18159	0.0834341	18159	0.0529002
	18160	0.0269188	18160	0.0579421	18160	0.0328728				18160	0.0385095	18160	0.0518359	18160	0.0413317
	18161	0.0198211	18161	0.0690405	18161	0.0315154				18161	0.0292487	18161	0.0316058	18161	0.0301504
	18162	0.0161223	18162	0.0789557	18162	0.0286497				18162	0.0244498	18162	0.0201431	18162	0.0232611
	18163	0.0151744	18163	0.0862365	18163	0.027013				18163	0.0214665	18163	0.0126539	18163	0.0192599
	18164	0.0167504	18164	0.0900455	18164	0.0294714				18164	0.018755	18164	0.00725501	18164	0.0161449
	18165	0.0210212	18165	0.090219	18165	0.0356162				18165	0.0152937	18165	0.00381676	18165	0.0137824
	18166	0.0280965	18166	0.0870326	18166	0.042652				18166	0.0111101	18166	0.00202232	18166	0.0132783
	18167	0.0371719	18167	0.0809568	18167	0.0472475				18167	0.00758532	18167	0.00133751	18167	0.0164974
	18168	0.0460599	18168	0.0726674	18168	0.046185				18168	0.00555112	18168	0.00131491	18168	0.0250619
	18169	0.0522191	18169	0.0632379	18169	0.0403063				18169	0.00463107	18169	0.0015701	18169	0.037792
	18170	0.0546554	18170	0.054112	18170	0.036086				18170	0.00432966	18170	0.00174725	18170	0.0507661
	18171	0.0544992	18171	0.0466558	18171	0.0398449				18171	0.00441279	18171	0.001785	18171	0.0656472
	18172	0.0538152	18172	0.0416645	18172	0.0533744				18172	0.00486431	18172	0.00210899	18172	0.0974426
	18173	0.0542818	18173	0.0392514	18173	0.0728488				18173	0.00567791	18173	0.00331168	18173	0.16748
	18174	0.0567233	18174	0.0390598	18174	0.0893885				18174	0.00644286	18174	0.00571447	18174	0.288457
	18175	0.0611521	18175	0.040545	18175	0.0950229				18175	0.00658832	18175	0.00909024	18175	0.453252
	18176	0.066809	18176	0.0432394	18176	0.0886176				18176	0.00606677	18176	0.0124695	18176	0.631156
	18177	0.0721432	18177	0.0469729	18177	0.0756767				18177	0.00537223	18177	0.0145597	18177	0.780027
	18178	0.0750604	18178	0.0519164	18178	0.0648018				18178	0.00491244	18178	0.0148593	18178	0.858902
	18179	0.0737664	18179	0.0583652	18179	0.0618794				18179	0.00468493	18179	0.0142585	18179	0.839758
	18180	0.0678869	18180	0.0663318	18180	0.0653789				18180	0.00452804	18180	0.014241	18180	0.725978
	18181	0.0588526	18181	0.0751179	18181	0.0682897				18181	0.00432721	18181	0.0151216	18181	0.547637
	18182	0.0490415	18182	0.0831288	18182	0.065838				18182	0.00400934	18182	0.0156535	18182	0.352919
	18183	0.0405005	18183	0.0882973	18183	0.060741				18183	0.00356149	18183	0.0149811	18183	0.196445
	18184	0.0343209	18184	0.0891528	18184	0.0581824				18184	0.00306924	18184	0.0137433	18184	0.102812
	18185	0.0307915	18185	0.0857693	18185	0.0578885				18185	0.00270376	18185	0.0131915	18185	0.0593884
	18186	0.0298142	18186	0.0796002	18186	0.0555149				18186	0.00264703	18186	0.0143502	18186	0.0450931
	18187	0.0311634	18187	0.0722987	18187	0.049721				18187	0.00310291	18187	0.0172616	18187	0.0463299
	18188	0.0344837	18188	0.0646681	18188	0.0435271				18188	0.00426016	18188	0.0201939	18188	0.0530225
	18189	0.0391445	18189	0.0565911	18189	0.0403114				18189	0.00592199	18189	0.0203929	18189	0.0544822
	18190	0.0442277	18190	0.0478318	18190	0.0417714				18190	0.00731045	18190	0.0169531	18190	0.0460482
	18191	0.0488206	18191	0.0388828	18191	0.0469666				18191	0.00759966	18191	0.0121062	18191	0.0333287
	18192	0.0523687	18192	0.0309228	18192	0.05189				18192	0.0067575	18192	0.00836376	18192	0.0235621
	18193	0.054673	18193	0.0249849	18193	0.0535315				18193	0.0057212	18193	0.00612199	18193	0.0183833
	18194	0.0556	18194	0.0213942	18194	0.0534594				18194	0.00559249	18194	0.0046663	18194	0.0163552
	18195	0.0549823	18195	0.0199022	18195	0.0542961				18195	0.00672118	18195	0.00368459	18195	0.0168468
	18196	0.0529304	18196	0.0200245	18196	0.0549802				18196	0.00827962	18196	0.00331819	18196	0.0202716
	18197	0.0501718	18197	0.0212022	18197	0.0524564				18197	0.00898461	18197	0.00357083	18197	0.0270645
	18198	0.0479098	18198	0.0228633	18198	0.0470194				18198	0.00881797	18198	0.00418829	18198	0.0384334
	18199	0.0472747	18199	0.0245535	18199	0.0423547				18199	0.00917803	18199	0.0049424	18199	0.0567923
	18200	0.0488267	18200	0.0261086	18200	0.0407904				18200	0.0115106	18200	0.00589061	18200	0.0824488
	18201	0.0522714	18201	0.0277244	18201	0.042123				18201	0.0167071	18201	0.00738998	18201	0.110041
	18202	0.0563808	18202	0.0299108	18202	0.0449552				18202	0.0248844	18202	0.00954019	18202	0.132994
	18203	0.0594671	18203	0.0334638	18203	0.0491126				18203	0.0364187	18203	0.0119685	18203	0.154694
	18204	0.0605874	18204	0.039572	18204	0.0569406				18204	0.0529183	18204	0.0144846	18204	0.188171
	18205	0.0605121	18205	0.0500782	18205	0.0684271				18205	0.0726177	18205	0.0168937	18205	0.238236
	18206	0.0613927	18206	0.0677727	18206	0.0806904				18206	0.0880313	18206	0.019074	18206	0.285229
	18207	0.0657576	18207	0.0962744	18207	0.0966137				18207	0.0966883	18207	0.0231917	18207	0.299626
	18208	0.0760741	18208	0.138582	18208	0.123806				18208	0.109323	18208	0.0344684	18208	0.28222
	18209	0.094952	18209	0.193813	18209	0.1584				18209	0.140807	18209	0.0580657	18209	0.261735
	18210	0.125282	18210	0.254485	18210	0.182375				18210	0.198187	18210	0.0965178	18210	0.251764
	18211	0.169595	18211	0.30905	18211	0.184769				18211	0.275727	18211	0.152154	18211	0.247997
	18212	0.227921	18212	0.349043	18212	0.175092				18212	0.351755	18212	0.229108	18212	0.253516
	18213	0.29392	18213	0.37261	18213	0.172315				18213	0.393611	18213	0.321478	18213	0.277112
	18214	0.351693	18214	0.380639	18214	0.187692				18214	0.382888	18214	0.402179	18214	0.316347
	18215	0.379356	18215	0.371639	18215	0.223456				18215	0.335054	18215	0.441898	18215	0.355573
	18216	0.36226	18216	0.342162	18216	0.27999				18216	0.277121	18216	0.425713	18216	0.375314
	18217	0.305595	18217	0.292542	18217	0.350896				18217	0.22123	18217	0.356911	18217	0.362616
	18218	0.231452	18218	0.231158	18218	0.408062				18218	0.170218	18218	0.263737	18218	0.319606
	18219	0.162729	18219	0.171194	18219	0.413493				18219	0.125978	18219	0.176185	18219	0.261504
	18220	0.111074	18220	0.122954	18220	0.362077				18220	0.0899242	18220	0.106481	18220	0.206928
	18221	0.0770107	18221	0.0898364	18221	0.282947				18221	0.0628681	18221	0.0587271	18221	0.165757
	18222	0.0560217	18222	0.0700503	18222	0.20472				18222	0.043957	18222	0.0315163	18222	0.136486
	18223	0.043233	18223	0.0601163	18223	0.145624				18223	0.0313505	18223	0.0186495	18223	0.118659
	18224	0.0351422	18224	0.0568477	18224	0.112282				18224	0.0231705	18224	0.0137955	18224	0.115075
	18225	0.0297656	18225	0.057609	18225	0.0998228				18225	0.0178903	18225	0.0124565	18225	0.121293
	18226	0.0263288	18226	0.0600105	18226	0.101019				18226	0.0146816	18226	0.0128508	18226	0.125691
	18227	0.024874	18227	0.0621383	18227	0.107226				18227	0.0130255	18227	0.014867	18227	0.121144
	18228	0.0260026	18228	0.0634522	18228	0.107614				18228	0.0121701	18228	0.0181896	18228	0.111324
	18229	0.0310036	18229	0.0653319	18229	0.0984337				18229	0.0116963	18229	0.0225141	18229	0.102404
	18230	0.0425015	18230	0.0706604	18230	0.0880838				18230	0.0126399	18230	0.0302594	18230	0.0968674
	18231	0.0656017	18231	0.0833131	18231	0.0926213				18231	0.0183325	18231	0.050587	18231	0.104102
	18232	0.109113	18232	0.108385	18232	0.130434				18232	0.0354127	18232	0.100163	18232	0.147039
	18233	0.185167	18233	0.152655	18233	0.213235				18233	0.0708813	18233	0.185874	18233	0.246968
	18234	0.303874	18234	0.22414	18234	0.330761				18234	0.126894	18234	0.279572	18234	0.407853
	18235	0.461311	18235	0.330322	18235	0.443119				18235	0.211239	18235	0.340858	18235	0.624072
	18236	0.62862	18236	0.475561	18236	0.50219				18236	0.337778	18236	0.365052	18236	0.859189
	18237	0.759192	18237	0.656897	18237	0.500501				18237	0.481057	18237	0.376478	18237	1.01509
	18238	0.817517	18238	0.856215	18238	0.485867				18238	0.574171	18238	0.40053	18238	1.03232
	18239	0.803409	18239	1.03353	18239	0.506296				18239	0.580843	18239	0.448322	18239	0.961131
	18240	0.746505	18240	1.13781	18240	0.569511				18240	0.518662	18240	0.49465	18240	0.837761
	18241	0.682246	18241	1.1414	18241	0.662748				18241	0.424875	18241	0.496825	18241	0.649666
	18242	0.635643	18242	1.06661	18242	0.767359				18242	0.329574	18242	0.447669	18242	0.439008
	18243	0.620069	18243	0.96984	18243	0.851376				18243	0.244076	18243	0.368475	18243	0.280985
	18244	0.642206	18244	0.902904	18244	0.894714				18244	0.171296	18244	0.275132	18244	0.199133
	18245	0.704284	18245	0.891566	18245	0.925669				18245	0.118847	18245	0.189681	18245	0.178862
	18246	0.799724	18246	0.933391	18246	0.977691				18246	0.0913751	18246	0.13731	18246	0.21017
	18247	0.903877	18247	0.995522	18247	1.0128				18247	0.0813841	18247	0.116582	18247	0.281371
	18248	0.971789	18248	1.01539	18248	0.959443				18248	0.0756206	18248	0.108252	18248	0.353463
	18249	0.959358	18249	0.932396	18249	0.823912				18249	0.0677679	18249	0.104558	18249	0.373601
	18250	0.858083	18250	0.74462	18250	0.679562				18250	0.0604888	18250	0.110856	18250	0.327024
	18251	0.702885	18251	0.5186	18251	0.568044				18251	0.0565971	18251	0.128321	18251	0.249273
	18252	0.542097	18252	0.32765	18252	0.478692				18252	0.0555527	18252	0.144244	18252	0.179136
	18253	0.407148	18253	0.200433	18253	0.383577				18253	0.0564677	18253	0.142953	18253	0.12833
	18254	0.307102	18254	0.127665	18254	0.27933				18254	0.0594	18254	0.127029	18254	0.0971515
	18255	0.23803	18255	0.0898686	18255	0.193214				18255	0.0641197	18255	0.112503	18255	0.086982
	18256	0.192032	18256	0.0721216	18256	0.136837				18256	0.070134	18256	0.104866	18256	0.094445
	18257	0.1616	18257	0.0658302	18257	0.10015				18257	0.0797824	18257	0.098172	18257	0.109718
	18258	0.140995	18258	0.0663335	18258	0.0772286				18258	0.0955233	18258	0.088028	18258	0.119767
	18259	0.126518	18259	0.0705344	18259	0.0653168				18259	0.114138	18259	0.0754686	18259	0.117268
	18260	0.116359	18260	0.0755893	18260	0.0615894				18260	0.131587	18260	0.0641545	18260	0.108471
	18261	0.110034	18261	0.0790212	18261	0.064981				18261	0.148291	18261	0.0548764	18261	0.102757
	18262	0.107598	18262	0.0799211	18262	0.0736742				18262	0.164641	18262	0.0471285	18262	0.101577
	18263	0.109045	18263	0.0796822	18263	0.085197				18263	0.175545	18263	0.0449445	18263	0.103899
	18264	0.114195	18264	0.0811628	18264	0.0947696				18264	0.17308	18264	0.0524997	18264	0.110145
	18265	0.122935	18265	0.0871842	18265	0.094684				18265	0.157328	18265	0.0667009	18265	0.118344
	18266	0.135351	18266	0.0994631	18266	0.0858077				18266	0.137552	18266	0.0785782	18266	0.126611
	18267	0.151089	18267	0.117639	18267	0.0838584				18267	0.122283	18267	0.08233	18267	0.138409
	18268	0.167618	18268	0.138188	18268	0.102769				18268	0.116737	18268	0.0800414	18268	0.154497
	18269	0.178482	18269	0.154868	18269	0.134147				18269	0.121539	18269	0.07364	18269	0.16372
	18270	0.174743	18270	0.162116	18270	0.153547				18270	0.127068	18270	0.0616715	18270	0.155241
	18271	0.15186	18271	0.158732	18271	0.146484				18271	0.117888	18271	0.0470065	18271	0.130451
	18272	0.11597	18272	0.147786	18272	0.118428				18272	0.0894446	18272	0.0356122	18272	0.0966922
	18273	0.0799008	18273	0.133548	18273	0.0859021				18273	0.0546153	18273	0.029083	18273	0.0637652
	18274	0.052869	18274	0.119077	18274	0.0627805				18274	0.0283297	18274	0.0253081	18274	0.0408712
	18275	0.0365186	18275	0.105814	18275	0.0500805				18275	0.0140866	18275	0.0224343	18275	0.0288395
	18276	0.0283829	18276	0.0941427	18276	0.0412805				18276	0.00820239	18276	0.0201457	18276	0.0239403
	18277	0.0257018	18277	0.0839561	18277	0.0333552				18277	0.00764567	18277	0.0202079	18277	0.0261773
	18278	0.0266082	18278	0.0750624	18278	0.0267852				18278	0.0115604	18278	0.0249875	18278	0.0360318
	18279	0.0297764	18279	0.0675115	18279	0.0213625				18279	0.0188119	18279	0.0326375	18279	0.0468785
	18280	0.0340218	18280	0.0617706	18280	0.0169888				18280	0.0253647	18280	0.0361232	18280	0.049432
	18281	0.0386608	18281	0.058656	18281	0.0153892				18281	0.0268933	18281	0.0314738	18281	0.0442766
	18282	0.0443592	18282	0.0591533	18282	0.0190938				18282	0.0239255	18282	0.0231495	18282	0.0432496
	18283	0.053646	18283	0.0643537	18283	0.0290654				18283	0.0204282	18283	0.0175309	18283	0.0638856
	18284	0.0712338	18284	0.0754641	18284	0.0425658				18284	0.0186429	18284	0.0167387	18284	0.133837
	18285	0.104731	18285	0.0935284	18285	0.0546115				18285	0.0178057	18285	0.0194704	18285	0.291168
	18286	0.164202	18286	0.11845	18286	0.0637038				18286	0.0166315	18286	0.0235162	18286	0.54245
	18287	0.2553	18287	0.147432	18287	0.0746836				18287	0.0149726	18287	0.0274493	18287	0.809001
	18288	0.36296	18288	0.174173	18288	0.0959072				18288	0.0129276	18288	0.030793	18288	1.00086
	18289	0.442619	18289	0.190742	18289	0.131753				18289	0.0106278	18289	0.0327514	18289	1.1444
	18290	0.448226	18290	0.19181	18290	0.170418				18290	0.00889596	18290	0.0316084	18290	1.31226
	18291	0.377606	18291	0.177677	18291	0.187509				18291	0.00859673	18291	0.0266205	18291	1.47849
	18292	0.273178	18292	0.153444	18292	0.171743				18292	0.00967539	18292	0.0196357	18292	1.53374
	18293	0.179309	18293	0.12569	18293	0.134127				18293	0.0114526	18293	0.0138869	18293	1.39736
	18294	0.114519	18294	0.0995966	18294	0.0924151				18294	0.0138441	18294	0.0118463	18294	1.09806
	18295	0.0765388	18295	0.0778625	18295	0.0603486				18295	0.0179647	18295	0.0137557	18295	0.767999
	18296	0.0567603	18296	0.061095	18296	0.0441685				18296	0.0243568	18296	0.0174264	18296	0.53705
	18297	0.0479765	18297	0.0487994	18297	0.0410695				18297	0.0303889	18297	0.0195582	18297	0.426482
	18298	0.0456407	18298	0.0402185	18298	0.0443939				18298	0.0335446	18298	0.0184573	18298	0.373224
	18299	0.0468194	18299	0.0347294	18299	0.0487991				18299	0.0360803	18299	0.015393	18299	0.315612
	18300	0.0492282	18300	0.0318922	18300	0.0507805				18300	0.0401289	18300	0.0124892	18300	0.235064
	18301	0.0511526	18301	0.031359	18301	0.049563				18301	0.0428563	18301	0.0105808	18301	0.153644
	18302	0.051899	18302	0.0327471	18302	0.0470328				18302	0.0404185	18302	0.00935376	18302	0.0979964
	18303	0.0517863	18303	0.0354974	18303	0.045633				18303	0.0322407	18303	0.00842399	18303	0.0727244
	18304	0.0513899	18304	0.0387869	18304	0.0474293				18304	0.0215391	18304	0.00817892	18304	0.0669627
	18305	0.0507532	18305	0.0416097	18305	0.0529219				18305	0.0126811	18305	0.00957888	18305	0.068747
	18306	0.0492226	18306	0.0430052	18306	0.0594068				18306	0.00757128	18306	0.0127559	18306	0.0721173
	18307	0.0460347	18307	0.042302	18307	0.0639176				18307	0.00576963	18307	0.0164558	18307	0.076481
	18308	0.0412167	18308	0.0393546	18308	0.0671319				18308	0.0065521	18308	0.0191465	18308	0.0806009
	18309	0.0358781	18309	0.0347518	18309	0.0703688				18309	0.00905515	18309	0.0195334	18309	0.0798889
	18310	0.0315167	18310	0.0297018	18310	0.0721366				18310	0.0119956	18310	0.0174617	18310	0.0724313
	18311	0.0291643	18311	0.0254527	18311	0.0717819				18311	0.0147289	18311	0.0152252	18311	0.0632342
	18312	0.0291315	18312	0.0227307	18312	0.0745465				18312	0.0176759	18312	0.0156365	18312	0.0579127
	18313	0.0311062	18313	0.0216473	18313	0.0875273				18313	0.0207474	18313	0.0193753	18313	0.0552482
	18314	0.0342039	18314	0.0219319	18314	0.106553				18314	0.0224688	18314	0.0253609	18314	0.0506636
	18315	0.0372231	18315	0.0232154	18315	0.11349				18315	0.0219989	18315	0.0319732	18315	0.0452282
	18316	0.0394524	18316	0.0253424	18316	0.0953677				18316	0.0207747	18316	0.0369552	18316	0.0441993
	18317	0.0413975	18317	0.0286602	18317	0.0616886				18317	0.0208493	18317	0.0384111	18317	0.0491275
	18318	0.0445255	18318	0.0340794	18318	0.0327283				18318	0.0229364	18318	0.0371767	18318	0.0586905
	18319	0.0503447	18319	0.0427724	18319	0.0171312				18319	0.02651	18319	0.0356156	18319	0.0738857
	18320	0.0594804	18320	0.0553473	18320	0.0113774				18320	0.0310226	18320	0.0343487	18320	0.0962714
	18321	0.0707737	18321	0.0703688	18321	0.0109166				18321	0.035785	18321	0.0321211	18321	0.119383
	18322	0.0809579	18322	0.083364	18322	0.0138				18322	0.0385398	18322	0.0284219	18322	0.129508
	18323	0.086217	18323	0.0888231	18323	0.0195909				18323	0.0370078	18323	0.0253091	18323	0.121858
	18324	0.0848861	18324	0.0846904	18324	0.028211				18324	0.0317831	18324	0.0252884	18324	0.105611
	18325	0.0781785	18325	0.0740255	18325	0.0392998				18325	0.0259532	18325	0.0282288	18325	0.0915662
	18326	0.0683578	18326	0.0618356	18326	0.0512249				18326	0.0230353	18326	0.0317781	18326	0.0842883
	18327	0.0570913	18327	0.0515809	18327	0.0601404				18327	0.0254736	18327	0.0336009	18327	0.0821983
	18328	0.0454807	18328	0.0444803	18328	0.0618525				18328	0.0332286	18328	0.0326466	18328	0.0797819
	18329	0.0347129	18329	0.0404655	18329	0.0563373				18329	0.0428674	18329	0.0291701	18329	0.0717369
	18330	0.0260079	18330	0.03904	18330	0.0496552				18330	0.0506289	18330	0.0250516	18330	0.0594311
	18331	0.0200269	18331	0.0395452	18331	0.0491296				18331	0.0572407	18331	0.0241369	18331	0.0514227
	18332	0.0166964	18332	0.0410315	18332	0.0576324				18332	0.0663853	18332	0.030816	18332	0.0553295
	18333	0.0155768	18333	0.0421747	18333	0.0748663				18333	0.080941	18333	0.0484694	18333	0.07523
	18334	0.0161981	18334	0.0417577	18334	0.101678				18334	0.104708	18334	0.0788478	18334	0.11313
	18335	0.0180511	18335	0.0396448	18335	0.136813				18335	0.13913	18335	0.119947	18335	0.161717
	18336	0.0203805	18336	0.0371572	18336	0.16663				18336	0.168546	18336	0.160353	18336	0.199862
	18337	0.0221691	18337	0.0362719	18337	0.171084				18337	0.167256	18337	0.18136	18337	0.211018
	18338	0.0225904	18338	0.0386838	18338	0.147675				18338	0.132751	18338	0.174046	18338	0.200177
	18339	0.0215906	18339	0.0453976	18339	0.114365				18339	0.0866065	18339	0.144871	18339	0.178929
	18340	0.019896	18340	0.0559573	18340	0.0899564				18340	0.0476366	18340	0.104595	18340	0.153711
	18341	0.0184209	18341	0.0668246	18341	0.0825537				18341	0.0232684	18341	0.0647242	18341	0.134272
	18342	0.0177447	18342	0.0714558	18342	0.0876642				18342	0.0121675	18342	0.0354776	18342	0.129157
	18343	0.0179892	18343	0.0651721	18343	0.0927373				18343	0.00838699	18343	0.0196981	18343	0.132628
	18344	0.0188989	18344	0.0502602	18344	0.0890039				18344	0.00706671	18344	0.0136612	18344	0.129193
	18345	0.0199739	18345	0.0336331	18345	0.0780284				18345	0.00599002	18345	0.0122424	18345	0.112943
	18346	0.0207137	18346	0.0205197	18346	0.068013				18346	0.00458811	18346	0.0117844	18346	0.0963776
	18347	0.0209066	18347	0.0121603	18347	0.0684258				18347	0.00313857	18347	0.0105875	18347	0.0957861
	18348	0.0207123	18348	0.00750907	18348	0.0864083				18348	0.00215005	18348	0.00846597	18348	0.112999
	18349	0.0204823	18349	0.0051753	18349	0.121629				18349	0.00190065	18349	0.00624294	18349	0.137963
	18350	0.0205607	18350	0.00419901	18350	0.157551				18350	0.00236515	18350	0.00513136	18350	0.165086
	18351	0.021251	18351	0.00409728	18351	0.169525				18351	0.00327471	18351	0.00569045	18351	0.192752
	18352	0.0229175	18352	0.00471782	18352	0.153193				18352	0.00420432	18352	0.00729117	18352	0.209628
	18353	0.0261287	18353	0.00609606	18353	0.125485				18353	0.00480774	18353	0.00878474	18353	0.206006
	18354	0.0318077	18354	0.0083428	18354	0.101731				18354	0.00506695	18354	0.00976549	18354	0.198273
	18355	0.0413753	18355	0.0116194	18355	0.092336				18355	0.00526159	18355	0.0107585	18355	0.221957
	18356	0.0567739	18356	0.0163283	18356	0.108593				18356	0.00568777	18356	0.0126129	18356	0.304945
	18357	0.080018	18357	0.0235477	18357	0.15714				18357	0.00672622	18357	0.017124	18357	0.439069
	18358	0.111786	18358	0.0355374	18358	0.225728				18358	0.00925051	18358	0.0281743	18358	0.564705
	18359	0.14918	18359	0.0558701	18359	0.282795				18359	0.014793	18359	0.0520745	18359	0.624759
	18360	0.184496	18360	0.0879058	18360	0.297143				18360	0.0251603	18360	0.0928826	18360	0.624461
	18361	0.20772	18361	0.129945	18361	0.263139				18361	0.0417617	18361	0.139635	18361	0.597644
	18362	0.212417	18362	0.1701	18362	0.211234				18362	0.0636155	18362	0.166395	18362	0.562776
	18363	0.199983	18363	0.191144	18363	0.175251				18363	0.0822677	18363	0.157334	18363	0.525212
	18364	0.177992	18364	0.185597	18364	0.162665				18364	0.0851942	18364	0.121993	18364	0.486749
	18365	0.1547	18365	0.161588	18365	0.169867				18365	0.0716046	18365	0.0816441	18365	0.44597
	18366	0.134918	18366	0.132466	18366	0.191319				18366	0.0541207	18366	0.0509898	18366	0.390788
	18367	0.119379	18367	0.106513	18367	0.212814				18367	0.0436779	18367	0.0328635	18367	0.318228
	18368	0.106339	18368	0.085925	18368	0.21953				18368	0.041779	18368	0.0233512	18368	0.252609
	18369	0.0938506	18369	0.0701499	18369	0.204956				18369	0.0416251	18369	0.017792	18369	0.210351
	18370	0.0816567	18370	0.058422	18370	0.173979				18370	0.0354517	18370	0.0132264	18370	0.179302
	18371	0.0714984	18371	0.0505221	18371	0.143713				18371	0.0241915	18371	0.00905255	18371	0.146418
	18372	0.065831	18372	0.0466294	18372	0.126374				18372	0.014699	18372	0.00614238	18372	0.114502
	18373	0.0667192	18373	0.0471497	18373	0.115085				18373	0.010385	18373	0.00523341	18373	0.0934843
	18374	0.07588	18374	0.0527678	18374	0.101584				18374	0.0107234	18374	0.0066932	18374	0.0921071
	18375	0.0948499	18375	0.0644305	18375	0.0929982				18375	0.0153366	18375	0.0110987	18375	0.116377
	18376	0.124164	18376	0.082886	18376	0.0975339				18376	0.0243544	18376	0.0196071	18376	0.161065
	18377	0.162318	18377	0.107857	18377	0.107783				18377	0.0352778	18377	0.0333532	18377	0.199838
	18378	0.206813	18378	0.137707	18378	0.109547				18378	0.0441259	18378	0.0504703	18378	0.207111
	18379	0.257081	18379	0.170296	18379	0.0979388				18379	0.0538776	18379	0.0656091	18379	0.186398
	18380	0.314856	18380	0.203962	18380	0.0772604				18380	0.074878	18380	0.0762193	18380	0.155412
	18381	0.378842	18381	0.236708	18381	0.0556448				18381	0.109835	18381	0.0838414	18381	0.124852
	18382	0.436316	18382	0.263848	18382	0.0445201				18382	0.147728	18382	0.0896478	18382	0.102178
	18383	0.461216	18383	0.277227	18383	0.0557124				18383	0.178192	18383	0.0978747	18383	0.0934364
	18384	0.430326	18384	0.269142	18384	0.0972699				18384	0.199101	18384	0.11485	18384	0.0971002
	18385	0.348502	18385	0.239209	18385	0.169643				18385	0.215338	18385	0.137184	18385	0.103057
	18386	0.249416	18386	0.196611	18386	0.252891				18386	0.231667	18386	0.147545	18386	0.100043
	18387	0.166596	18387	0.154092	18387	0.300484				18387	0.23438	18387	0.130258	18387	0.0863392
	18388	0.112536	18388	0.120317	18388	0.282904				18388	0.207676	18388	0.0945261	18388	0.0724835
	18389	0.0834041	18389	0.0976665	18389	0.226484				18389	0.165048	18389	0.0650577	18389	0.0740362
	18390	0.0714455	18390	0.0845199	18390	0.169741				18390	0.129701	18390	0.051453	18390	0.106738
	18391	0.0709615	18391	0.0778339	18391	0.121514				18391	0.108318	18391	0.0469591	18391	0.178412
	18392	0.078495	18392	0.0743784	18392	0.0820593				18392	0.0976124	18392	0.0453373	18392	0.268363
	18393	0.0912203	18393	0.0713977	18393	0.0580621				18393	0.0910806	18393	0.0463072	18393	0.337329
	18394	0.105855	18394	0.0674677	18394	0.0509385				18394	0.0814272	18394	0.0514049	18394	0.370493
	18395	0.118827	18395	0.063015	18395	0.0533244				18395	0.0696165	18395	0.0615341	18395	0.374992
	18396	0.12712	18396	0.0596629	18396	0.0563905				18396	0.0667241	18396	0.0800427	18396	0.355031
	18397	0.129009	18397	0.0589496	18397	0.0559548				18397	0.0853807	18397	0.112571	18397	0.323462
	18398	0.124594	18398	0.06151	18398	0.0543557				18398	0.131802	18398	0.16694	18398	0.299248
	18399	0.115968	18399	0.0668663	18399	0.0565683				18399	0.198846	18399	0.267782	18399	0.28073
	18400	0.106414	18400	0.073645	18400	0.0656213				18400	0.270774	18400	0.476748	18400	0.255786
	18401	0.0988874	18401	0.080466	18401	0.0826616				18401	0.341634	18401	0.867329	18401	0.231273
	18402	0.0949945	18402	0.0872523	18402	0.105017				18402	0.412597	18402	1.36449	18402	0.220054
	18403	0.0950385	18403	0.0958032	18403	0.130279				18403	0.482964	18403	1.69663	18403	0.222884
	18404	0.0988205	18404	0.109238	18404	0.169797				18404	0.55783	18404	1.7479	18404	0.242917
	18405	0.106734	18405	0.131196	18405	0.234293				18405	0.627626	18405	1.70093	18405	0.282964
	18406	0.120709	18406	0.165311	18406	0.303182				18406	0.657612	18406	1.67596	18406	0.331655
	18407	0.144482	18407	0.2146	18407	0.345558				18407	0.641312	18407	1.6026	18407	0.374999
	18408	0.182771	18408	0.280306	18408	0.354027				18408	0.62287	18408	1.41555	18408	0.398698
	18409	0.238636	18409	0.360298	18409	0.326712				18409	0.63895	18409	1.12216	18409	0.380431
	18410	0.308953	18410	0.447709	18410	0.266545				18410	0.68744	18410	0.787854	18410	0.319333
	18411	0.381814	18411	0.531072	18411	0.19793				18411	0.746675	18411	0.517802	18411	0.249587
	18412	0.44215	18412	0.597125	18412	0.140716				18412	0.772778	18412	0.36491	18412	0.198185
	18413	0.482884	18413	0.635759	18413	0.100241				18413	0.721523	18413	0.297337	18413	0.170649
	18414	0.509024	18414	0.644131	18414	0.083378				18414	0.597631	18414	0.26977	18414	0.167529
	18415	0.530644	18415	0.626697	18415	0.0968377				18415	0.451801	18415	0.269032	18415	0.180157
	18416	0.5534	18416	0.59118	18416	0.141628				18416	0.337761	18416	0.292889	18416	0.192934
	18417	0.573642	18417	0.543933	18417	0.206304				18417	0.270495	18417	0.311119	18417	0.200496
	18418	0.57941	18418	0.488256	18418	0.259051				18418	0.23332	18418	0.293691	18418	0.209042
	18419	0.557294	18419	0.426172	18419	0.263318				18419	0.211123	18419	0.255978	18419	0.216434
	18420	0.502468	18420	0.361111	18420	0.214941				18420	0.190163	18420	0.223054	18420	0.204035
	18421	0.423946	18421	0.298282	18421	0.149274				18421	0.16001	18421	0.199153	18421	0.167586
	18422	0.339304	18422	0.242423	18422	0.10042				18422	0.125052	18422	0.187693	18422	0.138429
	18423	0.263972	18423	0.195655	18423	0.0755636				18423	0.0927867	18423	0.186466	18423	0.154655
	18424	0.205019	18424	0.157512	18424	0.0719569				18424	0.0646904	18424	0.174682	18424	0.231621
	18425	0.162146	18425	0.126456	18425	0.0927341				18425	0.0431271	18425	0.137449	18425	0.361181
	18426	0.131665	18426	0.101185	18426	0.137214				18426	0.030597	18426	0.0872985	18426	0.522339
	18427	0.109611	18427	0.0809409	18427	0.187				18427	0.0254858	18427	0.0467272	18427	0.689142
	18428	0.0930575	18428	0.0652225	18428	0.215566				18428	0.0255567	18428	0.0241476	18428	0.812193
	18429	0.0801759	18429	0.0535162	18429	0.211367				18429	0.0306886	18429	0.014073	18429	0.813784
	18430	0.069765	18430	0.045279	18430	0.189241				18430	0.0405632	18430	0.00927309	18430	0.66872
	18431	0.0608748	18431	0.0400024	18431	0.18274				18431	0.0524191	18431	0.00667169	18431	0.459838
	18432	0.0528267	18432	0.037209	18432	0.212568				18432	0.0607417	18432	0.00602099	18432	0.288394
	18433	0.0454636	18433	0.0363639	18433	0.25456				18433	0.0592458	18433	0.00715314	18433	0.18319
	18434	0.0391768	18434	0.0367443	18434	0.265712				18434	0.0477319	18434	0.00900048	18434	0.125683
	18435	0.0345374	18435	0.037384	18435	0.239236				18435	0.0344465	18435	0.0102686	18435	0.0962328
	18436	0.0318801	18436	0.0372713	18436	0.202501				18436	0.0266469	18436	0.0108792	18436	0.0799657
	18437	0.0311592	18437	0.0357904	18437	0.179888				18437	0.0240029	18437	0.0126128	18437	0.0668653
	18438	0.0319958	18438	0.032997	18438	0.171684				18438	0.0226101	18438	0.0175903	18438	0.0563377
	18439	0.0337441	18439	0.0293908	18439	0.160331				18439	0.0209758	18439	0.0267904	18439	0.0551591
	18440	0.0356288	18440	0.0254635	18440	0.138222				18440	0.021305	18440	0.0394353	18440	0.0707266
	18441	0.0370747	18441	0.0215197	18441	0.113631				18441	0.0260956	18441	0.0516676	18441	0.100471
	18442	0.0381136	18442	0.0178257	18442	0.0913488				18442	0.0347136	18442	0.0595302	18442	0.130103
	18443	0.0395244	18443	0.0147471	18443	0.0696467				18443	0.0428355	18443	0.0645316	18443	0.151123
	18444	0.0426027	18444	0.0126776	18444	0.049945				18444	0.0452288	18444	0.069856	18444	0.166623
	18445	0.048827	18445	0.0119357	18445	0.0357296				18445	0.0404711	18445	0.073536	18445	0.173703
	18446	0.0595498	18446	0.0128619	18446	0.0275325				18446	0.0321217	18446	0.0729174	18446	0.163494
	18447	0.0754145	18447	0.0160948	18447	0.023811				18447	0.0249644	18447	0.0718996	18447	0.140779
	18448	0.0953706	18448	0.0228899	18448	0.0229729				18448	0.0223434	18448	0.0770214	18448	0.122729
	18449	0.116259	18449	0.0353289	18449	0.0236185				18449	0.0265955	18449	0.0906451	18449	0.118905
	18450	0.13448	18450	0.0561185	18450	0.0249772				18450	0.0400202	18450	0.113791	18450	0.122047
	18451	0.149054	18451	0.0874614	18451	0.0287358				18451	0.0683645	18451	0.153315	18451	0.119539
	18452	0.162979	18452	0.12859	18452	0.0386178				18452	0.121542	18452	0.216507	18452	0.108955
	18453	0.181731	18453	0.172808	18453	0.054337				18453	0.201556	18453	0.29557	18453	0.0969156
	18454	0.21081	18454	0.207406	18454	0.0706308				18454	0.297194	18454	0.36652	18454	0.0909877
	18455	0.253362	18455	0.219842	18455	0.0850454				18455	0.398146	18455	0.404602	18455	0.0955492
	18456	0.306892	18456	0.206798	18456	0.0979841				18456	0.49098	18456	0.404728	18456	0.104576
	18457	0.359543	18457	0.176475	18457	0.107399				18457	0.539249	18457	0.378205	18457	0.103465
	18458	0.391045	18458	0.141504	18458	0.110593				18458	0.511378	18458	0.325854	18458	0.0886116
	18459	0.383655	18459	0.110874	18459	0.106811				18459	0.425984	18459	0.250147	18459	0.0726609
	18460	0.336557	18460	0.0876602	18460	0.098531				18460	0.326853	18460	0.174818	18460	0.0657104
	18461	0.267399	18461	0.0711275	18461	0.0925015				18461	0.236647	18461	0.119328	18461	0.0673729
	18462	0.198343	18462	0.059337	18462	0.0958172				18462	0.161711	18462	0.0842759	18462	0.0747661
	18463	0.142827	18463	0.0506522	18463	0.110407				18463	0.105572	18463	0.0621877	18463	0.0861638
	18464	0.103671	18464	0.0442365	18464	0.133152				18464	0.0660403	18464	0.0447911	18464	0.100046
	18465	0.0779675	18465	0.0399367	18465	0.160122				18465	0.0384805	18465	0.0287301	18465	0.114469
	18466	0.0615402	18466	0.0379412	18466	0.189271				18466	0.0206658	18466	0.01602	18466	0.125793
	18467	0.0509391	18467	0.038554	18467	0.21685				18467	0.011	18467	0.00832602	18467	0.129478
	18468	0.043919	18468	0.0421926	18468	0.23087				18468	0.0067596	18468	0.00472865	18468	0.123083
	18469	0.0394376	18469	0.0495064	18469	0.218041				18469	0.00538044	18469	0.00349058	18469	0.107123
	18470	0.0375161	18470	0.0614751	18470	0.181516				18470	0.00589669	18470	0.00342343	18470	0.0848
	18471	0.0390833	18471	0.0793541	18471	0.142911				18471	0.00898477	18471	0.0040598	18471	0.0632355
	18472	0.0460879	18472	0.104302	18472	0.122228				18472	0.0164592	18472	0.00533731	18472	0.0514227
	18473	0.0620959	18473	0.136555	18473	0.122828				18473	0.0291288	18473	0.00727817	18473	0.0545588
	18474	0.092865	18474	0.174196	18474	0.142077				18474	0.0433187	18474	0.00993384	18474	0.071887
	18475	0.144811	18475	0.21201	18475	0.182779				18475	0.0522233	18475	0.0134272	18475	0.0972299
	18476	0.218054	18476	0.241502	18476	0.23847				18476	0.0522353	18476	0.0177053	18476	0.120274
	18477	0.29566	18477	0.253469	18477	0.28579				18477	0.0450067	18477	0.0218404	18477	0.130022
	18478	0.343899	18478	0.242811	18478	0.306615				18478	0.0349591	18478	0.0237716	18478	0.120047
	18479	0.33635	18479	0.211945	18479	0.297627				18479	0.0269449	18479	0.0218707	18479	0.0944588
	18480	0.279604	18480	0.169333	18480	0.260826				18480	0.0232318	18480	0.0169171	18480	0.0661253
	18481	0.205673	18481	0.124755	18481	0.203468				18481	0.0223756	18481	0.0115505	18481	0.0465312
	18482	0.142708	18482	0.0856714	18482	0.140751				18482	0.022088	18482	0.00806094	18482	0.0408492
	18483	0.100755	18483	0.0560025	18483	0.0900486				18483	0.0213487	18483	0.00737998	18483	0.0479648
	18484	0.0776984	18484	0.0363159	18484	0.0606277				18484	0.0197603	18484	0.0096696	18484	0.0598924
	18485	0.0687081	18485	0.0248863	18485	0.0496434				18485	0.0174754	18485	0.0149457	18485	0.0685681
	18486	0.0706516	18486	0.0193067	18486	0.0480279				18486	0.0160009	18486	0.0230219	18486	0.0764866
	18487	0.0825408	18487	0.0177232	18487	0.0484077				18487	0.0174552	18487	0.0333668	18487	0.0940283
	18488	0.104132	18488	0.0191971	18488	0.0475959				18488	0.0226021	18488	0.0439354	18488	0.126114
	18489	0.133728	18489	0.0234935	18489	0.0440806				18489	0.0297412	18489	0.0504412	18489	0.165242
	18490	0.166881	18490	0.0307968	18490	0.0383649				18490	0.0365864	18490	0.0509533	18490	0.206867
	18491	0.197979	18491	0.0417516	18491	0.033899				18491	0.0437784	18491	0.0488882	18491	0.270244
	18492	0.223196	18492	0.0578955	18492	0.0335453				18492	0.0540654	18492	0.046969	18492	0.379833
	18493	0.240557	18493	0.0819477	18493	0.0374327				18493	0.0666004	18493	0.0438575	18493	0.528614
	18494	0.247087	18494	0.116984	18494	0.0434041				18494	0.0746561	18494	0.0384965	18494	0.675352
	18495	0.238001	18495	0.16358	18495	0.0472991				18495	0.0721233	18495	0.0320948	18495	0.762483
	18496	0.211186	18496	0.215611	18496	0.0449203				18496	0.0601881	18496	0.0257899	18496	0.74521
	18497	0.172398	18497	0.259322	18497	0.0366043				18497	0.0453357	18497	0.0197662	18497	0.640765
	18498	0.133181	18498	0.280457	18498	0.0289069				18498	0.0338653	18498	0.0145102	18498	0.52005
	18499	0.103112	18499	0.274748	18499	0.0296398				18499	0.0290593	18499	0.0107374	18499	0.424845
	18500	0.0858754	18500	0.250215	18500	0.0431722				18500	0.0308624	18500	0.00851735	18500	0.342858
	18501	0.0815278	18501	0.219551	18501	0.0683645				18501	0.0371079	18501	0.00760893	18501	0.259342
	18502	0.0900408	18502	0.192022	18502	0.0976286				18502	0.0469579	18502	0.00822756	18502	0.186765
	18503	0.112612	18503	0.171062	18503	0.118951				18503	0.0611524	18503	0.0109378	18503	0.142873
	18504	0.149922	18504	0.155932	18504	0.120867				18504	0.0750859	18504	0.0157561	18504	0.122741
	18505	0.197997	18505	0.144166	18505	0.10317				18505	0.0782514	18505	0.0215973	18505	0.108504
	18506	0.245748	18506	0.133431	18506	0.0812506				18506	0.066232	18506	0.0268942	18506	0.0935869
	18507	0.279782	18507	0.122547	18507	0.0710904				18507	0.0470822	18507	0.0314269	18507	0.0815778
	18508	0.293768	18508	0.111506	18508	0.0747043				18508	0.031968	18508	0.037019	18508	0.0722353
	18509	0.291976	18509	0.100752	18509	0.0811253				18509	0.0252223	18509	0.0452266	18509	0.062444
	18510	0.284096	18510	0.0904307	18510	0.077699				18510	0.0264173	18510	0.0560545	18510	0.0541936
	18511	0.27828	18511	0.0802076	18511	0.0636795				18511	0.0377434	18511	0.0698996	18511	0.0525037
	18512	0.277476	18512	0.0697058	18512	0.0492039				18512	0.0660606	18512	0.0865337	18512	0.0590743
	18513	0.278558	18513	0.0591181	18513	0.0408795				18513	0.117702	18513	0.100554	18513	0.0726593
	18514	0.273382	18514	0.0493656	18514	0.0377758				18514	0.192849	18514	0.105077	18514	0.094878
	18515	0.253067	18515	0.0416025	18515	0.0384169				18515	0.276593	18515	0.103006	18515	0.131509
	18516	0.215025	18516	0.0366034	18516	0.0428302				18516	0.33424	18516	0.106075	18516	0.184663
	18517	0.16643	18517	0.034578	18517	0.0497271				18517	0.34172	18517	0.120272	18517	0.244912
	18518	0.119132	18518	0.035286	18518	0.0560734				18518	0.312564	18518	0.140062	18518	0.291582
	18519	0.0815048	18519	0.0380048	18519	0.0594723				18519	0.278666	18519	0.161039	18519	0.30654
	18520	0.0555253	18520	0.0412722	18520	0.0608676				18520	0.263215	18520	0.185871	18520	0.290784
	18521	0.0391795	18521	0.0430048	18521	0.0633045				18521	0.257318	18521	0.20436	18521	0.257561
	18522	0.0295877	18522	0.0416358	18522	0.0675503				18522	0.23039	18522	0.195332	18522	0.2206
	18523	0.0245467	18523	0.0374585	18523	0.0709412				18523	0.181551	18523	0.161616	18523	0.191983
	18524	0.022843	18524	0.0324182	18524	0.0693508				18524	0.140174	18524	0.125512	18524	0.170234
	18525	0.0241792	18525	0.0286004	18525	0.0607576				18525	0.126613	18525	0.0978189	18525	0.146321
	18526	0.0291881	18526	0.0273397	18526	0.0479232				18526	0.15082	18526	0.0809757	18526	0.12655
	18527	0.0396953	18527	0.0295401	18527	0.0364019				18527	0.226326	18527	0.0840646	18527	0.123863
	18528	0.0591953	18528	0.0364039	18528	0.0300984				18528	0.356485	18528	0.122938	18528	0.136488
	18529	0.0930289	18529	0.0498268	18529	0.029558				18529	0.519753	18529	0.215268	18529	0.153262
	18530	0.146647	18530	0.0717936	18530	0.0342681				18530	0.694707	18530	0.369073	18530	0.169445
	18531	0.219627	18531	0.101953	18531	0.0434587				18531	0.873908	18531	0.564173	18531	0.183025
	18532	0.297342	18532	0.134071	18532	0.0555936				18532	1.05002	18532	0.760008	18532	0.187972
	18533	0.352346	18533	0.156022	18533	0.0700599				18533	1.24182	18533	0.924486	18533	0.184364
	18534	0.363994	18534	0.157605	18534	0.0856392				18534	1.49252	18534	1.02265	18534	0.177299
	18535	0.336544	18535	0.139607	18535	0.0991829				18535	1.76624	18535	0.990453	18535	0.165719
	18536	0.29178	18536	0.112526	18536	0.11131				18536	1.90186	18536	0.79599	18536	0.151012
	18537	0.248974	18537	0.0871718	18537	0.127285				18537	1.75424	18537	0.524188	18537	0.147947
	18538	0.215961	18538	0.0688115	18538	0.147622				18538	1.35527	18538	0.307504	18538	0.17543
	18539	0.192095	18539	0.0580164	18539	0.161782				18539	0.885597	18539	0.194567	18539	0.234539
	18540	0.17363	18540	0.0535774	18540	0.155376				18540	0.508603	18540	0.150298	18540	0.29489
	18541	0.157355	18541	0.0542869	18541	0.126361				18541	0.273063	18541	0.128787	18541	0.324233
	18542	0.142306	18542	0.0594268	18542	0.0898703				18542	0.14783	18542	0.107818	18542	0.329837
	18543	0.12974	18543	0.0686202	18543	0.0640641				18543	0.0872385	18543	0.0856737	18543	0.33402
	18544	0.121815	18544	0.0813701	18544	0.0568138				18544	0.0606548	18544	0.066946	18544	0.330699
	18545	0.12014	18545	0.0963506	18545	0.0651176				18545	0.0525126	18545	0.0529183	18545	0.305793
	18546	0.124897	18546	0.110787	18546	0.0800723				18546	0.0551817	18546	0.0424502	18546	0.267708
	18547	0.134355	18547	0.120913	18547	0.0910085				18547	0.0648171	18547	0.0357145	18547	0.225884
	18548	0.144916	18548	0.124179	18548	0.0901611				18548	0.0759431	18548	0.0328447	18548	0.17324
	18549	0.15254	18549	0.121615	18549	0.0798446				18549	0.0790505	18549	0.0318816	18549	0.112373
	18550	0.155183	18550	0.117517	18550	0.0714949				18550	0.0690296	18550	0.0305453	18550	0.0649944
	18551	0.153783	18551	0.116775	18551	0.0721385				18551	0.05272	18551	0.0290385	18551	0.0466049
	18552	0.150694	18552	0.122706	18552	0.0768673				18552	0.0400204	18552	0.0288131	18552	0.0593208
	18553	0.147488	18553	0.136393	18553	0.0775324				18553	0.0320985	18553	0.028663	18553	0.103941
	18554	0.144095	18554	0.156364	18554	0.0743586				18554	0.0253524	18554	0.0261536	18554	0.182124
	18555	0.139385	18555	0.178346	18555	0.0749713				18555	0.0203298	18555	0.0222563	18555	0.280405
	18556	0.132436	18556	0.19616	18556	0.0842949				18556	0.0210526	18556	0.0206942	18556	0.35404
	18557	0.123669	18557	0.204165	18557	0.0987175				18557	0.0304598	18557	0.0253913	18557	0.35961
	18558	0.115146	18558	0.199875	18558	0.110759				18558	0.0495375	18558	0.0398298	18558	0.304352
	18559	0.109935	18559	0.185066	18559	0.120666				18559	0.0783282	18559	0.0628722	18559	0.227553
	18560	0.111195	18560	0.164759	18560	0.140665				18560	0.113846	18560	0.0836455	18560	0.156249
	18561	0.121598	18561	0.144717	18561	0.18515				18561	0.143736	18561	0.0886056	18561	0.100932
	18562	0.142565	18562	0.129092	18562	0.250022				18562	0.149872	18562	0.0764436	18562	0.0646295
	18563	0.172184	18563	0.119614	18563	0.298326				18563	0.127919	18563	0.0587913	18563	0.0467519
	18564	0.202683	18564	0.116141	18564	0.292277				18564	0.0941021	18564	0.0470453	18564	0.0477577
	18565	0.222296	18565	0.117625	18565	0.241163				18565	0.0681121	18565	0.0457713	18565	0.0716639
	18566	0.223743	18566	0.122941	18566	0.183455				18566	0.0604796	18566	0.0563267	18566	0.123464
	18567	0.210322	18567	0.1315	18567	0.139923				18567	0.0737039	18567	0.0797253	18567	0.197661
	18568	0.191491	18568	0.143507	18568	0.111609				18568	0.101781	18568	0.113792	18568	0.26748
	18569	0.174675	18569	0.159618	18569	0.0983208				18569	0.127692	18569	0.146746	18569	0.298413
	18570	0.162088	18570	0.179963	18570	0.105118				18570	0.134958	18570	0.161748	18570	0.283957
	18571	0.152295	18571	0.202858	18571	0.141746				18571	0.124499	18571	0.154998	18571	0.254098
	18572	0.143102	18572	0.224207	18572	0.219434				18572	0.109351	18572	0.135718	18572	0.235597
	18573	0.133808	18573	0.238893	18573	0.338664				18573	0.0968254	18573	0.110239	18573	0.225211
	18574	0.125686	18574	0.2438	18574	0.454245				18574	0.0842572	18574	0.0820317	18574	0.207634
	18575	0.120708	18575	0.23943	18575	0.483392				18575	0.0700845	18575	0.0590618	18575	0.181643
	18576	0.11992	18576	0.228155	18576	0.398529				18576	0.0602023	18576	0.0505852	18576	0.160231
	18577	0.122596	18577	0.211524	18577	0.262146				18577	0.0594518	18577	0.0601124	18577	0.147301
	18578	0.12644	18578	0.190051	18578	0.148377				18578	0.0652537	18578	0.0822604	18578	0.130859
	18579	0.12897	18579	0.165355	18579	0.0823575				18579	0.0687968	18579	0.101132	18579	0.102513
	18580	0.129524	18580	0.141308	18580	0.0532573				18580	0.0618916	18580	0.100543	18580	0.0701192
	18581	0.130008	18581	0.122237	18581	0.046089				18581	0.0471544	18581	0.0830548	18581	0.0468674
	18582	0.133478	18582	0.110454	18582	0.0511755				18582	0.0350893	18582	0.0675815	18582	0.036631
	18583	0.141974	18583	0.105589	18583	0.0599901				18583	0.0333611	18583	0.0725641	18583	0.0368245
	18584	0.155014	18584	0.105342	18584	0.0650217				18584	0.0441174	18584	0.106002	18584	0.0448257
	18585	0.169191	18585	0.106678	18585	0.063336				18585	0.0632495	18585	0.155478	18585	0.0538881
	18586	0.17962	18586	0.10737	18586	0.0563666				18586	0.082769	18586	0.194325	18586	0.0549835
	18587	0.183056	18587	0.107094	18587	0.0471641				18587	0.101459	18587	0.211314	18587	0.0491444
	18588	0.179868	18588	0.106932	18588	0.0393972				18588	0.123594	18588	0.218695	18588	0.0465043
	18589	0.172823	18589	0.107796	18589	0.0364096				18589	0.144086	18589	0.229211	18589	0.0536146
	18590	0.164618	18590	0.109334	18590	0.0383527				18590	0.151242	18590	0.238587	18590	0.070806
	18591	0.156944	18591	0.110073	18591	0.040029				18591	0.14278	18591	0.231122	18591	0.0935527
	18592	0.151145	18592	0.108675	18592	0.0365115				18592	0.129374	18592	0.201834	18592	0.111075
	18593	0.148965	18593	0.105449	18593	0.0302543				18593	0.125869	18593	0.162865	18593	0.113874
	18594	0.152486	18594	0.102799	18594	0.0261283				18594	0.137517	18594	0.125345	18594	0.103019
	18595	0.163471	18595	0.104356	18595	0.024828				18595	0.157556	18595	0.094684	18595	0.0872097
	18596	0.182512	18596	0.11393	18596	0.025076				18596	0.177459	18596	0.0774981	18596	0.075169
	18597	0.208035	18597	0.134899	18597	0.026105				18597	0.188554	18597	0.0765088	18597	0.0720138
	18598	0.235537	18598	0.168862	18598	0.0285069				18598	0.183956	18598	0.0875368	18598	0.0807084
	18599	0.25826	18599	0.212269	18599	0.0356248				18599	0.166656	18599	0.101463	18599	0.0998987
	18600	0.27	18600	0.25343	18600	0.0519786				18600	0.14827	18600	0.105913	18600	0.118504
	18601	0.26848	18601	0.276533	18601	0.0793961				18601	0.140877	18601	0.0955423	18601	0.12562
	18602	0.256389	18602	0.273187	18602	0.113572				18602	0.149032	18602	0.0779952	18602	0.12036
	18603	0.239351	18603	0.248949	18603	0.141965				18603	0.172467	18603	0.0642355	18603	0.106312
	18604	0.222945	18604	0.216856	18604	0.147973				18604	0.212072	18604	0.0597573	18604	0.0915149
	18605	0.210813	18605	0.18718	18605	0.126376				18605	0.257359	18605	0.064569	18605	0.0884983
	18606	0.20403	18606	0.163474	18606	0.0939073				18606	0.286829	18606	0.0760231	18606	0.106851
	18607	0.200907	18607	0.144287	18607	0.0727373				18607	0.298595	18607	0.0898379	18607	0.151913
	18608	0.197041	18608	0.126443	18608	0.0671392				18608	0.306961	18608	0.0988545	18608	0.223346
	18609	0.186656	18609	0.107928	18609	0.0649556				18609	0.29915	18609	0.0956773	18609	0.30592
	18610	0.166163	18610	0.0892773	18610	0.0566364				18610	0.24797	18610	0.080652	18610	0.368196
	18611	0.137621	18611	0.0726475	18611	0.0439744				18611	0.167873	18611	0.063436	18611	0.378206
	18612	0.107691	18612	0.059778	18612	0.0317306				18612	0.1006	18612	0.0532966	18612	0.331134
	18613	0.0826639	18613	0.0509529	18613	0.0223932				18613	0.0630196	18613	0.0515025	18613	0.264728
	18614	0.065158	18614	0.0453333	18614	0.0181234				18614	0.0471247	18614	0.0527821	18614	0.222261
	18615	0.0547067	18615	0.0416939	18615	0.0208961				18615	0.0430947	18615	0.0507374	18615	0.206884
	18616	0.0497006	18616	0.0389924	18616	0.0321301				18616	0.04439	18616	0.0427018	18616	0.196014
	18617	0.0485482	18617	0.0367035	18617	0.0505408				18617	0.0444365	18617	0.0311475	18617	0.177254
	18618	0.0499335	18618	0.0348778	18618	0.0723679				18618	0.0386978	18618	0.0211963	18618	0.157219
	18619	0.0527628	18619	0.0339305	18619	0.0973156				18619	0.0291752	18619	0.0163346	18619	0.147986
	18620	0.0562097	18620	0.0343558	18620	0.123884				18620	0.0208741	18620	0.0162437	18620	0.148468
	18621	0.0598989	18621	0.0365564	18621	0.141101				18621	0.0156175	18621	0.0180019	18621	0.145175
	18622	0.0639827	18622	0.0407969	18622	0.141728				18622	0.0125474	18622	0.0186217	18622	0.131255
	18623	0.0689059	18623	0.0471876	18623	0.130345				18623	0.0106519	18623	0.0170359	18623	0.110621
	18624	0.0749048	18624	0.0556314	18624	0.111388				18624	0.00929356	18624	0.0140732	18624	0.0884564
	18625	0.0813969	18625	0.0656496	18625	0.0909363				18625	0.00896113	18625	0.0112577	18625	0.0711835
	18626	0.0864475	18626	0.0759854	18626	0.0795156				18626	0.0120046	18626	0.00988682	18626	0.0647703
	18627	0.0868317	18627	0.084121	18627	0.0771481				18627	0.022523	18627	0.0111686	18627	0.0674047
	18628	0.0795537	18628	0.0864933	18628	0.0720941				18628	0.0431581	18628	0.0174226	18628	0.0729311
	18629	0.0645851	18629	0.080367	18629	0.0577835				18629	0.0670892	18629	0.031327	18629	0.0792858
	18630	0.046015	18630	0.06649	18630	0.0395067				18630	0.0828493	18630	0.0520643	18630	0.0906519
	18631	0.0293185	18631	0.0493578	18631	0.0258581				18631	0.0912024	18631	0.0728096	18631	0.111752
	18632	0.0175564	18632	0.0340285	18632	0.0209815				18632	0.0993684	18632	0.0846215	18632	0.136452
	18633	0.0106413	18633	0.0230554	18633	0.0248584				18633	0.105468	18633	0.0845934	18633	0.147629
	18634	0.00710482	18634	0.0163768	18634	0.0352409				18634	0.103981	18634	0.0767684	18634	0.13301
	18635	0.00563429	18635	0.0128677	18635	0.0484255				18635	0.0964905	18635	0.0667927	18635	0.0980785
	18636	0.00554831	18636	0.0114842	18636	0.0610349				18636	0.0887885	18636	0.0597497	18636	0.0610641
	18637	0.00675983	18637	0.011576	18637	0.0709407				18637	0.0820566	18637	0.0590978	18637	0.0352721
	18638	0.00965373	18638	0.0127834	18638	0.0788254				18638	0.076006	18638	0.0664594	18638	0.0223459
	18639	0.0148119	18639	0.0148546	18639	0.0898174				18639	0.0756542	18639	0.0785148	18639	0.0190408
	18640	0.0222882	18640	0.0175388	18640	0.109569				18640	0.0876841	18640	0.0855459	18640	0.0232508
	18641	0.0307024	18641	0.0206516	18641	0.137781				18641	0.117672	18641	0.0832847	18641	0.0375433
	18642	0.0375028	18642	0.0242918	18642	0.164211				18642	0.166168	18642	0.0787209	18642	0.0676469
	18643	0.0409283	18643	0.0290431	18643	0.17389				18643	0.2174	18643	0.0790427	18643	0.10994
	18644	0.0415424	18644	0.03601	18644	0.161948				18644	0.249437	18644	0.084928	18644	0.142635
	18645	0.0415993	18645	0.0466394	18645	0.140449				18645	0.259517	18645	0.0927166	18645	0.146921
	18646	0.0435422	18646	0.0621562	18646	0.126759				18646	0.257453	18646	0.0960435	18646	0.131545
	18647	0.0492802	18647	0.0822989	18647	0.1287				18647	0.253049	18647	0.0907474	18647	0.117382
	18648	0.0599766	18648	0.103818	18648	0.142667				18648	0.258749	18648	0.0813945	18648	0.110989
	18649	0.075254	18649	0.120839	18649	0.156222				18649	0.271668	18649	0.0762607	18649	0.105172
	18650	0.0919211	18650	0.128567	18650	0.156936				18650	0.272065	18650	0.0782378	18650	0.0936885
	18651	0.104516	18651	0.127177	18651	0.150254				18651	0.257448	18651	0.0842452	18651	0.0782589
	18652	0.109151	18652	0.121329	18652	0.154713				18652	0.240038	18652	0.0873581	18652	0.0669715
	18653	0.10689	18653	0.116385	18653	0.175086				18653	0.218813	18653	0.083237	18653	0.0728457
	18654	0.102428	18654	0.115681	18654	0.194868				18654	0.188381	18654	0.0775643	18654	0.110036
	18655	0.100547	18655	0.120067	18655	0.200531				18655	0.158219	18655	0.0814456	18655	0.186151
	18656	0.10454	18656	0.128402	18656	0.200956				18656	0.142569	18656	0.10014	18656	0.289417
	18657	0.116894	18657	0.138482	18657	0.204966				18657	0.14191	18657	0.124394	18657	0.373672
	18658	0.140609	18658	0.148997	18658	0.20017				18658	0.146704	18658	0.13747	18658	0.392036
	18659	0.180223	18659	0.162029	18659	0.175646				18659	0.153002	18659	0.14107	18659	0.353293
	18660	0.241808	18660	0.18447	18660	0.138638				18660	0.169989	18660	0.164877	18660	0.294145
	18661	0.33059	18661	0.228364	18661	0.101241				18661	0.222121	18661	0.246881	18661	0.230561
	18662	0.444918	18662	0.31151	18662	0.0706832				18662	0.346271	18662	0.415716	18662	0.173526
	18663	0.569504	18663	0.455385	18663	0.049776				18663	0.578212	18663	0.686556	18663	0.138501
	18664	0.677181	18664	0.670086	18664	0.0383825				18664	0.922263	18664	1.04684	18664	0.125113
	18665	0.743742	18665	0.921855	18665	0.037192				18665	1.31471	18665	1.43032	18665	0.117299
	18666	0.762316	18666	1.11748	18666	0.0531962				18666	1.61593	18666	1.70425	18666	0.103398
	18667	0.741489	18667	1.16057	18667	0.0991591				18667	1.67911	18667	1.71251	18667	0.0849127
	18668	0.693405	18668	1.04124	18668	0.177962				18668	1.4987	18668	1.43342	18668	0.0698291
	18669	0.628186	18669	0.840417	18669	0.263223				18669	1.22369	18669	1.05349	18669	0.0652465
	18670	0.55766	18670	0.649281	18670	0.314387				18670	0.956619	18670	0.756777	18670	0.0762051
	18671	0.498615	18671	0.513912	18671	0.317728				18671	0.69841	18671	0.554534	18671	0.108324
	18672	0.469726	18672	0.441076	18672	0.289347				18672	0.483691	18672	0.39198	18672	0.169088
	18673	0.487732	18673	0.423371	18673	0.247019				18673	0.378552	18673	0.270394	18673	0.266142
	18674	0.567298	18674	0.453458	18674	0.203643				18674	0.385344	18674	0.214628	18674	0.402477
	18675	0.716623	18675	0.52466	18675	0.172768				18675	0.455607	18675	0.212584	18675	0.563165
	18676	0.917124	18676	0.623328	18676	0.163458				18676	0.556961	18676	0.2237	18676	0.700068
	18677	1.0988	18677	0.721038	18677	0.171144				18677	0.670479	18677	0.218649	18677	0.746629
	18678	1.1619	18678	0.779258	18678	0.177109				18678	0.74686	18678	0.198719	18678	0.680329
	18679	1.06036	18679	0.771373	18679	0.166049				18679	0.727004	18679	0.179659	18679	0.555842
	18680	0.849139	18680	0.702517	18680	0.144518				18680	0.594752	18680	0.167002	18680	0.441866
	18681	0.62583	18681	0.602973	18681	0.134371				18681	0.396644	18681	0.158631	18681	0.364569
	18682	0.452048	18682	0.503092	18682	0.152782				18682	0.219917	18682	0.160389	18682	0.329987
	18683	0.338476	18683	0.416845	18683	0.193653				18683	0.119292	18683	0.175466	18683	0.349536
	18684	0.270215	18684	0.342889	18684	0.220442				18684	0.0833474	18684	0.184034	18684	0.422831
	18685	0.227917	18685	0.274246	18685	0.200314				18685	0.0794168	18685	0.163706	18685	0.499147
	18686	0.195781	18686	0.207691	18686	0.14489				18686	0.086193	18686	0.123585	18686	0.501971
	18687	0.164403	18687	0.147126	18687	0.0902631				18687	0.0914695	18687	0.0918055	18687	0.425301
	18688	0.132073	18688	0.0990669	18688	0.0565116				18688	0.088861	18688	0.085218	18688	0.330691
	18689	0.102488	18689	0.0663335	18689	0.0436088				18689	0.0793837	18689	0.104846	18689	0.251291
	18690	0.0797301	18690	0.0469737	18690	0.0439463				18690	0.0694514	18690	0.142702	18690	0.183186
	18691	0.0653068	18691	0.0372998	18691	0.0488861				18691	0.0646584	18691	0.184082	18691	0.130508
	18692	0.0587848	18692	0.0345281	18692	0.0509055				18692	0.0639099	18692	0.203476	18692	0.100356
	18693	0.0596177	18693	0.037716	18693	0.0471801				18693	0.0617407	18693	0.177875	18693	0.0869884
	18694	0.0684422	18694	0.0479244	18694	0.0424374				18694	0.0577154	18694	0.121049	18694	0.083694
	18695	0.0877317	18695	0.0681635	18695	0.0439895				18695	0.056916	18695	0.0728186	18695	0.0920606
	18696	0.121701	18696	0.102333	18696	0.0536858				18696	0.0620668	18696	0.0522917	18696	0.114649
	18697	0.174077	18697	0.151368	18697	0.0666659				18697	0.0714417	18697	0.0520394	18697	0.14591
	18698	0.241493	18698	0.207223	18698	0.0773134				18698	0.0818247	18698	0.061534	18698	0.17173
	18699	0.304638	18699	0.252235	18699	0.0821269				18699	0.0888525	18699	0.0751171	18699	0.180042
	18700	0.330661	18700	0.270306	18700	0.0794519				18700	0.0877257	18700	0.0862348	18700	0.170772
	18701	0.298391	18701	0.259399	18701	0.0748173				18701	0.0782232	18701	0.0886284	18701	0.154392
	18702	0.222864	18702	0.230256	18702	0.0789758				18702	0.0640234	18702	0.081589	18702	0.142484
	18703	0.142047	18703	0.195872	18703	0.0943596				18703	0.047852	18703	0.0673548	18703	0.140985
	18704	0.0824542	18704	0.16482	18704	0.111156				18704	0.03325	18704	0.0503114	18704	0.153236
	18705	0.0476506	18705	0.141134	18705	0.115525				18705	0.0238437	18705	0.0359739	18705	0.176594
	18706	0.0300184	18706	0.126408	18706	0.100626				18706	0.019527	18706	0.0261876	18706	0.19931
	18707	0.0219779	18707	0.121248	18707	0.0732066				18707	0.0190951	18707	0.0208253	18707	0.216804
	18708	0.0190592	18708	0.125735	18708	0.0463086				18708	0.0224809	18708	0.0203975	18708	0.226638
	18709	0.0191599	18709	0.138956	18709	0.0285576				18709	0.0280248	18709	0.0245111	18709	0.210711
	18710	0.0214653	18710	0.157698	18710	0.0221005				18710	0.0320033	18710	0.0309778	18710	0.161976
	18711	0.0258591	18711	0.175545	18711	0.0243276				18711	0.0332685	18711	0.036614	18711	0.10449
	18712	0.0326402	18712	0.18493	18712	0.0299737				18712	0.0349516	18712	0.0392952	18712	0.0624579
	18713	0.0421958	18713	0.18201	18713	0.033743				18713	0.0403251	18713	0.0392239	18713	0.0389957
	18714	0.0544431	18714	0.169445	18714	0.0328067				18714	0.0515703	18714	0.0380102	18714	0.0282253
	18715	0.0682904	18715	0.153717	18715	0.0278385				18715	0.0731505	18715	0.0373015	18715	0.0262526
	18716	0.0817598	18716	0.140406	18716	0.0218777				18716	0.110466	18716	0.0385606	18716	0.0319099
	18717	0.0929104	18717	0.131776	18717	0.0176376				18717	0.157138	18717	0.0428734	18717	0.0459735
	18718	0.100619	18718	0.126899	18718	0.0162553				18718	0.193666	18718	0.0515835	18718	0.0686024
	18719	0.104437	18719	0.122738	18719	0.0190011				18719	0.212518	18719	0.0685522	18719	0.0960489
	18720	0.104083	18720	0.115812	18720	0.0277312				18720	0.225114	18720	0.0950706	18720	0.122324
	18721	0.0995265	18721	0.104468	18721	0.0414808				18721	0.2426	18721	0.12028	18721	0.142265
	18722	0.091631	18722	0.0902696	18722	0.0533204				18722	0.263275	18722	0.12809	18722	0.149675
	18723	0.0823889	18723	0.0768413	18723	0.055697				18723	0.271845	18723	0.115543	18723	0.140804
	18724	0.0741779	18724	0.0673497	18724	0.0502508				18724	0.261759	18724	0.094828	18724	0.123852
	18725	0.0686645	18725	0.0631655	18725	0.0454373				18725	0.241241	18725	0.0770993	18725	0.112352
	18726	0.066198	18726	0.0640078	18726	0.0470132				18726	0.206589	18726	0.0636395	18726	0.111106
	18727	0.0657248	18727	0.0681749	18727	0.0585493				18727	0.154414	18727	0.0533537	18727	0.119609
	18728	0.065033	18728	0.0725391	18728	0.0844956				18728	0.102362	18728	0.0473007	18728	0.137563
	18729	0.0616751	18729	0.0735911	18729	0.120587				18729	0.0651363	18729	0.044007	18729	0.157767
	18730	0.0545789	18730	0.0698485	18730	0.147001				18730	0.0417913	18730	0.0397083	18730	0.168492
	18731	0.0449053	18731	0.0629708	18731	0.147561				18731	0.028393	18731	0.033458	18731	0.167771
	18732	0.0349993	18732	0.0558868	18732	0.127805				18732	0.0223493	18732	0.027267	18732	0.160952
	18733	0.0266789	18733	0.0503767	18733	0.104183				18733	0.0211096	18733	0.0229189	18733	0.148564
	18734	0.0205931	18734	0.0464025	18734	0.0881109				18734	0.022552	18734	0.0200513	18734	0.129017
	18735	0.0166173	18735	0.0428128	18735	0.0809631				18735	0.0242318	18735	0.0169397	18735	0.104748
	18736	0.0144136	18736	0.0385573	18736	0.0784392				18736	0.0236147	18736	0.0132378	18736	0.0811926
	18737	0.0137438	18737	0.0337307	18737	0.0804012				18737	0.0206262	18737	0.010471	18737	0.0653095
	18738	0.0145777	18738	0.0295662	18738	0.0902394				18738	0.0184568	18738	0.0101765	18738	0.0610231
	18739	0.017113	18739	0.0275408	18739	0.106266				18739	0.0224702	18739	0.0133591	18739	0.0649355
	18740	0.0217517	18740	0.0289081	18740	0.124331				18740	0.0392975	18740	0.0211708	18740	0.0720531
	18741	0.0290646	18741	0.0351372	18741	0.144052				18741	0.0706663	18741	0.034777	18741	0.0808779
	18742	0.0398409	18742	0.0486039	18742	0.163725				18742	0.104481	18742	0.0547575	18742	0.0897893
	18743	0.0553037	18743	0.0726787	18743	0.176316				18743	0.123323	18743	0.0806432	18743	0.0962533
	18744	0.0772667	18744	0.110296	18744	0.17684				18744	0.123986	18744	0.109146	18744	0.100467
	18745	0.107596	18745	0.160709	18745	0.16921				18745	0.118221	18745	0.13302	18745	0.105911
	18746	0.146419	18746	0.216879	18746	0.161857				18746	0.119194	18746	0.14558	18746	0.115598
	18747	0.189866	18747	0.268103	18747	0.159515				18747	0.134385	18747	0.149019	18747	0.126816
	18748	0.230185	18748	0.307397	18748	0.158946				18748	0.163267	18748	0.152289	18748	0.133
	18749	0.25988	18749	0.335298	18749	0.151237				18749	0.195838	18749	0.158671	18749	0.134137
	18750	0.276018	18750	0.355326	18750	0.133121				18750	0.222823	18750	0.168217	18750	0.141649
	18751	0.279683	18751	0.366767	18751	0.11261				18751	0.249444	18751	0.189777	18751	0.167539
	18752	0.272149	18752	0.36283	18752	0.10133				18752	0.29267	18752	0.237094	18752	0.210444
	18753	0.253086	18753	0.33717	18753	0.104539				18753	0.363428	18753	0.31605	18753	0.259184
	18754	0.222709	18754	0.292786	18754	0.115397				18754	0.447049	18754	0.419574	18754	0.300277
	18755	0.18482	18755	0.242089	18755	0.121043				18755	0.509695	18755	0.529594	18755	0.309193
	18756	0.146519	18756	0.19767	18756	0.11511				18756	0.519919	18756	0.613084	18756	0.263131
	18757	0.114532	18757	0.16533	18757	0.102278				18757	0.464456	18757	0.641587	18757	0.180223
	18758	0.0922776	18758	0.144521	18758	0.0944853				18758	0.376329	18758	0.634196	18758	0.108037
	18759	0.080002	18759	0.131794	18759	0.103393				18759	0.324234	18759	0.637399	18759	0.0718524
	18760	0.076496	18760	0.123344	18760	0.134733				18760	0.348624	18760	0.660631	18760	0.0655283
	18761	0.0801772	18761	0.116307	18761	0.183464				18761	0.42396	18761	0.658702	18761	0.0752158
	18762	0.0888497	18762	0.109283	18762	0.229873				18762	0.471433	18762	0.582619	18762	0.0889599
	18763	0.0989094	18763	0.102219	18763	0.253033				18763	0.427975	18763	0.442565	18763	0.0965015
	18764	0.105717	18764	0.0957856	18764	0.250885				18764	0.312944	18764	0.293177	18764	0.0943095
	18765	0.105959	18765	0.0906607	18765	0.232694				18765	0.195892	18765	0.176008	18765	0.087349
	18766	0.0997662	18766	0.0870175	18766	0.200141				18766	0.123443	18766	0.101924	18766	0.0818468
	18767	0.0898981	18767	0.0842822	18767	0.15353				18767	0.100464	18767	0.0622179	18767	0.0797225
	18768	0.079159	18768	0.0811629	18768	0.104975				18768	0.110342	18768	0.0424938	18768	0.0790997
	18769	0.0689171	18769	0.0760817	18769	0.0696621				18769	0.129398	18769	0.0322238	18769	0.0771237
	18770	0.059372	18770	0.0680527	18770	0.052996				18770	0.134484	18770	0.0265517	18770	0.0732484
	18771	0.0504399	18771	0.0574795	18771	0.0524907				18771	0.117318	18771	0.0244419	18771	0.0705782
	18772	0.0422597	18772	0.0460381	18772	0.0612864				18772	0.0876928	18772	0.0254355	18772	0.0725394
	18773	0.035116	18773	0.0356226	18773	0.069097				18773	0.0586461	18773	0.0271313	18773	0.0803184
	18774	0.0291614	18774	0.027367	18774	0.0720923				18774	0.037584	18774	0.0273728	18774	0.0979958
	18775	0.0243255	18775	0.02147	18775	0.080031				18775	0.0265014	18775	0.026736	18775	0.135669
	18776	0.0204372	18776	0.017581	18776	0.102559				18776	0.0217539	18776	0.0258911	18776	0.194444
	18777	0.0173746	18777	0.015212	18777	0.132802				18777	0.017964	18777	0.024111	18777	0.250737
	18778	0.0151102	18778	0.013948	18778	0.152142				18778	0.0136896	18778	0.0215512	18778	0.279005
	18779	0.0136659	18779	0.0134936	18779	0.147067				18779	0.0102414	18779	0.0192344	18779	0.285238
	18780	0.0130672	18780	0.0136504	18780	0.121998				18780	0.00808082	18780	0.0178548	18780	0.294072
	18781	0.0133488	18781	0.0142912	18781	0.0959038				18781	0.00695332	18781	0.0182372	18781	0.314821
	18782	0.0145965	18782	0.01537	18782	0.0815086				18782	0.00663061	18782	0.0207446	18782	0.33275
	18783	0.0169913	18783	0.0169662	18783	0.0767767				18783	0.00656115	18783	0.0235147	18783	0.326012
	18784	0.0208306	18784	0.019322	18784	0.0788769				18784	0.00610076	18784	0.0231995	18784	0.291982
	18785	0.0264904	18785	0.0228097	18785	0.0956127				18785	0.00517407	18785	0.0189863	18785	0.257824
	18786	0.0342926	18786	0.027797	18786	0.14257				18786	0.00430019	18786	0.013928	18786	0.256983
	18787	0.0442807	18787	0.0344231	18787	0.224757				18787	0.00403481	18787	0.0111515	18787	0.289604
	18788	0.0560405	18788	0.0424076	18788	0.31182				18788	0.00465466	18788	0.0116721	18788	0.316245
	18789	0.068807	18789	0.0511041	18789	0.349069				18789	0.00603735	18789	0.0155804	18789	0.30051
	18790	0.0819414	18790	0.0598462	18790	0.314956				18790	0.00757497	18790	0.022258	18790	0.242831
	18791	0.0954377	18791	0.0682864	18791	0.252319				18791	0.00881184	18791	0.0303292	18791	0.171523
	18792	0.109982	18792	0.0764921	18792	0.224017				18792	0.0102023	18792	0.0387297	18792	0.118976
	18793	0.126556	18793	0.0849645	18793	0.246305				18793	0.0129642	18793	0.047024	18793	0.101463
	18794	0.146137	18794	0.0948339	18794	0.279227				18794	0.0187355	18794	0.0568624	18794	0.113432
	18795	0.170024	18795	0.108161	18795	0.285635				18795	0.0283821	18795	0.0745141	18795	0.138625
	18796	0.200622	18796	0.128099	18796	0.275879				18796	0.040425	18796	0.109747	18796	0.16118
	18797	0.24158	18797	0.158682	18797	0.281019				18797	0.0551195	18797	0.17267	18797	0.175787
	18798	0.295844	18798	0.203771	18798	0.316551				18798	0.0809251	18798	0.271969	18798	0.201281
	18799	0.360933	18799	0.264282	18799	0.374993				18799	0.129567	18799	0.407481	18799	0.269528
	18800	0.423827	18800	0.333781	18800	0.429429				18800	0.206436	18800	0.552856	18800	0.380877
	18801	0.463245	18801	0.396159	18801	0.455548				18801	0.310112	18801	0.659112	18801	0.490493
	18802	0.464188	18802	0.431476	18802	0.447246				18802	0.424773	18802	0.691984	18802	0.56356
	18803	0.431577	18803	0.428793	18803	0.400269				18803	0.514859	18803	0.64888	18803	0.624694
	18804	0.385252	18804	0.393603	18804	0.317135				18804	0.556043	18804	0.544259	18804	0.728216
	18805	0.343403	18805	0.341703	18805	0.229743				18805	0.560315	18805	0.409346	18805	0.886056
	18806	0.313153	18806	0.287442	18806	0.176919				18806	0.548955	18806	0.287582	18806	1.03823
	18807	0.291406	18807	0.237745	18807	0.175173				18807	0.516799	18807	0.205442	18807	1.0995
	18808	0.269488	18808	0.193667	18808	0.221806				18808	0.440009	18808	0.163379	18808	1.02434
	18809	0.238861	18809	0.154802	18809	0.293762				18809	0.319938	18809	0.149236	18809	0.834185
	18810	0.197139	18810	0.122168	18810	0.347448				18810	0.197297	18810	0.143997	18810	0.600418
	18811	0.150346	18811	0.0979328	18811	0.356097				18811	0.109401	18811	0.129859	18811	0.387085
	18812	0.108273	18812	0.0836504	18812	0.341413				18812	0.0611159	18812	0.104154	18812	0.221939
	18813	0.077495	18813	0.0797003	18813	0.334856				18813	0.0413853	18813	0.0758479	18813	0.116005
	18814	0.0590478	18814	0.0859382	18814	0.328685				18814	0.0420557	18814	0.0515095	18814	0.0684843
	18815	0.0509132	18815	0.101464	18815	0.300977				18815	0.0611722	18815	0.0343237	18815	0.0688524
	18816	0.0508749	18816	0.122157	18816	0.256967				18816	0.0963467	18816	0.0257682	18816	0.108892
	18817	0.057267	18817	0.138163	18817	0.218886				18817	0.139982	18817	0.0234342	18817	0.176671
	18818	0.067791	18818	0.13769	18818	0.196627				18818	0.183811	18818	0.02401	18818	0.247176
	18819	0.0779906	18819	0.117736	18819	0.175973				18819	0.210218	18819	0.0265607	18819	0.286049
	18820	0.0821106	18820	0.0880864	18820	0.140306				18820	0.195174	18820	0.032138	18820	0.271732
	18821	0.077071	18821	0.061415	18821	0.0975991				18821	0.146282	18821	0.0414026	18821	0.223354
	18822	0.065153	18822	0.0436789	18822	0.0650715				18822	0.0982668	18822	0.0508171	18822	0.180807
	18823	0.0517484	18823	0.0346233	18823	0.0457594				18823	0.0689089	18823	0.0559369	18823	0.160786
	18824	0.0412971	18824	0.0323082	18824	0.0352522				18824	0.0558611	18824	0.0596937	18824	0.153995
	18825	0.035829	18825	0.0356305	18825	0.0321326				18825	0.0543233	18825	0.0699869	18825	0.145622
	18826	0.0361856	18826	0.0447011	18826	0.0360627				18826	0.0615576	18826	0.0951619	18826	0.131442
	18827	0.043937	18827	0.0603915	18827	0.0437916				18827	0.0811765	18827	0.146583	18827	0.122699
	18828	0.0630692	18828	0.0837998	18828	0.0490538				18828	0.121172	18828	0.226787	18828	0.131841
	18829	0.101304	18829	0.116084	18829	0.0475367				18829	0.176196	18829	0.315562	18829	0.156166
	18830	0.170354	18830	0.158592	18830	0.041221				18830	0.228977	18830	0.398704	18830	0.179201
	18831	0.283677	18831	0.212244	18831	0.0356693				18831	0.281877	18831	0.500397	18831	0.182934
	18832	0.450509	18832	0.274956	18832	0.0364227				18832	0.372618	18832	0.668291	18832	0.16179
	18833	0.66564	18833	0.337934	18833	0.0477656				18833	0.555076	18833	0.947091	18833	0.129374
	18834	0.897672	18834	0.385206	18834	0.0683541				18834	0.840312	18834	1.33772	18834	0.104222
	18835	1.08775	18835	0.400684	18835	0.0911085				18835	1.16343	18835	1.75747	18835	0.091644
	18836	1.17318	18836	0.378727	18836	0.112663				18836	1.44779	18836	2.06883	18836	0.0861269
	18837	1.12579	18837	0.3276	18837	0.134224				18837	1.65623	18837	2.16896	18837	0.0845893
	18838	0.968831	18838	0.262994	18838	0.151761				18838	1.77657	18838	2.07849	18838	0.0926408
	18839	0.75721	18839	0.199445	18839	0.155942				18839	1.77893	18839	1.87135	18839	0.113982
	18840	0.545602	18840	0.14605	18840	0.144323				18840	1.61383	18840	1.55686	18840	0.137228
	18841	0.369568	18841	0.106252	18841	0.126119				18841	1.3056	18841	1.16429	18841	0.147877
	18842	0.242168	18842	0.0794266	18842	0.110202				18842	0.942912	18842	0.779453	18842	0.144365
	18843	0.159597	18843	0.0628873	18843	0.0988467				18843	0.594291	18843	0.462989	18843	0.131934
	18844	0.110262	18844	0.0534609	18844	0.0940681				18844	0.322279	18844	0.24854	18844	0.114755
	18845	0.0822496	18845	0.0482162	18845	0.0965424				18845	0.161273	18845	0.134715	18845	0.0936948
	18846	0.066587	18846	0.0446023	18846	0.100841				18846	0.0837905	18846	0.0789241	18846	0.0689235
	18847	0.0573143	18847	0.0406427	18847	0.0999221				18847	0.0489726	18847	0.0458275	18847	0.0468966
	18848	0.0506325	18848	0.0354293	18848	0.0920482				18848	0.0344242	18848	0.0256993	18848	0.0348707
	18849	0.0444302	18849	0.0293739	18849	0.0806706				18849	0.0276191	18849	0.0159084	18849	0.0312362
	18850	0.0381893	18850	0.0236794	18850	0.0712738				18850	0.021836	18850	0.0120851	18850	0.0292843
	18851	0.0326175	18851	0.0194488	18851	0.0708688				18851	0.0176205	18851	0.0112668	18851	0.0260592
	18852	0.0288475	18852	0.0172559	18852	0.0842964				18852	0.0182044	18852	0.0125032	18852	0.0236412
	18853	0.0278581	18853	0.0173262	18853	0.10524				18853	0.0235952	18853	0.0148774	18853	0.0240305
	18854	0.0305535	18854	0.0198453	18854	0.117031				18854	0.0312994	18854	0.0178178	18854	0.0259255
	18855	0.0381	18855	0.024866	18855	0.110731				18855	0.041078	18855	0.0226943	18855	0.0272711
	18856	0.0516117	18856	0.031601	18856	0.0961336				18856	0.0556308	18856	0.0319863	18856	0.0289237
	18857	0.0701992	18857	0.0378209	18857	0.0892457				18857	0.0728625	18857	0.0455191	18857	0.0319348
	18858	0.0881008	18858	0.0409692	18858	0.0957668				18858	0.080884	18858	0.0583321	18858	0.0330523
	18859	0.0957557	18859	0.0405303	18859	0.107024				18859	0.0711908	18859	0.0665869	18859	0.028913
	18860	0.087859	18860	0.0384467	18860	0.11027				18860	0.0520037	18860	0.0748493	18860	0.0223005
	18861	0.0692276	18861	0.0372144	18861	0.101873				18861	0.0368646	18861	0.0897962	18861	0.0196375
	18862	0.0495111	18862	0.0384903	18862	0.0852569				18862	0.029629	18862	0.109235	18862	0.0269674
	18863	0.0349022	18863	0.0431047	18863	0.063839				18863	0.0280138	18863	0.125354	18863	0.0523352
	18864	0.0265804	18864	0.0514102	18864	0.0429675				18864	0.031942	18864	0.134841	18864	0.106487
	18865	0.0236272	18865	0.0633198	18865	0.0297786				18865	0.0443261	18865	0.140832	18865	0.193238
	18866	0.0254831	18866	0.0781412	18866	0.0291392				18866	0.0671283	18866	0.148103	18866	0.303945
	18867	0.0329233	18867	0.0945266	18867	0.0443242				18867	0.100376	18867	0.160098	18867	0.434352
	18868	0.0480933	18868	0.110761	18868	0.0739798				18868	0.144604	18868	0.178393	18868	0.583171
	18869	0.0733239	18869	0.125353	18869	0.10232				18869	0.196494	18869	0.19827	18869	0.704933
	18870	0.108032	18870	0.137505	18870	0.109088				18870	0.243953	18870	0.207994	18870	0.724767
	18871	0.145322	18871	0.14694	18871	0.0946003				18871	0.273048	18871	0.201065	18871	0.63717
	18872	0.173212	18872	0.153164	18872	0.0756892				18872	0.276763	18872	0.182812	18872	0.513311
	18873	0.182274	18873	0.154982	18873	0.0626865				18873	0.25479	18873	0.158511	18873	0.403401
	18874	0.172591	18874	0.151086	18874	0.0555794				18874	0.210292	18874	0.128556	18874	0.306343
	18875	0.15254	18875	0.141464	18875	0.052387				18875	0.153184	18875	0.0985952	18875	0.218969
	18876	0.131995	18876	0.128105	18876	0.0510212				18876	0.101077	18876	0.0785171	18876	0.152634
	18877	0.117457	18877	0.114018	18877	0.0481412				18877	0.068176	18877	0.0732905	18877	0.112717
	18878	0.111609	18878	0.101526	18878	0.042456				18878	0.056185	18878	0.0837203	18878	0.0930669
	18879	0.114776	18879	0.0914199	18879	0.0374513				18879	0.0574909	18879	0.110426	18879	0.0855275
	18880	0.12557	18880	0.0833541	18880	0.0394567				18880	0.0632568	18880	0.152531	18880	0.0870557
	18881	0.140055	18881	0.0767889	18881	0.0531689				18881	0.0687863	18881	0.206105	18881	0.0944545
	18882	0.15113	18882	0.0717375	18882	0.0741952				18882	0.0735709	18882	0.263597	18882	0.0972907
	18883	0.151158	18883	0.0688892	18883	0.0874				18883	0.0797965	18883	0.308783	18883	0.0881343
	18884	0.13747	18884	0.0692241	18884	0.0819418				18884	0.0947425	18884	0.322252	18884	0.0737619
	18885	0.114647	18885	0.0735299	18885	0.0635654				18885	0.128496	18885	0.299821	18885	0.0651731
	18886	0.0903719	18886	0.0819371	18886	0.046077				18886	0.18116	18886	0.260367	18886	0.0654492
	18887	0.0701354	18887	0.0933292	18887	0.0389805				18887	0.23615	18887	0.235845	18887	0.0729852
	18888	0.0558144	18888	0.104965	18888	0.0448257				18888	0.265094	18888	0.238137	18888	0.0850736
	18889	0.0471596	18889	0.11336	18889	0.0622291				18889	0.246292	18889	0.236909	18889	0.0946979
	18890	0.0434872	18890	0.11662	18890	0.0905311				18890	0.191414	18890	0.200704	18890	0.0941034
	18891	0.044606	18891	0.116086	18891	0.128442				18891	0.133906	18891	0.141182	18891	0.0836122
	18892	0.0511818	18892	0.115241	18892	0.163888				18892	0.0932229	18892	0.0905281	18892	0.0702839
	18893	0.0646993	18893	0.117064	18893	0.176238				18893	0.0725245	18893	0.0652658	18893	0.0604674
	18894	0.0865918	18894	0.121987	18894	0.157169				18894	0.0688019	18894	0.0628004	18894	0.057081
	18895	0.115759	18895	0.12703	18895	0.119853				18895	0.0723041	18895	0.0705773	18895	0.0585944
	18896	0.145275	18896	0.126641	18896	0.0851485				18896	0.0721125	18896	0.0758689	18896	0.0589516
	18897	0.16296	18897	0.116353	18897	0.0649527				18897	0.0663834	18897	0.0739931	18897	0.0532131
	18898	0.159635	18898	0.0970891	18898	0.058766				18898	0.0621247	18898	0.0672236	18898	0.0432249
	18899	0.137797	18899	0.0748565	18899	0.0602779				18899	0.0645194	18899	0.0585997	18899	0.034945
	18900	0.109193	18900	0.0558631	18900	0.0657131				18900	0.0716264	18900	0.0506517	18900	0.0329925
	18901	0.0847695	18901	0.043042	18901	0.0806072				18901	0.0811276	18901	0.0461699	18901	0.0405433
	18902	0.0693745	18902	0.0365685	18902	0.113725				18902	0.0943248	18902	0.0462349	18902	0.0586572
	18903	0.0636024	18903	0.0359411	18903	0.160578				18903	0.110812	18903	0.0501647	18903	0.0803613
	18904	0.0673005	18904	0.041467	18904	0.204177				18904	0.126845	18904	0.0591013	18904	0.0943179
	18905	0.0813841	18905	0.0548394	18905	0.229461				18905	0.13872	18905	0.0752759	18905	0.100577
	18906	0.10739	18906	0.0787022	18906	0.231938				18906	0.149637	18906	0.099082	18906	0.115783
	18907	0.14429	18907	0.114353	18907	0.22235				18907	0.176477	18907	0.132617	18907	0.162284
	18908	0.183547	18908	0.157464	18908	0.217645				18908	0.229772	18908	0.175778	18908	0.242567
	18909	0.20912	18909	0.195814	18909	0.230051				18909	0.278515	18909	0.213591	18909	0.316999
	18910	0.208853	18910	0.215096	18910	0.267678				18910	0.272605	18910	0.229039	18910	0.335244
	18911	0.186447	18911	0.209788	18911	0.317665				18911	0.208804	18911	0.224007	18911	0.288636
	18912	0.15707	18912	0.186603	18912	0.340717				18912	0.133315	18912	0.209301	18912	0.211029
	18913	0.133912	18913	0.157396	18913	0.321034				18913	0.0860575	18913	0.192579	18913	0.144758
	18914	0.122726	18914	0.131407	18914	0.294652				18914	0.0755602	18914	0.18162	18914	0.109418
	18915	0.124639	18915	0.113208	18915	0.302647				18915	0.0966219	18915	0.186674	18915	0.0975393
	18916	0.139434	18916	0.104346	18916	0.339876				18916	0.146963	18916	0.217052	18916	0.0954015
	18917	0.16591	18917	0.105289	18917	0.359929				18917	0.225909	18917	0.274127	18917	0.0981104
	18918	0.19973	18918	0.116256	18918	0.333884				18918	0.329703	18918	0.347246	18918	0.109523
	18919	0.231123	18919	0.136503	18919	0.2883				18919	0.442024	18919	0.410647	18919	0.132411
	18920	0.246736	18920	0.16221	18920	0.26955				18920	0.523213	18920	0.431374	18920	0.157437
	18921	0.237701	18921	0.185011	18921	0.296347				18921	0.538283	18921	0.391702	18921	0.165941
	18922	0.207255	18922	0.194885	18922	0.350597				18922	0.499119	18922	0.305234	18922	0.149441
	18923	0.168341	18923	0.187213	18923	0.401039				18923	0.435893	18923	0.209351	18923	0.119351
	18924	0.133742	18924	0.16654	18924	0.429486				18924	0.346513	18924	0.133122	18924	0.0915752
	18925	0.109876	18925	0.142351	18925	0.427671				18925	0.229918	18925	0.0823794	18925	0.0739447
	18926	0.0977193	18926	0.12242	18926	0.390479				18926	0.12409	18926	0.054214	18926	0.0706358
	18927	0.0962014	18927	0.110267	18927	0.32302				18927	0.0622132	18927	0.0441041	18927	0.086363
	18928	0.104267	18928	0.106438	18928	0.243888				18928	0.0403512	18928	0.0466098	18928	0.125332
	18929	0.12117	18929	0.110424	18929	0.17834				18929	0.0437169	18929	0.0586092	18929	0.186752
	18930	0.145812	18930	0.121764	18930	0.138292				18930	0.068559	18930	0.0762823	18930	0.252125
	18931	0.175985	18931	0.140414	18931	0.114659				18931	0.11655	18931	0.0924876	18931	0.284673
	18932	0.208137	18932	0.166564	18932	0.0967623				18932	0.177051	18932	0.101564	18932	0.262801
	18933	0.237961	18933	0.199606	18933	0.0843321				18933	0.224391	18933	0.103613	18933	0.205995
	18934	0.261657	18934	0.235962	18934	0.0783812				18934	0.242885	18934	0.103076	18934	0.152228
	18935	0.277264	18935	0.266842	18935	0.0733847				18935	0.237954	18935	0.10239	18935	0.12025
	18936	0.284978	18936	0.279475	18936	0.063859				18936	0.220485	18936	0.0998431	18936	0.104927
	18937	0.285838	18937	0.264703	18937	0.0525669				18937	0.198717	18937	0.0959902	18937	0.0982775
	18938	0.279658	18938	0.225731	18938	0.0459347				18938	0.17459	18938	0.0936969	18938	0.0986195
	18939	0.264284	18939	0.17709	18939	0.0454938				18939	0.143096	18939	0.0924959	18939	0.108441
	18940	0.237679	18940	0.133862	18940	0.0472969				18940	0.105043	18940	0.0909964	18940	0.13851
	18941	0.201588	18941	0.103593	18941	0.0483259				18941	0.0714951	18941	0.0911529	18941	0.210134
	18942	0.162635	18942	0.0869667	18942	0.0519675				18942	0.0527162	18942	0.0964835	18942	0.3402
	18943	0.128722	18943	0.0821828	18943	0.06392				18943	0.0523015	18943	0.109274	18943	0.503477
	18944	0.104558	18944	0.0878737	18944	0.0832706				18944	0.0719359	18944	0.129467	18944	0.629317
	18945	0.0906602	18945	0.103622	18945	0.101749				18945	0.112556	18945	0.153244	18945	0.684192
	18946	0.0849646	18946	0.128755	18946	0.112554				18946	0.162741	18946	0.173733	18946	0.716846
	18947	0.0842207	18947	0.160173	18947	0.118438				18947	0.196709	18947	0.187669	18947	0.785329
	18948	0.0846288	18948	0.190866	18948	0.130684				18948	0.199532	18948	0.203563	18948	0.90693
	18949	0.0829029	18949	0.211586	18949	0.160694				18949	0.182467	18949	0.241488	18949	1.09142
	18950	0.0778136	18950	0.215759	18950	0.212673				18950	0.169211	18950	0.319935	18950	1.33609
	18951	0.0704808	18951	0.20341	18951	0.275473				18951	0.179023	18951	0.429147	18951	1.53591
	18952	0.062884	18952	0.180322	18952	0.322327				18952	0.219067	18952	0.521991	18952	1.53263
	18953	0.0563357	18953	0.154023	18953	0.339052				18953	0.289558	18953	0.562978	18953	1.33753
	18954	0.051161	18954	0.130602	18954	0.340934				18954	0.390921	18954	0.567789	18954	1.10817
	18955	0.0472036	18955	0.113795	18955	0.347142				18955	0.517038	18955	0.564685	18955	0.911848
	18956	0.0443949	18956	0.105503	18956	0.363605				18956	0.645818	18956	0.560685	18956	0.719087
	18957	0.0430117	18957	0.106642	18957	0.390112				18957	0.750244	18957	0.556785	18957	0.544395
	18958	0.0436318	18958	0.117534	18958	0.418988				18958	0.833001	18958	0.555226	18958	0.442917
	18959	0.0469812	18959	0.137089	18959	0.431167				18959	0.932811	18959	0.563563	18959	0.418443
	18960	0.0537446	18960	0.160812	18960	0.414598				18960	1.07111	18960	0.600974	18960	0.415126
	18961	0.0641505	18961	0.180082	18961	0.382264				18961	1.20108	18961	0.666897	18961	0.384979
	18962	0.0771474	18962	0.186264	18962	0.356405				18962	1.21905	18962	0.7163	18962	0.323704
	18963	0.0897158	18963	0.177696	18963	0.344434				18963	1.0644	18963	0.716963	18963	0.255307
	18964	0.097852	18964	0.161421	18964	0.328607				18964	0.806721	18964	0.699746	18964	0.200348
	18965	0.0996587	18965	0.147634	18965	0.281611				18965	0.578328	18965	0.699124	18965	0.15505
	18966	0.0975782	18966	0.144378	18966	0.207793				18966	0.463118	18966	0.709267	18966	0.108955
	18967	0.0971838	18967	0.157251	18967	0.140745				18967	0.47315	18967	0.734515	18967	0.0690108
	18968	0.104979	18968	0.19161	18968	0.0995559				18968	0.584393	18968	0.809965	18968	0.0502282
	18969	0.128823	18969	0.253353	18969	0.0817949				18969	0.789148	18969	0.952283	18969	0.0627821
	18970	0.181232	18970	0.346548	18970	0.0821937				18970	1.10901	18970	1.14952	18970	0.1142
	18971	0.282968	18971	0.468988	18971	0.0987087				18971	1.52681	18971	1.43144	18971	0.20982
	18972	0.459977	18972	0.608633	18972	0.124834				18972	1.8864	18972	1.88287	18972	0.342836
	18973	0.720156	18973	0.742127	18973	0.144982				18973	1.99394	18973	2.53208	18973	0.491913
	18974	1.00885	18974	0.835613	18974	0.150949				18974	1.88733	18974	3.253	18974	0.632388
	18975	1.19716	18975	0.853535	18975	0.147973				18975	1.74175	18975	3.72695	18975	0.712786
	18976	1.17191	18976	0.780244	18976	0.140039				18976	1.57025	18976	3.6229	18976	0.679741
	18977	0.951394	18977	0.638255	18977	0.132471				18977	1.31881	18977	2.97184	18977	0.585043
	18978	0.663118	18978	0.476672	18978	0.13401				18978	1.05844	18978	2.13412	18978	0.545262
	18979	0.419672	18979	0.337818	18979	0.140656				18979	0.908622	18979	1.43006	18979	0.606958
	18980	0.257359	18980	0.238151	18980	0.135514				18980	0.897932	18980	0.98453	18980	0.742384
	18981	0.162323	18981	0.174218	18981	0.110515				18981	0.927337	18981	0.758342	18981	0.890144
	18982	0.109826	18982	0.136021	18982	0.0785618				18982	0.892034	18982	0.651259	18982	0.979916
	18983	0.0812409	18983	0.11477	18983	0.058202				18983	0.817518	18983	0.597361	18983	0.972928
	18984	0.0656603	18984	0.104773	18984	0.053977				18984	0.77271	18984	0.557908	18984	0.863506
	18985	0.0573615	18985	0.102868	18985	0.0598793				18985	0.746795	18985	0.506591	18985	0.680256
	18986	0.0535271	18986	0.107349	18986	0.07207				18986	0.699762	18986	0.450662	18986	0.48955
	18987	0.0528199	18987	0.116941	18987	0.0868686				18987	0.62191	18987	0.411271	18987	0.338881
	18988	0.0545032	18988	0.129869	18988	0.0933361				18988	0.514695	18988	0.387272	18988	0.232796
	18989	0.057882	18989	0.143198	18989	0.0840676				18989	0.383564	18989	0.36807	18989	0.164815
	18990	0.062043	18990	0.152799	18990	0.0697304				18990	0.252239	18990	0.360657	18990	0.127571
	18991	0.0659774	18991	0.154361	18991	0.0672004				18991	0.149109	18991	0.369779	18991	0.110419
	18992	0.0690284	18992	0.145438	18992	0.0774602				18992	0.0846468	18992	0.365767	18992	0.104505
	18993	0.0712849	18993	0.12734	18993	0.0849669				18993	0.0538324	18993	0.318657	18993	0.105013
	18994	0.0735338	18994	0.104899	18994	0.0779717				18994	0.0450331	18994	0.242569	18994	0.107016
	18995	0.0768245	18995	0.0836879	18995	0.0622897				18995	0.0446907	18995	0.168953	18995	0.105096
	18996	0.0820219	18996	0.0671881	18996	0.0520318				18996	0.0451662	18996	0.112755	18996	0.103856
	18997	0.0895958	18997	0.0561625	18997	0.0576353				18997	0.0475397	18997	0.0767384	18997	0.120868
	18998	0.0996286	18998	0.0497108	18998	0.0863725				18998	0.0550561	18998	0.0592288	18998	0.164153
	18999	0.111868	18999	0.0463933	18999	0.141549				18999	0.0691566	18999	0.055331	18999	0.205302
	19000	0.125556	19000	0.0447916	19000	0.210143				19000	0.091212	19000	0.0582285	19000	0.203065
	19001	0.138866	19001	0.0437055	19001	0.258089				19001	0.121479	19001	0.0617621	19001	0.162273
	19002	0.148324	19002	0.0422278	19002	0.259877				19002	0.156964	19002	0.0624618	19002	0.125819
	19003	0.149388	19003	0.0397732	19003	0.228072				19003	0.192896	19003	0.0590744	19003	0.115701
	19004	0.139005	19004	0.036099	19004	0.193767				19004	0.219712	19004	0.0525082	19004	0.126203
	19005	0.118463	19005	0.0313457	19005	0.17544				19005	0.220133	19005	0.0452383	19005	0.155135
	19006	0.0931457	19006	0.0260274	19006	0.179671				19006	0.190079	19006	0.0396302	19006	0.218933
	19007	0.0690485	19007	0.0208675	19007	0.209939				19007	0.150277	19007	0.036666	19007	0.3502
	19008	0.0498037	19008	0.0165226	19008	0.26936				19008	0.117265	19008	0.0346753	19008	0.575846
	19009	0.036378	19009	0.0133897	19009	0.365514				19009	0.0900288	19009	0.0322851	19009	0.892582
	19010	0.0282867	19010	0.0116289	19010	0.484565				19010	0.0662394	19010	0.0320849	19010	1.2534
	19011	0.0247823	19011	0.0113568	19011	0.561685				19011	0.0490395	19011	0.0384786	19011	1.57707
	19012	0.0256342	19012	0.0129152	19012	0.544608				19012	0.0428081	19012	0.0556619	19012	1.84737
	19013	0.0316234	19013	0.0171526	19013	0.464414				19013	0.0482207	19013	0.0863529	19013	2.12712
	19014	0.0445416	19014	0.0255417	19014	0.394057				19014	0.0627987	19014	0.127799	19014	2.37874
	19015	0.0656049	19015	0.039473	19015	0.377981				19015	0.086682	19015	0.171924	19015	2.45996
	19016	0.0913815	19016	0.0579	19016	0.401495				19016	0.121655	19016	0.206314	19016	2.26616
	19017	0.111193	19017	0.0749123	19017	0.412178				19017	0.164552	19017	0.217374	19017	1.79304
	19018	0.113943	19018	0.0822417	19018	0.382803				19018	0.207764	19018	0.205716	19018	1.20351
	19019	0.0995613	19019	0.0766644	19019	0.324636				19019	0.240517	19019	0.186352	19019	0.718822
	19020	0.0783733	19020	0.06281	19020	0.256284				19020	0.250801	19020	0.170881	19020	0.42109
	19021	0.0602108	19021	0.0478431	19021	0.199097				19021	0.234088	19021	0.167464	19021	0.28215
	19022	0.0488913	19022	0.0360829	19022	0.168844				19022	0.196505	19022	0.185076	19022	0.267265
	19023	0.0443164	19023	0.0284727	19023	0.160459				19023	0.153128	19023	0.221129	19023	0.364377
	19024	0.0455714	19024	0.0244111	19024	0.159982				19024	0.119967	19024	0.250891	19024	0.576835
	19025	0.0521117	19025	0.0231509	19025	0.161139				19025	0.101055	19025	0.249011	19025	0.885787
	19026	0.0634116	19026	0.0243099	19026	0.165273				19026	0.0922003	19026	0.228413	19026	1.213
	19027	0.0777698	19027	0.0279224	19027	0.17384				19027	0.0921463	19027	0.229069	19027	1.44727
	19028	0.0912735	19028	0.0343281	19028	0.18458				19028	0.098966	19028	0.257906	19028	1.51588
	19029	0.0987651	19029	0.0439878	19029	0.189158				19029	0.104271	19029	0.26905	19029	1.41619
	19030	0.0972949	19030	0.0572704	19030	0.178708				19030	0.10171	19030	0.22648	19030	1.22194
	19031	0.0885775	19031	0.0742424	19031	0.15579				19031	0.0939526	19031	0.155992	19031	1.05762
	19032	0.0772135	19032	0.0943223	19032	0.128931				19032	0.0864927	19032	0.103236	19032	0.997991
	19033	0.0670836	19033	0.115523	19033	0.101863				19033	0.083934	19033	0.0814483	19033	1.02806
	19034	0.0597772	19034	0.133546	19034	0.0779268				19034	0.0918856	19034	0.080576	19034	1.09503
	19035	0.0551993	19035	0.14229	19035	0.0623387				19035	0.112632	19035	0.0889084	19035	1.11784
	19036	0.0526679	19036	0.137334	19036	0.0568093				19036	0.138238	19036	0.097215	19036	1.03383
	19037	0.0515915	19037	0.120118	19037	0.0585803				19037	0.157279	19037	0.105779	19037	0.894086
	19038	0.0515886	19038	0.0975293	19038	0.0647525				19038	0.167825	19038	0.13011	19038	0.797051
	19039	0.0522162	19039	0.0767643	19039	0.0755716				19039	0.175409	19039	0.183675	19039	0.752017
	19040	0.0527137	19040	0.0614577	19040	0.0914498				19040	0.185087	19040	0.256402	19040	0.706565
	19041	0.0522129	19041	0.0518995	19041	0.107096				19041	0.19873	19041	0.318573	19041	0.642099
	19042	0.050409	19042	0.0469621	19042	0.112877				19042	0.212657	19042	0.342272	19042	0.567437
	19043	0.0479537	19043	0.0454494	19043	0.105916				19043	0.222819	19043	0.321099	19043	0.486126
	19044	0.0459786	19044	0.0465823	19044	0.0927619				19044	0.232884	19044	0.273604	19044	0.412003
	19045	0.0452275	19045	0.0500167	19045	0.0774648				19045	0.248952	19045	0.228876	19045	0.360603
	19046	0.0455394	19046	0.0556048	19046	0.0608668				19046	0.268274	19046	0.206039	19046	0.327999
	19047	0.0458431	19047	0.062947	19047	0.0495058				19047	0.278393	19047	0.196556	19047	0.307167
	19048	0.04465	19048	0.0708781	19048	0.0525839				19048	0.269164	19048	0.1742	19048	0.307913
	19049	0.0409726	19049	0.0773506	19049	0.0747341				19049	0.239114	19049	0.130367	19049	0.344227
	19050	0.0350685	19050	0.0802374	19050	0.113334				19050	0.194356	19050	0.0839064	19050	0.405304
	19051	0.0282878	19051	0.0786935	19051	0.156608				19051	0.150162	19051	0.0552119	19051	0.457088
	19052	0.0221769	19052	0.0737082	19052	0.188424				19052	0.119289	19052	0.0462636	19052	0.48686
	19053	0.0176995	19053	0.0672473	19053	0.200786				19053	0.0979025	19053	0.046294	19053	0.528318
	19054	0.0151015	19054	0.0610211	19054	0.197588				19054	0.074696	19054	0.0461462	19054	0.618146
	19055	0.0142059	19055	0.0559361	19055	0.187189				19055	0.0484309	19055	0.0444206	19055	0.751582
	19056	0.0146686	19056	0.0521862	19056	0.174201				19056	0.0278019	19056	0.0434458	19056	0.899418
	19057	0.0159912	19057	0.0494862	19057	0.157157				19057	0.0176216	19057	0.0430388	19057	1.03138
	19058	0.017471	19058	0.0472244	19058	0.134455				19058	0.0145724	19058	0.040116	19058	1.10642
	19059	0.0184268	19059	0.0446442	19059	0.10893				19059	0.0142693	19059	0.0339083	19059	1.08855
	19060	0.0186451	19060	0.0412129	19060	0.0860723				19060	0.0157254	19060	0.027302	19060	0.979632
	19061	0.018494	19061	0.0370379	19061	0.071952				19061	0.0194369	19061	0.0222663	19061	0.810481
	19062	0.0185405	19062	0.032898	19062	0.0721777				19062	0.0243852	19062	0.0190758	19062	0.632314
	19063	0.0191414	19063	0.0297697	19063	0.0874674				19063	0.0287907	19063	0.0180468	19063	0.514416
	19064	0.0203022	19064	0.0283193	19064	0.11368				19064	0.0335015	19064	0.0190869	19064	0.515437
	19065	0.0217403	19065	0.0287511	19065	0.151067				19065	0.0412942	19065	0.0218706	19065	0.639503
	19066	0.023069	19066	0.0309003	19066	0.198231				19066	0.0502172	19066	0.0256432	19066	0.798717
	19067	0.0240373	19067	0.0343994	19067	0.23726				19067	0.0541243	19067	0.0290329	19067	0.879059
	19068	0.0246825	19068	0.0389661	19068	0.247352				19068	0.0531475	19068	0.0322715	19068	0.874661
	19069	0.0253003	19069	0.0447568	19069	0.224919				19069	0.0543878	19069	0.0376655	19069	0.857506
	19070	0.0263019	19070	0.052441	19070	0.180991				19070	0.0611567	19070	0.0465509	19070	0.83444
	19071	0.0280749	19071	0.0627136	19071	0.133365				19071	0.0679064	19071	0.0581161	19071	0.740544
	19072	0.0308714	19072	0.0752303	19072	0.0979115				19072	0.0652996	19072	0.0708423	19072	0.549916
	19073	0.0346762	19073	0.0873441	19073	0.0799964				19073	0.051177	19073	0.0829044	19073	0.33343
	19074	0.0390644	19074	0.094034	19074	0.0767376				19074	0.0350124	19074	0.0938358	19074	0.186285
	19075	0.043227	19075	0.0907746	19075	0.083755				19075	0.0280751	19075	0.105877	19075	0.132289
	19076	0.0464	19076	0.07783	19076	0.0975634				19076	0.0345373	19076	0.115116	19076	0.136156
	19077	0.0485542	19077	0.0607493	19077	0.112725				19077	0.0503595	19077	0.107098	19077	0.159574
	19078	0.0507411	19078	0.0458884	19078	0.120295				19078	0.0643152	19078	0.0783267	19078	0.178795
	19079	0.0548098	19079	0.0365826	19079	0.116745				19079	0.0660847	19079	0.04731	19079	0.187239
	19080	0.0629258	19080	0.0334741	19080	0.112058				19080	0.0560905	19080	0.0310015	19080	0.201156
	19081	0.0772145	19081	0.0367423	19081	0.120237				19081	0.0432337	19081	0.0310099	19081	0.254363
	19082	0.0991315	19082	0.0475158	19082	0.142957				19082	0.0352949	19082	0.0417253	19082	0.377373
	19083	0.128053	19083	0.0675746	19083	0.170684				19083	0.0341122	19083	0.0559986	19083	0.572225
	19084	0.15968	19084	0.0971276	19084	0.198543				19084	0.0378971	19084	0.0677636	19084	0.786093
	19085	0.186075	19085	0.131997	19085	0.224668				19085	0.0457586	19085	0.0732504	19085	0.904488
	19086	0.198263	19086	0.163734	19086	0.238796				19086	0.0594791	19086	0.070797	19086	0.838028
	19087	0.190137	19087	0.183858	19087	0.23932				19087	0.0821703	19087	0.0651675	19087	0.645424
	19088	0.162027	19088	0.188186	19088	0.246948				19088	0.113536	19088	0.0668341	19088	0.470263
	19089	0.12212	19089	0.177767	19089	0.275665				19089	0.141487	19089	0.07998	19089	0.368559
	19090	0.082823	19090	0.157152	19090	0.3118				19090	0.145895	19090	0.0976423	19090	0.303249
	19091	0.05328	19091	0.131954	19091	0.330622				19091	0.123583	19091	0.11207	19091	0.242438
	19092	0.0354967	19092	0.10689	19092	0.314902				19092	0.0981639	19092	0.123689	19092	0.187034
	19093	0.0270285	19093	0.0849024	19093	0.266462				19093	0.0966449	19093	0.13582	19093	0.146555
	19094	0.0251372	19094	0.0673324	19094	0.204846				19094	0.132562	19094	0.146743	19094	0.123611
	19095	0.0285657	19095	0.0544889	19095	0.152419				19095	0.213062	19095	0.157531	19095	0.121972
	19096	0.0372468	19096	0.0461261	19096	0.12629				19096	0.343846	19096	0.179282	19096	0.159275
	19097	0.0509734	19097	0.041778	19097	0.129177				19097	0.495117	19097	0.214819	19097	0.250841
	19098	0.0681039	19098	0.0410318	19098	0.145171				19098	0.580197	19098	0.246017	19098	0.373832
	19099	0.0861079	19099	0.0437373	19099	0.15605				19099	0.544979	19099	0.257134	19099	0.471237
	19100	0.104046	19100	0.050125	19100	0.15316				19100	0.432281	19100	0.250289	19100	0.50174
	19101	0.123905	19101	0.0607758	19101	0.136379				19101	0.311029	19101	0.230611	19101	0.462812
	19102	0.148717	19102	0.0762245	19102	0.113501				19102	0.223659	19102	0.201355	19102	0.373574
	19103	0.178157	19103	0.0958178	19103	0.0936241				19103	0.189966	19103	0.172118	19103	0.274031
	19104	0.203373	19104	0.115879	19104	0.080556				19104	0.203877	19104	0.15304	19104	0.21658
	19105	0.207181	19105	0.12896	19105	0.0744522				19105	0.229628	19105	0.140098	19105	0.216578
	19106	0.177997	19106	0.127317	19106	0.0740013				19106	0.224394	19106	0.120204	19106	0.241641
	19107	0.126176	19107	0.109706	19107	0.0773184				19107	0.182497	19107	0.0921831	19107	0.259394
	19108	0.0758754	19108	0.0836419	19108	0.0808029				19108	0.133537	19108	0.0664588	19108	0.257448
	19109	0.041892	19109	0.0591384	19109	0.0801204				19109	0.101441	19109	0.0500114	19109	0.2301
	19110	0.0238669	19110	0.0417942	19110	0.0750005				19110	0.0918084	19110	0.0442745	19110	0.184026
	19111	0.0158988	19111	0.0322018	19111	0.0692534				19111	0.104155	19111	0.0516307	19111	0.144874
	19112	0.0136112	19112	0.0291357	19112	0.0647734				19112	0.147424	19112	0.0809187	19112	0.141061
	19113	0.0155006	19113	0.0321636	19113	0.0587136				19113	0.246179	19113	0.140449	19113	0.180958
	19114	0.0227972	19114	0.0429798	19114	0.050345				19114	0.429767	19114	0.223787	19114	0.235663
	19115	0.040229	19115	0.0664022	19115	0.0461099				19115	0.72484	19115	0.327572	19115	0.262192
	19116	0.0777546	19116	0.111119	19116	0.053057				19116	1.14194	19116	0.480481	19116	0.262039
	19117	0.150602	19117	0.188347	19117	0.0727624				19117	1.66368	19117	0.730051	19117	0.290453
	19118	0.271453	19118	0.305047	19118	0.101904				19118	2.23001	19118	1.09403	19118	0.396726
	19119	0.432613	19119	0.451531	19119	0.134028				19119	2.68487	19119	1.49105	19119	0.551593
	19120	0.594608	19120	0.594104	19120	0.162204				19120	2.88038	19120	1.77392	19120	0.655502
	19121	0.704076	19121	0.688602	19121	0.182482				19121	2.86645	19121	1.89022	19121	0.655384
	19122	0.729543	19122	0.709703	19122	0.198004				19122	2.75207	19122	1.89328	19122	0.592114
	19123	0.677794	19123	0.665782	19123	0.222487				19123	2.51521	19123	1.80871	19123	0.52612
	19124	0.580527	19124	0.585153	19124	0.275044				19124	2.13967	19124	1.61564	19124	0.497333
	19125	0.471897	19125	0.493983	19125	0.365683				19125	1.72297	19125	1.31822	19125	0.519562
	19126	0.374706	19126	0.406617	19126	0.483444				19126	1.35381	19126	0.981333	19126	0.563221
	19127	0.298035	19127	0.32801	19127	0.590209				19127	1.04347	19127	0.698948	19127	0.574958
	19128	0.241466	19128	0.259112	19128	0.629437				19128	0.783996	19128	0.522664	19128	0.519033
	19129	0.200534	19129	0.200081	19129	0.577131				19129	0.572297	19129	0.42801	19129	0.406037
	19130	0.170593	19130	0.151148	19130	0.477476				19130	0.408081	19130	0.36768	19130	0.293847
	19131	0.148564	19131	0.112512	19131	0.387748				19131	0.302169	19131	0.338765	19131	0.23361
	19132	0.132995	19132	0.0840466	19132	0.325221				19132	0.256214	19132	0.365039	19132	0.22704
	19133	0.123146	19133	0.0650771	19133	0.284503				19133	0.24824	19133	0.442927	19133	0.251494
	19134	0.117999	19134	0.0544497	19134	0.255426				19134	0.245104	19134	0.523179	19134	0.283609
	19135	0.115755	19135	0.0509619	19135	0.228417				19135	0.225363	19135	0.535069	19135	0.296096
	19136	0.114087	19136	0.0537113	19136	0.202296				19136	0.196277	19136	0.453867	19136	0.27382
	19137	0.111086	19137	0.0617903	19137	0.181724				19137	0.176258	19137	0.332754	19137	0.234361
	19138	0.106307	19138	0.0732714	19138	0.171632				19138	0.170328	19138	0.237357	19138	0.204487
	19139	0.100894	19139	0.0846091	19139	0.168042				19139	0.167432	19139	0.181821	19139	0.185377
	19140	0.0966682	19140	0.092093	19140	0.159777				19140	0.153591	19140	0.148313	19140	0.163316
	19141	0.0950919	19141	0.0944951	19141	0.146176				19141	0.132036	19141	0.12643	19141	0.133011
	19142	0.0968538	19142	0.0936621	19142	0.138091				19142	0.118255	19142	0.114389	19142	0.0997544
	19143	0.102044	19143	0.0925383	19143	0.15184				19143	0.117635	19143	0.110566	19143	0.0774858
	19144	0.110595	19144	0.093278	19144	0.214471				19144	0.12485	19144	0.115524	19144	0.0839628
	19145	0.122675	19145	0.0968873	19145	0.350529				19145	0.135343	19145	0.131463	19145	0.135213
	19146	0.13866	19146	0.103799	19146	0.544036				19146	0.151903	19146	0.16304	19146	0.246398
	19147	0.158494	19147	0.11447	19147	0.708451				19147	0.181281	19147	0.217269	19147	0.420068
	19148	0.180789	19148	0.129419	19148	0.728936				19148	0.2224	19148	0.29036	19148	0.608331
	19149	0.202625	19149	0.148393	19149	0.592998				19149	0.270715	19149	0.36204	19149	0.723175
	19150	0.220718	19150	0.168917	19150	0.41652				19150	0.330763	19150	0.406549	19150	0.733866
	19151	0.233025	19151	0.18558	19151	0.303238				19151	0.409065	19151	0.404544	19151	0.68883
	19152	0.238971	19152	0.192148	19152	0.274023				19152	0.508133	19152	0.359042	19152	0.619927
	19153	0.238232	19153	0.186082	19153	0.308724				19153	0.6374	19153	0.299839	19153	0.521618
	19154	0.23018	19154	0.170815	19154	0.375366				19154	0.795806	19154	0.255563	19154	0.409981
	19155	0.215246	19155	0.15286	19155	0.440967				19155	0.922842	19155	0.231506	19155	0.321885
	19156	0.196576	19156	0.137363	19156	0.491244				19156	0.934632	19156	0.222832	19156	0.275843
	19157	0.179406	19157	0.126259	19157	0.540055				19157	0.834994	19157	0.225226	19157	0.267368
	19158	0.168445	19158	0.118902	19158	0.592753				19158	0.705515	19158	0.228036	19158	0.286879
	19159	0.165865	19159	0.11336	19159	0.603432				19159	0.601495	19159	0.222152	19159	0.331096
	19160	0.17089	19160	0.107694	19160	0.527627				19160	0.541065	19160	0.216482	19160	0.397035
	19161	0.180364	19161	0.101195	19161	0.405671				19161	0.54211	19161	0.23034	19161	0.458597
	19162	0.190282	19162	0.0950461	19162	0.320206				19162	0.603923	19162	0.270561	19162	0.472631
	19163	0.198235	19163	0.0918886	19163	0.301084				19163	0.696567	19163	0.324707	19163	0.435222
	19164	0.204947	19164	0.094857	19164	0.317477				19164	0.807987	19164	0.38436	19164	0.391762
	19165	0.213278	19165	0.107156	19165	0.324845				19165	0.986841	19165	0.482551	19165	0.374492
	19166	0.22582	19166	0.132001	19166	0.302057				19166	1.32307	19166	0.690672	19166	0.38135
	19167	0.243038	19167	0.171484	19167	0.261988				19167	1.89529	19167	1.06685	19167	0.415046
	19168	0.262613	19168	0.223231	19168	0.229328				19168	2.68141	19168	1.63385	19168	0.500341
	19169	0.280034	19169	0.276758	19169	0.213761				19169	3.48417	19169	2.39771	19169	0.683888
	19170	0.290619	19170	0.315345	19170	0.207456				19170	4.03975	19170	3.27201	19170	1.01634
	19171	0.292427	19171	0.326092	19171	0.195084				19171	4.19687	19171	3.97883	19171	1.4301
	19172	0.288137	19172	0.309373	19172	0.168547				19172	3.96364	19172	4.22354	19172	1.69933
	19173	0.284105	19173	0.277041	19173	0.137169				19173	3.45595	19173	3.94198	19173	1.71139
	19174	0.287197	19174	0.242672	19174	0.119283				19174	2.8297	19174	3.30926	19174	1.62562
	19175	0.301476	19175	0.214562	19175	0.124691				19175	2.23118	19175	2.5988	19175	1.58781
	19176	0.325549	19176	0.194976	19176	0.147077				19176	1.75373	19176	1.98843	19176	1.53268
	19177	0.350814	19177	0.182295	19177	0.177187				19177	1.4266	19177	1.51346	19177	1.38292
	19178	0.363466	19178	0.173256	19178	0.212695				19178	1.2312	19178	1.16412	19178	1.18328
	19179	0.353016	19179	0.164836	19179	0.24386				19179	1.1082	19179	0.912313	19179	0.994713
	19180	0.321162	19180	0.155842	19180	0.253789				19180	0.987493	19180	0.722353	19180	0.841776
	19181	0.280138	19181	0.147332	19181	0.239288				19181	0.839251	19181	0.585809	19181	0.739058
	19182	0.24255	19182	0.141354	19182	0.207675				19182	0.68316	19182	0.499498	19182	0.68414
	19183	0.214478	19183	0.138935	19183	0.166471				19183	0.557386	19183	0.432064	19183	0.667491
	19184	0.195688	19184	0.138681	19184	0.129317				19184	0.479567	19184	0.35592	19184	0.690879
	19185	0.182774	19185	0.136782	19185	0.113621				19185	0.417546	19185	0.282947	19185	0.729584
	19186	0.171975	19186	0.129221	19186	0.131604				19186	0.330977	19186	0.244413	19186	0.727922
	19187	0.160968	19187	0.115363	19187	0.185203				19187	0.230987	19187	0.255512	19187	0.672803
	19188	0.14941	19188	0.099065	19188	0.257449				19188	0.153678	19188	0.29798	19188	0.60965
	19189	0.138242	19189	0.085581	19189	0.318386				19189	0.115264	19189	0.328888	19189	0.598925
	19190	0.128516	19190	0.0782111	19190	0.351442				19190	0.113005	19190	0.312674	19190	0.685525
	19191	0.120659	19191	0.0778274	19191	0.365094				19191	0.135819	19191	0.249725	19191	0.858255
	19192	0.114476	19192	0.0838421	19192	0.373316				19192	0.166093	19192	0.174834	19192	1.03408
	19193	0.109629	19193	0.0948183	19193	0.368512				19193	0.181596	19193	0.121199	19193	1.10785
	19194	0.106148	19194	0.108924	19194	0.339118				19194	0.171732	19194	0.0960291	19194	1.05463
	19195	0.104556	19195	0.124861	19195	0.307936				19195	0.154043	19195	0.0974889	19195	0.958636
	19196	0.10552	19196	0.142568	19196	0.301495				19196	0.159922	19196	0.130764	19196	0.87527
	19197	0.109284	19197	0.162501	19197	0.304007				19197	0.206578	19197	0.196822	19197	0.775083
	19198	0.115158	19198	0.183696	19198	0.288039				19198	0.281786	19198	0.278168	19198	0.654951
	19199	0.121262	19199	0.202283	19199	0.253702				19199	0.348622	19199	0.342492	19199	0.552274
	19200	0.124812	19200	0.212502	19200	0.215048				19200	0.376687	19200	0.355965	19200	0.481575
	19201	0.123191	19201	0.21066	19201	0.182442				19201	0.362707	19201	0.303519	19201	0.447532
	19202	0.115453	19202	0.198686	19202	0.164198				19202	0.317889	19202	0.212196	19202	0.464021
	19203	0.103154	19203	0.183311	19203	0.165871				19203	0.257626	19203	0.133328	19203	0.52894
	19204	0.0896483	19204	0.171942	19204	0.185832				19204	0.200562	19204	0.0952375	19204	0.618271
	19205	0.0783937	19205	0.169501	19205	0.219099				19205	0.162261	19205	0.096394	19205	0.726305
	19206	0.0717495	19206	0.177623	19206	0.265221				19206	0.14741	19206	0.125719	19206	0.877921
	19207	0.0709575	19207	0.194501	19207	0.325857				19207	0.152322	19207	0.166657	19207	1.06523
	19208	0.0767417	19208	0.214709	19208	0.389878				19208	0.169105	19208	0.195708	19208	1.21627
	19209	0.0896793	19209	0.231118	19209	0.428587				19209	0.181574	19209	0.195564	19209	1.27821
	19210	0.110005	19210	0.239815	19210	0.423603				19210	0.176563	19210	0.174003	19210	1.29016
	19211	0.137125	19211	0.243417	19211	0.388258				19211	0.159486	19211	0.159388	19211	1.30431
	19212	0.169325	19212	0.248508	19212	0.354825				19212	0.149176	19212	0.180305	19212	1.31154
	19213	0.20351	19213	0.260069	19213	0.358014				19213	0.170216	19213	0.251144	19213	1.32655
	19214	0.234348	19214	0.277352	19214	0.41788				19214	0.237324	19214	0.350113	19214	1.41095
	19215	0.253692	19215	0.292456	19215	0.507275				19215	0.322795	19215	0.420605	19215	1.54118
	19216	0.253341	19216	0.293283	19216	0.544227				19216	0.362467	19216	0.434478	19216	1.59707
	19217	0.231515	19217	0.272013	19217	0.485638				19217	0.329331	19217	0.429916	19217	1.53443
	19218	0.196237	19218	0.23253	19218	0.393656				19218	0.267437	19218	0.451557	19218	1.41993
	19219	0.159929	19219	0.187637	19219	0.337987				19219	0.230306	19219	0.491889	19219	1.2911
	19220	0.131227	19220	0.149206	19220	0.326288				19220	0.235231	19220	0.52538	19220	1.14319
	19221	0.112332	19221	0.122384	19221	0.345963				19221	0.276918	19221	0.560272	19221	0.989742
	19222	0.101184	19222	0.106705	19222	0.384321				19222	0.341644	19222	0.621056	19222	0.850162
	19223	0.0941203	19223	0.0993243	19223	0.416599				19223	0.403813	19223	0.698403	19223	0.737848
	19224	0.0877598	19224	0.097127	19224	0.409975				19224	0.427584	19224	0.735974	19224	0.652227
	19225	0.0805775	19225	0.0978541	19225	0.356867				19225	0.395869	19225	0.686579	19225	0.594349
	19226	0.073576	19226	0.100878	19226	0.295523				19226	0.333754	19226	0.569168	19226	0.589221
	19227	0.0693659	19227	0.107331	19227	0.266337				19227	0.280492	19227	0.433969	19227	0.640843
	19228	0.0708595	19228	0.119279	19228	0.271965				19228	0.255854	19228	0.313072	19228	0.711341
	19229	0.0810907	19229	0.138198	19229	0.301025				19229	0.262394	19229	0.224877	19229	0.762144
	19230	0.103796	19230	0.163003	19230	0.354885				19230	0.297099	19230	0.179226	19230	0.772445
	19231	0.142986	19231	0.188394	19231	0.431338				19231	0.358227	19231	0.17308	19231	0.749922
	19232	0.199709	19232	0.206078	19232	0.50593				19232	0.444491	19232	0.192305	19232	0.740147
	19233	0.266751	19233	0.210152	19233	0.546512				19233	0.537202	19233	0.217011	19233	0.777818
	19234	0.327151	19234	0.201848	19234	0.53203				19234	0.582211	19234	0.232864	19234	0.834809
	19235	0.362107	19235	0.187886	19235	0.462826				19235	0.525865	19235	0.240652	19235	0.857681
	19236	0.362714	19236	0.174751	19236	0.364417				19236	0.386318	19236	0.247116	19236	0.82414
	19237	0.3338	19237	0.164969	19237	0.270249				19237	0.242918	19237	0.24564	19237	0.732142
	19238	0.288115	19238	0.15695	19238	0.201026				19238	0.151378	19238	0.224497	19238	0.594809
	19239	0.238732	19239	0.146928	19239	0.161102				19239	0.111471	19239	0.190247	19239	0.453902
	19240	0.194986	19240	0.131955	19240	0.144109				19240	0.0978802	19240	0.158858	19240	0.341266
	19241	0.161824	19241	0.112447	19241	0.140118				19241	0.0901181	19241	0.136748	19241	0.252821
	19242	0.140854	19242	0.092005	19242	0.144382				19242	0.0836468	19242	0.129456	19242	0.18215
	19243	0.131966	19243	0.074736	19243	0.167033				19243	0.0871827	19243	0.159717	19243	0.14112
	19244	0.13477	19244	0.0630885	19244	0.225496				19244	0.111686	19244	0.263464	19244	0.14255
	19245	0.149441	19245	0.0578656	19245	0.307047				19245	0.158457	19245	0.444761	19245	0.18182
	19246	0.176803	19246	0.059437	19246	0.36294				19246	0.217169	19246	0.637029	19246	0.238291
	19247	0.21752	19247	0.0687981	19247	0.371451				19247	0.271821	19247	0.74833	19247	0.29084
	19248	0.270139	19248	0.0878313	19248	0.372414				19248	0.313709	19248	0.747887	19248	0.333894
	19249	0.328614	19249	0.118166	19249	0.423475				19249	0.363892	19249	0.684208	19249	0.379779
	19250	0.382206	19250	0.15811	19250	0.548721				19250	0.461521	19250	0.623283	19250	0.435998
	19251	0.420892	19251	0.199538	19251	0.729511				19251	0.620912	19251	0.612647	19251	0.494155
	19252	0.443204	19252	0.230182	19252	0.922655				19252	0.828436	19252	0.691784	19252	0.562634
	19253	0.45797	19253	0.242669	19253	1.07288				19253	1.06759	19253	0.846974	19253	0.684853
	19254	0.477979	19254	0.240619	19254	1.14175				19254	1.32594	19254	0.990498	19254	0.904217
	19255	0.512354	19255	0.234421	19255	1.13373				19255	1.55264	19255	1.06564	19255	1.21385
	19256	0.562171	19256	0.23339	19256	1.07244				19256	1.62657	19256	1.08465	19256	1.54292
	19257	0.618833	19257	0.242302	19257	1.00498				19257	1.4819	19257	1.04215	19257	1.80013
	19258	0.665468	19258	0.261913	19258	1.02411				19258	1.21155	19258	0.92942	19258	1.94795
	19259	0.683324	19259	0.290331	19259	1.17546				19259	0.939242	19259	0.801274	19259	2.00455
	19260	0.661853	19260	0.324091	19260	1.33705				19260	0.703141	19260	0.70178	19260	1.91833
	19261	0.605483	19261	0.358856	19261	1.3398				19261	0.502846	19261	0.59613	19261	1.62262
	19262	0.530713	19262	0.389554	19262	1.18482				19262	0.349437	19262	0.44778	19262	1.24115
	19263	0.456047	19263	0.410218	19263	0.987071				19263	0.248931	19263	0.285414	19263	0.953706
	19264	0.393744	19264	0.414773	19264	0.825708				19264	0.195694	19264	0.166599	19264	0.795573
	19265	0.348256	19265	0.39966	19265	0.716779				19265	0.181184	19265	0.115748	19265	0.723605
	19266	0.31897	19266	0.366862	19266	0.62564				19266	0.188461	19266	0.113066	19266	0.678702
	19267	0.303059	19267	0.324111	19267	0.528149				19267	0.204013	19267	0.128438	19267	0.610768
	19268	0.296504	19268	0.281242	19268	0.445615				19268	0.231422	19268	0.146046	19268	0.523282
	19269	0.293673	19269	0.245789	19269	0.401378				19269	0.275452	19269	0.164453	19269	0.459232
	19270	0.287316	19270	0.22113	19270	0.396505				19270	0.319534	19270	0.183425	19270	0.444001
	19271	0.271067	19271	0.207177	19271	0.425239				19271	0.33539	19271	0.198938	19271	0.457931
	19272	0.243895	19272	0.201742	19272	0.49428				19272	0.326709	19272	0.219335	19272	0.480026
	19273	0.21184	19273	0.201485	19273	0.602137				19273	0.327244	19273	0.260232	19273	0.521601
	19274	0.184156	19274	0.20276	19274	0.706375				19274	0.341421	19274	0.312599	19274	0.592899
	19275	0.168142	19275	0.203024	19275	0.766545				19275	0.342561	19275	0.351521	19275	0.700498
	19276	0.167822	19276	0.202465	19276	0.780432				19276	0.329354	19276	0.375258	19276	0.875628
	19277	0.185722	19277	0.204535	19277	0.743902				19277	0.340116	19277	0.412363	19277	1.13718
	19278	0.224459	19278	0.214907	19278	0.651775				19278	0.416571	19278	0.501945	19278	1.41909
	19279	0.286764	19279	0.240163	19279	0.542665				19279	0.576395	19279	0.690136	19279	1.61228
	19280	0.375083	19280	0.287345	19280	0.474789				19280	0.823901	19280	1.04695	19280	1.69651
	19281	0.492881	19281	0.364263	19281	0.467305				19281	1.17017	19281	1.63837	19281	1.72995
	19282	0.64815	19282	0.480465	19282	0.511215				19282	1.64797	19282	2.45164	19282	1.75933
	19283	0.856517	19283	0.649459	19283	0.596574				19283	2.28796	19283	3.36525	19283	1.82697
	19284	1.13997	19284	0.891022	19284	0.702191				19284	3.10666	19284	4.31389	19284	2.02101
	19285	1.5173	19285	1.22753	19285	0.813546				19285	4.1583	19285	5.43098	19285	2.43062
	19286	1.98341	19286	1.66495	19286	0.934435				19286	5.38969	19286	6.65296	19286	2.96531
	19287	2.48169	19287	2.15686	19287	1.05476				19287	6.50326	19287	7.46298	19287	3.36934
	19288	2.8925	19288	2.57896	19288	1.14156				19288	7.22996	19288	7.54717	19288	3.46799
	19289	3.07161	19289	2.76816	19289	1.14624				19289	7.53573	19289	7.21841	19289	3.23068
	19290	2.93694	19290	2.63215	19290	1.03266				19290	7.45676	19290	6.85718	19290	2.74591
	19291	2.53171	19291	2.22741	19291	0.838713				19291	6.9882	19291	6.46297	19291	2.22045
	19292	1.99443	19292	1.71274	19292	0.649006				19292	6.19699	19292	5.88882	19292	1.81576
	19293	1.46751	19293	1.2353	19293	0.500893				19293	5.22099	19293	5.08357	19293	1.52838
	19294	1.0341	19294	0.866356	19294	0.385795				19294	4.16793	19294	4.08684	19294	1.29988
	19295	0.715745	19295	0.611695	19295	0.299179				19295	3.1374	19295	3.0264	19295	1.11631
	19296	0.499571	19296	0.447998	19296	0.242843				19296	2.20592	19296	2.08702	19296	0.967957
	19297	0.361865	19297	0.348205	19297	0.214232				19297	1.42751	19297	1.4247	19297	0.833723
	19298	0.279782	19298	0.290881	19298	0.207977				19298	0.872439	19298	1.07189	19298	0.723334
	19299	0.235084	19299	0.260966	19299	0.224582				19299	0.564156	19299	0.934734	19299	0.662922
	19300	0.214002	19300	0.247852	19300	0.272504				19300	0.446076	19300	0.908217	19300	0.659915
	19301	0.205455	19301	0.243492	19301	0.345025				19301	0.422303	19301	0.915118	19301	0.712991
	19302	0.199592	19302	0.241385	19302	0.417431				19302	0.417055	19302	0.915208	19302	0.833185
	19303	0.188577	19303	0.236349	19303	0.471808				19303	0.401537	19303	0.92799	19303	0.992709
	19304	0.169265	19304	0.224752	19304	0.495241				19304	0.363798	19304	0.929322	19304	1.06326
	19305	0.144352	19305	0.205141	19305	0.484754				19305	0.309974	19305	0.815032	19305	0.944232
	19306	0.119695	19306	0.178973	19306	0.461628				19306	0.270788	19306	0.564498	19306	0.715945
	19307	0.100237	19307	0.150361	19307	0.449517				19307	0.25825	19307	0.30163	19307	0.531586
	19308	0.088229	19308	0.124293	19308	0.450864				19308	0.249587	19308	0.139945	19308	0.446033
	19309	0.0840343	19309	0.104586	19309	0.453328				19309	0.229107	19309	0.0859169	19309	0.426326
	19310	0.0876083	19310	0.0932136	19310	0.454078				19310	0.222752	19310	0.10441	19310	0.436088
	19311	0.0994234	19311	0.0911296	19311	0.470511				19311	0.286976	19311	0.179407	19311	0.463181
	19312	0.120632	19312	0.0995158	19312	0.526828				19312	0.490044	19312	0.306027	19312	0.520764
	19313	0.1525	19313	0.12053	19313	0.625342				19313	0.869066	19313	0.469727	19313	0.629901
	19314	0.195175	19314	0.156973	19314	0.717724				19314	1.3038	19314	0.638457	19314	0.762661
	19315	0.246331	19315	0.210737	19315	0.748894				19315	1.5291	19315	0.768241	19315	0.845834
	19316	0.300708	19316	0.281135	19316	0.734273				19316	1.40275	19316	0.814192	19316	0.840113
	19317	0.350826	19317	0.364939	19317	0.751266				19317	1.04528	19317	0.760527	19317	0.779245
	19318	0.38784	19318	0.457268	19318	0.855161				19318	0.679601	19318	0.64553	19318	0.743468
	19319	0.402299	19319	0.54908	19319	0.981191				19319	0.436888	19319	0.524903	19319	0.799111
	19320	0.386854	19320	0.620683	19320	1.00664				19320	0.331346	19320	0.432319	19320	0.978169
	19321	0.341729	19321	0.641065	19321	0.931197				19321	0.324912	19321	0.380216	19321	1.26592
	19322	0.277975	19322	0.586239	19322	0.844358				19322	0.353516	19322	0.362252	19322	1.52719
	19323	0.212602	19323	0.46683	19323	0.785654				19323	0.352992	19323	0.352785	19323	1.58604
	19324	0.15898	19324	0.327582	19324	0.750622				19324	0.3037	19324	0.323366	19324	1.46345
	19325	0.121965	19325	0.211785	19325	0.737757				19325	0.227415	19325	0.276786	19325	1.36787
	19326	0.100066	19326	0.134991	19326	0.736624				19326	0.15047	19326	0.242172	19326	1.43975
	19327	0.0896253	19327	0.0909724	19327	0.713465				19327	0.0925824	19327	0.23519	19327	1.64907
	19328	0.0872221	19328	0.0681217	19328	0.648054				19328	0.0653284	19328	0.25173	19328	1.88787
	19329	0.0902962	19329	0.0578567	19329	0.560773				19329	0.0634281	19329	0.273322	19329	1.99853
	19330	0.0973126	19330	0.05578	19330	0.480601				19330	0.069511	19330	0.269213	19330	1.82997
	19331	0.108129	19331	0.0608274	19331	0.41859				19331	0.071187	19331	0.22793	19331	1.43412
	19332	0.124295	19332	0.0746992	19332	0.372501				19332	0.0692594	19332	0.172508	19332	1.05471
	19333	0.148767	19333	0.101666	19333	0.332051				19333	0.0685387	19333	0.126578	19333	0.8702
	19334	0.184702	19334	0.147559	19334	0.287508				19334	0.0708395	19334	0.0942111	19334	0.866319
	19335	0.232885	19335	0.215636	19335	0.24812				19335	0.0818399	19335	0.0730553	19335	0.941331
	19336	0.287789	19336	0.298762	19336	0.238018				19336	0.111695	19336	0.0616666	19336	1.05035
	19337	0.335152	19337	0.37446	19337	0.264523				19337	0.159173	19337	0.0592106	19337	1.23392
	19338	0.356647	19338	0.413023	19338	0.296584				19338	0.204442	19338	0.0673432	19338	1.54343
	19339	0.341756	19339	0.396561	19339	0.289033				19339	0.228293	19339	0.0895608	19339	1.92143
	19340	0.295832	19340	0.332182	19340	0.237206				19340	0.2265	19340	0.129693	19340	2.16066
	19341	0.235273	19341	0.246759	19341	0.180201				19341	0.204045	19341	0.189524	19341	2.07573
	19342	0.176081	19342	0.168494	19342	0.152786				19342	0.173781	19342	0.259591	19342	1.71295
	19343	0.127177	19343	0.112149	19343	0.161579				19343	0.149716	19343	0.305077	19343	1.27745
	19344	0.0907745	19344	0.0783749	19344	0.195841				19344	0.133046	19344	0.284746	19344	0.90795
	19345	0.0655163	19345	0.0616123	19345	0.244384				19345	0.118134	19345	0.207115	19345	0.637537
	19346	0.0490131	19346	0.0565265	19346	0.297258				19346	0.105581	19346	0.128179	19346	0.468765
	19347	0.0391019	19347	0.0599115	19347	0.344342				19347	0.101954	19347	0.0868273	19347	0.38209
	19348	0.0342847	19348	0.069902	19348	0.395422				19348	0.113118	19348	0.0858148	19348	0.341761
	19349	0.0338304	19349	0.0845554	19349	0.488921				19349	0.13856	19349	0.115943	19349	0.338789
	19350	0.0377419	19350	0.101244	19350	0.660538				19350	0.171333	19350	0.170017	19350	0.395855
	19351	0.0465128	19351	0.117497	19351	0.881054				19351	0.199429	19351	0.246336	19351	0.523081
	19352	0.0604302	19352	0.132266	19352	1.03162				19352	0.207433	19352	0.341697	19352	0.685687
	19353	0.0785323	19353	0.146044	19353	1.03005				19353	0.19238	19353	0.441789	19353	0.835746
	19354	0.0983309	19354	0.159716	19354	0.932357				19354	0.16923	19354	0.51451	19354	0.954285
	19355	0.117317	19355	0.17305	19355	0.82192				19355	0.148763	19355	0.521199	19355	1.06127
	19356	0.134792	19356	0.183426	19356	0.722293				19356	0.129412	19356	0.462128	19356	1.22104
	19357	0.15138	19357	0.185478	19357	0.630779				19357	0.10973	19357	0.379725	19357	1.455
	19358	0.166238	19358	0.173252	19358	0.538097				19358	0.0950659	19358	0.309203	19358	1.6734
	19359	0.174712	19359	0.145403	19359	0.440173				19359	0.0915149	19359	0.26184	19359	1.79761
	19360	0.169969	19360	0.1088	19360	0.361877				19360	0.0956953	19360	0.227035	19360	1.83366
	19361	0.149437	19361	0.074494	19361	0.364484				19361	0.100016	19361	0.1844	19361	1.84531
	19362	0.119464	19362	0.0496992	19362	0.519094				19362	0.104365	19362	0.132648	19362	1.93836
	19363	0.0909491	19363	0.0352198	19363	0.835789				19363	0.111997	19363	0.0890765	19363	2.16826
	19364	0.071407	19364	0.0287361	19364	1.18698				19364	0.123457	19364	0.0679881	19364	2.47434
	19365	0.0631298	19365	0.0281897	19365	1.35664				19365	0.138764	19365	0.0722442	19365	2.70815
	19366	0.066714	19366	0.0329691	19366	1.2533				19366	0.157097	19366	0.0946178	19366	2.71113
	19367	0.0845223	19367	0.0437619	19367	1.02463				19367	0.178798	19367	0.125077	19367	2.4754
	19368	0.121445	19368	0.0618163	19368	0.881196				19368	0.208833	19368	0.162134	19368	2.16822
	19369	0.181171	19369	0.0877617	19369	0.892339				19369	0.245218	19369	0.213045	19369	1.89627
	19370	0.257378	19370	0.120318	19370	1.02385				19370	0.277638	19370	0.28431	19370	1.6491
	19371	0.328269	19371	0.155592	19371	1.23064				19371	0.307457	19371	0.364005	19371	1.47779
	19372	0.368141	19372	0.187555	19372	1.42022				19372	0.340264	19372	0.413189	19372	1.44544
	19373	0.368779	19373	0.209895	19373	1.4988				19373	0.371687	19373	0.41686	19373	1.49681
	19374	0.344219	19374	0.218853	19374	1.47512				19374	0.415537	19374	0.419218	19374	1.54135
	19375	0.315427	19375	0.215587	19375	1.37932				19375	0.516877	19375	0.461982	19375	1.56857
	19376	0.296163	19376	0.206005	19376	1.20302				19376	0.685701	19376	0.529425	19376	1.61526
	19377	0.290077	19377	0.197813	19377	0.989353				19377	0.837536	19377	0.577406	19377	1.66362
	19378	0.293236	19378	0.197113	19378	0.83532				19378	0.875018	19378	0.586099	19378	1.66768
	19379	0.297092	19379	0.206453	19379	0.791048				19379	0.811146	19379	0.560604	19379	1.64239
	19380	0.292595	19380	0.223723	19380	0.83878				19380	0.741925	19380	0.521523	19380	1.6311
	19381	0.275752	19381	0.241578	19381	0.920594				19381	0.715798	19381	0.506421	19381	1.61239
	19382	0.250489	19382	0.249925	19382	0.953332				19382	0.702225	19382	0.525467	19382	1.54304
	19383	0.225604	19383	0.242773	19383	0.903257				19383	0.676829	19383	0.540763	19383	1.48923
	19384	0.209294	19384	0.223258	19384	0.815795				19384	0.635419	19384	0.514725	19384	1.56111
	19385	0.206319	19385	0.200388	19385	0.732583				19385	0.556179	19385	0.444855	19385	1.75593
	19386	0.217851	19386	0.181847	19386	0.658507				19386	0.433071	19386	0.347265	19386	1.93869
	19387	0.240951	19387	0.170369	19387	0.606177				19387	0.307369	19387	0.241916	19387	1.92975
	19388	0.266634	19388	0.164154	19388	0.607952				19388	0.235157	19388	0.154872	19388	1.68431
	19389	0.280308	19389	0.158676	19389	0.669562				19389	0.231372	19389	0.0993337	19389	1.33862
	19390	0.269552	19390	0.149188	19390	0.737604				19390	0.254896	19390	0.0670761	19390	1.02748
	19391	0.234484	19391	0.133691	19391	0.751221				19391	0.258116	19391	0.0483382	19391	0.802399
	19392	0.187662	19392	0.11417	19392	0.701049				19392	0.234597	19392	0.0396822	19392	0.68235
	19393	0.143141	19393	0.09459	19393	0.605886				19393	0.205316	19393	0.0383491	19393	0.657283
	19394	0.108218	19394	0.0779152	19394	0.494265				19394	0.183592	19394	0.0404057	19394	0.703039
	19395	0.0837228	19395	0.0650086	19395	0.407352				19395	0.167356	19395	0.0417194	19395	0.818697
	19396	0.0677599	19396	0.055376	19396	0.362263				19396	0.150111	19396	0.0405932	19396	0.987627
	19397	0.0582899	19397	0.0482633	19397	0.344862				19397	0.134171	19397	0.0408016	19397	1.13327
	19398	0.0539774	19398	0.0432678	19398	0.345979				19398	0.131978	19398	0.0481819	19398	1.17799
	19399	0.054212	19399	0.0404149	19399	0.381087				19399	0.155916	19399	0.0636155	19399	1.09655
	19400	0.0589633	19400	0.0399903	19400	0.478748				19400	0.215777	19400	0.0839823	19400	0.902435
	19401	0.0686529	19401	0.0423985	19401	0.611463				19401	0.309493	19401	0.108052	19401	0.646456
	19402	0.0839253	19402	0.0480679	19402	0.665471				19402	0.401894	19402	0.135431	19402	0.41047
	19403	0.104951	19403	0.0572056	19403	0.58219				19403	0.452187	19403	0.164372	19403	0.265767
	19404	0.129823	19404	0.0691914	19404	0.445276				19404	0.459128	19404	0.189831	19404	0.230491
	19405	0.152562	19405	0.0817381	19405	0.354948				19405	0.44165	19405	0.198214	19405	0.26483
	19406	0.163608	19406	0.090697	19406	0.333852				19406	0.410758	19406	0.177523	19406	0.309172
	19407	0.155809	19407	0.091789	19407	0.35503				19407	0.371926	19407	0.137789	19407	0.33275
	19408	0.131601	19408	0.0838668	19408	0.399013				19408	0.326468	19408	0.10558	19408	0.353768
	19409	0.101776	19409	0.0704573	19409	0.49318				19409	0.27503	19409	0.0978038	19409	0.412486
	19410	0.0767248	19410	0.0573637	19410	0.68266				19410	0.224031	19410	0.112677	19410	0.536891
	19411	0.0611204	19411	0.0492057	19411	0.948643				19411	0.182313	19411	0.139783	19411	0.719887
	19412	0.055656	19412	0.0489511	19412	1.20032				19412	0.153165	19412	0.170389	19412	0.895848
	19413	0.0611467	19413	0.0609187	19413	1.40535				19413	0.134684	19413	0.199483	19413	0.96891
	19414	0.0821167	19414	0.096976	19414	1.66256				19414	0.122291	19414	0.217822	19414	0.90006
	19415	0.130568	19415	0.18901	19415	2.08469				19415	0.109115	19415	0.212486	19415	0.75206
	19416	0.229828	19416	0.410406	19416	2.68029				19416	0.0894174	19416	0.183076	19416	0.626299
	19417	0.411792	19417	0.88606	19417	3.39254				19417	0.0634995	19417	0.1486	19417	0.568649
	19418	0.693167	19418	1.71407	19418	4.14115				19418	0.0394199	19418	0.133179	19418	0.562904
	19419	1.03253	19419	2.75299	19419	4.67305				19419	0.0265334	19419	0.143873	19419	0.572388
	19420	1.32101	19420	3.527	19420	4.65749				19420	0.0302764	19420	0.168017	19420	0.557511
	19421	1.45393	19421	3.59647	19421	4.12554				19421	0.0568709	19421	0.199096	19421	0.496122
	19422	1.41406	19422	3.01386	19422	3.40389				19422	0.11323	19422	0.246178	19422	0.403583
	19423	1.2653	19423	2.19887	19423	2.68579				19423	0.195194	19423	0.298507	19423	0.321131
	19424	1.0851	19424	1.49923	19424	2.03672				19424	0.279974	19424	0.311634	19424	0.289565
	19425	0.921479	19425	1.02438	19425	1.58258				19425	0.334912	19425	0.265609	19425	0.34499
	19426	0.792294	19426	0.741761	19426	1.42239				19426	0.33591	19426	0.19862	19426	0.528024
	19427	0.699213	19427	0.588032	19427	1.50613				19427	0.285726	19427	0.155004	19427	0.862013
	19428	0.637131	19428	0.512843	19428	1.72281				19428	0.214924	19428	0.144185	19428	1.29364
	19429	0.596689	19429	0.482139	19429	1.94811				19429	0.155139	19429	0.152291	19429	1.66759
	19430	0.563712	19430	0.47108	19430	2.01014				19430	0.118593	19430	0.160183	19430	1.82883
	19431	0.520588	19431	0.459499	19431	1.83109				19431	0.102842	19431	0.153214	19431	1.75476
	19432	0.453812	19432	0.433044	19432	1.56538				19432	0.099527	19432	0.129055	19432	1.54883
	19433	0.364754	19433	0.387062	19433	1.44454				19433	0.0983354	19433	0.0966143	19433	1.32801
	19434	0.270917	19434	0.327366	19434	1.52705				19434	0.0914968	19434	0.0657238	19434	1.12874
	19435	0.192426	19435	0.265487	19435	1.68035				19435	0.07849	19435	0.0422706	19435	0.932418
	19436	0.138679	19436	0.211941	19436	1.73738				19436	0.0628519	19436	0.0276933	19436	0.745424
	19437	0.108043	19437	0.172318	19437	1.61597				19437	0.0466022	19437	0.0197467	19437	0.614848
	19438	0.0947719	19438	0.147385	19438	1.34663				19438	0.0321504	19438	0.0160538	19438	0.59351
	19439	0.0936013	19439	0.135134	19439	1.00934				19439	0.0229945	19439	0.0152303	19439	0.679917
	19440	0.100256	19440	0.132494	19440	0.69104				19440	0.0203324	19440	0.015801	19440	0.794826
	19441	0.110452	19441	0.136106	19441	0.495573				19441	0.0230734	19441	0.0163386	19441	0.843467
	19442	0.120152	19442	0.143026	19442	0.507379				19442	0.0298503	19442	0.0169338	19442	0.800356
	19443	0.127675	19443	0.15207	19443	0.753639				19443	0.0389866	19443	0.0200819	19443	0.721111
	19444	0.135055	19444	0.165064	19444	1.18631				19444	0.0484518	19444	0.0291796	19444	0.659567
	19445	0.146512	19445	0.186671	19445	1.68249				19445	0.0578511	19445	0.0455133	19445	0.605026
	19446	0.16521	19446	0.22256	19446	2.1108				19446	0.0694356	19446	0.0677545	19446	0.529593
	19447	0.189701	19447	0.275594	19447	2.38786				19447	0.0859763	19447	0.0945887	19447	0.451073
	19448	0.211094	19448	0.339051	19448	2.45643				19448	0.106725	19448	0.12391	19448	0.403329
	19449	0.215768	19449	0.391299	19449	2.29359				19449	0.123594	19449	0.146867	19449	0.371249
	19450	0.196684	19450	0.405104	19450	1.98079				19450	0.125642	19450	0.149187	19450	0.311034
	19451	0.161505	19451	0.371947	19451	1.66905				19451	0.113722	19451	0.128761	19451	0.224581
	19452	0.125042	19452	0.311479	19452	1.45888				19452	0.104918	19452	0.10562	19452	0.156888
	19453	0.0969014	19453	0.251729	19453	1.35064				19453	0.117341	19453	0.103399	19453	0.132542
	19454	0.078715	19454	0.208575	19454	1.27648				19454	0.155058	19454	0.128505	19454	0.136184
	19455	0.0680225	19455	0.183956	19455	1.21443				19455	0.209179	19455	0.167071	19455	0.141758
	19456	0.0616966	19456	0.1727	19456	1.21002				19456	0.27053	19456	0.192726	19456	0.135485
	19457	0.0574637	19457	0.167406	19457	1.21184				19457	0.335901	19457	0.18911	19457	0.115978
	19458	0.0544841	19458	0.161407	19458	1.09549				19458	0.397343	19458	0.168467	19458	0.0902192
	19459	0.0533373	19459	0.151789	19459	0.874785				19459	0.444766	19459	0.156573	19459	0.0690095
	19460	0.0555805	19460	0.140667	19460	0.664922				19460	0.502185	19460	0.1702	19460	0.0593391
	19461	0.0634816	19461	0.133053	19461	0.510765				19461	0.627854	19461	0.214538	19461	0.0631326
	19462	0.0802805	19462	0.134013	19462	0.392271				19462	0.851842	19462	0.291348	19462	0.0849287
	19463	0.110536	19463	0.148054	19463	0.302121				19463	1.1504	19463	0.408331	19463	0.141509
	19464	0.159446	19464	0.180133	19464	0.248307				19464	1.48647	19464	0.575328	19464	0.257227
	19465	0.229942	19465	0.235826	19465	0.223862				19465	1.8157	19465	0.786148	19465	0.433169
	19466	0.318159	19466	0.318287	19466	0.20916				19466	2.06694	19466	1.02597	19466	0.633319
	19467	0.411651	19467	0.421128	19467	0.201549				19467	2.24057	19467	1.29937	19467	0.841482
	19468	0.495088	19468	0.521945	19468	0.217975				19468	2.45848	19468	1.58455	19468	1.07631
	19469	0.560358	19469	0.587313	19469	0.27014				19469	2.75567	19469	1.79307	19469	1.27319
	19470	0.610917	19470	0.592296	19470	0.374534				19470	2.96644	19470	1.89636	19470	1.28765
	19471	0.655665	19471	0.537664	19471	0.584259				19471	2.92018	19471	1.975	19471	1.10074
	19472	0.697804	19472	0.446999	19472	0.957945				19472	2.66846	19472	2.06346	19472	0.859066
	19473	0.726944	19473	0.349285	19473	1.45403				19473	2.43204	19473	2.11343	19473	0.682812
	19474	0.72169	19474	0.264721	19474	1.91335				19474	2.30053	19474	2.10699	19474	0.570056
	19475	0.665991	19475	0.201368	19475	2.23386				19475	2.18577	19475	2.0855	19475	0.482792
	19476	0.566981	19476	0.158782	19476	2.43008				19476	2.02804	19476	2.04205	19476	0.408019
	19477	0.452696	19477	0.132859	19477	2.49699				19477	1.85273	19477	1.93652	19477	0.340025
	19478	0.35134	19478	0.118941	19478	2.39457				19478	1.70011	19478	1.83268	19478	0.283336
	19479	0.276399	19479	0.112963	19479	2.11943				19479	1.5361	19479	1.76703	19479	0.257344
	19480	0.22764	19480	0.11156	19480	1.73239				19480	1.2888	19480	1.61618	19480	0.269213
	19481	0.198352	19481	0.11203	19481	1.33101				19481	0.980653	19481	1.30723	19481	0.300296
	19482	0.18018	19482	0.112528	19482	0.975487				19482	0.696996	19482	0.942874	19482	0.32812
	19483	0.165132	19483	0.112256	19483	0.677257				19483	0.476009	19483	0.644148	19483	0.339479
	19484	0.147476	19484	0.11134	19484	0.454874				19484	0.316846	19484	0.446986	19484	0.320031
	19485	0.126037	19485	0.11043	19485	0.326617				19485	0.216232	19485	0.332453	19485	0.261843
	19486	0.104169	19486	0.110219	19486	0.270452				19486	0.159718	19486	0.260454	19486	0.181791
	19487	0.0863562	19487	0.111036	19487	0.254066				19487	0.129621	19487	0.202022	19487	0.112937
	19488	0.0749635	19488	0.112555	19488	0.254569				19488	0.117758	19488	0.151415	19488	0.0735047
	19489	0.0697668	19489	0.113828	19489	0.246708				19489	0.117549	19489	0.110306	19489	0.0571875
	19490	0.0689495	19490	0.11381	19490	0.226649				19490	0.121489	19490	0.0805443	19490	0.0518911
	19491	0.0700685	19491	0.112144	19491	0.214939				19491	0.125246	19491	0.0628412	19491	0.0521403
	19492	0.0711778	19492	0.109474	19492	0.217187				19492	0.125669	19492	0.0536617	19492	0.0582542
	19493	0.0720299	19493	0.106875	19493	0.217231				19493	0.119209	19493	0.0475377	19493	0.0741751
	19494	0.0741622	19494	0.104938	19494	0.204016				19494	0.11007	19494	0.0440303	19494	0.107929
	19495	0.079659	19495	0.103335	19495	0.181517				19495	0.112433	19495	0.04981	19495	0.172809
	19496	0.089745	19496	0.101214	19496	0.157766				19496	0.134016	19496	0.0705805	19496	0.274424
	19497	0.103817	19497	0.098099	19497	0.136604				19497	0.164255	19497	0.0996532	19497	0.379796
	19498	0.119242	19498	0.0944903	19498	0.121669				19498	0.187592	19498	0.118035	19498	0.41986
	19499	0.132727	19499	0.0915488	19499	0.121195				19499	0.200495	19499	0.11173	19499	0.361849
	19500	0.142632	19500	0.0902196	19500	0.14297				19500	0.206984	19500	0.086725	19500	0.257035
	19501	0.149798	19501	0.0906222	19501	0.191147				19501	0.210138	19501	0.0627281	19501	0.180024
	19502	0.15623	19502	0.0921642	19502	0.2688				19502	0.213083	19502	0.0551566	19502	0.1586
	19503	0.163609	19503	0.0943009	19503	0.372546				19503	0.218127	19503	0.0658394	19503	0.179436
	19504	0.172904	19504	0.0973661	19504	0.498039				19504	0.22755	19504	0.0888684	19504	0.221035
	19505	0.184514	19505	0.102623	19505	0.655037				19505	0.247028	19505	0.119846	19505	0.276158
	19506	0.197842	19506	0.111208	19506	0.842797				19506	0.28604	19506	0.155294	19506	0.347932
	19507	0.210197	19507	0.122365	19507	1.03113				19507	0.35979	19507	0.19144	19507	0.416918
	19508	0.216345	19508	0.131822	19508	1.17838				19508	0.480859	19508	0.228475	19508	0.445941
	19509	0.210641	19509	0.132491	19509	1.21073				19509	0.627654	19509	0.263706	19509	0.429749
	19510	0.19132	19510	0.119428	19510	1.06144				19510	0.737491	19510	0.284627	19510	0.396938
	19511	0.162673	19511	0.0951554	19511	0.783814				19511	0.752009	19511	0.279543	19511	0.369584
	19512	0.132132	19512	0.0680208	19512	0.507588				19512	0.65361	19512	0.245906	19512	0.349118
	19513	0.105571	19513	0.0453027	19513	0.310199				19513	0.478297	19513	0.190516	19513	0.328109
	19514	0.0853662	19514	0.0295134	19514	0.196639				19514	0.303103	19514	0.130329	19514	0.303074
	19515	0.0713722	19515	0.0197467	19515	0.13918				19515	0.183391	19515	0.0833183	19515	0.273124
	19516	0.0625329	19516	0.0141543	19516	0.109177				19516	0.117212	19516	0.0552832	19516	0.238497
	19517	0.0578762	19517	0.0112315	19517	0.0911298				19517	0.0794527	19517	0.0405378	19517	0.209546
	19518	0.0568873	19518	0.0100885	19518	0.0798494				19518	0.0555038	19518	0.03127	19518	0.201077
	19519	0.0595893	19519	0.0103758	19519	0.0758433				19519	0.0418269	19519	0.0236295	19519	0.21798
	19520	0.0665207	19520	0.0122135	19520	0.0838935				19520	0.0366898	19520	0.0173282	19520	0.262321
	19521	0.0786057	19521	0.0162053	19521	0.108007				19521	0.0372303	19521	0.0126857	19521	0.337149
	19522	0.0967593	19522	0.0234475	19522	0.143164				19522	0.0396152	19522	0.00941739	19522	0.409862
	19523	0.121032	19523	0.0352446	19523	0.179571				19523	0.0399764	19523	0.0069416	19523	0.421435
	19524	0.149422	19524	0.0522275	19524	0.215801				19524	0.0370306	19524	0.00495303	19524	0.36494
	19525	0.177235	19525	0.0733284	19525	0.253586				19525	0.0323315	19525	0.00346602	19525	0.282306
	19526	0.198279	19526	0.0960643	19526	0.289516				19526	0.0295991	19526	0.00273852	19526	0.20457
	19527	0.207997	19527	0.118459	19527	0.322687				19527	0.0343195	19527	0.00354212	19527	0.147977
	19528	0.206374	19528	0.140437	19528	0.356426				19528	0.049862	19528	0.007136	19528	0.120495
	19529	0.198112	19529	0.163156	19529	0.388565				19529	0.0719306	19529	0.0135089	19529	0.114552
	19530	0.190197	19530	0.187453	19530	0.409362				19530	0.0905154	19530	0.0195891	19530	0.116604
	19531	0.189186	19531	0.212982	19531	0.419736				19531	0.102228	19531	0.0226644	19531	0.12804
	19532	0.199867	19532	0.23813	19532	0.43576				19532	0.116657	19532	0.0252757	19532	0.173715
	19533	0.224505	19533	0.2599	19533	0.460023				19533	0.143792	19533	0.0331329	19533	0.290007
	19534	0.260786	19534	0.273849	19534	0.477759				19534	0.174351	19534	0.0489253	19534	0.487464
	19535	0.298713	19535	0.275438	19535	0.484859				19535	0.185821	19535	0.0702775	19535	0.705198
	19536	0.321709	19536	0.263071	19536	0.490155				19536	0.172817	19536	0.0928822	19536	0.832276
	19537	0.31675	19537	0.239889	19537	0.500595				19537	0.149452	19537	0.113648	19537	0.809163
	19538	0.285236	19538	0.211496	19538	0.513622				19538	0.12775	19538	0.130422	19538	0.680362
	19539	0.240626	19539	0.181816	19539	0.49988				19539	0.11365	19539	0.138056	19539	0.52684
	19540	0.196524	19540	0.151479	19540	0.424971				19540	0.111559	19540	0.13221	19540	0.402259
	19541	0.159577	19541	0.119904	19541	0.310923				19541	0.121757	19541	0.119975	19541	0.33678
	19542	0.130499	19542	0.0884666	19542	0.224568				19542	0.136238	19542	0.1154	19542	0.340506
	19543	0.107661	19543	0.0609056	19543	0.212072				19543	0.141888	19543	0.129041	19543	0.417088
	19544	0.0894602	19544	0.040423	19544	0.268065				19544	0.130298	19544	0.162546	19544	0.570726
	19545	0.0750293	19545	0.027421	19545	0.342204				19545	0.104682	19545	0.195332	19545	0.753734
	19546	0.0640614	19546	0.0202367	19546	0.379307				19546	0.0775053	19546	0.190991	19546	0.861487
	19547	0.0564249	19547	0.0169135	19547	0.363768				19547	0.0597756	19547	0.141883	19547	0.833925
	19548	0.051906	19548	0.016077	19548	0.320122				19548	0.0535712	19548	0.0819352	19548	0.706881
	19549	0.0500832	19549	0.0169631	19549	0.28236				19549	0.0536942	19549	0.0421234	19549	0.559162
	19550	0.0502231	19550	0.0192181	19550	0.272701				19550	0.0523302	19550	0.0248633	19550	0.458097
	19551	0.0511843	19551	0.0227714	19551	0.299698				19551	0.0449343	19551	0.0207534	19551	0.434728
	19552	0.0515314	19552	0.0277818	19552	0.353737				19552	0.0337235	19552	0.0247871	19552	0.474579
	19553	0.0500788	19553	0.0345762	19553	0.407704				19553	0.0237738	19553	0.0364232	19553	0.530494
	19554	0.0465991	19554	0.0435556	19554	0.449134				19554	0.0182936	19554	0.0538954	19554	0.56878
	19555	0.0419746	19555	0.055098	19555	0.48879				19555	0.0180966	19555	0.070556	19555	0.596762
	19556	0.037565	19556	0.0694234	19556	0.519668				19556	0.0227042	19556	0.0780828	19556	0.621896
	19557	0.0344442	19557	0.0862312	19557	0.525193				19557	0.0327122	19557	0.0771754	19557	0.628471
	19558	0.0331167	19558	0.103916	19558	0.518557				19558	0.0505892	19558	0.0796339	19558	0.608314
	19559	0.033652	19559	0.118698	19559	0.503542				19559	0.0731204	19559	0.0923469	19559	0.566263
	19560	0.0359392	19560	0.125098	19560	0.447359				19560	0.086645	19560	0.106537	19560	0.510308
	19561	0.0399547	19561	0.119127	19561	0.34297				19561	0.0810747	19561	0.1074	19561	0.453224
	19562	0.0460533	19562	0.102236	19562	0.23378				19562	0.0616096	19562	0.0895915	19562	0.399589
	19563	0.0551839	19563	0.0810446	19563	0.16269				19563	0.0400766	19563	0.0633666	19563	0.33756
	19564	0.0688117	19564	0.0624649	19564	0.14007				19564	0.0246971	19564	0.0454142	19564	0.25773
	19565	0.0882973	19565	0.0499526	19565	0.151431				19565	0.018486	19565	0.0455939	19565	0.172575
	19566	0.113535	19566	0.0438658	19566	0.175414				19566	0.0219364	19566	0.0678734	19566	0.105581
	19567	0.141322	19567	0.0434724	19567	0.206306				19567	0.0369762	19567	0.11931	19567	0.0678681
	19568	0.165266	19568	0.0481129	19568	0.254646				19568	0.0643188	19568	0.205074	19568	0.0555672
	19569	0.178739	19569	0.0571771	19569	0.311227				19569	0.0953182	19569	0.308147	19569	0.0615236
	19570	0.178935	19570	0.0695735	19570	0.337926				19570	0.115304	19570	0.378956	19570	0.0789438
	19571	0.168056	19571	0.0836215	19571	0.317385				19571	0.119136	19571	0.367842	19571	0.0955363
	19572	0.150918	19572	0.0978347	19572	0.27917				19572	0.11704	19572	0.286541	19572	0.0973745
	19573	0.13197	19573	0.111794	19573	0.251786				19573	0.124761	19573	0.206005	19573	0.0823823
	19574	0.113999	19574	0.125914	19574	0.226223				19574	0.153364	19574	0.184527	19574	0.0606948
	19575	0.0983631	19575	0.140197	19575	0.19172				19575	0.200619	19575	0.229134	19575	0.0424235
	19576	0.0857153	19576	0.153218	19576	0.168169				19576	0.243881	19576	0.298215	19576	0.0309101
	19577	0.0765292	19577	0.162446	19577	0.179031				19577	0.256827	19577	0.326044	19577	0.0249627
	19578	0.0713232	19578	0.165964	19578	0.217388				19578	0.239041	19578	0.283811	19578	0.0234932
	19579	0.0706957	19579	0.164196	19579	0.262933				19579	0.21571	19579	0.208448	19579	0.0291861
	19580	0.0752373	19580	0.160115	19580	0.324432				19580	0.216053	19580	0.150931	19580	0.0505719
	19581	0.0851462	19581	0.158024	19581	0.425201				19581	0.256932	19581	0.124188	19581	0.0979451
	19582	0.0992908	19582	0.162219	19582	0.538967				19582	0.324434	19582	0.112293	19582	0.16638
	19583	0.114141	19583	0.17616	19583	0.600296				19583	0.376674	19583	0.101851	19583	0.22854
	19584	0.124306	19584	0.201443	19584	0.588126				19584	0.382825	19584	0.0900683	19584	0.257844
	19585	0.125828	19585	0.235362	19585	0.541258				19585	0.342176	19585	0.0783729	19585	0.251537
	19586	0.119436	19586	0.26786	19586	0.499523				19586	0.270859	19586	0.0703399	19586	0.231504
	19587	0.109864	19587	0.283149	19587	0.469127				19587	0.193026	19587	0.0681352	19587	0.221584
	19588	0.102407	19588	0.270289	19588	0.436091				19588	0.131559	19588	0.0696198	19588	0.222808
	19589	0.100739	19589	0.233762	19589	0.392351				19589	0.0944021	19589	0.0731792	19589	0.224151
	19590	0.107006	19590	0.189629	19590	0.341127				19590	0.0745893	19590	0.0800211	19590	0.222738
	19591	0.122467	19591	0.152141	19591	0.290404				19591	0.0642647	19591	0.0925466	19591	0.225304
	19592	0.147201	19592	0.126902	19592	0.253854				19592	0.0641177	19592	0.117819	19592	0.248413
	19593	0.178751	19593	0.113136	19593	0.242105				19593	0.0775169	19593	0.165587	19593	0.302068
	19594	0.2113	19594	0.107868	19594	0.251145				19594	0.103483	19594	0.234694	19594	0.361298
	19595	0.237635	19595	0.108282	19595	0.272201				19595	0.13946	19595	0.308718	19595	0.383398
	19596	0.253278	19596	0.11263	19596	0.29757				19596	0.181503	19596	0.373563	19596	0.352121
	19597	0.258657	19597	0.120283	19597	0.310121				19597	0.224976	19597	0.437797	19597	0.286606
	19598	0.25726	19598	0.130905	19598	0.297967				19598	0.275446	19598	0.513533	19598	0.223214
	19599	0.252331	19599	0.142983	19599	0.272203				19599	0.341011	19599	0.564415	19599	0.190962
	19600	0.245198	19600	0.152774	19600	0.242496				19600	0.407354	19600	0.527854	19600	0.196351
	19601	0.235807	19601	0.155417	19601	0.207433				19601	0.451063	19601	0.411448	19601	0.2282
	19602	0.224378	19602	0.148597	19602	0.177169				19602	0.475312	19602	0.293564	19602	0.264592
	19603	0.212747	19603	0.135343	19603	0.172287				19603	0.503259	19603	0.228012	19603	0.284358
	19604	0.204388	19604	0.122305	19604	0.203112				19604	0.550025	19604	0.209053	19604	0.28
	19605	0.203426	19605	0.11574	19605	0.259765				19605	0.620638	19605	0.210073	19605	0.257952
	19606	0.213841	19606	0.119706	19606	0.313553				19606	0.709347	19606	0.215061	19606	0.236792
	19607	0.239442	19607	0.136463	19607	0.335042				19607	0.791718	19607	0.226106	19607	0.244632
	19608	0.283999	19608	0.1659	19608	0.327058				19608	0.856328	19608	0.266063	19608	0.312594
	19609	0.350294	19609	0.202352	19609	0.319458				19609	0.933077	19609	0.357907	19609	0.437617
	19610	0.436792	19610	0.232345	19610	0.327231				19610	1.06718	19610	0.485722	19610	0.540044
	19611	0.531933	19611	0.240466	19611	0.343429				19611	1.31211	19611	0.601227	19611	0.538038
	19612	0.610619	19612	0.2217	19612	0.351793				19612	1.68363	19612	0.672042	19612	0.448856
	19613	0.641926	19613	0.185388	19613	0.334225				19613	2.01662	19613	0.707655	19613	0.350438
	19614	0.609141	19614	0.145687	19614	0.291301				19614	2.06471	19614	0.747081	19614	0.304084
	19615	0.52377	19615	0.111595	19615	0.239086				19615	1.83884	19615	0.813206	19615	0.318946
	19616	0.41626	19616	0.0853899	19616	0.188073				19616	1.5736	19616	0.87865	19616	0.344292
	19617	0.314619	19617	0.0658588	19617	0.149889				19617	1.37336	19617	0.886936	19617	0.322465
	19618	0.232862	19618	0.0511792	19618	0.137122				19618	1.14569	19618	0.795747	19618	0.252884
	19619	0.173027	19619	0.0401007	19619	0.14297				19619	0.846463	19619	0.623929	19619	0.176982
	19620	0.131557	19620	0.0320163	19620	0.146378				19620	0.580946	19620	0.448297	19620	0.123106
	19621	0.103785	19621	0.026686	19621	0.139713				19621	0.438165	19621	0.323323	19621	0.0936742
	19622	0.085863	19622	0.0240739	19622	0.134476				19622	0.389467	19622	0.247446	19622	0.0829133
	19623	0.0753016	19623	0.0244453	19623	0.136966				19623	0.364566	19623	0.199194	19623	0.0848018
	19624	0.0709824	19624	0.0287092	19624	0.138083				19624	0.333452	19624	0.165189	19624	0.0945716
	19625	0.0730385	19625	0.0389339	19625	0.135118				19625	0.318598	19625	0.149929	19625	0.115165
	19626	0.0827274	19626	0.0586825	19626	0.139446				19626	0.358715	19626	0.163036	19626	0.153342
	19627	0.102085	19627	0.0919169	19627	0.162344				19627	0.470114	19627	0.203573	19627	0.203283
	19628	0.132618	19628	0.138581	19628	0.212894				19628	0.632476	19628	0.272148	19628	0.243155
	19629	0.172375	19629	0.188311	19629	0.284938				19629	0.791453	19629	0.368969	19629	0.250366
	19630	0.213078	19630	0.221145	19630	0.336964				19630	0.882068	19630	0.449709	19630	0.220845
	19631	0.242	19631	0.221128	19631	0.334286				19631	0.875046	19631	0.446384	19631	0.17622
	19632	0.249745	19632	0.189829	19632	0.299766				19632	0.792096	19632	0.367958	19632	0.147321
	19633	0.236204	19633	0.14326	19633	0.271629				19633	0.656931	19633	0.285085	19633	0.148882
	19634	0.208284	19634	0.0980668	19634	0.254826				19634	0.480329	19634	0.225084	19634	0.172555
	19635	0.173803	19635	0.0629899	19635	0.242728				19635	0.301803	19635	0.174768	19635	0.2039
	19636	0.138279	19636	0.0393193	19636	0.23474				19636	0.171791	19636	0.132021	19636	0.240757
	19637	0.105227	19637	0.0247487	19637	0.23163				19637	0.103397	19637	0.0992003	19637	0.295556
	19638	0.0771588	19638	0.0163256	19638	0.235394				19638	0.0784497	19638	0.0716202	19638	0.382838
	19639	0.0556246	19639	0.0117145	19639	0.239655				19639	0.0725181	19639	0.0491862	19639	0.492871
	19640	0.0408424	19640	0.00941699	19640	0.230141				19640	0.0667357	19640	0.0355254	19640	0.588381
	19641	0.0318793	19641	0.00860049	19641	0.203545				19641	0.0544923	19641	0.0280577	19641	0.648206
	19642	0.0273695	19642	0.00886989	19642	0.170377				19642	0.0404609	19642	0.0222029	19642	0.691
	19643	0.0261163	19643	0.0100907	19643	0.14261				19643	0.0309997	19643	0.0182345	19643	0.728807
	19644	0.0272832	19644	0.0122819	19644	0.125608				19644	0.0279659	19644	0.0183163	19644	0.734084
	19645	0.0303715	19645	0.015586	19645	0.119331				19645	0.0309478	19645	0.0231056	19645	0.694548
	19646	0.0352704	19646	0.0203141	19646	0.125988				19646	0.0389866	19646	0.031316	19646	0.643486
	19647	0.0424528	19647	0.0270111	19647	0.152165				19647	0.0486879	19647	0.0397064	19647	0.601684
	19648	0.0532065	19648	0.0364414	19648	0.200968				19648	0.0560886	19648	0.0464578	19648	0.551777
	19649	0.0698722	19649	0.0494148	19649	0.267159				19649	0.0623583	19649	0.0534124	19649	0.482267
	19650	0.0961642	19650	0.0664384	19650	0.34512				19650	0.075164	19650	0.0629943	19650	0.419301
	19651	0.137394	19651	0.087304	19651	0.434905				19651	0.102262	19651	0.0763	19651	0.402975
	19652	0.199599	19652	0.110875	19652	0.528265				19652	0.142745	19652	0.0921168	19652	0.430583
	19653	0.285499	19653	0.135401	19653	0.604594				19653	0.19126	19653	0.106722	19653	0.454025
	19654	0.386187	19654	0.159366	19654	0.653511				19654	0.249865	19654	0.118652	19654	0.457012
	19655	0.474599	19655	0.18218	19655	0.684515				19655	0.316863	19655	0.1305	19655	0.482221
	19656	0.515302	19656	0.203773	19656	0.718042				19656	0.36779	19656	0.143747	19656	0.565727
	19657	0.492163	19657	0.223064	19657	0.758131				19657	0.368653	19657	0.153701	19657	0.680619
	19658	0.424092	19658	0.236672	19658	0.790084				19658	0.318402	19658	0.156686	19658	0.766407
	19659	0.347165	19659	0.239896	19659	0.832778				19659	0.262739	19659	0.163017	19659	0.808656
	19660	0.287695	19660	0.230299	19660	0.901609				19660	0.239239	19660	0.183204	19660	0.818264
	19661	0.254664	19661	0.210605	19661	0.92286				19661	0.238657	19661	0.206155	19661	0.761971
	19662	0.24674	19662	0.187125	19662	0.823567				19662	0.237187	19662	0.211583	19662	0.62008
	19663	0.258662	19663	0.165236	19663	0.662629				19663	0.226368	19663	0.195642	19663	0.462549
	19664	0.282377	19664	0.1466	19664	0.568965				19664	0.209199	19664	0.17259	19664	0.385533
	19665	0.306458	19665	0.129775	19665	0.602836				19665	0.188571	19665	0.152843	19665	0.393185
	19666	0.318538	19666	0.112743	19666	0.71344				19666	0.167815	19666	0.135913	19666	0.407505
	19667	0.311047	19667	0.0952437	19667	0.786204				19667	0.159283	19667	0.128028	19667	0.39958
	19668	0.28491	19668	0.0790118	19668	0.738276				19668	0.178523	19668	0.144916	19668	0.432075
	19669	0.247491	19669	0.0660239	19669	0.592704				19669	0.233477	19669	0.194883	19669	0.570905
	19670	0.207625	19670	0.0569751	19670	0.438681				19670	0.312468	19670	0.261296	19670	0.800622
	19671	0.171985	19671	0.0512094	19671	0.338888				19671	0.376545	19671	0.306357	19671	1.00481
	19672	0.143843	19672	0.0474704	19672	0.307728				19672	0.396413	19672	0.309315	19672	1.07213
	19673	0.123363	19673	0.0447446	19673	0.325968				19673	0.381046	19673	0.280595	19673	1.01524
	19674	0.108568	19674	0.0428768	19674	0.335593				19674	0.346583	19674	0.23213	19674	0.899484
	19675	0.0964857	19675	0.0426379	19675	0.286277				19675	0.312669	19675	0.174726	19675	0.748751
	19676	0.0845073	19676	0.0452712	19676	0.207009				19676	0.320111	19676	0.130523	19676	0.579411
	19677	0.0717117	19677	0.0519057	19677	0.16581				19677	0.390282	19677	0.11423	19677	0.423924
	19678	0.059228	19678	0.0627929	19678	0.187213				19678	0.485052	19678	0.122854	19678	0.305453
	19679	0.0491163	19679	0.0761294	19679	0.246574				19679	0.534638	19679	0.149678	19679	0.223631
	19680	0.0429749	19680	0.0876379	19680	0.298447				19680	0.500334	19680	0.189676	19680	0.163613
	19681	0.0416387	19681	0.0929706	19681	0.311424				19681	0.415537	19681	0.241701	19681	0.118746
	19682	0.0457746	19682	0.0914357	19682	0.293754				19682	0.353806	19682	0.30843	19682	0.0931454
	19683	0.0563811	19683	0.0863334	19683	0.269362				19683	0.349738	19683	0.369071	19683	0.0832107
	19684	0.0744972	19684	0.0817457	19684	0.240532				19684	0.377364	19684	0.376134	19684	0.0781801
	19685	0.100055	19685	0.0799092	19685	0.196006				19685	0.396868	19685	0.317614	19685	0.0766092
	19686	0.130823	19686	0.0806874	19686	0.141906				19686	0.392685	19686	0.239787	19686	0.0864481
	19687	0.162903	19687	0.0820374	19687	0.101745				19687	0.367398	19687	0.185706	19687	0.111988
	19688	0.192526	19688	0.0811045	19688	0.0928993				19688	0.327461	19688	0.160755	19688	0.149063
	19689	0.217029	19689	0.0761353	19689	0.115586				19689	0.287247	19689	0.156601	19689	0.185992
	19690	0.234073	19690	0.0679358	19690	0.15366				19690	0.257485	19690	0.163328	19690	0.207049
	19691	0.240797	19691	0.0591497	19691	0.182081				19691	0.230655	19691	0.168172	19691	0.210478
	19692	0.234874	19692	0.0522162	19692	0.185752				19692	0.202157	19692	0.172863	19692	0.219864
	19693	0.217072	19693	0.048251	19693	0.169067				19693	0.18581	19693	0.197812	19693	0.25271
	19694	0.192505	19694	0.047293	19694	0.148901				19694	0.19937	19694	0.253905	19694	0.291573
	19695	0.16869	19695	0.0489813	19695	0.145447				19695	0.252319	19695	0.321709	19695	0.319877
	19696	0.152241	19696	0.0530878	19696	0.168432				19696	0.338623	19696	0.36989	19696	0.351991
	19697	0.147269	19697	0.0597974	19697	0.210337				19697	0.441732	19697	0.39211	19697	0.39619
	19698	0.155786	19698	0.0696509	19698	0.253944				19698	0.558969	19698	0.406022	19698	0.440699
	19699	0.177795	19699	0.0830399	19699	0.278808				19699	0.713255	19699	0.428975	19699	0.49396
	19700	0.209197	19700	0.0992601	19700	0.267357				19700	0.919649	19700	0.470133	19700	0.571663
	19701	0.239226	19701	0.115515	19701	0.220117				19701	1.12779	19701	0.517332	19701	0.627883
	19702	0.253406	19702	0.126973	19702	0.164311				19702	1.252	19702	0.548704	19702	0.593822
	19703	0.243827	19703	0.128958	19703	0.129444				19703	1.26234	19703	0.562079	19703	0.498486
	19704	0.215692	19704	0.120263	19704	0.120672				19704	1.18549	19704	0.558734	19704	0.447591
	19705	0.181499	19705	0.104325	19705	0.128681				19705	1.06007	19705	0.535164	19705	0.500018
	19706	0.151398	19706	0.0868155	19706	0.145503				19706	0.9242	19706	0.501967	19706	0.629581
	19707	0.12979	19707	0.0722659	19707	0.160903				19707	0.802864	19707	0.469893	19707	0.782708
	19708	0.117171	19708	0.0626812	19708	0.165602				19708	0.699444	19708	0.429302	19708	0.940327
	19709	0.112465	19709	0.0581003	19709	0.16523				19709	0.614507	19709	0.366395	19709	1.07992
	19710	0.113929	19710	0.0574376	19710	0.17513				19710	0.559648	19710	0.288318	19710	1.11937
	19711	0.118966	19711	0.0587062	19711	0.209426				19711	0.540295	19711	0.219421	19711	1.02161
	19712	0.124042	19712	0.0590791	19712	0.273342				19712	0.529077	19712	0.174726	19712	0.866363
	19713	0.125913	19713	0.0559466	19713	0.336181				19713	0.477144	19713	0.146276	19713	0.730803
	19714	0.123773	19714	0.0488757	19714	0.344713				19714	0.373618	19714	0.120688	19714	0.624457
	19715	0.119925	19715	0.0401037	19715	0.294654				19715	0.257843	19715	0.0982053	19715	0.532241
	19716	0.117925	19716	0.0325209	19716	0.234256				19716	0.16657	19716	0.0858621	19716	0.441885
	19717	0.12014	19717	0.0277096	19717	0.200431				19717	0.110292	19717	0.0833205	19717	0.35542
	19718	0.126326	19718	0.0258471	19718	0.204754				19718	0.0840591	19718	0.0837673	19718	0.28764
	19719	0.133114	19719	0.0264201	19719	0.25437				19719	0.0788814	19719	0.0848579	19719	0.25119
	19720	0.13494	19720	0.0285805	19720	0.342901				19720	0.0879389	19720	0.0917861	19720	0.23972
	19721	0.127474	19721	0.0312045	19721	0.433583				19721	0.105452	19721	0.110485	19721	0.229295
	19722	0.111501	19722	0.0331728	19722	0.480916				19722	0.129973	19722	0.145566	19722	0.203082
	19723	0.0926847	19723	0.0338877	19723	0.460598				19723	0.168687	19723	0.200545	19723	0.163885
	19724	0.0773066	19724	0.0334716	19724	0.377312				19724	0.229873	19724	0.272846	19724	0.122142
	19725	0.0691858	19725	0.0324261	19725	0.271539				19725	0.319696	19725	0.36587	19725	0.0860357
	19726	0.0701239	19726	0.0311806	19726	0.194664				19726	0.450037	19726	0.504049	19726	0.0626452
	19727	0.0816346	19727	0.029931	19727	0.165556				19727	0.640614	19727	0.70852	19727	0.0605139
	19728	0.10507	19728	0.0287776	19728	0.174387				19728	0.900798	19728	0.961058	19728	0.0935367
	19729	0.138408	19729	0.0279728	19729	0.197507				19729	1.16515	19729	1.16771	19729	0.169341
	19730	0.17155	19730	0.0280898	19730	0.203202				19730	1.29906	19730	1.20064	19730	0.258211
	19731	0.188744	19731	0.0300681	19731	0.183127				19731	1.27769	19731	1.06209	19731	0.315519
	19732	0.181867	19732	0.0352647	19732	0.169049				19732	1.23737	19732	0.905335	19732	0.353041
	19733	0.158478	19733	0.0455655	19733	0.201664				19733	1.2474	19733	0.847296	19733	0.41594
	19734	0.132975	19734	0.0631776	19734	0.292425				19734	1.20132	19734	0.865693	19734	0.496579
	19735	0.115085	19735	0.0893104	19735	0.40404				19735	1.0206	19735	0.881569	19735	0.558961
	19736	0.107972	19736	0.121686	19736	0.47416				19736	0.792865	19736	0.856468	19736	0.611823
	19737	0.111679	19737	0.15344	19737	0.478745				19737	0.620024	19737	0.7877	19737	0.682051
	19738	0.125658	19738	0.176691	19738	0.442091				19738	0.496639	19738	0.694176	19738	0.771451
	19739	0.149202	19739	0.18837	19739	0.388725				19739	0.392131	19739	0.621458	19739	0.881597
	19740	0.180502	19740	0.191598	19740	0.329951				19740	0.311511	19740	0.585536	19740	1.00795
	19741	0.21491	19741	0.191639	19741	0.278083				19741	0.260389	19741	0.544342	19741	1.11755
	19742	0.243704	19742	0.191366	19742	0.246276				19742	0.229531	19742	0.468446	19742	1.19873
	19743	0.256225	19743	0.189402	19743	0.239805				19743	0.20812	19743	0.374953	19743	1.25836
	19744	0.246565	19744	0.181118	19744	0.24872				19744	0.187382	19744	0.284047	19744	1.25459
	19745	0.21901	19745	0.162351	19745	0.253935				19745	0.161708	19745	0.202028	19745	1.13174
	19746	0.184961	19746	0.133922	19746	0.241314				19746	0.133758	19746	0.135899	19746	0.903783
	19747	0.154621	19747	0.102271	19747	0.208872				19747	0.117826	19747	0.0944216	19747	0.645258
	19748	0.132422	19748	0.0747866	19748	0.171143				19748	0.128937	19748	0.0810838	19748	0.428324
	19749	0.118033	19749	0.0552601	19749	0.149626				19749	0.16464	19749	0.0931393	19749	0.294687
	19750	0.109088	19750	0.0436611	19750	0.147319				19750	0.206301	19750	0.124824	19750	0.243873
	19751	0.103164	19751	0.0383956	19751	0.146731				19751	0.24712	19751	0.166503	19751	0.23915
	19752	0.0987405	19752	0.0379912	19752	0.135557				19752	0.306388	19752	0.204271	19752	0.24915
	19753	0.0953328	19753	0.0414996	19753	0.117899				19753	0.394703	19753	0.232363	19753	0.2708
	19754	0.0930281	19754	0.0481473	19754	0.103334				19754	0.482634	19754	0.264665	19754	0.316109
	19755	0.0919692	19755	0.0568262	19755	0.097447				19755	0.522925	19755	0.31632	19755	0.386822
	19756	0.0922253	19756	0.0659802	19756	0.10014				19756	0.489429	19756	0.374037	19756	0.45862
	19757	0.0940566	19757	0.0742284	19757	0.110184				19757	0.405204	19757	0.403611	19757	0.507733
	19758	0.0983237	19758	0.0813815	19758	0.129746				19758	0.343298	19758	0.391627	19758	0.539323
	19759	0.106921	19759	0.0891683	19759	0.153728				19759	0.369714	19759	0.355738	19759	0.553512
	19760	0.123497	19760	0.101702	19760	0.163937				19760	0.483457	19760	0.314827	19760	0.529336
	19761	0.155134	19761	0.126807	19761	0.154286				19761	0.637828	19761	0.286897	19761	0.475519
	19762	0.216099	19762	0.180346	19762	0.142506				19762	0.794853	19762	0.296165	19762	0.431798
	19763	0.335134	19763	0.297012	19763	0.146133				19763	0.919848	19763	0.346311	19763	0.41236
	19764	0.565518	19764	0.550341	19764	0.170469				19764	0.968192	19764	0.413175	19764	0.40035
	19765	0.984039	19765	1.06759	19765	0.211078				19765	0.923662	19765	0.476628	19765	0.381706
	19766	1.63662	19766	1.96958	19766	0.252092				19766	0.81308	19766	0.533768	19766	0.353792
	19767	2.40115	19767	3.14586	19767	0.281367				19767	0.684741	19767	0.588222	19767	0.319341
	19768	2.91122	19768	4.0518	19768	0.309991				19768	0.592267	19768	0.647244	19768	0.286539
	19769	2.8136	19769	4.05671	19769	0.347717				19769	0.553979	19769	0.701437	19769	0.265162
	19770	2.16857	19770	3.16359	19770	0.370566				19770	0.536651	19770	0.720711	19770	0.266005
	19771	1.38361	19771	2.00068	19771	0.351538				19771	0.514632	19771	0.700883	19771	0.297253
	19772	0.781998	19772	1.10418	19772	0.305818				19772	0.500075	19772	0.651595	19772	0.342981
	19773	0.426198	19773	0.584265	19773	0.271419				19773	0.498387	19773	0.557277	19773	0.36927
	19774	0.243463	19774	0.325798	19774	0.260413				19774	0.481693	19774	0.426722	19774	0.369512
	19775	0.15523	19775	0.205737	19775	0.253569				19775	0.42055	19775	0.311388	19775	0.368508
	19776	0.113856	19776	0.152067	19776	0.229913				19776	0.318735	19776	0.241607	19776	0.376254
	19777	0.0958179	19777	0.130505	19777	0.187428				19777	0.20853	19777	0.210612	19777	0.386145
	19778	0.0902656	19778	0.125273	19778	0.145334				19778	0.122935	19778	0.207785	19778	0.418727
	19779	0.0921896	19779	0.128102	19779	0.128576				19779	0.0745279	19779	0.224639	19779	0.498566
	19780	0.0992018	19780	0.1336	19780	0.147286				19780	0.0551941	19780	0.239071	19780	0.579056
	19781	0.10997	19781	0.138191	19781	0.195667				19781	0.0534733	19781	0.224282	19781	0.589465
	19782	0.123077	19782	0.140448	19782	0.259468				19782	0.0664918	19782	0.17554	19782	0.540077
	19783	0.135974	19783	0.140906	19783	0.3163				19783	0.0930093	19783	0.112464	19783	0.481262
	19784	0.144697	19784	0.140822	19784	0.351693				19784	0.121237	19784	0.0602347	19784	0.436312
	19785	0.145341	19785	0.140761	19785	0.372923				19785	0.131255	19785	0.0308452	19785	0.409481
	19786	0.136835	19786	0.140065	19786	0.388008				19786	0.114831	19786	0.0193188	19786	0.380967
	19787	0.122211	19787	0.13756	19787	0.390996				19787	0.0871359	19787	0.0172165	19787	0.321613
	19788	0.106634	19788	0.13298	19788	0.371352				19788	0.0684369	19788	0.0216485	19788	0.236745
	19789	0.0943212	19789	0.127865	19789	0.325093				19789	0.062788	19789	0.032794	19789	0.158486
	19790	0.0871838	19790	0.125074	19790	0.26582				19790	0.0632114	19790	0.051064	19790	0.107942
	19791	0.085293	19791	0.12758	19791	0.216443				19791	0.0659012	19791	0.0765456	19791	0.0887884
	19792	0.0877864	19792	0.137643	19792	0.182082				19792	0.072022	19792	0.104538	19792	0.0998007
	19793	0.0935452	19793	0.156398	19793	0.151778				19793	0.0848145	19793	0.124204	19793	0.141593
	19794	0.101733	19794	0.183189	19794	0.121184				19794	0.110741	19794	0.128301	19794	0.214595
	19795	0.112182	19795	0.214509	19795	0.0935915				19795	0.158214	19795	0.118023	19795	0.307222
	19796	0.125277	19796	0.243525	19796	0.0740366				19796	0.233698	19796	0.100331	19796	0.389155
	19797	0.141127	19797	0.261733	19797	0.0710315				19797	0.334071	19797	0.0878317	19797	0.422102
	19798	0.158247	19798	0.262999	19798	0.0908196				19798	0.43847	19798	0.0944153	19798	0.38225
	19799	0.172501	19799	0.24747	19799	0.123008				19799	0.51796	19799	0.126421	19799	0.287713
	19800	0.17772	19800	0.221708	19800	0.143391				19800	0.55477	19800	0.178916	19800	0.190776
	19801	0.169046	19801	0.194623	19801	0.142813				19801	0.537018	19801	0.234898	19801	0.125441
	19802	0.147102	19802	0.172886	19802	0.133156				19802	0.451232	19802	0.264528	19802	0.0892719
	19803	0.118447	19803	0.159013	19803	0.122446				19803	0.318333	19803	0.244859	19803	0.0724352
	19804	0.0910786	19804	0.151779	19804	0.109895				19804	0.197286	19804	0.187718	19804	0.0707448
	19805	0.0697306	19805	0.147209	19805	0.0962991				19805	0.120979	19805	0.126473	19805	0.0795501
	19806	0.055017	19806	0.139899	19806	0.0833114				19806	0.0785932	19806	0.082005	19806	0.0942015
	19807	0.0452213	19807	0.125544	19807	0.0699783				19807	0.0537925	19807	0.0558639	19807	0.112343
	19808	0.0380963	19808	0.103879	19808	0.0558217				19808	0.0406007	19808	0.0418035	19808	0.129538
	19809	0.0319046	19809	0.079059	19809	0.0445698				19809	0.0359771	19809	0.0341298	19809	0.136695
	19810	0.0259455	19810	0.0565256	19810	0.0414266				19810	0.0355157	19810	0.0304251	19810	0.128223
	19811	0.020492	19811	0.0395665	19811	0.0481582				19811	0.0356203	19811	0.0305439	19811	0.109741
	19812	0.0161436	19812	0.0285724	19812	0.0598173				19812	0.0348552	19812	0.033277	19812	0.0918235
	19813	0.0132167	19813	0.0223733	19813	0.065391				19813	0.0322317	19813	0.034786	19813	0.0795882
	19814	0.0116481	19814	0.0196338	19814	0.0589719				19814	0.0281392	19814	0.032751	19814	0.0734461
	19815	0.0112061	19815	0.0194622	19815	0.0465976				19815	0.0260845	19815	0.029449	19815	0.0730072
	19816	0.0116822	19816	0.0214498	19816	0.0368096				19816	0.0295554	19816	0.0276858	19816	0.0741922
	19817	0.0130142	19817	0.0254892	19817	0.0341687				19817	0.0397623	19817	0.0288498	19817	0.0723445
	19818	0.0154286	19818	0.031531	19818	0.0410556				19818	0.057134	19818	0.0353634	19818	0.0710002
	19819	0.0196437	19819	0.0393572	19819	0.0608865				19819	0.0840827	19819	0.05215	19819	0.0792933
	19820	0.0271127	19820	0.0484925	19820	0.101004				19820	0.124468	19820	0.0870921	19820	0.0996672
	19821	0.0402062	19821	0.0583864	19821	0.163567				19821	0.175883	19821	0.145082	19821	0.12319
	19822	0.0619082	19822	0.0688136	19822	0.228598				19822	0.226512	19822	0.217998	19822	0.139749
	19823	0.0943225	19823	0.080198	19823	0.258064				19823	0.263526	19823	0.29006	19823	0.146894
	19824	0.136254	19824	0.0935749	19824	0.228036				19824	0.279525	19824	0.350417	19824	0.145956
	19825	0.182095	19825	0.110152	19825	0.157144				19825	0.275252	19825	0.395284	19825	0.137411
	19826	0.223641	19826	0.130617	19826	0.0894709				19826	0.257773	19826	0.42192	19826	0.122586
	19827	0.253111	19827	0.15439	19827	0.0501581				19827	0.227964	19827	0.411849	19827	0.10799
	19828	0.265323	19828	0.179201	19828	0.0384554				19828	0.18455	19828	0.344017	19828	0.110081
	19829	0.259275	19829	0.201473	19829	0.0504121				19829	0.139678	19829	0.238061	19829	0.148232
	19830	0.238852	19830	0.21769	19830	0.0848365				19830	0.110127	19830	0.144025	19830	0.217512
	19831	0.211141	19831	0.226101	19831	0.133721				19831	0.103625	19831	0.0914606	19831	0.280562
	19832	0.1829	19832	0.227613	19832	0.182775				19832	0.116749	19832	0.074211	19832	0.310867
	19833	0.158039	19833	0.225209	19833	0.222693				19833	0.133737	19833	0.0707818	19833	0.316992
	19834	0.137553	19834	0.222328	19834	0.243009				19834	0.133611	19834	0.0638968	19834	0.305128
	19835	0.120963	19835	0.221269	19835	0.228394				19835	0.111004	19835	0.0512274	19835	0.269159
	19836	0.107751	19836	0.222295	19836	0.181961				19836	0.0805526	19836	0.0426242	19836	0.221205
	19837	0.0979609	19837	0.223511	19837	0.127416				19837	0.0548244	19837	0.0436142	19837	0.187314
	19838	0.0919208	19838	0.221549	19838	0.084571				19838	0.0364182	19838	0.0493557	19838	0.189168
	19839	0.0895587	19839	0.213168	19839	0.0592798				19839	0.0262232	19839	0.0534389	19839	0.241429
	19840	0.0897696	19840	0.197234	19840	0.0469066				19840	0.0237772	19840	0.0555937	19840	0.337435
	19841	0.090117	19841	0.175604	19841	0.0402425				19841	0.0265567	19841	0.0625336	19841	0.441472
	19842	0.0873855	19842	0.151946	19842	0.0357747				19842	0.0328392	19842	0.0819314	19842	0.518113
	19843	0.0793599	19843	0.129497	19843	0.0327368				19843	0.0419658	19843	0.113766	19843	0.561728
	19844	0.0666724	19844	0.109724	19844	0.0311107				19844	0.0511018	19844	0.14782	19844	0.581951
	19845	0.0525569	19845	0.0925941	19845	0.0317469				19845	0.0559421	19845	0.1693	19845	0.567602
	19846	0.0405269	19846	0.0776858	19846	0.0365011				19846	0.0578319	19846	0.167577	19846	0.496023
	19847	0.0325165	19847	0.0650339	19847	0.0475373				19847	0.0633875	19847	0.14308	19847	0.382306
	19848	0.0289627	19848	0.0551576	19848	0.0663473				19848	0.0745929	19848	0.107077	19848	0.280738
	19849	0.0299476	19849	0.0485622	19849	0.0928939				19849	0.0864225	19849	0.0742529	19849	0.234804
	19850	0.0361804	19850	0.0453771	19850	0.120817				19850	0.0922598	19850	0.0534866	19850	0.24506
	19851	0.0493328	19851	0.0453277	19851	0.135868				19851	0.0892694	19851	0.0450776	19851	0.285984
	19852	0.0712854	19852	0.0477937	19852	0.132704				19852	0.0826953	19852	0.0465975	19852	0.355882
	19853	0.101545	19853	0.0518475	19853	0.122085				19853	0.0802335	19853	0.0551201	19853	0.474099
	19854	0.133645	19854	0.0564873	19854	0.11171				19854	0.0829198	19854	0.0645115	19854	0.618157
	19855	0.155299	19855	0.0611337	19855	0.102009				19855	0.0888651	19855	0.0705957	19855	0.727974
	19856	0.156391	19856	0.0659031	19856	0.0976939				19856	0.101731	19856	0.0778011	19856	0.758923
	19857	0.137946	19857	0.0711488	19857	0.104016				19857	0.132157	19857	0.0934877	19857	0.708446
	19858	0.110602	19858	0.0764801	19858	0.115137				19858	0.19049	19858	0.118739	19858	0.624407
	19859	0.0850968	19859	0.0800755	19859	0.12013				19859	0.27677	19859	0.151949	19859	0.579839
	19860	0.0664874	19860	0.0792957	19860	0.121996				19860	0.369304	19860	0.194951	19860	0.6328
	19861	0.0550373	19861	0.0727844	19861	0.132053				19861	0.42047	19861	0.24474	19861	0.785306
	19862	0.0490674	19862	0.0620726	19862	0.150129				19862	0.404056	19862	0.294009	19862	1.0134
	19863	0.0466406	19863	0.0505094	19863	0.168283				19863	0.356076	19863	0.339957	19863	1.34292
	19864	0.0460916	19864	0.040809	19864	0.179048				19864	0.324241	19864	0.381806	19864	1.74394
	19865	0.0462213	19865	0.0339515	19865	0.173197				19865	0.322433	19865	0.426203	19865	2.01577
	19866	0.0464431	19866	0.0297007	19866	0.148199				19866	0.34086	19866	0.466211	19866	1.93924
	19867	0.0466831	19867	0.0274506	19867	0.119842				19867	0.364596	19867	0.461006	19867	1.51288
	19868	0.0469972	19868	0.0267216	19868	0.112686				19868	0.391437	19868	0.394849	19868	0.988518
	19869	0.047266	19869	0.0273366	19869	0.135194				19869	0.417758	19869	0.305338	19869	0.608381
	19870	0.0472995	19870	0.0294376	19870	0.168407				19870	0.428368	19870	0.230824	19870	0.400029
	19871	0.0472393	19871	0.033434	19871	0.187596				19871	0.429406	19871	0.182348	19871	0.290718
	19872	0.0477659	19872	0.0398966	19872	0.191656				19872	0.435006	19872	0.152386	19872	0.238361
	19873	0.0498215	19873	0.0493198	19873	0.197944				19873	0.42294	19873	0.133803	19873	0.240432
	19874	0.0540795	19874	0.0616443	19874	0.211659				19874	0.368687	19874	0.132274	19874	0.327942
	19875	0.0604825	19875	0.0756188	19875	0.21576				19875	0.294996	19875	0.156747	19875	0.530527
	19876	0.0680534	19876	0.0885187	19876	0.195779				19876	0.247483	19876	0.209498	19876	0.781633
	19877	0.0752833	19877	0.0968885	19877	0.16095				19877	0.256356	19877	0.293177	19877	0.903234
	19878	0.0810853	19878	0.0981997	19878	0.134802				19878	0.323169	19878	0.429844	19878	0.799679
	19879	0.085459	19879	0.0922291	19879	0.138062				19879	0.412746	19879	0.660805	19879	0.5932
	19880	0.0891259	19880	0.0810599	19880	0.177275				19880	0.477662	19880	0.984022	19880	0.456309
	19881	0.0926098	19881	0.0678393	19881	0.232529				19881	0.509009	19881	1.30115	19881	0.429
	19882	0.0957737	19882	0.0553426	19882	0.263731				19882	0.526047	19882	1.45895	19882	0.446925
	19883	0.0982422	19883	0.0452356	19883	0.249846				19883	0.53225	19883	1.37158	19883	0.441915
	19884	0.100256	19884	0.0381758	19884	0.210598				19884	0.531668	19884	1.13699	19884	0.407914
	19885	0.103023	19885	0.0343432	19885	0.171058				19885	0.529114	19885	0.919423	19885	0.380428
	19886	0.10814	19886	0.0339956	19886	0.135194				19886	0.509639	19886	0.760277	19886	0.380559
	19887	0.116525	19887	0.0379214	19887	0.104644				19887	0.478951	19887	0.643619	19887	0.424009
	19888	0.127469	19888	0.0477651	19888	0.0858135				19888	0.483581	19888	0.586583	19888	0.523201
	19889	0.13827	19889	0.0658599	19889	0.0793348				19889	0.580996	19889	0.611554	19889	0.661112
	19890	0.145182	19890	0.093557	19890	0.0792729				19890	0.773473	19890	0.696373	19890	0.793297
	19891	0.145793	19891	0.127729	19891	0.0790364				19891	0.954507	19891	0.745282	19891	0.871241
	19892	0.14102	19892	0.159182	19892	0.0765062				19892	1.00869	19892	0.675932	19892	0.858762
	19893	0.134597	19893	0.178343	19893	0.071985				19893	0.934872	19893	0.520346	19893	0.73554
	19894	0.130725	19894	0.183641	19894	0.0663041				19894	0.802226	19894	0.374192	19894	0.538596
	19895	0.132203	19895	0.181652	19895	0.0653006				19895	0.65978	19895	0.294912	19895	0.369492
	19896	0.139919	19896	0.180191	19896	0.0800346				19896	0.528406	19896	0.290892	19896	0.305742
	19897	0.153001	19897	0.183491	19897	0.119961				19897	0.436208	19897	0.372477	19897	0.34975
	19898	0.169244	19898	0.191952	19898	0.188361				19898	0.406306	19898	0.557471	19898	0.449117
	19899	0.1861	19899	0.203972	19899	0.290224				19899	0.414939	19899	0.806285	19899	0.537359
	19900	0.202085	19900	0.217967	19900	0.449787				19900	0.424771	19900	1.00575	19900	0.60249
	19901	0.217628	19901	0.233551	19901	0.686042				19901	0.444687	19901	1.06093	19901	0.696335
	19902	0.234581	19902	0.251413	19902	0.941842				19902	0.507265	19902	0.986828	19902	0.840921
	19903	0.254545	19903	0.272462	19903	1.10314				19903	0.614244	19903	0.881727	19903	0.997781
	19904	0.276622	19904	0.297054	19904	1.11114				19904	0.721343	19904	0.800226	19904	1.13358
	19905	0.295621	19905	0.324335	19905	1.00794				19905	0.780707	19905	0.719992	19905	1.26213
	19906	0.302902	19906	0.351298	19906	0.874378				19906	0.790561	19906	0.625513	19906	1.42383
	19907	0.291761	19907	0.372062	19907	0.748015				19907	0.759143	19907	0.533159	19907	1.59656
	19908	0.263972	19908	0.379274	19908	0.634154				19908	0.674027	19908	0.467598	19908	1.66759
	19909	0.229785	19909	0.36864	19909	0.544424				19909	0.56378	19909	0.459831	19909	1.55874
	19910	0.200808	19910	0.343399	19910	0.467934				19910	0.514698	19910	0.554389	19910	1.31223
	19911	0.184099	19911	0.313614	19911	0.371766				19911	0.588497	19911	0.794824	19911	1.03764
	19912	0.18188	19912	0.290651	19912	0.25806				19912	0.779511	19912	1.17515	19912	0.844902
	19913	0.193748	19913	0.282617	19913	0.168492				19913	1.06141	19913	1.62502	19913	0.804915
	19914	0.218143	19914	0.293653	19914	0.128583				19914	1.40478	19914	2.05207	19914	0.930204
	19915	0.252949	19915	0.32486	19915	0.13222				19915	1.75567	19915	2.41052	19915	1.21328
	19916	0.296256	19916	0.374212	19916	0.168113				19916	2.07671	19916	2.75763	19916	1.6389
	19917	0.347066	19917	0.435569	19917	0.216463				19917	2.35062	19917	3.14232	19917	2.07272
	19918	0.404585	19918	0.499141	19918	0.24235				19918	2.52595	19918	3.43427	19918	2.28669
	19919	0.465541	19919	0.554806	19919	0.230773				19919	2.55917	19919	3.43226	19919	2.20954
	19920	0.521481	19920	0.595799	19920	0.20304				19920	2.47135	19920	3.10712	19920	1.94296
	19921	0.559883	19921	0.618758	19921	0.183863				19921	2.34725	19921	2.64225	19921	1.58163
	19922	0.571039	19922	0.620285	19922	0.177008				19922	2.2729	19922	2.23238	19922	1.21226
	19923	0.555724	19923	0.594578	19923	0.172986				19923	2.18948	19923	1.88054	19923	0.922266
	19924	0.52538	19924	0.536065	19924	0.169835				19924	1.95021	19924	1.51369	19924	0.723134
	19925	0.494264	19925	0.445999	19925	0.178205				19925	1.57635	19925	1.17467	19925	0.576133
	19926	0.471216	19926	0.336885	19926	0.199897				19926	1.20597	19926	0.915697	19926	0.466089
	19927	0.455994	19927	0.228971	19927	0.220927				19927	0.887246	19927	0.699204	19927	0.407136
	19928	0.43973	19928	0.140415	19928	0.234985				19928	0.62993	19928	0.503769	19928	0.422816
	19929	0.40944	19929	0.0792331	19929	0.253508				19929	0.455745	19929	0.354759	19929	0.516935
	19930	0.357438	19930	0.0429221	19930	0.287518				19930	0.336293	19930	0.254396	19930	0.631127
	19931	0.2896	19931	0.0238683	19931	0.331409				19931	0.231811	19931	0.192498	19931	0.670899
	19932	0.221911	19932	0.0147808	19932	0.362781				19932	0.149098	19932	0.187156	19932	0.609724
	19933	0.167966	19933	0.0109313	19933	0.35356				19933	0.104574	19933	0.255304	19933	0.510695
	19934	0.131959	19934	0.00992336	19934	0.301722				19934	0.0898669	19934	0.37509	19934	0.442765
	19935	0.111209	19935	0.0107636	19935	0.241816				19935	0.0859362	19935	0.497131	19935	0.432927
	19936	0.100976	19936	0.0131207	19936	0.198485				19936	0.0800669	19936	0.567081	19936	0.479247
	19937	0.0969728	19937	0.0169393	19937	0.166472				19937	0.0712904	19937	0.554464	19937	0.583921
	19938	0.0961255	19938	0.0224075	19938	0.140942				19938	0.0658865	19938	0.481221	19938	0.752764
	19939	0.0968441	19939	0.0301459	19939	0.131102				19939	0.068755	19939	0.396706	19939	0.956969
	19940	0.0989686	19940	0.0412761	19940	0.152982				19940	0.0794071	19940	0.335595	19940	1.13468
	19941	0.10317	19941	0.0570262	19941	0.216068				19941	0.091331	19941	0.310495	19941	1.21818
	19942	0.110012	19942	0.0777158	19942	0.302203				19942	0.0958244	19942	0.315638	19942	1.17157
	19943	0.119145	19943	0.101502	19943	0.36487				19943	0.0906666	19943	0.335388	19943	1.0311
	19944	0.129047	19944	0.124224	19944	0.373394				19944	0.0835913	19944	0.361502	19944	0.878653
	19945	0.137739	19945	0.141497	19945	0.341153				19945	0.0858373	19945	0.393094	19945	0.778919
	19946	0.144239	19946	0.151832	19946	0.29101				19946	0.104765	19946	0.418818	19946	0.742899
	19947	0.1495	19947	0.157834	19947	0.235379				19947	0.145596	19947	0.4218	19947	0.756957
	19948	0.155791	19948	0.164622	19948	0.191252				19948	0.217897	19948	0.410053	19948	0.838183
	19949	0.165046	19949	0.177317	19949	0.168795				19949	0.327905	19949	0.417417	19949	0.996606
	19950	0.177353	19950	0.199041	19950	0.157975				19950	0.453297	19950	0.454026	19950	1.16887
	19951	0.190232	19951	0.228778	19951	0.146506				19951	0.550304	19951	0.482233	19951	1.27985
	19952	0.199178	19952	0.258844	19952	0.13472				19952	0.610893	19952	0.472585	19952	1.3512
	19953	0.199749	19953	0.275451	19953	0.129715				19953	0.670325	19953	0.44634	19953	1.4685
	19954	0.190186	19954	0.267044	19954	0.137191				19954	0.736622	19954	0.425405	19954	1.62546
	19955	0.172373	19955	0.234963	19955	0.158465				19955	0.764734	19955	0.392189	19955	1.70012
	19956	0.150274	19956	0.192639	19956	0.189313				19956	0.719649	19956	0.334971	19956	1.65047
	19957	0.12745	19957	0.153762	19957	0.220455				19957	0.62791	19957	0.279369	19957	1.55065
	19958	0.105802	19958	0.124264	19958	0.245511				19958	0.543628	19958	0.252858	19958	1.41129
	19959	0.0859811	19959	0.103322	19959	0.277052				19959	0.489061	19959	0.256864	19959	1.21833
	19960	0.0683885	19960	0.0875016	19960	0.340023				19960	0.449641	19960	0.276059	19960	1.0766
	19961	0.0536058	19961	0.0737464	19961	0.433516				19961	0.407085	19961	0.294384	19961	1.1277
	19962	0.0420497	19962	0.0606896	19962	0.511824				19962	0.358007	19962	0.304956	19962	1.41772
	19963	0.0335609	19963	0.0485496	19963	0.51786				19963	0.306232	19963	0.308879	19963	1.85242
	19964	0.0274691	19964	0.0381612	19964	0.442508				19964	0.256019	19964	0.306579	19964	2.18774
	19965	0.0229859	19965	0.0301156	19965	0.33729				19965	0.208431	19965	0.289582	19965	2.18291
	19966	0.0195676	19966	0.0245192	19966	0.258988				19966	0.158094	19966	0.245306	19966	1.86023
	19967	0.0170459	19967	0.0211705	19967	0.228618				19967	0.105899	19967	0.180963	19967	1.45986
	19968	0.0155206	19968	0.0198088	19968	0.240393				19968	0.0639466	19968	0.125893	19968	1.15007
	19969	0.0151798	19969	0.0202756	19969	0.274315				19969	0.0389118	19969	0.100466	19969	0.934528
	19970	0.0162023	19970	0.0225732	19970	0.300941				19970	0.0255133	19970	0.102463	19970	0.753589
	19971	0.0186993	19971	0.0268403	19971	0.303478				19971	0.0175122	19971	0.121289	19971	0.595099
	19972	0.0225503	19972	0.0332716	19972	0.292153				19972	0.013848	19972	0.14691	19972	0.507901
	19973	0.0271508	19973	0.0420239	19973	0.284373				19973	0.014617	19973	0.167819	19973	0.515848
	19974	0.0313959	19974	0.0531429	19974	0.285236				19974	0.0171891	19974	0.170997	19974	0.570461
	19975	0.0341801	19975	0.0664521	19975	0.291754				19975	0.0176879	19975	0.151203	19975	0.599504
	19976	0.0350625	19976	0.0812369	19976	0.311309				19976	0.0154073	19976	0.120418	19976	0.59392
	19977	0.0344193	19977	0.0957672	19977	0.358325				19977	0.0131468	19977	0.0958102	19977	0.603394
	19978	0.0330584	19978	0.107349	19978	0.424259				19978	0.0137502	19978	0.0831208	19978	0.65125
	19979	0.0318205	19979	0.11377	19979	0.473561				19979	0.0188722	19979	0.079802	19979	0.708257
	19980	0.0314549	19980	0.115411	19980	0.471069				19980	0.0283457	19980	0.0818211	19980	0.720578
	19981	0.0326921	19981	0.115651	19981	0.4139				19981	0.0395733	19981	0.0856114	19981	0.654621
	19982	0.0363948	19982	0.118998	19982	0.340308				19982	0.0506091	19982	0.0894576	19982	0.53004
	19983	0.0437549	19983	0.129023	19983	0.291902				19983	0.0636025	19983	0.0939955	19983	0.394554
	19984	0.0565271	19984	0.147305	19984	0.27902				19984	0.0839423	19984	0.105383	19984	0.293677
	19985	0.0772705	19985	0.172855	19985	0.284038				19985	0.113827	19985	0.134554	19985	0.259374
	19986	0.109503	19986	0.202139	19986	0.282374				19986	0.148351	19986	0.191224	19986	0.289015
	19987	0.157398	19987	0.230646	19987	0.273564				19987	0.189089	19987	0.290312	19987	0.355538
	19988	0.224024	19988	0.25515	19988	0.282336				19988	0.254559	19988	0.462824	19988	0.441757
	19989	0.306956	19989	0.274212	19989	0.317531				19989	0.355038	19989	0.732481	19989	0.529898
	19990	0.392784	19990	0.286803	19990	0.351217				19990	0.465311	19990	1.05135	19990	0.589238
	19991	0.457659	19991	0.291666	19991	0.351627				19991	0.547617	19991	1.28207	19991	0.622451
	19992	0.480034	19992	0.288881	19992	0.329137				19992	0.583601	19992	1.3102	19992	0.68611
	19993	0.456671	19993	0.281826	19993	0.324483				19993	0.567782	19993	1.14899	19993	0.83396
	19994	0.404139	19994	0.276904	19994	0.357391				19994	0.51651	19994	0.898574	19994	1.0681
[truncated: 5,006 more rows]

## Sheet: 2e
LUV Permeabilization
Fig. 2e
	Raw RFU
		IAA-treated BAX-WT + BIM [2.5μM]
		2t16 50μM		2t16 33μM		2t16 22μM		2t16 15μM		2t16 10μM		2t16 6.6μM		2t16 0μM		1% CHAPS
	Time (min)	Mean	SEM	Mean	SEM	Mean	SEM	Mean	SEM	Mean	SEM	Mean	SEM	Mean	SEM	Mean	SEM
	0	1509	20.502	1464.67	18.4059	1348.33	45.4985	1336	37.581	1431.67	60.6227	1377.33	9.17121	1310	29.0517	6419	184.46
	0.918367	1510	30	1443	10.5987	1295	21	1339.33	43.9179	1404	36.6788	1395	18.8237	1338.33	8.00694	6385	150.742
	1.83673	1511	15	1430.67	22.9298	1311.5	3.5	1340	17.0392	1408.33	16.5965	1386.33	20.7873	1320	36.2951	6406.33	212.682
	2.7551	1543	52	1443	25.3246	1396.5	33.5	1384.33	16.3333	1409.33	21.7281	1420.67	41.2809	1350.33	31.6667	6420	238.048
	3.67347	1566	49	1459.33	20.3415	1400.5	29.5	1440	37.4344	1420.33	14.7686	1389.67	22.5561	1351.33	59.2518	6380	205.69
	4.59184	1590.5	73.5	1478	15.308	1438	48	1412	24.7857	1400.33	12.3873	1376	15.9478	1357.33	18.415	6297.33	196.656
	5.5102	1650	31	1556	29.1947	1417	2	1443.67	60.8011	1453	26.727	1415.33	10.9899	1351.67	30.6068	6283	173.865
	6.42857	1698	64	1558	21.8251	1485.5	23.5	1474	35.7258	1441.67	30.8185	1420	30.0888	1375	40.5832	6263.33	159.693
	7.34694	1729	44	1596.33	16.8556	1454	1	1490.33	32.4465	1473.33	31.0609	1447	15.0444	1376	37.5544	6241	184.733
	8.26531	1815.5	67.5	1638.33	20.1025	1491.5	18.5	1492	39.8288	1472.33	32.2972	1457.67	8.81917	1397.33	41.1353	6132	171.249
	9.18367	1890.5	51.5	1711.67	18.0031	1520.5	2.5	1534.67	20.955	1543.33	33.3283	1495.67	25.208	1424.33	34.9396	6184.33	213.705
	10.102	1970	70	1770	49.3187	1611.5	17.5	1581.67	41.3374	1538	28.0535	1528	16.2583	1460.67	9.38675	6135.67	156.42
	11.0204	2038	54	1801.33	17.2272	1668	6	1598.33	33.627	1573	59.0113	1585	28.9194	1505	43.5584	6170.67	164.876
	11.9388	2160	109	1866.67	27.8109	1670.5	75.5	1642.33	68.2162	1615.33	48.7214	1617.33	21.489	1538	33.9559	6164.33	164.787
	12.8571	2252	115	1971	45.0777	1732	92	1720.33	46.5272	1655.67	37.8785	1648.67	44.4272	1539.33	8.76229	6158.33	201.306
	13.7755	2315.5	126.5	2101.33	41.2526	1830	18	1756	76.6225	1690.33	37.7109	1676	21.1266	1618.33	16.1898	6155.33	161.262
	14.6939	2458	149	2155.33	23.4829	1864.5	84.5	1822	68.391	1767	59.4755	1742.33	21.9494	1638.33	39.2612	6062	189.642
	15.6122	2567.5	126.5	2227.33	32.3745	1916	66	1883	69.7161	1795	89.2711	1781	34.4867	1665.33	41.7027	6059	168.968
	16.5306	2752.5	91.5	2349.33	52.0299	1979	20	1938.67	79.1967	1868	62.8198	1835.33	33.7754	1720.33	33.2482	6077.33	161.676
	17.449	2852.5	118.5	2424.67	29.3504	2075.5	111.5	2024.33	105.289	1901	53.1131	1876.33	38.8044	1740.67	73.994	6103.33	181.678
	18.3673	3005.5	98.5	2498	30.0721	2151.5	73.5	2086.33	96.0908	1971.67	78.8296	2015.33	24.6329	1804.33	41.5625	6080.67	122.42
	19.2857	3108.5	122.5	2633	53.1445	2209	117	2158.33	87.4154	2029	74.144	2037	34.4287	1839	35.949	6056	117.32
	20.2041	3251.5	97.5	2741.67	61.4284	2269.5	108.5	2236.67	115.868	2069.67	80.6398	2051	52.6023	1863.67	31.466	6023	91.6206
	21.1224	3399	175	2801.67	62.656	2332	42	2242.33	102.314	2157.33	93.6827	2109.67	51.531	1942	34.8281	6042.33	178.349
	22.0408	3537.5	126.5	2926.67	63.5094	2429	105	2276.33	85.5752	2188.33	76.8122	2180.67	24.4563	1993.67	41.9537	6052.67	179.589
	22.9592	3634	65	3017	52.0032	2505	60	2393.67	99.3551	2290.33	79.8756	2205.33	37.1184	2025.33	29.1909	5984	133.927
	23.8776	3752	104	3116.33	20.8513	2561	99	2419.33	91.45	2322.33	86.6128	2280	46.0036	2079.67	35.1014	6028	164.009
	24.7959	3834.5	90.5	3140.33	35.8438	2661.5	60.5	2450.33	100.333	2343.67	71.7434	2327.33	40.0514	2121.33	58.4019	5932.33	211.662
	25.7143	3923	165	3296	42.0991	2712	86	2515.33	96.7304	2417	102.781	2350.33	36.3058	2205.33	40.1428	5995.67	159.371
	26.6327	4017	135	3332.33	88.4125	2769	97	2574.33	91.8138	2476.33	79.4362	2378	12.741	2220	46.1988	5993.67	100.708
	27.551	4086	74	3413.67	36.6712	2807.5	68.5	2607	107.039	2501.67	77.8489	2412	34.0196	2244.33	20.7873	5918.67	235.345
	28.4694	4162.5	130.5	3508.33	46.0591	2882.5	50.5	2669.67	84.3037	2511.33	66.799	2488.67	63.5514	2275.33	47.1887	6025.33	205.317
	29.3878	4262	148	3606.67	71.097	2979	67	2748.67	127.091	2585	78.6914	2501	41.328	2351	64.5084	5942.67	171.068
	30.3061	4218	71	3684	70.3586	2977.5	125.5	2751	112.758	2637.67	112.844	2530.67	48.5295	2289.67	29.8459	5972	152.45
	31.2245	4346.5	123.5	3763	68.6319	3009.5	131.5	2867.67	114.607	2660.33	46.0483	2579.33	4.33333	2345.33	48.841	5942.33	184.134
	32.1429	4443	175	3842.33	87.9419	3122	169	2880.33	111.926	2698.67	95.3456	2596.33	47.9073	2399.33	28.6026	5949.33	166.923
	33.0612	4476.5	227.5	3838	82.2861	3186.5	40.5	2868.67	95.055	2699.33	69.8602	2640.33	66.2177	2418.33	48.3609	5947.67	135.815
	33.9796	4523	120	3919.33	51.5407	3235	135	2934	105.396	2769.33	82.8982	2710.67	41.3938	2404.67	78.4694	5901	189.252
	34.898	4540	115	3930	53.6936	3290	65	2989.33	140.667	2791	70.8684	2671.33	23.6948	2435	56.9561	5926.33	149.827
	35.8163	4611	153	4036.67	72.4461	3278	143	3039	125.954	2838	35.9305	2703.33	52.4479	2487.67	82.1428	5892	156.711
	36.7347	4731	140	4146	44.5421	3320.5	91.5	3035.67	128.427	2838.33	50.9782	2741	31.3422	2492.33	78.2567	5896	142.36
	37.6531	4727.5	101.5	4138.33	67.8167	3361	79	3093	107.435	2842.67	93.6827	2762	47.1204	2489	75.0355	5958.67	196.466
	38.5714	4746.5	123.5	4203.67	112.197	3414.5	102.5	3123	128.161	2881.33	91.7194	2766	51.1892	2554.67	84.0522	5887.67	157.195
	39.4898	4784.5	113.5	4219	69.8307	3432	110	3103.67	123.733	2894.33	85.655	2801.67	24.3607	2562	54.9029	5923.67	145.301
	40.4082	4685	83	4276.67	69.189	3448	165	3174.67	104.381	2964.33	86.8741	2787	52.2047	2591.67	55.8937	5878.33	174.715
	41.3265	4727	86	4319.67	74.7492	3480.5	80.5	3185	124.857	3035	87.5043	2816.67	41.9298	2609.67	64.0971	5899.67	165.671
	42.2449	4820	87	4375	71.9236	3560.5	152.5	3244.33	96.9026	2995.67	100.476	2860	52.8488	2617.33	74.9096	5847	200.726
	43.1633	4699	94	4374.67	32.936	3569.5	100.5	3247	101.5	3012.67	72.3195	2909.67	54.1428	2599	66.6808	5902.33	166.345
	44.0816	4793	31	4438	73.0502	3593	50	3256.33	88.6309	3034.33	60.7737	2932	63.2376	2653.67	42.0568	5940	141.446
	45	4713	141	4459.67	49.2014	3677.5	128.5	3281.67	117.502	3067.67	74.1178	2933.67	39.7171	2638.67	71.662	5883.33	164.916
	45.9184	4657	103	4550.67	71.6038	3685	181	3360	146.429	3064.67	65.1008	2973.33	72.476	2691.33	84.0046	5891	166.74
	46.8367	4728.5	113.5	4480.67	52.0139	3711.5	91.5	3327	129.067	3099.33	83.1491	2962	55.0485	2783.33	128.977	5874.33	181.145
	47.7551	4796	85	4495	37.9868	3742.5	201.5	3374.33	131.955	3101	61.3297	2983.33	34.3333	2801.33	136.005	5981.33	204.93
	48.6735	4811.5	141.5	4540.67	39.6246	3717.5	163.5	3484.67	116.811	3131.67	73.8835	3067.33	63.7085	2818.33	117.689	5868.67	149.736
	49.5918	4809	71	4520	40.4269	3838	140	3436.67	123.193	3144	73.6569	3059.33	46.5916	2787	119.039	5821.67	127.81
	50.5102	4752	109	4559.33	24.835	3888	137	3489.33	130.195	3151.67	77.342	3075.33	48.7522	2839	101.081	5930	151.433
	51.4286	4705	88	4619	32.6956	3882	137	3499	138.897	3198.67	69.8435	3069	53.563	2827.67	105.903	5889	188.768
	52.3469	4747.5	110.5	4605.33	46.7808	4003.5	148.5	3512.33	138.302	3237.67	95.6562	3054	32.4191	2852	98.3328	5873	175.047
	53.2653	4758	133	4568.67	15.9618	3919.5	226.5	3533.33	108.585	3234	63.54	3105.33	55.1493	2830.33	116.627	5849	146.073
	54.1837	4665	167	4621.67	15.592	3968	174	3493.33	122.901	3260	110.351	3113.67	52.9539	2846.33	89.2979	5832	172.793
	55.102	4733.5	88.5	4653.67	41.3212	3986.5	163.5	3507.33	125.632	3236	74.0563	3116	56.5892	2843	132.1	5822.67	218.876
	56.0204	4773.5	133.5	4643	34.0196	3983	94	3578.33	101.221	3262	94.2143	3162	79.9521	2912.33	93.2422	5836	197.494
	56.9388	4791	24	4701.67	5.696	4055.5	119.5	3536.67	127.353	3338	70.1926	3143.67	52.362	2907.67	98.5517	5875	207.567
	57.8571	4816	136	4662.67	19.2209	4131	147	3613	118.896	3333.67	79.1714	3205	52.4595	2903.67	85.0379	5852.33	153.736
	58.7755	4809.5	144.5	4604	19.1398	4077	165	3624	116.22	3325	95.6155	3208.33	18.6577	2893.67	93.5634	5828.67	145.003
	59.6939	4850	35	4723.33	53.9918	4125.5	168.5	3651.33	132.57	3329	42.6732	3216	39.6274	2901.33	96.7993	5775	183.091
	60.6122	4873.5	108.5	4591.67	46.7559	4108.5	88.5	3707	93.9521	3394.67	94.3333	3206	44.5421	2951.33	98.7545	5808.33	127.269
	61.5306	4855	15	4631.67	60.4989	4156	139	3672.33	141.417	3332.33	79.2156	3250.67	39.7045	2921	72.473	5834.33	127.302
	62.449	4856	42	4654.67	70.3949	4146	139	3743	103.799	3424.67	75.1805	3215	29.0517	2951.67	106.718	5789.33	202.421
	63.3673	4826.5	73.5	4681	94.1187	4165.5	69.5	3739.67	111.272	3345.33	132.586	3231.33	96.758	2997.67	106.468	5803.33	120.184
	64.2857	4883	48	4659.67	47.754	4254	91	3733.67	144.13	3421.67	102.438	3254	65.0333	2954	115.191	5742.33	142.35
	65.2041	4882.5	25.5	4664.67	70.2527	4244.5	123.5	3781.33	111.956	3445.33	124.32	3305.67	81.9763	2979	136.825	5804	163.525
	66.1224	4848.5	110.5	4673	62.5327	4141.5	51.5	3829.67	144.218	3422.67	107.459	3277	99.5205	2981	100.321	5797.33	147.899
	67.0408	4860.5	66.5	4750.67	46.8413	4242	99	3790.33	167.262	3460.67	103.673	3319.67	100.493	3016.33	131.758	5806	150.94
	67.9592	4827.5	53.5	4718	50.0899	4254	94	3785	105.311	3467.33	102.307	3300	45.3689	2984	131.91	5794	113.531
	68.8776	4873.5	72.5	4728.67	75.1295	4277.5	134.5	3817	127.033	3477	101.681	3338	81.4637	3025	138.276	5749.33	179.118
	69.7959	4854	70	4696	24.4199	4241	62	3847.67	127.616	3450	116.432	3359	77.0216	2991.67	109.931	5779.33	161.482
	70.7143	4884.5	47.5	4723.67	85.6997	4326	111	3827.67	103.454	3483.33	146.756	3347	25.1064	3051.67	116.176	5752.67	138.215
	71.6327	4866.5	87.5	4776.33	81.538	4389.5	16.5	3914.67	123.797	3537.33	90.0636	3389.67	47.949	3076	147.615	5724	138.532
	72.551	4840	3	4746.33	72.0123	4321	108	3871.67	106.543	3487.33	74.5527	3402.33	71.2398	3082	143.151	5678	142.739
	73.4694	4864.5	58.5	4683	45.7056	4280	27	3871.33	138.865	3526.67	82.5274	3343	59.5427	3051.67	114.301	5750.67	137.606
	74.3878	4896	54	4658.67	63.834	4264	113	3852	134.577	3498	79.1033	3444.67	64.3359	3034.33	125.285	5783	179.347
	75.3061	4950.5	24.5	4628.33	56.6284	4375	74	3888	147.848	3577	89.8387	3444.67	58.3362	3095.67	157.931	5780	160.961
	76.2245	4872.5	11.5	4706.33	77.2881	4313	63	3914	143.816	3589	115.948	3430.33	67.7848	3081	128.339	5726.33	148.032
	77.1429	4913.5	8.5	4713.67	49.1404	4350	92	3921	132.308	3637	72.9932	3440	55.0545	3074.67	91.5721	5689.33	169.147
	78.0612	4882.5	29.5	4739.67	59.2743	4340.5	47.5	3952	175.092	3646.67	96.4267	3450.67	66.7891	3064.67	84.5899	5724.67	198.85
	78.9796	4933	91	4827.67	42.881	4354.5	128.5	3926.67	170.658	3598.33	134.246	3473.33	36.979	3094	127.953	5690.33	168.176
	79.898	4872.5	83.5	4756.33	25.9765	4375.5	151.5	3940.33	125.307	3619	81.4023	3422.33	49.5625	3091.33	132.264	5741.33	164.002
	80.8163	4831	39	4715	56.5892	4348	76	3936	136.39	3632	101.148	3446.67	58.919	3114	151.896	5707.67	135.574
	81.7347	4917	51	4736	35.5293	4398	65	3981.33	188.657	3613.33	94.7494	3489.67	55.9236	3070	126.633	5711.33	127.405
	82.6531	4877	34	4790.33	26.7353	4385.5	117.5	3967.67	101.476	3625.67	96.4302	3529	54.8118	3067	117.108	5669.67	180.885
	83.5714	4846	56	4787.67	68.1795	4416	34	3984.67	150.919	3641.33	52.3015	3542.33	16.2925	3095	93.8208	5738	150.932
	84.4898	4943.5	79.5	4779.67	62.1941	4398.5	107.5	3968	153.072	3607.67	56.7754	3544.67	62.336	3091.33	116.74	5729.33	159.33
	85.4082	4942	25	4736	97.6542	4401	136	3997	98.0833	3618	59.5063	3538.67	50.4953	3173	129.469	5654.67	149.873
	86.3265	4898.5	9.5	4707.33	27.205	4395.5	186.5	4012.33	127.821	3635	68.4398	3518.67	47.2382	3140	163.805	5767.67	157.338
	87.2449	4895	37	4730	34.6747	4390.5	103.5	3976.67	73.9129	3603.33	70.2432	3530.67	45.6995	3152.67	106.603	5669.33	168.987
	88.1633	4871	25	4767.33	34.8537	4329	183	3960.33	85.6511	3660	85.6757	3554.33	30.4759	3120.67	120.679	5755.33	138.495
	89.0816	4889.5	23.5	4753	46.1303	4439.5	142.5	3962	77.1125	3635.67	77.8125	3567.67	55.3785	3192.33	105.167	5744	172.123
	90	4866.5	62.5	4742	29.0517	4424.5	146.5	3937.67	58.4361	3646.33	63.2833	3556	23.1157	3155	95.3939	5693.67	143.961

## Sheet: 2f
LUV Permeabilization
Fig. 2f
	Normalized Endpoint Permeabilization (%)								Normalized Endpoint Permeabilization (%)
		IAA-treated BAX-WT								IAA-treated BAX-WT
		DMSO			BIM					DMSO		BIM
	2t16 (μM)	Replicate 1	Replicate 2	Replicate 3	Replicate 1	Replicate 2	Replicate 3		2t16 (μM)	Mean	SEM	Mean	SEM
	50	29.583	33.224			78.43	75.721		50	31.403	1.821	77.075	1.354
	33	15.786	18.44	14.536	75.634	73.814	73.684		33	16.254	1.151	74.377	0.63
	22	9.885	12.583	8.372		70.671	64.321		22	10.28	1.232	67.496	3.175
	15	6.924	4.95	5.301	58.08	58.34	54.418		15	5.725	0.608	56.946	1.266
	10	2.449	4.051	1.747	53.139	50.343	48.414		10	2.749	0.682	50.632	1.371
	6.6	1.835	0.453	1.638	49.671	48.263	48.089		6.6	1.309	0.432	48.675	0.501
	0	0.102	0.607	0.804	40.201	43.452	36.3		0	0.505	0.209	39.984	2.067

## Sheet: 2h
LUV Permeabilization
Fig. 2h
	Raw RFU
		BAX-2S + BIM [2.5μM]
		2t16 50μM		2t16 33μM		2t16 22μM		2t16 15μM		2t16 10μM		2t16 6.6μM		2t16 0μM		1% CHAPS
	Time (min)	Mean	SEM	Mean	SEM	Mean	SEM	Mean	SEM	Mean	SEM	Mean	SEM	Mean	SEM	Mean	SEM
	0	1180.67	31.1252	1079	49.1664	966.667	21.8352	899.333	34.3624	1446	514.507	976.667	16.2515	911.667	27.6727	5515.33	91.997
	0.918367	1176.33	0.881917	1064.67	9.95546	1040.67	21.1765	935.667	16.1486	995	6	959.667	21.6667	1008.33	33.0673	5625.67	51.5019
	1.83673	1171.67	25.3004	1064.33	44.916	1000.33	47.4599	954.667	19.4622	1007.5	23.5	956	29.8161	1019.67	5.23874	5630	62.7402
	2.7551	1152.67	19.5477	1022.33	44.307	957	31.3422	972	1.52753	1045	1	989.667	8.56997	1009	13.0128	5624.67	77.6838
	3.67347	1162.67	25.4646	986.667	41.3696	954.333	41.1596	1016.67	34.2604	1025	11	999.333	14.9481	1017.33	8.41295	5599.67	98.9517
	4.59184	1169.67	19.6751	1066.33	8.66667	990.667	20.9152	1059	29.3995	1059.5	19.5	1019	13.3167	1001	34.1174	5537	65.2712
	5.5102	1193.67	15.6667	1073.33	13.9563	1046.67	19.9109	1031	23.3524	1037	4	1024.33	23.0531	1020.33	25.4646	5504.33	37.9707
	6.42857	1240	63.3114	1121	41.138	1061	14.4684	1040.67	28.8232	1035.5	26.5	1028	7.57188	1012.67	16.4756	5463.67	14.4952
	7.34694	1242.33	51.5019	1126.33	25.2014	1077.67	15.3225	1040.33	17.8916	1053	39	1017	27.1355	1020.33	19.2209	5451	32.9596
	8.26531	1300.67	35.2436	1145.33	25.2609	1104	4.93288	1043.67	26.2446	1044.5	8.5	1038.33	10.3494	1016	7.50555	5423.33	38.3681
	9.18367	1372.67	39.5362	1170.33	32.1887	1100.33	13.1698	1054	8.32666	1041.5	7.5	1002.67	19.0555	997.667	17.5721	5376.67	58.0153
	10.102	1404.67	6.83943	1209.33	14.9034	1124	14.6401	1068.33	20.5291	1072	22	1031	16.1967	1013.67	11.9768	5391.67	43.3948
	11.0204	1494	30.9246	1247.67	14.7121	1103.67	20.6667	1059	23.2594	1037.5	13.5	1007.67	13.7154	1009.67	13.8604	5343	16.773
	11.9388	1569	14.2945	1284.33	18.8886	1132.67	5.23874	1120.67	28.9386	1074	14	1070.33	14.1696	1021.33	4.66667	5336.67	90.0636
	12.8571	1685.67	20.4966	1368.33	7.12585	1164	15.5349	1118.67	19.7005	1080	2	1085	15.7162	1022	11.2694	5345.67	105.742
	13.7755	1816.33	32.0486	1413.67	17.1497	1208	5.19615	1134.67	17.3718	1086.5	0.5	1058.33	5.23874	1058	13.7961	5372.33	20.6989
	14.6939	1950.33	45.1233	1480	11.3725	1228.67	30.1183	1161	10.0167	1146.5	0.5	1081.67	17.0717	1083.33	5.04425	5346.67	11.2002
	15.6122	2109.33	60.6254	1566	16.5025	1287.67	13.3458	1188.67	7.83865	1170.5	12.5	1138.67	8.19214	1065.67	12.1152	5274	51.9711
	16.5306	2322	89.8907	1671.33	38.1241	1364.67	9.6148	1258.33	15.9199	1168.5	28.5	1161.67	13.2204	1082.33	9.20748	5316	72.2311
	17.449	2456.67	77.8125	1767.67	24.127	1440	26.5016	1286.67	15.878	1198	26	1198.33	16.5563	1070.67	16.9148	5318.33	42.4748
	18.3673	2709.67	123.882	1850	30.1386	1529.67	13.7396	1356	16.8028	1215.5	38.5	1217	6.65833	1114.33	6.93622	5257	46.0579
	19.2857	2840.33	102.594	1984	43.0039	1583.67	10.1708	1384	36.2951	1257.5	31.5	1227.33	8.33333	1119.33	24.4563	5315.67	70.5699
	20.2041	3026	68.0612	2150.33	22.1836	1626	18.5562	1440.67	34.469	1336.5	38.5	1268.67	27.1682	1149.33	23.4829	5309	21.5484
	21.1224	3137.67	68.7249	2281.67	53.1706	1748	6	1518.67	33.493	1353	37	1300	22.6053	1177.33	22.8059	5270.67	63.0141
	22.0408	3339	54.9212	2408.33	64.7723	1868.33	8.74325	1556	35.5949	1429.5	10.5	1345.33	1.66667	1157.33	19.6327	5243.67	44.9679
	22.9592	3434.67	1.33333	2511	42.4421	1928	39.5517	1627.67	42.0489	1441	5	1361	14.1539	1187	16.8622	5281	45.3689
	23.8776	3502.67	66.7866	2654	91.9946	2052	14.1892	1672	36.0139	1495	66	1412.33	3.28295	1205	11.7898	5260	37.0405
	24.7959	3636.67	79.3438	2770	57.0117	2133.33	28.2036	1753	21.8251	1544	67	1441.67	23.877	1230.33	18.2239	5253.67	64.8648
	25.7143	3670.67	59.308	2806.67	58.3733	2233	16.6233	1805.33	48.9126	1644	1	1499	17.5594	1233	26.5016	5239.67	26.2953
	26.6327	3765.33	39.6036	2938	57.8129	2277.33	8.83805	1874.67	29.8124	1636.5	23.5	1527.33	22.7621	1280	33.3067	5321	37.4477
	27.551	3814.67	14.9034	3000	61.7603	2394.67	22.5856	1963.67	49.9411	1664.5	35.5	1627	22.942	1318.33	4.33333	5205.67	43.3833
	28.4694	3870.67	38.6279	3109.67	54.2289	2468.33	22.1836	2014.67	1.85592	1737	13	1628.33	33.5278	1319.33	10.8985	5228.67	10.9138
	29.3878	3969.33	47.2382	3157.67	12.9915	2540.67	18.0954	2073.67	51.1251	1834	3	1645.33	9.95546	1335.67	21.797	5237.67	7.88106
	30.3061	3994.33	48.7385	3238	86.1181	2601.33	22.1008	2139.67	44.2204	1818	19	1707.67	22.908	1365	18.5203	5259	9.50438
	31.2245	4099.33	67.6494	3305.67	31.866	2680.67	28.5268	2213.33	34.5704	1847	9	1736.67	21.6667	1390	14.9332	5206.67	63.2517
	32.1429	4134	108.969	3326	35.5575	2713.33	36.7257	2250	32.5115	1942.5	49.5	1765.67	24.7678	1406.33	23.0241	5271	48.6861
	33.0612	4141.67	65.4226	3375	72.8583	2771	79.925	2310	55.3745	1935.5	34.5	1819.33	11.4649	1435	11.9304	5234	25.0067
	33.9796	4237	68.1493	3416.67	91.2987	2853	20.8167	2357	53.2572	2038.5	43.5	1838.67	11.3333	1471.33	33.5923	5207.33	68.5622
	34.898	4207.67	69.8315	3450	55.9494	2890.33	22.281	2420.33	34.7435	2043	40	1891.33	25.4449	1480.67	20.5129	5187.67	23.2546
	35.8163	4303	111.164	3502.67	48.074	2937	17.0098	2477.33	51.7183	2092.5	33.5	1933.67	33.4979	1491	26.0064	5206.67	43.1676
	36.7347	4411	104.711	3590.33	6.93622	3041.67	16.4249	2528.33	30.991	2146.5	45.5	1950.33	4.48454	1509	31.9739	5220.33	61.8987
	37.6531	4400	128.516	3551.33	33.3283	3055.33	25.2741	2588	18.8768	2194	23	2011.33	38.7743	1526.67	20.3497	5259	28.746
	38.5714	4417.67	84.9987	3675	74.715	3073.33	29.1567	2590	59.3661	2209	58	2024	39.2088	1544	13.2288	5182.33	31.887
	39.4898	4484.33	79.4509	3732.33	80.3665	3156.67	20.9152	2671.33	66.8888	2306.5	70.5	2040.67	22.6667	1518.33	13.1318	5207.67	47.502
	40.4082	4490	82.0325	3731.67	73.3265	3160.33	30.9534	2714	42.194	2325.5	28.5	2081	30.05	1545	21.7025	5183.33	32.6667
	41.3265	4524	108.339	3773.67	81.6524	3160.67	55.1251	2735.67	49.7773	2387.5	81.5	2135.33	30.3003	1648	25.7941	5222	53.0503
	42.2449	4460.33	48.2159	3798	87.5804	3284.67	19.0555	2778.33	30.1404	2376.5	90.5	2141	30.3699	1641.33	36.0293	5220.67	72.7927
	43.1633	4540.67	5.36449	3877	85.44	3265.67	29.1681	2830.33	35.2956	2407	67	2197.67	32.4054	1610.67	21.881	5173	32.1299
	44.0816	4539.67	36.4478	3880	69.1761	3303	18.7705	2837.67	19.0992	2417	18	2236.33	14.4261	1655.67	29.7172	5217	32.5167
	45	4607.67	32.0953	3977.33	76.1278	3319.67	64.7079	2892.33	26.5853	2473	44	2257.67	15.6241	1648	29.5014	5232.33	39.4729
	45.9184	4564.67	58.6922	4014	34.0343	3327.33	60.1286	2890.67	48.8342	2556.5	80.5	2246.33	25.0954	1689.67	27.8648	5148	48.5386
	46.8367	4566.67	52.6192	3996.33	101.57	3395	18.3576	2903.67	31.8817	2538	54	2291.33	30.8455	1674.67	13.8724	5178.33	59.8507
	47.7551	4552	65.0333	4084	50.5206	3450.33	12.1152	2931.33	48.3126	2583	70	2330.67	8.29324	1725.33	4.40959	5204.33	54.8706
	48.6735	4571	62.0108	4069.67	60.3499	3412	54.7449	2966.67	37.024	2608.5	46.5	2336.33	11.5518	1728.67	27.4246	5147	37.2335
	49.5918	4587	84.0714	4109	93.6643	3459.67	27.8408	3028.67	6.35959	2644	57	2340.33	19.4279	1734.33	23.6667	5165.33	36.6075
	50.5102	4562.67	3.38296	4123	65.8964	3471.67	13.3458	3035	56.5184	2658.5	63.5	2413	25.5799	1749.33	18.7824	5222	60.2329
	51.4286	4583.33	48.7214	4181.67	36.4707	3556.67	15.3007	3057	64.2677	2675.5	88.5	2430.67	29.3617	1750.67	23.9467	5161	86.122
	52.3469	4614.67	75.5542	4175.33	91.3789	3559	55.2298	3087.67	46.82	2697	48	2450	20.2073	1766	14.9778	5129.67	44.2016
	53.2653	4640.67	39.633	4203.33	52.9602	3592	22.745	3068.33	30.1901	2729.5	55.5	2482.67	3.38296	1810.33	14.4376	5148.67	58.2533
	54.1837	4658.67	120.461	4209.67	89.7131	3640	33.0051	3116.33	43.9103	2715.5	47.5	2489.33	20.5129	1795	21.2211	5184	52.9434
	55.102	4598.33	94.9918	4248.67	35.4605	3611.33	70.7586	3117	57.5702	2760.5	70.5	2507.67	21.0739	1822.33	34.6907	5150	19.5533
	56.0204	4621.33	69.5949	4245	55.4106	3678	41.6173	3170.67	73.2219	2706.5	0.5	2536.67	14.9926	1836.33	22.3333	5174.67	61.1837
	56.9388	4652.67	129.827	4222.33	35.484	3695.33	20.8513	3191	42.8991	2773.5	22.5	2553	18.5562	1864	17.3877	5166.33	46.4626
	57.8571	4595	70.2163	4228.33	51.4015	3689.67	28.0258	3201.67	18.9766	2736.5	4.5	2547.67	45.4031	1835.67	19.6412	5104	40.0666
	58.7755	4577	73.0365	4284.67	71.5084	3700.67	18.1138	3214.67	42.2466	2807.5	42.5	2593.33	28.2036	1885.67	30.2783	5144.67	55.107
	59.6939	4632.33	54.6057	4304.33	88.6667	3779.33	42.881	3242.67	41.7945	2800.5	98.5	2598.33	29.2024	1890	24.5832	5115.33	78.6073
	60.6122	4561.33	14.4376	4330	74.3438	3767	35.473	3273.67	76.377	2891.5	52.5	2626	24.8797	1895.67	41.3374	5097	82.0183
	61.5306	4559	24.0624	4350.33	73.4514	3766.67	47.0685	3241	53.4821	2828	106	2614.67	21.2629	1897.33	36.2461	5083.67	69.9007
	62.449	4546.67	35.8438	4354.33	99.2141	3820.67	32.7431	3302.67	33.7902	2900	86	2641.33	38.1109	1912	22.0303	5129	53.966
	63.3673	4571.67	55.6936	4385	70.4486	3783.67	22.6151	3274.67	52.5748	2853.5	58.5	2636	21.3854	1926.67	5.54777	5109.33	59.7002
	64.2857	4593	59.4054	4326.67	51.1935	3800.33	26.346	3268.67	21.9418	2862.5	1.5	2661.33	31.798	1947	17.6163	5061.67	59.6248
	65.2041	4574.67	77.3527	4380.67	82.4911	3889.67	31.9913	3278.67	72.0656	2888	66	2671.67	12.252	1963.33	17.3718	5142	82.2861
	66.1224	4599	68.7895	4377.67	65.9048	3835.67	45.0346	3293.33	64.8648	2922.5	34.5	2693	28.4488	1954.33	23.0964	5099	35.5387
	67.0408	4515	41.4769	4346	75.0755	3915	66.3023	3300	65.615	2964.5	72.5	2725.33	30.6068	1946.33	23.2403	5106.67	56.8692
	67.9592	4626.67	9.52774	4362.67	79.8464	3845.67	62.9956	3331.67	103.109	2971.5	52.5	2739.67	21.2158	1992.67	18.1138	5096.67	13.0171
	68.8776	4539.67	28.9904	4397.67	55.3243	3908	47.8992	3290	42.4539	2913	69	2747.33	20.9311	1998	13.2035	5103	29.6142
	69.7959	4604	12.2202	4378.33	85.4329	3890.33	95.4312	3302.33	45.9577	2998	30	2719.33	17.1691	2038.67	27.2906	5082	54.1695
	70.7143	4566	24.5425	4363.67	79.8464	3906	37.5899	3318.67	51.2326	2972	48	2776	47.571	2014.67	25.1484	5145	63.5164
	71.6327	4578	42.548	4420.67	46.1531	3899.33	20.8513	3403	62.0967	2952	27	2772.33	30.8995	2009.67	13.8604	5071.67	31.9235
	72.551	4660.33	71.0313	4433.67	29.492	3921.67	53.4052	3377.33	58.6865	2976	45	2765.33	24.251	2025	31.3422	5058	57.8187
	73.4694	4547.67	64.695	4395.67	85.7153	3920	43.1316	3362	66.5157	2955	47	2822.67	35.4134	2054.67	12.4544	5053	84.1804
	74.3878	4540.67	71.0641	4474.67	45.0049	3948.67	67.6888	3369.67	71.1345	3005.5	37.5	2793	9.16515	2049	25.1064	5076.67	42.3097
	75.3061	4577	13.7477	4422	18.0278	3962	47.5009	3419.67	93.185	3051	13	2835.33	29.9017	2091.67	38.7356	5069	39.5095
	76.2245	4606	59.5735	4412.67	31.4236	4008	21.2211	3399.33	58.1502	3060.5	13.5	2841.33	13.0937	2062	19.0788	5112.67	45.725
	77.1429	4577.33	55.8102	4503	44.7921	4002.67	29.1681	3429	79.0084	3032	62	2842.67	56.4929	2032.67	15.899	5104	11.7898
	78.0612	4654.33	105.956	4394	29.0057	3992.67	16.7962	3456	82.8151	3058	74	2822.67	33.4182	2080.33	44.0543	5067.67	56.2178
	78.9796	4594	46.4866	4447	45.0037	4044	29.1433	3465.33	94.9076	3048.5	62.5	2848.67	41.1353	2094	40.6325	5075.33	36.7076
	79.898	4621	33.2616	4453.33	57.5336	4067.33	29.8682	3444.67	92.3857	3077	15	2867.33	16.1486	2094	25.1462	5039.33	48.3264
	80.8163	4598.67	31.5718	4496.33	31.2481	4001	9.45163	3478.33	62.9532	3071.5	45.5	2862	19.6977	2108	18.3576	5012.67	34.1044
	81.7347	4591.67	49.3637	4499	57.5587	4031.67	19.9694	3481	70.5998	3119	47	2833.67	7.88106	2109	21.9317	5042.67	28.2921
	82.6531	4597.33	51.1935	4458.67	32.9511	4026	10.504	3514	86.9617	3057	70	2831.33	20.6667	2093.33	21.2786	5025.67	38.4115
	83.5714	4526	60.5337	4492.33	13.1951	4085.67	7.68838	3480.33	83.099	3083	2	2898.33	5.20683	2068.33	33.1679	5054.33	67.5582
	84.4898	4539.67	71.2375	4540.67	39.2018	4128	31.39	3446.67	73.431	3092.5	81.5	2932	26.6521	2127.33	19.8522	5068.33	31.6719
	85.4082	4546.67	32.7329	4454.67	27.5096	4065.67	29.3561	3475.67	91.2731	3178	20	2894.67	12.441	2136	17.3877	5052.33	46.8342
	86.3265	4588	43.0039	4500.33	55.858	4137	48.2217	3483.67	71.4664	3078.5	60.5	2902	4.93288	2110.33	6.69162	5087	39.879
	87.2449	4540	47.0567	4480	37.6475	4139.67	12.9142	3494.33	73.3856	3118.5	65.5	2896.67	18.2696	2136	1.1547	5100.33	30.0241
	88.1633	4629.67	75.2603	4495.33	58.9501	4090.33	56.0961	3502	62.6126	3046.5	77.5	2917	14.5717	2130.33	9.82061	5018	23.9653
	89.0816	4514.33	81.0192	4446.33	42.8071	4136	43.1548	3549.33	83.9471	3156	90	2913.33	35.0539	2149	19.975	5056.67	74.9363
	90	4575.67	18.7646	4501.33	5.92546	4162.33	71.9035	3536.67	58.2247	3148	131	2946.33	20.9152	2163.33	12.9142	4980.67	36.988

## Sheet: 2i
LUV Permeabilization
Fig. 2i
	Normalized Endpoint Permeabilization (%)											Normalized Endpoint Permeabilization (%)
		BAX-2S											BAX-2S
		DMSO			BIM [low]			BIM [high]					DMSO		BIM [low]		BIM [high]
	2t16 (μM)	Replicate 1	Replicate 2	Replicate 3	Replicate 1	Replicate 2	Replicate 3	Replicate 1	Replicate 2	Replicate 3		2t16 (μM)	Mean	SEM	Mean	SEM	Mean	SEM
	50	37.076	40.124	36.594	61.816	60.685		80.178	83.216	79.285		50	37.931	1.105	61.25	0.566	80.893	1.19
	33	31.962	31.159	31.119	50.144	47.662		82.144	79.305			33	31.413	0.274	48.903	1.241	80.724	1.419
	22	28.853	24.661	24.722	33.945	41.27	32.496	71.424	66.68	62.848		22	26.079	1.387	35.904	2.716	66.984	2.48
	15	20.049	15.416	17.883	27.514	24.953		63.603	55.742	54.213		15	17.782	1.338	26.233	1.28	57.853	2.909
	10	10.924	10.803	12.307	21.955	17.985	10.759	50.044	49.072	45.499		10	11.345	0.483	16.9	3.277	48.205	1.382
	6.6	7.293	5.107	9.6	19.256	18.759	13.717	47.702	46.352	45.896		6.6	7.334	1.297	17.244	1.769	46.65	0.542
	0	2.179	1.959	3.262	11.494	9.37	4.109	34.005	32.218	31.246		0	2.467	0.403	8.324	2.195	32.49	0.808
