# Supplementary material for: A gated hydrophobic funnel within BAX binds bioactive lipids to potentiate pro-apoptotic function
Source: Nat Commun. 2026 Feb 25;17:3180. doi: 10.1038/s41467-026-69836-9 (PMC13046825; doi:10.1038/s41467-026-69836-9)
Supplement: Supplementary file 4 — Source Data [file 41467_2026_69836_MOESM4_ESM.zip › SourceDataFiles_v2/SourceData_FigS2.xlsx]

## Sheet: S2a
Microscale Thermophoresis
Fig. S2a
	Timetrace
		BAX-WT + 2t‑hexadecenal				BAX-WT + hexadecanal
		40μM	1.25μM	0.04μM	0μM	40μM	1.25μM	0.04μM	0μM
	Time (s)	F_norm	F_norm	F_norm	F_norm	F_norm	F_norm	F_norm	F_norm
	0	0.999043	0.996662	1.00415	1.00082	1.00376	0.998404	1.00116	0.998462
	0.0745158	1.00423	1.00003	1.00035	1.00295	0.999084	1.0008	1.00134	0.997654
	0.149031	1.00141	1.00534	1.00647	0.998053	0.997964	1.00062	0.997047	1.00037
	0.223547	1.00651	1.00011	0.99672	0.994876	0.997751	0.998119	0.998985	1.00101
	0.298062	1.00056	0.998611	0.99914	0.999405	0.999325	1.00076	1.0038	0.996035
	0.372578	1.00011	0.996369	0.99598	0.998675	0.991182	1.00701	1.00309	0.995576
	0.447093	0.998488	0.999472	1.00152	0.996498	0.999397	1.00409	1.00206	0.996592
	0.521609	0.999266	0.99548	0.992895	1.00013	1.00186	0.998863	1.00222	1.00006
	0.596125	1.0015	1.0031	1.00208	0.998563	0.99347	1.00032	0.996395	1.00036
	0.67064	0.999583	0.995496	1.00039	1.00271	1.0019	0.998912	0.999435	0.999326
	0.745156	0.996933	0.998658	0.999979	0.998257	1.00016	0.997115	1.00105	1.0005
	0.819672	1.00039	0.999311	1.0037	0.998486	0.999456	1.00202	0.998842	1.00272
	0.894188	0.998659	1.00151	0.997637	1.0016	1.00318	1.00054	0.999078	1.00117
	0.968703	0.999501	0.997596	0.998353	1.00644	0.996941	1.00252	1.00154	0.998236
	1.04322	1.0003	0.998183	0.998657	0.998517	0.999925	0.997083	0.991462	1.00203
	1.11773	0.997632	0.9955	0.995926	0.998439	1.00111	1.00019	0.994921	1.0023
	1.19225	0.996058	1.00071	0.998186	0.998876	1.00221	0.999543	0.995749	0.996787
	1.26676	0.999	0.997267	0.997259	1.00307	0.995072	1.00001	1.0059	0.998925
	1.34128	0.992511	0.998136	0.9956	0.998124	1.00164	0.996337	0.997714	0.999318
	1.4158	0.993473	0.997678	0.994117	0.999342	0.99932	0.995224	0.996083	0.996924
	1.49031	1.00026	1.00421	1.00039	1.00045	0.997253	0.996004	0.999245	0.994147
	1.56483	0.995253	0.997643	1.00005	1.00004	0.995837	0.995683	1.00017	0.999151
	1.63934	0.996138	0.998088	0.997403	0.995556	0.999141	0.996069	1.00026	0.99858
	1.71386	1.00218	0.997734	0.999975	0.997357	0.991992	0.993877	0.999682	0.997361
	1.78837	0.998206	0.999167	1.00353	0.997463	0.99309	1.00125	0.995468	0.995327
	1.86289	0.997081	0.999632	0.991384	0.993505	0.993284	0.995768	1.00246	1.00138
	1.93741	0.998276	0.996333	0.991668	0.992337	0.998127	0.996754	0.995488	0.99921
	2.01192	0.998348	0.999056	0.993179	0.999349	0.992989	0.991016	0.999288	0.996016
	2.08644	0.995441	1.00137	0.998599	0.998095	0.994057	0.994681	0.997328	0.994928
	2.16095	0.998127	0.997057	0.994057	0.998375	0.991979	1.00006	0.993804	0.998678
	2.23547	1.00078	0.994263	0.998202	0.998933	0.993317	0.99645	0.996603	0.997745
	2.30998	0.996382	0.997186	0.998858	0.993953	0.992786	0.997526	0.998832	0.998281
	2.3845	0.99993	0.997855	0.995998	0.990605	0.995936	0.997392	0.998473	1.00196
	2.45901	0.999646	0.99813	1.00116	0.99582	0.99619	0.997018	0.99632	0.998555
	2.53353	0.996569	0.998854	0.996806	0.993709	0.989964	0.99719	0.99482	1.00091
	2.60805	0.996627	0.997045	0.995561	0.997741	0.996561	0.99732	0.999206	0.996527
	2.68256	0.998798	0.994206	0.997193	0.998521	0.989552	0.998936	0.992789	0.997805
	2.75708	0.999293	0.995941	0.99605	0.995745	0.989573	0.997918	0.997777	1.00084
	2.83159	1.00035	0.999769	0.989918	0.99829	0.995387	0.999072	0.993113	1.00072
	2.90611	0.998531	0.992981	0.99504	0.998477	0.992955	0.996649	0.996029	0.997817
	2.98062	0.999046	0.998324	0.995127	0.998695	0.991863	0.996615	0.998312	0.995297
	3.05514	0.995977	0.996464	0.998784	0.993998	0.991945	1.00196	0.999119	0.999367
	3.12966	0.997325	1.00216	0.992575	0.990922	0.990587	0.992693	0.995576	0.998451
	3.20417	0.997232	0.993834	0.995974	0.996014	0.990213	0.998485	0.998589	0.99371
	3.27869	0.99398	0.992945	0.998505	0.99275	0.991719	0.996399	0.998983	0.994996
	3.3532	1.00011	0.999913	0.996239	0.996806	0.989143	0.997679	0.996657	0.998102
	3.42772	0.997022	0.996428	0.99261	0.99629	0.992264	0.996512	0.994975	0.995757
	3.50223	0.996108	0.99111	0.998015	0.993996	0.985937	0.997476	0.996002	0.996615
	3.57675	0.99488	0.996218	0.993541	0.993762	0.99051	1.00081	0.996655	0.996729
	3.65126	1.00346	0.989293	0.995904	0.998031	0.990181	1.00132	0.992157	0.99884
	3.72578	0.999343	0.996145	0.998192	0.999441	0.992887	0.997371	0.999563	0.997978
	3.8003	0.999206	0.995733	0.997553	0.996563	0.993449	0.997352	0.996572	0.999445
	3.87481	0.998179	0.994257	0.997495	0.994893	0.991189	0.990744	0.992923	0.996426
	3.94933	0.993393	0.993687	0.992018	0.990197	0.992294	0.998876	0.995991	1.00101
	4.02384	0.997098	0.991482	0.996177	0.992022	0.990354	0.992232	0.997522	0.996019
	4.09836	0.997904	0.994416	0.996422	0.999898	0.98938	0.998999	0.99624	0.995829
	4.17287	0.997226	0.99338	0.98707	0.994788	0.992124	0.991516	0.994345	0.997053
	4.24739	0.996681	0.995761	0.993992	0.993533	0.991867	0.996021	0.995785	0.991528
	4.32191	1.00025	0.994158	0.99393	0.997613	0.989929	0.997528	0.995513	0.997026
	4.39642	0.996796	0.992129	0.994481	0.993486	0.986017	0.995108	0.991247	0.993893
	4.47094	0.996479	0.993626	0.999487	0.999564	0.989065	0.998645	0.999274	0.993174
	4.54545	0.996935	0.993224	0.991333	0.991033	0.985516	0.994317	0.992405	0.994431
	4.61997	0.99881	0.990853	0.986945	0.993172	0.989664	0.999021	0.996515	0.996981
	4.69448	0.99827	0.995957	0.994144	0.995545	0.988818	1.00009	0.996947	0.992478
	4.769	0.998299	0.99437	1.00121	0.997216	0.981259	0.994728	0.993051	0.992634
	4.84351	1.00117	0.9921	0.989231	0.993052	0.990356	0.990817	0.993625	0.9966
	4.91803	0.997087	0.993764	0.995884	0.995669	0.990925	0.994819	0.998209	0.994967
	4.99254	0.99593	0.994692	0.998914	0.990813	0.986703	0.991163	0.999546	0.990815
	5.06706	0.99226	0.992199	0.991366	0.995129	0.988983	0.996458	1.00022	0.996153
	5.14158	0.993279	0.995802	0.994312	0.993222	0.990055	0.998632	0.996025	0.98992
	5.21609	0.994257	0.989879	0.98536	0.992215	0.989133	0.992655	0.996853	0.996137
	5.29061	0.998391	0.999978	0.993319	0.991328	0.994223	0.995416	0.992896	0.993051
	5.36512	0.995206	0.994405	0.990262	0.99141	0.987162	0.995969	0.993282	0.997439
	5.43964	0.994513	0.994676	0.995374	0.991232	0.989697	0.993893	0.993635	0.994846
	5.51415	0.992472	0.994603	0.995361	1.00003	0.986743	0.995431	0.994734	0.997265
	5.58867	0.993931	0.991872	0.989715	0.987916	0.986623	0.992008	0.990121	0.993654
	5.66319	0.982644	0.98019	0.980214	0.982134	0.974021	0.982386	0.981978	0.981221
	5.7377	0.978693	0.978403	0.977228	0.978792	0.972402	0.976967	0.975626	0.979166
	5.81222	0.976194	0.97658	0.973186	0.969813	0.967936	0.975924	0.976166	0.972999
	5.88673	0.976526	0.970889	0.972892	0.96872	0.966108	0.96922	0.972513	0.977533
	5.96125	0.975937	0.97093	0.973221	0.968934	0.962895	0.970312	0.97202	0.969542
	6.03576	0.978423	0.965143	0.970194	0.967123	0.959383	0.968109	0.971104	0.970658
	6.11028	0.965326	0.967249	0.964069	0.966235	0.961712	0.968521	0.968272	0.966856
	6.1848	0.966721	0.966566	0.963787	0.96097	0.957979	0.965016	0.961583	0.968052
	6.25931	0.966946	0.969773	0.971379	0.964321	0.950777	0.960091	0.968761	0.96275
	6.33383	0.966047	0.96529	0.962825	0.959362	0.953734	0.963343	0.961007	0.965652
	6.40834	0.967135	0.964441	0.958351	0.958109	0.954789	0.962813	0.958805	0.962542
	6.48286	0.965994	0.957609	0.959737	0.95795	0.955101	0.953536	0.961934	0.963203
	6.55737	0.961976	0.961252	0.958437	0.958779	0.953012	0.961916	0.953504	0.96019
	6.63189	0.960286	0.958785	0.960512	0.955615	0.95008	0.959817	0.959901	0.956564
	6.7064	0.96114	0.959289	0.956867	0.957383	0.949133	0.95578	0.955412	0.957742
	6.78092	0.960139	0.958041	0.960228	0.956068	0.948326	0.952119	0.954285	0.954711
	6.85543	0.953455	0.957142	0.953046	0.954742	0.947779	0.953852	0.955786	0.953596
	6.92995	0.956405	0.957459	0.95333	0.95119	0.948655	0.952777	0.951678	0.956768
	7.00447	0.958493	0.956717	0.949256	0.952091	0.944975	0.949057	0.952015	0.956263
	7.07898	0.955846	0.951027	0.950243	0.951013	0.943918	0.954143	0.953113	0.954815
	7.1535	0.951751	0.953985	0.952267	0.953482	0.94735	0.949617	0.951765	0.954576
	7.22801	0.954598	0.954668	0.953657	0.950653	0.939864	0.950816	0.950339	0.95773
	7.30253	0.950356	0.953109	0.945323	0.952919	0.947895	0.950027	0.952446	0.9517
	7.37704	0.957719	0.948421	0.950647	0.948284	0.939252	0.946741	0.947196	0.95293
	7.45156	0.954538	0.949529	0.950398	0.942136	0.937418	0.949091	0.946353	0.9528
	7.52608	0.953141	0.949598	0.95529	0.946809	0.939717	0.951226	0.945848	0.950284
	7.60059	0.947784	0.950825	0.944698	0.948805	0.934462	0.947589	0.944242	0.946799
	7.67511	0.952743	0.946843	0.944655	0.946101	0.939604	0.945129	0.944248	0.950068
	7.74962	0.952448	0.946679	0.946265	0.941236	0.937544	0.94319	0.944108	0.946951
	7.82414	0.948326	0.944785	0.944612	0.941015	0.938235	0.939767	0.94637	0.946481
	7.89865	0.955826	0.950718	0.938662	0.944025	0.935286	0.944837	0.94707	0.943548
	7.97317	0.949535	0.948078	0.942743	0.94473	0.931717	0.938998	0.936123	0.947221
	8.04768	0.946682	0.942167	0.946662	0.943416	0.931555	0.9409	0.949526	0.942766
	8.1222	0.948157	0.945448	0.943736	0.934082	0.930754	0.941583	0.945509	0.942635
	8.19672	0.948048	0.93901	0.944137	0.940587	0.934033	0.937102	0.94147	0.942553
	8.27123	0.945263	0.944993	0.943004	0.939855	0.929761	0.936923	0.941941	0.940533
	8.34575	0.947099	0.945398	0.942178	0.937235	0.929307	0.942084	0.940637	0.943365
	8.42026	0.94545	0.940188	0.939498	0.934839	0.926672	0.939966	0.940149	0.934969
	8.49478	0.948106	0.945297	0.93778	0.937132	0.932645	0.936634	0.942153	0.943475
	8.56929	0.936447	0.94209	0.939289	0.937215	0.928793	0.9376	0.934323	0.943429
	8.64381	0.944025	0.937597	0.939864	0.939431	0.929174	0.933683	0.938281	0.93854
	8.71833	0.942411	0.942678	0.938407	0.93646	0.92911	0.930524	0.934992	0.937605
	8.79284	0.942504	0.939507	0.942934	0.938263	0.927743	0.936121	0.937824	0.934381
	8.86736	0.937774	0.934279	0.936856	0.929798	0.928438	0.933679	0.938135	0.940626
	8.94187	0.942164	0.938005	0.935691	0.936651	0.923262	0.933141	0.932901	0.940647
	9.01639	0.936428	0.938474	0.934229	0.927354	0.927952	0.935384	0.933006	0.933309
	9.0909	0.941491	0.935887	0.933725	0.931861	0.92038	0.937047	0.929592	0.936346
	9.16542	0.934302	0.934237	0.93873	0.930167	0.916605	0.932384	0.932299	0.933061
	9.23993	0.940757	0.93223	0.928074	0.933752	0.920433	0.931065	0.929067	0.932674
	9.31445	0.93621	0.934199	0.935528	0.929955	0.922371	0.93017	0.926928	0.93607
	9.38897	0.93824	0.931699	0.93004	0.927448	0.920748	0.928554	0.928109	0.930898
	9.46348	0.937299	0.933433	0.92505	0.928929	0.918528	0.924594	0.93312	0.930711
	9.538	0.93105	0.936219	0.92674	0.932964	0.921555	0.92809	0.929766	0.925082
	9.61251	0.932007	0.937682	0.931544	0.925265	0.921344	0.926206	0.930428	0.928669
	9.68703	0.935564	0.933314	0.9309	0.929789	0.921019	0.924468	0.929159	0.932461
	9.76154	0.935564	0.930888	0.931506	0.926085	0.919138	0.925353	0.928585	0.928037
	9.83606	0.932709	0.930601	0.925219	0.923632	0.926501	0.924208	0.926269	0.923359
	9.91057	0.929833	0.930164	0.926966	0.929571	0.917829	0.92858	0.923834	0.92296
	9.98509	0.933641	0.929681	0.926461	0.920509	0.913533	0.92365	0.929578	0.923662
	10.0596	0.929635	0.932155	0.926189	0.923456	0.914114	0.926748	0.925312	0.921852
	10.1341	0.934367	0.926319	0.926656	0.923666	0.911997	0.927251	0.928315	0.924356
	10.2086	0.932658	0.929915	0.920913	0.922018	0.911858	0.923025	0.926212	0.924154
	10.2831	0.934322	0.929485	0.926327	0.92126	0.912322	0.916595	0.922454	0.922444
	10.3577	0.930811	0.927659	0.921101	0.917609	0.914765	0.924369	0.921026	0.922848
	10.4322	0.9292	0.928371	0.921357	0.925779	0.909851	0.920132	0.92602	0.918881
	10.5067	0.928285	0.92392	0.926018	0.920026	0.912718	0.921916	0.921584	0.922945
	10.5812	0.934724	0.924997	0.92109	0.915944	0.908712	0.918448	0.921595	0.923579
	10.6557	0.932329	0.925471	0.921798	0.918545	0.912971	0.91633	0.920487	0.920801
	10.7302	0.931231	0.930613	0.922015	0.916356	0.909206	0.914134	0.925562	0.922883
	10.8048	0.926084	0.926016	0.922237	0.918346	0.912635	0.919631	0.924536	0.91881
	10.8793	0.930547	0.925279	0.922431	0.91749	0.909168	0.919965	0.920489	0.917585
	10.9538	0.928771	0.926065	0.921949	0.915736	0.911418	0.916847	0.918307	0.919143
	11.0283	0.926586	0.923415	0.917632	0.918515	0.909198	0.914676	0.921432	0.917457
	11.1028	0.926932	0.924751	0.914498	0.915034	0.908795	0.916745	0.922443	0.918574
	11.1773	0.924227	0.925689	0.917068	0.919346	0.902853	0.90909	0.916834	0.917075
	11.2519	0.922492	0.921417	0.918767	0.912369	0.909485	0.918463	0.92138	0.918083
	11.3264	0.924225	0.922002	0.915849	0.919288	0.906409	0.913633	0.921477	0.920942
	11.4009	0.92424	0.92113	0.918863	0.91618	0.90467	0.920891	0.919639	0.910065
	11.4754	0.929455	0.916833	0.919015	0.915777	0.9056	0.91669	0.9197	0.919727
	11.5499	0.924475	0.921155	0.918843	0.915684	0.902674	0.918724	0.915667	0.91399
	11.6244	0.930495	0.924229	0.915954	0.91784	0.907573	0.917012	0.920388	0.913244
	11.6989	0.921228	0.918495	0.918322	0.91078	0.905215	0.915926	0.918639	0.910036
	11.7735	0.921426	0.917476	0.917926	0.910772	0.906303	0.912041	0.910425	0.909905
	11.848	0.918843	0.916573	0.918465	0.916721	0.902564	0.910154	0.915587	0.906791
	11.9225	0.92491	0.91768	0.917833	0.911433	0.89807	0.913112	0.912994	0.907344
	11.997	0.918409	0.920266	0.912972	0.911558	0.904069	0.909607	0.914557	0.906656
	12.0715	0.921817	0.918274	0.914107	0.911718	0.90171	0.914029	0.915762	0.90817
	12.146	0.926651	0.921181	0.915446	0.913369	0.901165	0.915976	0.913737	0.905843
	12.2206	0.922655	0.916993	0.911575	0.906417	0.900164	0.90781	0.910852	0.906564
	12.2951	0.919006	0.918214	0.911938	0.912306	0.90092	0.908882	0.910252	0.906864
	12.3696	0.916153	0.913738	0.915783	0.911724	0.900908	0.915165	0.909343	0.90657
	12.4441	0.924772	0.918539	0.912674	0.908712	0.903943	0.905775	0.909872	0.903992
	12.5186	0.921863	0.916793	0.908509	0.907413	0.895589	0.91084	0.909888	0.905511
	12.5931	0.91823	0.915276	0.911976	0.907088	0.896587	0.906852	0.909827	0.904997
	12.6677	0.918997	0.915653	0.910809	0.904108	0.898174	0.904767	0.912508	0.90401
	12.7422	0.916301	0.918462	0.912322	0.909907	0.897675	0.905573	0.91085	0.908231
	12.8167	0.919379	0.918513	0.910604	0.904473	0.895773	0.909083	0.910378	0.902074
	12.8912	0.918011	0.912968	0.912741	0.905392	0.897603	0.902693	0.90936	0.899444
	12.9657	0.920782	0.914278	0.909685	0.903839	0.895972	0.905476	0.907684	0.90335
	13.0402	0.917304	0.91545	0.909609	0.910729	0.899458	0.904397	0.909492	0.899552
	13.1148	0.916866	0.91489	0.909169	0.905772	0.897555	0.904816	0.908663	0.898328
	13.1893	0.917178	0.91446	0.91215	0.905739	0.898436	0.902459	0.905767	0.899018
	13.2638	0.918492	0.910815	0.908221	0.898826	0.892968	0.902632	0.90573	0.899583
	13.3383	0.914118	0.915859	0.909545	0.900051	0.894535	0.904637	0.904531	0.896169
	13.4128	0.914636	0.917015	0.907367	0.900817	0.89477	0.901657	0.907637	0.899905
	13.4873	0.915067	0.913611	0.907606	0.90293	0.892007	0.903739	0.912842	0.900119
	13.5618	0.917896	0.912479	0.908819	0.903198	0.892583	0.904566	0.903986	0.896832
	13.6364	0.914162	0.909564	0.90614	0.901994	0.896707	0.901059	0.90749	0.893109
	13.7109	0.918672	0.908456	0.901474	0.901096	0.893549	0.902016	0.90869	0.895806
	13.7854	0.915705	0.909351	0.902992	0.905149	0.893832	0.903243	0.908471	0.899626
	13.8599	0.916961	0.907777	0.90453	0.900371	0.886406	0.903014	0.90717	0.899117
	13.9344	0.918335	0.913327	0.906181	0.899131	0.894491	0.901366	0.903498	0.897096
	14.0089	0.913786	0.913946	0.900126	0.899508	0.893396	0.899937	0.904308	0.888874
	14.0834	0.914715	0.912096	0.905279	0.904735	0.88972	0.899907	0.905311	0.89747
	14.158	0.91809	0.912894	0.906531	0.89994	0.890659	0.898928	0.903414	0.89623
	14.2325	0.917252	0.914826	0.901899	0.894355	0.890006	0.896763	0.900743	0.891667
	14.307	0.913454	0.910051	0.901802	0.899045	0.885497	0.898347	0.900661	0.891897
	14.3815	0.911474	0.907595	0.903389	0.899541	0.891191	0.894064	0.90395	0.893238
	14.456	0.914507	0.907179	0.898532	0.900502	0.893238	0.899298	0.905065	0.892469
	14.5305	0.915665	0.913651	0.902612	0.897622	0.890466	0.899499	0.90386	0.897046
	14.6051	0.909988	0.911074	0.900695	0.89521	0.892281	0.895605	0.906446	0.890998
	14.6796	0.912937	0.909667	0.898763	0.894027	0.888624	0.89883	0.900021	0.889614
	14.7541	0.912212	0.902293	0.89776	0.896326	0.883245	0.895062	0.902146	0.891999
	14.8286	0.915892	0.908638	0.899809	0.90085	0.883245	0.897838	0.902066	0.893319
	14.9031	0.914191	0.909481	0.898709	0.89267	0.885435	0.900123	0.898118	0.887123
	14.9776	0.913726	0.904444	0.906298	0.893604	0.884887	0.894421	0.897177	0.893998
	15.0521	0.91396	0.907151	0.899635	0.891424	0.881846	0.896918	0.899525	0.887574
	15.1267	0.910188	0.905327	0.899051	0.894714	0.887813	0.895298	0.900093	0.885739
	15.2012	0.913314	0.904846	0.89926	0.892106	0.885381	0.89793	0.901308	0.887934
	15.2757	0.910031	0.905774	0.900516	0.894495	0.879975	0.894891	0.899148	0.887979
	15.3502	0.908631	0.905936	0.900508	0.896817	0.878276	0.895949	0.905854	0.887543
	15.4247	0.913165	0.901973	0.895738	0.895918	0.884132	0.892981	0.895503	0.885987
	15.4992	0.914844	0.906115	0.899495	0.888838	0.88297	0.894594	0.897782	0.888741
	15.5738	0.910013	0.901466	0.89214	0.893628	0.882377	0.894554	0.900043	0.88566
	15.6483	0.910456	0.903152	0.894706	0.892696	0.878912	0.89051	0.900283	0.883418
	15.7228	0.909279	0.907573	0.894823	0.897367	0.88094	0.89381	0.899371	0.878378
	15.7973	0.910142	0.903767	0.894488	0.89372	0.88146	0.891198	0.895798	0.88664
	15.8718	0.907467	0.903413	0.898868	0.889825	0.883864	0.891789	0.900764	0.884046
	15.9463	0.91163	0.905398	0.89714	0.892321	0.881154	0.889211	0.891716	0.882539
	16.0209	0.90653	0.905563	0.895179	0.896263	0.875804	0.892307	0.892184	0.880513
	16.0954	0.913312	0.903617	0.89853	0.887516	0.883818	0.890046	0.896349	0.883229
	16.1699	0.905573	0.904363	0.892697	0.889724	0.877211	0.885512	0.894092	0.879178
	16.2444	0.909103	0.898875	0.894815	0.890445	0.877391	0.891555	0.893596	0.882049
	16.3189	0.91143	0.903787	0.892358	0.889513	0.881407	0.891049	0.895516	0.883763
	16.3934	0.90391	0.898503	0.890497	0.886219	0.873319	0.890634	0.895406	0.881664
	16.4679	0.908018	0.898121	0.890966	0.888732	0.876492	0.890784	0.89178	0.884095
	16.5425	0.909212	0.898436	0.890306	0.888717	0.878071	0.886822	0.891528	0.888598
	16.617	0.905996	0.905363	0.892195	0.886311	0.880883	0.887694	0.896905	0.87743
	16.6915	0.905659	0.898088	0.888501	0.885738	0.881409	0.890177	0.896083	0.881473
	16.766	0.905119	0.900369	0.894077	0.886039	0.87273	0.890444	0.891673	0.877248
	16.8405	0.911272	0.900993	0.892159	0.886546	0.877281	0.88761	0.899738	0.879649
	16.915	0.903522	0.902661	0.889992	0.885283	0.880201	0.887177	0.891561	0.878751
	16.9896	0.907754	0.901682	0.892534	0.885075	0.877103	0.886223	0.892873	0.877886
	17.0641	0.90318	0.904208	0.893219	0.887637	0.871675	0.883747	0.896027	0.879142
	17.1386	0.910477	0.901335	0.88761	0.882871	0.876771	0.886694	0.895344	0.875266
	17.2131	0.905916	0.89788	0.88884	0.888123	0.874817	0.888221	0.893669	0.877256
	17.2876	0.90925	0.896562	0.890727	0.883165	0.877526	0.886993	0.893309	0.875646
	17.3621	0.907932	0.897611	0.886155	0.884189	0.873567	0.879872	0.885489	0.878762
	17.4367	0.904504	0.899154	0.890729	0.88498	0.871855	0.885611	0.895259	0.874212
	17.5112	0.905074	0.892198	0.883796	0.880937	0.873325	0.886037	0.893565	0.876443
	17.5857	0.906078	0.89446	0.887812	0.880117	0.874648	0.88549	0.8903	0.874542
	17.6602	0.910298	0.900516	0.88776	0.881795	0.875181	0.883911	0.889427	0.874486
	17.7347	0.905956	0.89825	0.887549	0.88351	0.865686	0.886054	0.892094	0.875919
	17.8092	0.902062	0.895343	0.889091	0.88166	0.87514	0.882139	0.892308	0.872491
	17.8837	0.90704	0.894773	0.891342	0.88474	0.869591	0.882214	0.890455	0.879201
	17.9583	0.905158	0.903419	0.892337	0.884178	0.873163	0.886461	0.889759	0.877156
	18.0328	0.903353	0.897067	0.889108	0.88147	0.871355	0.881312	0.885639	0.873455
	18.1073	0.903906	0.900597	0.890065	0.88109	0.867193	0.882432	0.890925	0.876967
	18.1818	0.909196	0.896437	0.884002	0.884564	0.867571	0.881122	0.890009	0.878535
	18.2563	0.903982	0.899483	0.88591	0.883319	0.872322	0.886518	0.883491	0.871311
	18.3308	0.906602	0.891464	0.891445	0.878519	0.872071	0.881385	0.886705	0.875114
	18.4053	0.903576	0.897743	0.887023	0.877014	0.868471	0.885038	0.895111	0.871457
	18.4799	0.90307	0.894931	0.884789	0.876106	0.872829	0.881635	0.889078	0.875758
	18.5544	0.905142	0.894094	0.884615	0.881377	0.869835	0.877259	0.886511	0.86946
	18.6289	0.903289	0.897892	0.891114	0.877415	0.865954	0.879381	0.888104	0.867794
	18.7034	0.910235	0.896186	0.888478	0.87793	0.868276	0.879583	0.884845	0.871947
	18.7779	0.901896	0.894893	0.884374	0.879358	0.868243	0.881772	0.887126	0.873175
	18.8525	0.900539	0.894284	0.881401	0.886328	0.86912	0.881518	0.883553	0.868336
	18.927	0.899293	0.896146	0.883025	0.883173	0.868934	0.878207	0.882181	0.871322
	19.0015	0.899827	0.892556	0.884033	0.877864	0.868849	0.880697	0.891245	0.871901
	19.076	0.906435	0.89035	0.887366	0.878729	0.866854	0.874448	0.885068	0.872115
	19.1505	0.902643	0.891755	0.891221	0.884556	0.865276	0.877652	0.887374	0.868402
	19.225	0.902373	0.895287	0.887341	0.881373	0.866451	0.879784	0.886637	0.873026
	19.2995	0.902831	0.894779	0.886054	0.880239	0.868181	0.875367	0.887155	0.870591
	19.3741	0.904539	0.893004	0.888762	0.880553	0.868845	0.876684	0.888131	0.868723
	19.4486	0.901775	0.897137	0.880405	0.876196	0.861529	0.873564	0.884447	0.86661
	19.5231	0.904674	0.895766	0.884349	0.875868	0.865337	0.878848	0.884767	0.872689
	19.5976	0.904038	0.89194	0.884473	0.873356	0.863715	0.876483	0.888707	0.867046
	19.6721	0.907306	0.895275	0.884643	0.879358	0.865155	0.876061	0.885373	0.864
	19.7466	0.901907	0.892095	0.885269	0.878456	0.862817	0.879716	0.88386	0.864509
	19.8211	0.901488	0.890171	0.886977	0.871264	0.868832	0.877111	0.884203	0.86331
	19.8957	0.900549	0.895412	0.881728	0.878875	0.866899	0.874235	0.884362	0.869055
	19.9702	0.902971	0.894122	0.882947	0.876466	0.866508	0.875748	0.882164	0.871067
	20.0447	0.899134	0.889896	0.879308	0.874097	0.863613	0.881246	0.882515	0.870632
	20.1192	0.898594	0.892952	0.882592	0.874294	0.863962	0.875745	0.884883	0.871793
	20.1937	0.906669	0.891705	0.879723	0.878699	0.861913	0.877626	0.882843	0.867924
	20.2682	0.905154	0.895066	0.878315	0.876555	0.86632	0.878032	0.881795	0.864879
	20.3428	0.901317	0.892621	0.882741	0.875245	0.862703	0.877757	0.882007	0.866069
	20.4173	0.906598	0.889374	0.879738	0.872002	0.863248	0.874613	0.88371	0.867308
	20.4918	0.901965	0.888525	0.878232	0.873675	0.866631	0.876615	0.883293	0.862679
	20.5663	0.905794	0.885873	0.88403	0.874335	0.859973	0.877742	0.877446	0.866282
	20.6408	0.901115	0.890997	0.878212	0.874695	0.863421	0.873516	0.879522	0.865706
	20.7153	0.904917	0.891866	0.878228	0.874103	0.859545	0.875374	0.879396	0.861891
	20.7899	0.901385	0.889176	0.878777	0.871343	0.862997	0.872281	0.886668	0.868563
	20.8644	0.898922	0.888683	0.881331	0.86898	0.859174	0.873673	0.878839	0.865955
	20.9389	0.900374	0.888877	0.88145	0.867836	0.866162	0.874203	0.877508	0.866854
	21.0134	0.900004	0.890381	0.878238	0.8731	0.864961	0.873263	0.876046	0.859267
	21.0879	0.897826	0.889589	0.877153	0.87291	0.863386	0.874393	0.877465	0.868263
	21.1624	0.905526	0.89108	0.878933	0.870998	0.860394	0.872542	0.877518	0.860653
	21.237	0.902094	0.892251	0.879263	0.87246	0.859314	0.872957	0.877752	0.860788
	21.3115	0.900585	0.892479	0.877552	0.87152	0.863255	0.877416	0.88087	0.864411
	21.386	0.900624	0.890195	0.87648	0.877629	0.861045	0.871269	0.87841	0.861322
	21.4605	0.892215	0.88743	0.878748	0.871112	0.857423	0.874726	0.877987	0.868233
	21.535	0.901007	0.8896	0.879538	0.87009	0.860144	0.867452	0.881202	0.864765
	21.6095	0.901505	0.893918	0.879598	0.871408	0.861442	0.872422	0.880207	0.862805
	21.684	0.902181	0.890717	0.876914	0.872208	0.864363	0.869003	0.885373	0.861698
	21.7585	0.900413	0.885564	0.880887	0.872284	0.855505	0.87104	0.87763	0.859412
	21.8331	0.900624	0.882337	0.872989	0.871981	0.86536	0.867742	0.879918	0.863499
	21.9076	0.902614	0.889051	0.877566	0.871683	0.860859	0.871524	0.873517	0.863723
	21.9821	0.896931	0.889204	0.87795	0.875387	0.854571	0.870596	0.877015	0.858762
	22.0566	0.903413	0.891187	0.874019	0.865639	0.855228	0.872705	0.874567	0.860786
	22.1311	0.900141	0.884892	0.876579	0.87165	0.857567	0.87479	0.876751	0.861241
	22.2056	0.897001	0.886742	0.881576	0.874018	0.855993	0.869348	0.88094	0.857935
	22.2802	0.896133	0.888812	0.877577	0.870726	0.860541	0.868591	0.873448	0.860919
	22.3547	0.898225	0.891642	0.875983	0.869695	0.85448	0.870205	0.879027	0.865118
	22.4292	0.895532	0.886441	0.879738	0.865467	0.861159	0.871044	0.878844	0.860108
	22.5037	0.894855	0.885418	0.878779	0.872464	0.854802	0.871901	0.876173	0.862034
	22.5782	0.89849	0.886217	0.879813	0.868783	0.857246	0.869185	0.876082	0.858978
	22.6527	0.898763	0.884622	0.871684	0.869834	0.857409	0.870753	0.872429	0.861168
	22.7273	0.899223	0.888653	0.873841	0.868995	0.854649	0.871601	0.880831	0.863345
	22.8018	0.895014	0.888948	0.876659	0.87091	0.856515	0.867043	0.875488	0.864193
	22.8763	0.896318	0.892427	0.875401	0.868875	0.855938	0.870475	0.875463	0.86094
	22.9508	0.897935	0.888541	0.873084	0.865916	0.859483	0.868508	0.879906	0.861398
	23.0253	0.895765	0.888881	0.87358	0.868251	0.857577	0.871756	0.875494	0.85881
	23.0998	0.894927	0.882627	0.873532	0.866881	0.852908	0.865624	0.882418	0.859152
	23.1744	0.897455	0.885382	0.878064	0.871711	0.856377	0.870525	0.876547	0.856867
	23.2489	0.899031	0.889457	0.872206	0.867557	0.852952	0.869977	0.872637	0.862014
	23.3234	0.895622	0.884135	0.878351	0.866124	0.85437	0.863026	0.874608	0.856834
	23.3979	0.899584	0.886496	0.866426	0.869504	0.854565	0.869614	0.876451	0.854326
	23.4724	0.89469	0.885541	0.874404	0.865242	0.854531	0.872375	0.871033	0.862472
	23.5469	0.897808	0.887061	0.875292	0.866031	0.857776	0.867089	0.873201	0.860752
	23.6214	0.899444	0.890094	0.878425	0.863336	0.853035	0.868495	0.873494	0.856557
	23.696	0.897758	0.885921	0.871141	0.860921	0.85714	0.87279	0.874886	0.858679
	23.7705	0.891856	0.883021	0.874153	0.865519	0.853257	0.865857	0.875753	0.853615
	23.845	0.89901	0.887039	0.876981	0.867058	0.855592	0.867274	0.874166	0.858062
	23.9195	0.896062	0.888367	0.873234	0.868671	0.853217	0.864516	0.87389	0.85808
	23.994	0.894563	0.883949	0.873281	0.866304	0.862373	0.863588	0.871843	0.857374
	24.0685	0.895136	0.882896	0.873569	0.864615	0.857316	0.866646	0.874899	0.854074
	24.1431	0.899316	0.888402	0.872204	0.868699	0.850174	0.866451	0.869731	0.855386
	24.2176	0.894857	0.885807	0.873332	0.865855	0.858693	0.86734	0.876055	0.856853
	24.2921	0.897719	0.883182	0.870214	0.863518	0.8475	0.866407	0.86858	0.856111
	24.3666	0.897302	0.889178	0.868577	0.86651	0.853297	0.866101	0.876263	0.854806
	24.4411	0.899825	0.89013	0.875029	0.867781	0.85456	0.868695	0.872132	0.857291
	24.5156	0.897927	0.885962	0.873721	0.865298	0.855197	0.866477	0.868782	0.858114
	24.5902	0.897368	0.88523	0.872584	0.859685	0.853103	0.867956	0.875875	0.859551
	24.6647	0.895447	0.881553	0.869706	0.867371	0.854516	0.864817	0.876371	0.856185
	24.7392	0.894878	0.888105	0.868793	0.865012	0.85118	0.866182	0.875019	0.855799
	24.8137	0.895602	0.884302	0.866434	0.865276	0.853115	0.863128	0.870235	0.854719
	24.8882	0.893071	0.887245	0.872576	0.859848	0.851653	0.866114	0.875217	0.854656
	24.9627	0.89573	0.88497	0.870766	0.865679	0.852729	0.866161	0.86815	0.854864
	25.0372	0.896914	0.886411	0.867514	0.859589	0.854907	0.861925	0.876732	0.854526
	25.1118	0.895049	0.888153	0.872907	0.865881	0.851964	0.862863	0.876364	0.855818
	25.1863	0.89828	0.893411	0.868097	0.86226	0.854132	0.86194	0.875778	0.859357
	25.2608	0.901374	0.886393	0.871336	0.863716	0.856551	0.867202	0.86886	0.855008
	25.3353	0.897003	0.886678	0.871425	0.867704	0.856061	0.863628	0.872893	0.85812
	25.4098	0.894746	0.884578	0.86985	0.865491	0.851914	0.867255	0.870344	0.856137
	25.4843	0.895188	0.886488	0.870008	0.863789	0.856652	0.863222	0.875227	0.8563
	25.5588	0.893877	0.881673	0.867461	0.864177	0.853033	0.863847	0.87537	0.857837
	25.6334	0.890624	0.888539	0.871704	0.863507	0.853377	0.863077	0.871753	0.853958
	25.7079	0.896767	0.882642	0.866802	0.865109	0.850724	0.859305	0.872961	0.851934
	25.7824	0.891425	0.883642	0.873417	0.86087	0.848557	0.86025	0.87181	0.855633
	25.8569	0.896518	0.881966	0.868435	0.865332	0.849932	0.863396	0.867426	0.858649
	25.9314	0.891779	0.887222	0.869235	0.861235	0.850935	0.864691	0.869062	0.852352
	26.0059	0.892503	0.882455	0.873115	0.862306	0.850521	0.866495	0.86919	0.852391
	26.0805	0.892177	0.883471	0.869473	0.862353	0.849232	0.864936	0.873203	0.852959
	26.155	0.89176	0.880973	0.867259	0.861844	0.851406	0.862754	0.867711	0.852477
	26.2295	0.897059	0.885075	0.870343	0.863754	0.852676	0.865736	0.871471	0.856662
	26.304	0.894218	0.884003	0.869515	0.862728	0.855805	0.862092	0.864807	0.857476
	26.3785	0.893622	0.885004	0.869035	0.862475	0.847802	0.865577	0.870148	0.856537
	26.453	0.899606	0.886014	0.870485	0.861702	0.84932	0.866434	0.872819	0.851837
	26.5276	0.893294	0.885731	0.868795	0.862553	0.850132	0.860284	0.867721	0.852487
	26.6021	0.889058	0.887531	0.870722	0.860439	0.850757	0.858566	0.873378	0.853913
	26.6766	0.88722	0.883961	0.867068	0.861186	0.85149	0.856262	0.869587	0.852689
	26.7511	0.892959	0.883498	0.870472	0.860432	0.84583	0.860517	0.869395	0.854629
	26.8256	0.893096	0.880743	0.864786	0.861428	0.848007	0.864443	0.869514	0.852601
	26.9001	0.891534	0.881215	0.863471	0.858608	0.849431	0.864607	0.869428	0.847239
	26.9747	0.890329	0.882681	0.870407	0.857897	0.84938	0.862365	0.869628	0.851745
	27.0492	0.895837	0.882491	0.864247	0.860495	0.848964	0.860098	0.875553	0.856641
	27.1237	0.892549	0.883405	0.867925	0.857532	0.848715	0.862585	0.868637	0.851954
	27.1982	0.887085	0.886007	0.863646	0.860294	0.852824	0.861417	0.86756	0.849518
	27.2727	0.899225	0.883475	0.868091	0.857039	0.854351	0.861433	0.866939	0.851309
	27.3472	0.891094	0.882956	0.867356	0.858481	0.847211	0.865447	0.8706	0.851735
	27.4217	0.894138	0.886009	0.868492	0.856959	0.852437	0.866214	0.865595	0.845926
	27.4963	0.89769	0.884013	0.865861	0.858434	0.84957	0.860248	0.864285	0.854831
	27.5708	0.897451	0.881729	0.871231	0.859722	0.85114	0.859735	0.86718	0.856221
	27.6453	0.891915	0.882543	0.866798	0.856749	0.846247	0.863004	0.873593	0.857073
	27.7198	0.891726	0.882572	0.86703	0.857713	0.84556	0.856601	0.864253	0.853424
	27.7943	0.892446	0.886334	0.872697	0.859748	0.852338	0.861701	0.868544	0.851704
	27.8688	0.893578	0.883152	0.862959	0.859754	0.849541	0.861028	0.872955	0.852678
	27.9433	0.891427	0.88518	0.871781	0.860265	0.847022	0.860087	0.86821	0.851924
	28.0179	0.891868	0.882481	0.868737	0.859097	0.84545	0.859923	0.871818	0.851403
	28.0924	0.895885	0.879219	0.867638	0.858785	0.850719	0.857427	0.865843	0.855124
	28.1669	0.895243	0.883158	0.870715	0.861637	0.851676	0.860057	0.869114	0.851577
	28.2414	0.892392	0.88481	0.865304	0.857964	0.847751	0.858453	0.868689	0.851854
	28.3159	0.894418	0.882077	0.864327	0.856896	0.843546	0.863488	0.865339	0.853121
	28.3904	0.894759	0.884587	0.866856	0.857814	0.847776	0.860262	0.867205	0.851731
	28.465	0.890013	0.883803	0.869636	0.860764	0.847341	0.857146	0.866761	0.845892
	28.5395	0.892157	0.882225	0.862199	0.859956	0.848733	0.861081	0.868652	0.850516
	28.614	0.897632	0.881436	0.864103	0.85923	0.848706	0.859457	0.87139	0.851153
	28.6885	0.891348	0.885077	0.861455	0.859127	0.847825	0.858427	0.867296	0.854995
	28.763	0.889871	0.880971	0.868899	0.857998	0.847426	0.863225	0.867281	0.849788
	28.8375	0.8956	0.881937	0.867606	0.855052	0.84518	0.859004	0.870483	0.853439
	28.9121	0.894946	0.885339	0.868211	0.85594	0.847785	0.865494	0.863983	0.846819
	28.9866	0.890352	0.878757	0.864816	0.860084	0.848121	0.861184	0.868472	0.850441
	29.0611	0.890086	0.881858	0.864436	0.856103	0.850624	0.857157	0.871549	0.853665
	29.1356	0.889295	0.881129	0.864901	0.860508	0.844975	0.857213	0.870189	0.85188
	29.2101	0.892509	0.880633	0.865709	0.860477	0.845632	0.860089	0.869032	0.850557
	29.2846	0.896203	0.880755	0.864172	0.855755	0.848512	0.862344	0.863568	0.853376
	29.3591	0.897903	0.882776	0.865277	0.858313	0.846	0.863071	0.865335	0.849705
	29.4337	0.892363	0.880355	0.866589	0.858823	0.843931	0.856382	0.868285	0.852715
	29.5082	0.894376	0.881125	0.868723	0.853558	0.844145	0.858079	0.868348	0.851828
	29.5827	0.891202	0.882661	0.862787	0.854703	0.849553	0.859247	0.870487	0.849333
	29.6572	0.891094	0.883743	0.864471	0.854983	0.841822	0.863043	0.866299	0.850971
	29.7317	0.895012	0.884634	0.86681	0.855215	0.845917	0.860957	0.868862	0.853142
	29.8062	0.890892	0.88522	0.870316	0.857532	0.842835	0.860487	0.867803	0.84924
	29.8808	0.892497	0.883172	0.865271	0.860013	0.848429	0.85602	0.864897	0.850619
	29.9553	0.894437	0.880423	0.867755	0.855198	0.845626	0.861774	0.870565	0.848398
	30.0298	0.891457	0.887325	0.860554	0.855507	0.848043	0.863536	0.869416	0.84963
	30.1043	0.887515	0.882774	0.864742	0.859258	0.846432	0.858632	0.869424	0.844201
	30.1788	0.892475	0.881327	0.868236	0.856908	0.846942	0.859602	0.866633	0.849196
	30.2533	0.892417	0.883562	0.864839	0.856249	0.84919	0.86057	0.870999	0.853154
	30.3279	0.898536	0.884262	0.863138	0.856193	0.841822	0.859812	0.863613	0.847452
	30.4024	0.891672	0.887389	0.861064	0.856412	0.842923	0.861761	0.865595	0.849828
	30.4769	0.895142	0.881792	0.862407	0.854775	0.850054	0.855189	0.864644	0.849215
	30.5514	0.888228	0.881792	0.862804	0.854688	0.844565	0.854561	0.866272	0.851812
	30.6259	0.886382	0.883089	0.86714	0.853865	0.846283	0.858624	0.869054	0.850962
	30.7004	0.891608	0.883132	0.865125	0.855453	0.842816	0.860735	0.866058	0.854783
	30.7749	0.888231	0.882653	0.866764	0.854122	0.846435	0.856014	0.86756	0.843941
	30.8495	0.892602	0.881711	0.870608	0.855461	0.849202	0.858486	0.865168	0.845175
	30.924	0.889875	0.883945	0.863443	0.854517	0.849684	0.856959	0.866571	0.845261
	30.9985	0.890199	0.883288	0.867423	0.85635	0.842114	0.8625	0.865748	0.849169
	31.073	0.888672	0.883787	0.865565	0.859211	0.842626	0.859348	0.864099	0.844197
	31.1475	0.893416	0.882118	0.864403	0.856652	0.846327	0.856881	0.866594	0.849478
	31.222	0.893244	0.879973	0.861086	0.85281	0.843598	0.854593	0.863498	0.85294
	31.2965	0.892052	0.882539	0.865949	0.855163	0.843641	0.859916	0.863913	0.849921
	31.3711	0.892246	0.879763	0.862032	0.856002	0.84762	0.857818	0.866675	0.847247
	31.4456	0.888037	0.88517	0.863667	0.857552	0.845572	0.855651	0.863234	0.846183
	31.5201	0.890766	0.876944	0.86656	0.856466	0.842105	0.854437	0.862095	0.847058
	31.5946	0.891975	0.874179	0.863441	0.853337	0.844658	0.859912	0.868093	0.849666
	31.6691	0.891703	0.881361	0.8645	0.85532	0.84527	0.856495	0.870285	0.847264
	31.7436	0.886157	0.877225	0.86196	0.854242	0.850576	0.857873	0.868548	0.852389
	31.8182	0.889093	0.878887	0.86291	0.854607	0.846523	0.854084	0.867032	0.848534
	31.8927	0.893652	0.884513	0.864329	0.853313	0.847534	0.853527	0.865232	0.840482
	31.9672	0.894523	0.882299	0.86092	0.852277	0.844083	0.850541	0.863399	0.846985
	32.0417	0.892056	0.881768	0.86319	0.855957	0.844318	0.859192	0.869308	0.851126
	32.1162	0.892694	0.879103	0.860931	0.854772	0.846008	0.859395	0.867508	0.851507
	32.1907	0.891169	0.880947	0.865104	0.854378	0.843325	0.852937	0.86388	0.852371
	32.2653	0.888536	0.879534	0.860532	0.854096	0.844295	0.862256	0.864889	0.849389
	32.3398	0.896403	0.883253	0.860739	0.853796	0.84473	0.857042	0.864877	0.846975
	32.4143	0.892565	0.879637	0.863936	0.856749	0.84274	0.861421	0.868068	0.851629
	32.4888	0.88873	0.880375	0.864565	0.856399	0.848315	0.858946	0.867864	0.850768
	32.5633	0.892078	0.882411	0.862692	0.854991	0.844741	0.861316	0.862623	0.847305
	32.6378	0.890255	0.88504	0.862915	0.853247	0.844472	0.858527	0.860068	0.847071
	32.7124	0.890948	0.881141	0.865359	0.857432	0.845423	0.861652	0.866303	0.846534
	32.7869	0.890723	0.885089	0.85886	0.854653	0.840017	0.855497	0.865712	0.848377
	32.8614	0.890143	0.876154	0.865275	0.855401	0.844134	0.861547	0.862082	0.847922
	32.9359	0.896304	0.879524	0.86063	0.858149	0.840131	0.862545	0.865494	0.848681
	33.0104	0.892689	0.878441	0.857787	0.860657	0.844199	0.85685	0.864773	0.849584
	33.0849	0.884992	0.879501	0.864695	0.852027	0.846152	0.855544	0.86428	0.848261
	33.1594	0.890409	0.880632	0.864232	0.852323	0.844521	0.857435	0.863697	0.846173
	33.234	0.888852	0.879647	0.862301	0.854521	0.844971	0.863178	0.863125	0.848917
	33.3085	0.891334	0.875985	0.857163	0.853513	0.846714	0.859072	0.865116	0.846451
	33.383	0.8852	0.883055	0.860657	0.852465	0.842085	0.858237	0.863771	0.845226
	33.4575	0.893407	0.877854	0.860593	0.852931	0.836148	0.864214	0.866528	0.848009
	33.532	0.889836	0.878202	0.860579	0.854959	0.840988	0.854097	0.863544	0.850559
	33.6065	0.889388	0.883013	0.863414	0.854464	0.845144	0.855409	0.865172	0.8464
	33.681	0.893609	0.881717	0.86025	0.852461	0.844675	0.855351	0.863828	0.848232
	33.7556	0.892427	0.883882	0.863679	0.854976	0.83832	0.860895	0.867713	0.84594
	33.8301	0.889401	0.881376	0.863017	0.852306	0.842522	0.856121	0.862753	0.849991
	33.9046	0.890937	0.876851	0.86197	0.854742	0.841861	0.860378	0.864483	0.849769
	33.9791	0.889986	0.883576	0.861436	0.852321	0.842921	0.855251	0.864233	0.845306
	34.0536	0.889438	0.881972	0.857646	0.853478	0.843162	0.859423	0.866735	0.846618
	34.1281	0.886481	0.881543	0.860274	0.858305	0.845837	0.860718	0.865364	0.845603
	34.2027	0.893312	0.881242	0.865129	0.854182	0.842965	0.858513	0.865023	0.848938
	34.2772	0.890395	0.879344	0.860628	0.853811	0.842389	0.854903	0.86691	0.845209
	34.3517	0.895852	0.882002	0.863549	0.854635	0.849046	0.855702	0.862867	0.851845
	34.4262	0.890451	0.884648	0.858839	0.853876	0.842243	0.857271	0.860179	0.84316
	34.5007	0.892667	0.880918	0.862439	0.854425	0.842568	0.857646	0.863296	0.848307
	34.5752	0.886574	0.875206	0.860246	0.852077	0.841221	0.85881	0.864008	0.849714
	34.6497	0.888752	0.881323	0.866225	0.854444	0.838734	0.855796	0.862431	0.847245
	34.7243	0.88952	0.884054	0.859646	0.856167	0.842467	0.856655	0.861769	0.850139
	34.7988	0.892109	0.882863	0.86392	0.850898	0.844202	0.85794	0.864427	0.849271
	34.8733	0.894067	0.880524	0.859634	0.854344	0.84305	0.858961	0.863998	0.850075
	34.9478	0.895805	0.881693	0.861413	0.855377	0.839531	0.856258	0.865969	0.850441
	35.0223	0.889093	0.879023	0.860305	0.852478	0.842613	0.852454	0.862318	0.845354
	35.0969	0.88947	0.879975	0.859573	0.852502	0.844516	0.857967	0.860821	0.850678
	35.1714	0.895487	0.881691	0.86407	0.852813	0.84496	0.855021	0.862476	0.844614
	35.2459	0.887506	0.880076	0.859851	0.858474	0.837555	0.856305	0.86303	0.853112
	35.3204	0.891445	0.88273	0.857336	0.848946	0.839513	0.858335	0.862377	0.850062
	35.3949	0.887643	0.882435	0.85542	0.854264	0.845673	0.8562	0.865729	0.849705
	35.4694	0.891195	0.8831	0.860877	0.853457	0.838332	0.858605	0.864805	0.84727
	35.5439	0.893593	0.88516	0.864329	0.859078	0.841582	0.859247	0.862458	0.853787
	35.6185	0.904552	0.89327	0.869368	0.86495	0.85259	0.86527	0.874063	0.860543
	35.693	0.904178	0.894905	0.875154	0.869935	0.859117	0.870582	0.883234	0.864193
	35.7675	0.906297	0.903563	0.875523	0.871925	0.857922	0.877399	0.879008	0.862641
	35.842	0.911123	0.900819	0.879563	0.868791	0.860303	0.876397	0.884833	0.865942
	35.9165	0.910134	0.90015	0.885307	0.875337	0.863681	0.878479	0.880897	0.871722
	35.991	0.913122	0.904864	0.887921	0.874702	0.864471	0.876395	0.882921	0.873138
	36.0656	0.914995	0.904029	0.889996	0.87484	0.8613	0.88331	0.880785	0.871037
	36.1401	0.914917	0.904992	0.88315	0.878179	0.863011	0.876634	0.887462	0.868843
	36.2146	0.919518	0.902806	0.886165	0.88185	0.868849	0.879449	0.894882	0.869026
	36.2891	0.926408	0.911504	0.888244	0.874385	0.872248	0.883809	0.887429	0.871916
	36.3636	0.922831	0.90859	0.887452	0.884743	0.868316	0.886576	0.895144	0.875252
	36.4381	0.919914	0.912919	0.892471	0.88037	0.872401	0.88639	0.890432	0.874837
	36.5126	0.922854	0.913342	0.895448	0.881317	0.868954	0.887311	0.890488	0.874349
	36.5872	0.918967	0.911228	0.896162	0.883245	0.872062	0.891028	0.892376	0.87897
	36.6617	0.922715	0.910142	0.893996	0.882515	0.875191	0.887465	0.894667	0.881479
	36.7362	0.917927	0.913629	0.894796	0.882822	0.876924	0.889022	0.89688	0.88073
	36.8107	0.92	0.915389	0.894902	0.883167	0.875946	0.890459	0.895815	0.88191
	36.8852	0.925178	0.913214	0.891311	0.885384	0.874017	0.889126	0.895038	0.882409
	36.9597	0.925016	0.912143	0.894632	0.890349	0.871103	0.886548	0.899565	0.878681
	37.0343	0.926018	0.914007	0.895644	0.893684	0.877982	0.889074	0.90207	0.880065
	37.1088	0.92628	0.919897	0.893861	0.890263	0.8758	0.893304	0.898777	0.882789
	37.1833	0.925232	0.919034	0.89689	0.894448	0.884392	0.888882	0.900116	0.885681
	37.2578	0.929629	0.911737	0.897733	0.889406	0.879657	0.889363	0.897148	0.878646
	37.3323	0.929263	0.922652	0.896419	0.892583	0.875485	0.892496	0.902658	0.88134
	37.4068	0.93315	0.917171	0.896532	0.892156	0.879966	0.894663	0.898579	0.890148
	37.4813	0.929488	0.916111	0.903093	0.890278	0.877691	0.890004	0.903612	0.883294
	37.5559	0.930318	0.921278	0.902067	0.89422	0.882195	0.891077	0.902881	0.887017
	37.6304	0.931774	0.91864	0.899236	0.889698	0.880291	0.895254	0.904322	0.886811
	37.7049	0.937404	0.918872	0.901575	0.895057	0.87895	0.89566	0.905653	0.886605
	37.7794	0.928112	0.924771	0.904524	0.897625	0.880782	0.896321	0.904539	0.884207
	37.8539	0.934624	0.922786	0.904473	0.896721	0.883786	0.894752	0.905148	0.88021
	37.9284	0.932907	0.919414	0.8999	0.894022	0.877813	0.893588	0.904115	0.884459
	38.0029	0.931984	0.919877	0.902908	0.894462	0.885144	0.895891	0.905864	0.889045
	38.0775	0.936699	0.924405	0.906062	0.898217	0.881548	0.897351	0.903005	0.883119
	38.152	0.935384	0.925368	0.906436	0.895726	0.881282	0.900841	0.903895	0.885249
	38.2265	0.930837	0.92124	0.904785	0.892484	0.882789	0.900035	0.908854	0.887709
	38.301	0.927891	0.926081	0.903216	0.895886	0.883786	0.896375	0.907721	0.889514
	38.3755	0.937165	0.923166	0.904495	0.897373	0.884362	0.902003	0.910157	0.887171
	38.45	0.936204	0.925877	0.909674	0.895736	0.882621	0.9012	0.909271	0.889637
	38.5246	0.937505	0.927756	0.903091	0.894078	0.884574	0.899855	0.912427	0.886406
	38.5991	0.939827	0.925513	0.908229	0.892718	0.889865	0.897603	0.908859	0.886774
	38.6736	0.941795	0.927019	0.906605	0.896208	0.888998	0.898047	0.909117	0.888001
	38.7481	0.938621	0.925048	0.906037	0.898418	0.887534	0.900555	0.908448	0.889076
	38.8226	0.939226	0.928822	0.907306	0.898496	0.886932	0.898428	0.907414	0.892512
	38.8971	0.941118	0.926144	0.908389	0.901961	0.888121	0.904754	0.908514	0.895482
	38.9717	0.93961	0.92569	0.905932	0.903552	0.883093	0.903807	0.902704	0.891189
	39.0462	0.943437	0.928747	0.907148	0.901462	0.880205	0.900785	0.909981	0.896503
	39.1207	0.942411	0.922809	0.905371	0.897109	0.887538	0.904219	0.906302	0.89223
	39.1952	0.940161	0.927358	0.906584	0.900255	0.887616	0.903209	0.906667	0.887711
	39.2697	0.94556	0.925852	0.906257	0.902886	0.887449	0.90229	0.912497	0.892228
	39.3442	0.939018	0.927104	0.909742	0.897431	0.886805	0.908414	0.906644	0.896134
	39.4188	0.940283	0.930918	0.907069	0.90058	0.887834	0.903489	0.915783	0.896739
	39.4933	0.93583	0.93114	0.905682	0.904106	0.890864	0.904651	0.909758	0.891804
	39.5678	0.943847	0.929699	0.909124	0.8991	0.891996	0.901802	0.913834	0.895662
	39.6423	0.935686	0.933307	0.911636	0.902616	0.886835	0.899817	0.914072	0.898411
	39.7168	0.940447	0.931963	0.915399	0.904425	0.89291	0.904455	0.914823	0.896173
	39.7913	0.93863	0.930021	0.907913	0.903707	0.891759	0.908216	0.913482	0.893543
	39.8659	0.939698	0.933033	0.908209	0.900339	0.881217	0.903591	0.911541	0.896792
	39.9404	0.942007	0.931298	0.908938	0.900666	0.888402	0.9043	0.915166	0.890794
	40.0149	0.941753	0.932119	0.91206	0.898557	0.885413	0.907806	0.909622	0.897393
	40.0894	0.94479	0.935978	0.915551	0.908051	0.891723	0.907077	0.915374	0.900445
	40.1639	0.942906	0.933864	0.912228	0.90632	0.891979	0.902181	0.916297	0.896452
	40.2384	0.944147	0.93224	0.91574	0.902125	0.889683	0.90272	0.913304	0.890898

## Sheet: S2b
Microscale Thermophoresis
Fig. S2b
	Normalized curve fit K
		2t‑hexadecenal		hexadecanal
	Conc [μM]	Mean	Std. Error	Mean	Std. Error
	40	1.36109	0.0119204	1.06329	0.0174917
	1.25	1.27413	0.00995242	1.07906	0.0168305
	0.04	1.05439	0.00828647	1.11648	0.0192689

## Sheet: S2c
HCD LC-MS
Fig. S2c
	TIC Curves
		BAX-WT			BAX-WT
		Vehicle			2t‑hexadecenal
		Time (min)	Intensity		Time (min)	Intensity
		0.00283273	0		0.00276009	0
		0.00892233	0		0.00860442	0
		0.0140196	0		0.0136659	0
		0.0191077	0		0.018745	0
		0.024192	0		0.0246174	0
		0.0292869	0		0.0302903	0
		0.0343728	0		0.0353722	0
		0.03945	0		0.0412555	0
		0.0445328	0		0.0463282	0
		0.0496169	0		0.0514039	0
		0.0553094	0		0.0564706	0
		0.0604099	0		0.0615461	0
		0.0654942	0		0.0674222	0
		0.0705806	0		0.0724969	0
		0.0764889	0		0.0775784	0
		0.0821749	0		0.0826408	0
		0.0872576	0		0.087707	0
		0.0923416	0		0.0927929	0
		0.0974388	0		0.0978747	0
		0.103157	0		0.103573	0
		0.109052	0		0.108659	0
		0.11477	0		0.11376	0
		0.119855	0		0.11886	0
		0.124938	0		0.123958	0
		0.130036	0		0.129059	0
		0.135126	0		0.134144	0
		0.14103	0		0.139855	0
		0.146123	0		0.144958	0
		0.151232	0		0.15066	0
		0.156316	0		0.155759	0
		0.161419	0		0.161659	0
		0.167316	0		0.166745	0
		0.1724	0		0.173421	0
		0.178124	0		0.178511	0
		0.183224	0		0.183619	0
		0.188922	0		0.188738	0
		0.194028	0		0.193838	0
		0.199742	0		0.198947	0
		0.204859	0		0.204069	0
		0.210552	0		0.209782	0
		0.215662	0		0.214884	0
		0.220759	0		0.219981	0
		0.22586	0		0.225086	0
		0.230962	0		0.230183	0
		0.236054	0		0.235283	0
		0.241758	0		0.2404	0
		0.247451	0		0.245502	0
		0.252557	0		0.253079	0
		0.257654	0		0.259019	0
		0.262776	0		0.264122	0
		0.267877	0		0.269245	0
		0.272974	0		0.27435	0
		0.278081	0		0.279453	0
		0.283183	0		0.284558	0
		0.288293	0		0.290462	0
		0.294011	0		0.296385	0
		0.29911	0		0.301482	0
		0.305043	0		0.306588	0
		0.310138	0		0.311725	0
		0.315243	0		0.316841	0
		0.320339	0		0.321958	0
		0.325447	0		0.327089	0
		0.330563	0		0.332805	0
		0.336471	0		0.338518	0
		0.341586	0		0.34424	0
		0.346704	0		0.349358	0
		0.351824	0		0.355301	0
		0.35756	0		0.360408	0
		0.365927	0		0.367986	0
		0.371031	0		0.37312	0
		0.376145	0		0.378236	0
		0.381245	0		0.383358	0
		0.38636	0		0.388478	0
		0.39146	0		0.394417	18890.7
		0.396553	0		0.400331	0
		0.401657	0		0.405437	0
		0.407576	0		0.410561	0
		0.41269	0		0.415683	0
		0.417794	0		0.421403	0
		0.42291	0		0.426542	0
		0.428021	0		0.431658	0
		0.433939	0		0.436771	0
		0.441544	0		0.442496	0
		0.447254	0		0.447606	0
		0.452359	0		0.453336	0
		0.457488	0		0.458458	0
		0.462584	0		0.463575	0
		0.46769	0		0.468688	0
		0.472807	0		0.473803	0
		0.477914	0		0.478922	0
		0.483029	0		0.484041	0
		0.488936	0		0.489159	0
		0.494041	0		0.494273	0
		0.49918	0		0.499382	0
		0.504293	0		0.505101	0
		0.510209	0		0.510219	0
		0.51532	0		0.515345	0
		0.520423	0		0.520471	0
		0.525557	0		0.525585	0
		0.530662	0		0.530707	0
		0.53578	0		0.535836	0
		0.540908	0		0.541586	0
		0.546825	0		0.546701	0
		0.552537	0		0.551845	0
		0.557638	0		0.556987	0
		0.562762	0		0.562104	0
		0.567877	0		0.567227	0
		0.573817	0		0.572355	0
		0.578917	0		0.577462	0
		0.584043	0		0.582588	0
		0.589171	0		0.587699	0
		0.594287	0		0.59283	0
		0.599401	0		0.59855	0
		0.604514	0		0.608068	0
		0.609623	0		0.613819	0
		0.614743	0		0.618939	0
		0.619857	0		0.62405	0
		0.624982	0		0.629168	0
		0.630086	0		0.634273	0
		0.635201	0		0.639378	0
		0.640304	0		0.644502	0
		0.645424	0		0.649619	0
		0.650532	0		0.654736	0
		0.655645	0		0.659852	0
		0.661367	0		0.664981	0
		0.667298	0		0.670103	0
		0.672405	0		0.675219	0
		0.677521	0		0.680334	0
		0.682636	0		0.686065	0
		0.688352	0		0.691184	0
		0.69347	0		0.696315	0
		0.698599	0		0.701453	0
		0.703699	0		0.706568	0
		0.708814	0		0.7125	0
		0.714736	0		0.717611	0
		0.719856	0		0.722729	0
		0.725564	0		0.727847	0
		0.730665	0		0.732964	0
		0.735781	0		0.738903	0
		0.740897	0		0.744015	0
		0.746023	0		0.749132	0
		0.751138	0		0.754251	0
		0.75625	0		0.759362	0
		0.762161	0		0.764496	0
		0.767289	0		0.76961	0
		0.772402	0		0.774731	0
		0.777519	0		0.779837	0
		0.782634	0		0.784963	0
		0.787757	0		0.790074	0
		0.795334	0		0.795786	0
		0.800451	0		0.800899	0
		0.805574	0		0.806012	0
		0.810687	0		0.811141	0
		0.815804	0		0.816867	0
		0.820913	0		0.821974	0
		0.826032	0		0.827107	19436.7
		0.831153	0		0.83222	0
		0.836289	0		0.837334	0
		0.842017	0		0.842458	0
		0.84713	0		0.847572	0
		0.852251	0		0.853488	0
		0.857365	0		0.858605	0
		0.862484	0		0.863722	0
		0.867599	0		0.868839	0
		0.872716	0		0.873953	0
		0.878424	0		0.879882	0
		0.883533	0		0.885001	0
		0.888648	0		0.890728	0
		0.893762	0		0.895838	0
		0.898875	0		0.900951	0
		0.903995	0		0.906066	0
		0.909909	0		0.911979	0
		0.915018	0		0.9177	0
		0.920723	0		0.922831	0
		0.92584	0		0.927934	0
		0.931759	0		0.933055	0
		0.936881	0		0.938165	0
		0.941989	0		0.943284	0
		0.947094	0		0.949001	0
		0.952203	0		0.954711	0
		0.957316	0		0.959819	0
		0.963023	0		0.964926	0
		0.968143	0		0.970038	0
		0.975735	0		0.97515	0
		0.980859	0		0.981077	0
		0.985979	0		0.98619	0
		0.991696	0		0.992127	0
		0.996816	0		0.997235	0
		1.00274	0		1.00235	0
		1.00786	0		1.00749	0
		1.01297	0		1.0126	0
		1.01809	0		1.01771	0
		1.02382	0		1.02283	0
		1.02954	0		1.02796	0
		1.03467	21859.5		1.03308	0
		1.0398	0		1.0382	0
		1.0449	0		1.04331	0
		1.05	0		1.04845	0
		1.05513	0		1.05356	0
		1.06024	0		1.05868	0
		1.06536	0		1.06379	0
		1.07048	0		1.06952	0
		1.07561	0		1.07545	0
		1.08074	0		1.08056	0
		1.08585	0		1.08569	0
		1.09098	0		1.09082	0
		1.09609	0		1.09595	0
		1.10121	0		1.10107	0
		1.10633	0		1.10622	0
		1.11144	0		1.11133	0
		1.11657	0		1.11646	0
		1.12169	0		1.12159	0
		1.12681	0		1.12672	0
		1.13194	0		1.13184	0
		1.13705	0		1.13697	0
		1.14218	0		1.14209	0
		1.1479	0		1.14803	0
		1.15921	0		1.15314	0
		1.16868	0		1.16635	0
		1.17817	0		1.17207	0
		1.18388	0		1.17717	0
		1.18897	0		1.18288	0
		1.19488	0		1.18798	0
		1.19998	0		1.19308	0
		1.20569	0		1.1982	0
		1.21078	0		1.20329	0
		1.22335	0		1.2084	0
		1.22905	0		1.21786	0
		1.23417	0		1.22297	0
		1.24173	0		1.22808	0
		1.25302	0		1.23319	0
		1.26058	0		1.2383	0
		1.26568	0		1.24401	0
		1.27075	0		1.2491	0
		1.27584	0		1.25422	0
		1.28338	0		1.25932	0
		1.2946	0		1.26875	0
		1.29969	0		1.27387	0
		1.30477	0		1.27897	0
		1.30987	0		1.28408	0
		1.31577	0		1.2892	0
		1.32705	0		1.2949	0
		1.33273	0		1.30249	0
		1.33782	0		1.30818	0
		1.34292	0		1.31576	0
		1.348	0		1.32146	0
		1.35801	0		1.32655	0
		1.36556	0		1.33245	22734.2
		1.37065	0		1.33755	0
		1.37575	0		1.34266	0
		1.38083	0		1.34776	0
		1.38673	0		1.35286	0
		1.39242	0		1.36042	0
		1.40183	0		1.36552	0
		1.40938	0		1.37141	0
		1.41448	0		1.3765	0
		1.42016	0		1.3824	0
		1.42607	0		1.38751	0
		1.43116	0		1.39506	0
		1.43625	0		1.40015	0
		1.44134	0		1.4077	0
		1.4489	0		1.41717	0
		1.45783	0		1.42285	0
		1.46732	0		1.42854	0
		1.47301	0		1.43363	0
		1.47811	0		1.43952	0
		1.4832	0		1.44463	0
		1.4883	0		1.44972	0
		1.49586	0		1.45481	0
		1.50095	0		1.46424	0
		1.50851	0		1.47183	0
		1.51792	0		1.47693	0
		1.52361	0		1.48283	0
		1.5287	0		1.48791	0
		1.54059	0		1.49302	0
		1.54814	0		1.49813	0
		1.55323	0		1.50444	0
		1.56264	0		1.51202	0
		1.56834	0		1.51712	0
		1.57342	0		1.52302	0
		1.57851	0		1.52813	0
		1.5836	0		1.53401	0
		1.58949	0		1.5391	0
		1.60078	0		1.54421	0
		1.60833	0		1.54928	0
		1.61341	0		1.55603	0
		1.63219	0		1.56358	0
		1.63729	0		1.56928	0
		1.64239	0		1.57518	0
		1.64749	0		1.58028	0
		1.65691	0		1.58685	0
		1.66447	0		1.59442	0
		1.66956	0		1.602	0
		1.67525	0		1.60711	0
		1.68116	0		1.61654	0
		1.69057	0		1.62164	0
		1.7	0		1.62671	0
		1.7057	0		1.63182	0
		1.71081	0		1.63753	0
		1.72024	0		1.64695	0
		1.72594	0		1.65205	0
		1.73103	0		1.65714	0
		1.73859	0		1.66225	0
		1.74987	0		1.66734	0
		1.75743	0		1.6749	0
		1.76252	0		1.68245	0
		1.77379	0		1.69193	0
		1.77948	0		1.69764	0
		1.78457	0		1.70273	0
		1.79046	0		1.71027	0
		1.79555	0		1.71597	0
		1.80494	0		1.72186	0
		1.82982	0		1.72758	0
		1.84672	0		1.73514	0
		1.86	0		1.74023	0
		1.87132	0		1.74593	0
		1.88451	0		1.75104	0
		1.89769	0		1.75613	0
		1.90799	0		1.76122	0
		1.91555	0		1.7688	0
		1.92063	0		1.7739	0
		1.92818	0		1.779	0
		1.93327	0		1.78408	0
		1.94084	0		1.79245	0
		1.94652	0		1.80112	0
		1.95784	0		1.81485	0
		1.97075	0		1.83608	0
		1.97583	0		1.84176	0
		1.98091	0		1.84681	0
		1.98599	0		1.85995	0
		1.99919	0		1.87124	0
		2.02169	0		1.88252	0
		2.03481	0		1.89381	0
		2.04234	0		1.90324	0
		2.04744	0		1.91211	0
		2.06057	0		1.91968	0
		2.07186	0		1.92478	0
		2.07848	0		1.93744	0
		2.08357	0		1.94503	0
		2.09485	0		1.95015	0
		2.10992	0		1.95771	0
		2.12879	0		1.96718	0
		2.14197	0		1.97307	0
		2.15519	0		1.97816	0
		2.17155	0		1.98386	0
		2.17721	0		1.98894	0
		2.18228	0		1.99485	0
		2.19912	54313.1		1.99993	0
		2.22164	0		2.01128	0
		2.23556	0		2.01885	0
		2.25043	0		2.02394	0
		2.25799	0		2.03523	0
		2.26307	0		2.05214	0
		2.27623	0		2.05784	0
		2.28569	0		2.06296	0
		2.29512	0		2.07426	0
		2.31158	0		2.0856	0
		2.32163	0		2.09317	0
		2.34238	0		2.09827	0
		2.36871	0		2.11486	0
		2.40251	0		2.12619	0
		2.4213	0		2.1319	0
		2.43336	0		2.13699	0
		2.45404	0		2.14455	0
		2.46346	0		2.14965	0
		2.48221	0		2.15911	0
		2.49903	0		2.16666	0
		2.51965	0		2.17173	0
		2.5328	0		2.1844	0
		2.55637	0		2.19381	0
		2.58028	0		2.20628	0
		2.61461	0		2.21942	0
		2.64902	0		2.23076	0
		2.68243	0		2.23831	0
		2.71623	0		2.2434	0
		2.75414	0		2.25401	0
		2.79039	0		2.26158	0
		2.81503	0		2.26667	0
		2.85035	0		2.2817	0
		2.88301	0		2.28927	0
		2.92106	0		2.29437	0
		2.95451	0		2.30753	0
		2.98678	0		2.32254	0
		3.02187	0		2.3387	0
		3.05814	164617		2.35656	0
		3.08747	0		2.38407	0
		3.11587	0		2.38979	0
		3.1485	0		2.39488	0
		3.18651	0		2.40436	0
		3.22286	0		2.41005	0
		3.24898	0		2.41516	0
		3.26736	0		2.42339	0
		3.28734	0		2.43095	0
		3.31339	0		2.43604	0
		3.33954	0		2.44407	0
		3.37179	0		2.45914	0
		3.39676	0		2.47417	0
		3.41836	0		2.48551	0
		3.44936	0		2.50357	0
		3.47614	0		2.51366	0
		3.50694	0		2.52121	0
		3.53686	0		2.52631	0
		3.56494	0		2.54505	0
		3.58975	6.11031e+06		2.56297	0
		3.6131	0		2.58989	0
		3.6362	1.36643e+06		2.61269	0
		3.65763	0		2.65096	0
		3.68162	0		2.68256	0
		3.705	0		2.71946	45314.2
		3.72765	0		2.75448	0
		3.75418	11666925		2.79203	0
		3.77339	0		2.82276	0
		3.79467	0		2.85953	0
		3.81735	0		2.89382	0
		3.84062	0		2.92514	0
		3.86156	0		2.95283	0
		3.87402	0		2.99008	0
		3.89534	0		3.02411	0
		3.90732	0		3.06295	0
		3.92569	0		3.09699	0
		3.94707	0		3.11963	0
		3.97338	0		3.15698	0
		3.9986	0		3.19354	0
		4.02469	0		3.2284	0
		4.05232	0		3.2572	0
		4.07509	0		3.27678	0
		4.09918	0		3.30021	0
		4.11905	0		3.32767	0
		4.1368	0		3.3526	0
		4.15433	0		3.38551	0
		4.17233	0		3.41188	0
		4.19169	0		3.43696	0
		4.21038	0		3.46931	0
		4.22861	0		3.49571	0
		4.24869	0		3.52543	0
		4.26867	0		3.55175	0
		4.28789	0		3.58287	1.59005e+06
		4.30834	0		3.60522	0
		4.32799	0		3.62952	0
		4.35271	0		3.65103	0
		4.3758	0		3.67572	0
		4.40101	0		3.69975	0
		4.42335	0		3.72395	0
		4.44478	0		3.7434	0
		4.47044	0		3.76378	0
		4.49561	0		3.78483	0
		4.52232	0		3.80829	0
		4.54565	0		3.82779	0
		4.56974	0		3.84558	0
		4.59064	0		3.86322	2.33137e+06
		4.61773	0		3.87716	0
		4.64283	0		3.89386	0
		4.6732	0		3.90866	0
		4.69734	0		3.92374	0
		4.71894	0		3.94461	0
		4.74359	376667		3.96859	0
		4.76834	0		3.99452	0
		4.7928	0		4.01793	0
		4.81234	1.8749e+06		4.04521	0
		4.83382	0		4.07426	0
		4.85287	0		4.09878	0
		4.87515	0		4.11995	0
		4.89622	0		4.13822	0
		4.91567	0		4.1557	0
		4.93932	1.55993e+06		4.17375	0
		4.95956	0		4.19378	0
		4.97902	831613		4.21395	0
		4.99929	1.96154e+06		4.23353	0
		5.02106	0		4.25286	0
		5.04256	0		4.27189	0
		5.06441	354460		4.29138	0
		5.08623	0		4.31224	0
		5.1068	0		4.3328	0
		5.12555	0		4.35848	0
		5.14997	619638		4.38538	0
		5.177	5.04415e+06		4.41614	0
		5.20388	0		4.44351	0
		5.23062	0		4.46745	0
		5.25463	327193		4.49026	0
		5.28476	0		4.51902	0
		5.30855	0		4.54182	0
		5.33531	0		4.56583	0
		5.35565	0		4.58996	0
		5.37297	4676375		4.61447	0
		5.39145	1.68164e+06		4.6412	0
		5.40965	1.48866e+06		4.66863	0
		5.42711	0		4.6916	0
		5.44486	0		4.71491	0
		5.46301	0		4.74251	0
		5.48268	0		4.77118	0
		5.50085	0		4.79724	0
		5.52026	0		4.81746	0
		5.53958	31241320		4.83961	0
		5.56027	47422260		4.85946	0
		5.58351	0		4.87886	0
		5.60149	0		4.90049	922508
		5.62146	0		4.92076	3991241
		5.63996	0		4.94218	1.07688e+06
		5.65777	0		4.96513	579713
		5.67704	0		4.98429	0
		5.69742	0		5.00449	1.86762e+06
		5.71675	0		5.02643	367257
		5.73545	3.00256e+06		5.05248	0
		5.75517	1.46561e+06		5.07388	0
		5.7744	5089169		5.09609	0
		5.79585	10691884		5.11784	0
		5.81747	18144492		5.13774	358652
		5.83692	35023508		5.1599	2430628
		5.85517	65032976		5.18409	5.13527e+06
		5.8733	86921824		5.21332	0
		5.89107	46456432		5.23983	0
		5.9089	7884261		5.26536	0
		5.92893	9408427		5.2931	6673669
		5.94636	2467915		5.31918	989842
		5.9646	2433942		5.34327	0
		5.9838	7634317		5.36129	0
		6.00203	2.52165e+06		5.38027	0
		6.02036	0		5.39886	1.40733e+06
		6.03931	1.28689e+06		5.41809	0
		6.05812	756978		5.43592	0
		6.07823	1.1726e+06		5.45552	0
		6.10095	1026008		5.47393	0
		6.12203	1.40758e+06		5.49185	0
		6.14134	3.51749e+06		5.51075	0
		6.15981	0		5.53035	10257531
		6.17864	0		5.55099	189493136
		6.19821	0		5.57228	6.08403e+06
		6.21936	0		5.59055	0
		6.24295	1.43881e+06		5.60998	0
		6.2621	1.08832e+06		5.6292	0
		6.28147	1.1292e+06		5.64711	0
		6.30019	1.39475e+06		5.66516	0
		6.3217	959032		5.68456	0
		6.34277	833790		5.70404	0
		6.36177	0		5.72283	3.4035e+06
		6.38117	3.22467e+06		5.74258	2667122
		6.4002	0		5.76202	7317738
		6.41823	0		5.78132	9538995
		6.43581	0		5.80082	15843480
		6.45318	0		5.82109	46057180
		6.47276	0		5.83859	64455144
		6.4925	0		5.85669	108814328
		6.51215	1.43018e+06		5.87416	86105928
		6.53015	8066454		5.89407	16102228
		6.55005	5.79987e+06		5.9119	11551462
		6.56923	4.3158e+06		5.9297	7117582
		6.59023	2619197		5.9471	1.79757e+06
		6.60846	2.81092e+06		5.9647	4.02536e+06
		6.62636	37107296		5.98258	6780022
		6.64739	43695924		6.0003	3.49371e+06
		6.6666	11338439		6.01887	2.75534e+06
		6.68734	8862968		6.0397	968277
		6.70532	4601490		6.05942	987484
		6.72685	12333737		6.08137	1.16406e+06
		6.74828	35466196		6.1031	2176530
		6.76748	66506844		6.12361	2.57515e+06
		6.78907	236806704		6.14199	2.92551e+06
		6.80993	1403334400		6.16144	0
		6.82873	1377129600		6.18096	0
		6.84818	710108096		6.19958	0
		6.87105	137091616		6.21983	1.97732e+06
		6.89342	46603156		6.24226	1.41882e+06
		6.91703	35332804		6.26281	0
		6.93826	25851756		6.28191	1.4359e+06
		6.95824	7.48753e+06		6.29989	0
		6.97628	9972398		6.31999	1.33851e+06
		6.99431	15499495		6.33954	0
		7.01346	8844570		6.35874	784533
		7.03391	4236190		6.37774	0
		7.05589	7.3532e+06		6.39562	0
		7.07719	5469254		6.41378	0
		7.10066	4650504		6.43198	3.65447e+06
		7.12463	4.20509e+06		6.45073	0
		7.15051	6.29491e+06		6.4707	0
		7.17132	5294438		6.49022	0
		7.19486	2.16011e+06		6.5097	1.39608e+06
		7.21895	4.09843e+06		6.52898	4.49719e+06
		7.24252	203229520		6.54834	7.29976e+06
		7.26322	99696496		6.56709	7268074
		7.28369	8476335		6.58612	1.0426e+06
		7.30501	4105319		6.60578	5858548
		7.32942	2.74912e+06		6.6236	22015336
		7.35109	2685085		6.64485	51237520
		7.37261	3.36597e+06		6.66521	20707790
		7.39527	1.75655e+06		6.68359	13293830
		7.41777	3.20824e+06		6.70374	0
		7.44345	9439996		6.72379	11934689
		7.46924	2769576		6.74602	33594084
		7.49415	1664971		6.76792	81807480
		7.52146	1.33299e+06		6.79122	232140800
		7.54631	1.31782e+06		6.81402	1260957056
		7.56963	1.95734e+06		6.83384	1314313984
		7.59101	2.79748e+06		6.85209	658675136
		7.6137	1.89829e+06		6.87214	137939696
		7.63888	2.25755e+06		6.89532	41380916
		7.66295	545360		6.91864	35278784
		7.68392	2581171		6.9389	18160496
		7.71366	716169		6.96131	9876258
		7.74118	2.05327e+06		6.98051	7.27215e+06
		7.76554	1.79632e+06		6.9986	9162578
		7.79659	661532		7.01788	4.68257e+06
		7.83007	864244		7.02786	8457810
		7.85679	466156		7.04841	4.78706e+06
		7.88359	910124		7.06901	8083070
		7.9114	1.62703e+06		7.09166	10126981
		7.93262	2.56477e+06		7.11442	5063463
		7.96153	1.20501e+06		7.13847	5681845
		7.98904	1.07141e+06		7.16331	6308904
		8.01139	1.84455e+06		7.18811	3.93872e+06
		8.03319	1257086		7.20942	5382461
		8.05882	0		7.2353	91046944
		8.08829	1.12206e+06		7.25796	172963088
		8.11821	1.00189e+06		7.27843	20990660
		8.14845	721392		7.30086	4.04558e+06
		8.18172	541598		7.32413	3.30697e+06
		8.21594	873994		7.34712	3854252
		8.24944	333416		7.37036	2.52682e+06
		8.28254	611888		7.39296	2.68776e+06
		8.31492	957177		7.41476	2.05871e+06
		8.34483	537850		7.43911	13053031
		8.37606	498265		7.46438	2.70995e+06
		8.40171	501963		7.49379	3.24814e+06
		8.42858	0		7.51929	1.46975e+06
		8.4587	453754		7.5437	1.61088e+06
		8.48633	655956		7.56724	2.5472e+06
		8.51155	0		7.59007	1.39989e+06
		8.53102	0		7.61207	1783837
		8.54864	0		7.63879	1.49849e+06
		8.56712	0		7.66524	871655
		8.57947	0		7.69086	2.75481e+06
		8.59228	0		7.72238	1.2111e+06
		8.59945	0		7.75244	808460
		8.6126	0		7.78027	1.42297e+06
		8.6234	0		7.8104	1.08648e+06
		8.6336	0		7.84159	1.21177e+06
		8.64213	0		7.8667	855809
		8.65107	0		7.89449	1.00583e+06
		8.66013	0		7.92361	2.155e+06
		8.66813	0		7.94458	1703935
		8.67837	0		7.97411	0
		8.68965	0		7.99503	1069998
		8.70443	0		8.01761	1.03056e+06
		8.7224	0		8.03981	0
		8.73816	0		8.06606	837689
		8.76093	0		8.0967	0
		8.7824	620263		8.12633	899556
		8.80551	1.22164e+06		8.15679	797985
		8.83008	0		8.19031	657678
		8.85358	0		8.22246	718863
		8.88037	0		8.25166	352793
		8.91023	664954		8.28383	1.02e+06
		8.93882	0		8.31525	1.05731e+06
		8.96935	689813		8.34831	669156
		8.99959	565800		8.3817	0
		9.02929	0		8.41064	513937
		9.05759	516799		8.43687	0
		9.07828	0		8.468	330308
		9.11153	0		8.49641	0
		9.14253	0		8.52256	0
		9.17281	0		8.54284	0
		9.20148	239198		8.56099	0
		9.23144	590808		8.57949	0
		9.2644	0		8.59665	0
		9.29427	0		8.60904	0
		9.32297	0		8.62011	0
		9.35404	403824		8.63157	0
		9.38886	0		8.64369	0
		9.42123	0		8.65259	0
		9.4493	351350		8.66262	0
		9.4782	368197		8.67007	0
		9.51182	0		8.67864	0
		9.54621	627219		8.69202	0
		9.58303	0		8.70579	979991
		9.61709	387403		8.72245	0
		9.63811	364706		8.74369	1.43654e+06
		9.67231	0		8.76742	721070
		9.71249	0		8.7902	0
		9.75226	0		8.81544	404285
		9.781	0		8.84069	0
		9.7891	0		8.86502	0
		9.80285	0		8.89399	0
		9.81506	0		8.92011	384551
		9.82565	0		8.94945	528624
		9.8319	434186		8.9786	311269
		9.83692	0		9.01016	0
		9.85298	425140		9.04086	333610
		9.86482	0		9.06945	387485
		9.88788	0		9.10024	0
		9.90333	0		9.13213	508571
		9.9195	352563		9.16285	0
		9.93205	0		9.19485	0
		9.94565	0		9.22885	588110
		9.96875	0		9.25948	0
		9.98511	0		9.29064	0
		10.0199	0		9.31869	0
					9.35091	303354
					9.38534	0
					9.42087	316638
					9.44815	0
					9.47679	248189
					9.50909	0
					9.54192	428575
					9.57866	0
					9.61213	0
					9.64678	0
					9.68153	0
					9.71932	0
					9.75802	0
					9.77443	0
					9.78668	480706
					9.8007	0
					9.81734	0
					9.82624	507937
					9.83605	357300
					9.85027	604731
					9.86652	0
					9.87589	386512
					9.89935	414394
					9.9193	0
					9.9351	0
					9.94849	0
					9.97459	0
					9.98727	0
					10.0128	381692

## Sheet: S2d–e
Thermal Shift Assay
Fig. S2d									Fig. S2e
	Melting Temp									Change in Melting Temp
		Replicates									BAX-WT			BAX-2S					BAX-WT		BAX-2S
	Protein	N1	N2	N3	Mean	SEM				2t16 [μM]	N1	N2	N3	N1	N2	N3		2t16 [μM]	Mean	SEM	Mean	SEM
	BAX-WT	75.64	75.14	74.63	75.1367	0.291567				0	0.503	0.003	-0.507	0.167	-0.083	-0.083		0	-4.92199e-15	0.291567	4.59817e-15	0.0833333
	BAX-2S	74.78	74.53	74.53	74.6133	0.0833333				6.6	-1.507	-1.507	-0.507	-0.333	-0.593	-0.843		6.6	-1.17333	0.333333	-0.59	0.147234
										10	-0.507	-1.257	-1.007	-0.083	-0.843	-1.613		10	-0.923333	0.220479	-0.846667	0.441676
										15	-2.277	-1.767	-2.537	-2.383	-1.873	-2.383		15	-2.19333	0.226151	-2.21333	0.17
										22	-4.337	-4.837	-2.797	-2.383	-3.163	-3.923		22	-3.99	0.613877	-3.15667	0.444572
										33	-4.337	-4.837	-3.567	-3.413	-3.413	-3.663		33	-4.24667	0.369369	-3.49667	0.0833333
										50	-5.607	-4.587	-5.607	-3.923	-5.203	-4.173		50	-5.26667	0.34	-4.43333	0.391706

## Sheet: S2f
LUV Permeabilization
Fig. S2f
	Raw RFU
		BAX-2S
		BIM 2μM		BIM 1μM		BIM 0.5μM		BIM 0.25μM		BIM 0.125μM		BIM 0μM		1% CHAPS
	Time (min)	Mean	SEM	Mean	SEM	Mean	SEM	Mean	SEM	Mean	SEM	Mean	SEM	Mean	SEM
	0	1040.5	57.5	1201.5	53.5	1230	69	1320	12	1258	40	1324.5	13.5	2373	195
	0.918367	1146	70	1208.5	82.5	1345	34	1384	15	1277.5	10.5	1293	38	2567.5	27.5
	1.83673	1088.5	137.5	1216	31	1319.5	12.5	1363	54	1361.5	48.5	1313.5	77.5	2924	135
	2.7551	1102	69	1156	33	1280.5	22.5	1324	48	1344	25	1302.5	32.5	3135.5	108.5
	3.67347	1080.5	46.5	1215	14	1243	2	1281	23	1355.5	39.5	1366.5	45.5	3758.5	233.5
	4.59184	1100	40	1198	25	1183	6	1270	32	1339	32	1313.5	27.5	4212.5	300.5
	5.5102	1118.5	25.5	1164	20	1179	18	1237.5	25.5	1335.5	10.5	1355	6	4535.5	123.5
	6.42857	1132.5	16.5	1190	32	1212	35	1228.5	9.5	1278.5	43.5	1316	31	4675.5	21.5
	7.34694	1154.5	9.5	1183	10	1180.5	0.5	1224	21	1270.5	31.5	1277	21	4747.5	62.5
	8.26531	1146.5	46.5	1180.5	2.5	1227	28	1201	24	1247.5	4.5	1281.5	16.5	4709	46
	9.18367	1169	42	1206.5	9.5	1193.5	8.5	1180	28	1216	27	1304	15	4720	85
	10.102	1194	42	1216	5	1196	6	1186	18	1236	0	1261.5	2.5	4724	31
	11.0204	1180	34	1165	3	1151	12	1224	20	1238	28	1282.5	19.5	4791	95
	11.9388	1204.5	5.5	1203.5	0.5	1184.5	9.5	1188	12	1205.5	15.5	1258	4	4687.5	64.5
	12.8571	1245	15	1223.5	30.5	1191	1	1191.5	15.5	1256	5	1270.5	2.5	4667.5	53.5
	13.7755	1282.5	16.5	1251.5	15.5	1183.5	35.5	1176	42	1230	10	1246	18	4743	39
	14.6939	1285.5	45.5	1235.5	11.5	1184	22	1197	19	1211	17	1237.5	26.5	4650.5	21.5
	15.6122	1317	30	1259.5	6.5	1182	22	1171.5	11.5	1238.5	5.5	1230.5	0.5	4604	4
	16.5306	1382.5	39.5	1249	21	1205	38	1208.5	1.5	1225.5	14.5	1260.5	15.5	4711.5	40.5
	17.449	1374.5	35.5	1261.5	15.5	1196	13	1180	18	1231.5	1.5	1229	13	4662.5	60.5
	18.3673	1424	59	1281.5	14.5	1181.5	33.5	1202	30	1202	8	1213.5	7.5	4614	42
	19.2857	1451	65	1326	17	1212.5	7.5	1178.5	15.5	1185	10	1188.5	32.5	4638.5	97.5
	20.2041	1560.5	22.5	1299	8	1215	7	1172	22	1197	28	1202	8	4657	33
	21.1224	1569.5	21.5	1347.5	41.5	1250.5	5.5	1165.5	10.5	1214.5	4.5	1178.5	34.5	4607	24
	22.0408	1578.5	47.5	1365.5	22.5	1223.5	15.5	1166.5	3.5	1209.5	11.5	1230.5	38.5	4630.5	60.5
	22.9592	1644	5	1340.5	3.5	1248.5	25.5	1154	3	1224.5	30.5	1228.5	33.5	4624	106
	23.8776	1646.5	27.5	1347	56	1239	21	1177	22	1202.5	14.5	1177.5	6.5	4705.5	31.5
	24.7959	1651	13	1405.5	45.5	1235.5	4.5	1192.5	24.5	1214.5	35.5	1227	14	4574.5	22.5
	25.7143	1699.5	38.5	1385.5	6.5	1229.5	37.5	1220.5	34.5	1214.5	13.5	1223	25	4570	68
	26.6327	1771	18	1444.5	18.5	1260.5	1.5	1198	24	1225	26	1183.5	8.5	4558	1
	27.551	1795.5	37.5	1438	29	1217	14	1215	17	1241	4	1172.5	22.5	4576.5	71.5
	28.4694	1818.5	3.5	1484	47	1286.5	0.5	1205.5	4.5	1255	2	1201.5	13.5	4552	43
	29.3878	1857	26	1483	72	1238.5	3.5	1217.5	54.5	1181.5	44.5	1234	15	4594.5	31.5
	30.3061	1869	27	1492.5	30.5	1307.5	11.5	1203.5	5.5	1244	7	1184.5	34.5	4549	79
	31.2245	1866	46	1561	54	1260	28	1220.5	8.5	1229.5	14.5	1224.5	13.5	4572	31
	32.1429	1903.5	30.5	1533	55	1321.5	16.5	1237	40	1222.5	10.5	1206	17	4584.5	45.5
	33.0612	1937	60	1546	3	1349	14	1225	7	1244.5	5.5	1200.5	11.5	4590.5	79.5
	33.9796	1996	27	1596.5	34.5	1326.5	3.5	1252	18	1274	0	1183	0	4546	13
	34.898	1967	0	1602	7	1333.5	19.5	1211	8	1223	7	1143.5	2.5	4552	28
	35.8163	1954.5	16.5	1644.5	41.5	1332.5	22.5	1226.5	4.5	1192	4	1183	13	4639	47
	36.7347	2025.5	11.5	1650	26	1342	11	1221	54	1193	23	1166	5	4554.5	64.5
	37.6531	2017.5	21.5	1627.5	24.5	1374.5	7.5	1271.5	13.5	1233.5	5.5	1179.5	28.5	4585.5	30.5
	38.5714	2022	37	1686.5	39.5	1355.5	46.5	1252.5	14.5	1208.5	3.5	1160	1	4532	17
	39.4898	2083	25	1684	14	1363	2	1223	9	1235	4	1162.5	6.5	4542.5	51.5
	40.4082	2069.5	25.5	1677.5	46.5	1364	12	1231	28	1263.5	5.5	1196.5	0.5	4592.5	75.5
	41.3265	2102	58	1740.5	43.5	1399.5	30.5	1256	21	1246	41	1175	13	4555	88
	42.2449	2115.5	45.5	1748	78	1426	38	1267.5	57.5	1256	20	1176	22	4584	25
	43.1633	2138.5	19.5	1727.5	0.5	1409.5	32.5	1286.5	15.5	1257.5	10.5	1175.5	6.5	4526.5	21.5
	44.0816	2165	3	1780	59	1399	48	1287	22	1264	37	1198.5	2.5	4552	67
	45	2132.5	42.5	1759.5	55.5	1411.5	37.5	1251.5	7.5	1264	0	1157.5	3.5	4581.5	71.5
	45.9184	2170	23	1806.5	44.5	1425	40	1265.5	45.5	1253.5	3.5	1172	18	4542	8
	46.8367	2167	4	1831	59	1465	62	1326	5	1242	14	1178	20	4487	23
	47.7551	2185	16	1857.5	50.5	1436.5	25.5	1292.5	1.5	1294.5	21.5	1197.5	10.5	4519.5	63.5
	48.6735	2179.5	39.5	1851.5	59.5	1495.5	53.5	1303.5	1.5	1244.5	24.5	1172	25	4575	90
	49.5918	2208	14	1849	55	1459	27	1275	21	1258	15	1149	17	4527.5	116.5
	50.5102	2198.5	3.5	1863.5	30.5	1454.5	76.5	1298.5	14.5	1247.5	24.5	1166	24	4509	21
	51.4286	2231	7	1875	47	1480.5	12.5	1301.5	2.5	1287.5	14.5	1163.5	22.5	4514	90
	52.3469	2204	12	1856	17	1475	16	1315	7	1259.5	1.5	1159.5	4.5	4479	79
	53.2653	2175	36	1960.5	47.5	1548	33	1336	19	1291	18	1151	34	4513	11
	54.1837	2226.5	33.5	1936	49	1518.5	39.5	1334.5	48.5	1275	0	1167	15	4487	35
	55.102	2185.5	58.5	1899	127	1495.5	49.5	1354	2	1244.5	19.5	1169.5	4.5	4484.5	22.5
	56.0204	2219	1	1947.5	71.5	1527	80	1351.5	5.5	1283.5	17.5	1170	0	4460.5	65.5
	56.9388	2251	15	1989	105	1538.5	77.5	1334	15	1310	13	1187	8	4502	76
	57.8571	2257.5	24.5	1960.5	74.5	1494.5	34.5	1320	6	1267.5	12.5	1172	8	4491.5	23.5
	58.7755	2255	2	1990.5	35.5	1544	1	1357	1	1266.5	20.5	1170.5	37.5	4528	37
	59.6939	2257.5	1.5	1999	59	1516	79	1338	32	1282	8	1188.5	28.5	4513.5	14.5
	60.6122	2307	6	2028	45	1580	81	1332.5	7.5	1273.5	5.5	1179	11	4443.5	52.5
	61.5306	2273	4	1991.5	52.5	1554.5	58.5	1373.5	26.5	1324.5	29.5	1163.5	26.5	4519	40
	62.449	2287.5	10.5	1996.5	66.5	1546	40	1348.5	1.5	1274	19	1168.5	0.5	4478	103
	63.3673	2302	9	2035.5	46.5	1561.5	75.5	1341	13	1325.5	16.5	1182.5	4.5	4504.5	48.5
	64.2857	2278	10	2021.5	63.5	1613	67	1355.5	10.5	1288	31	1128	1	4490	63
	65.2041	2317.5	50.5	1989.5	62.5	1595	32	1357	5	1280	28	1155.5	11.5	4472.5	29.5
	66.1224	2271	30	2052.5	25.5	1588.5	73.5	1395	39	1277.5	17.5	1174.5	14.5	4368	48
	67.0408	2256	4	2017	54	1636	66	1371.5	31.5	1287	17	1146.5	23.5	4482	46
	67.9592	2295	14	2023	62	1599	82	1431	17	1333	9	1165.5	5.5	4463	81
	68.8776	2316	32	2053	51	1643.5	50.5	1397.5	6.5	1297	61	1123	3	4443	20
	69.7959	2267	58	2098	67	1656.5	71.5	1411.5	23.5	1320.5	34.5	1144.5	4.5	4409	2
	70.7143	2338	27	2073	67	1639.5	59.5	1410	31	1297	22	1169.5	7.5	4482.5	16.5
	71.6327	2339.5	78.5	2110.5	79.5	1690.5	69.5	1414	31	1329.5	29.5	1141.5	26.5	4459	27
	72.551	2342	67	2108	39	1654.5	46.5	1453.5	11.5	1331.5	14.5	1134.5	3.5	4432	25
	73.4694	2373	64	2057.5	28.5	1648.5	76.5	1418.5	20.5	1362	9	1172.5	12.5	4450	53
	74.3878	2355	72	2049	57	1716.5	40.5	1445.5	16.5	1363.5	26.5	1130.5	3.5	4442	29
	75.3061	2346	65	2070.5	75.5	1647	61	1414	26	1352.5	31.5	1167.5	24.5	4423.5	18.5
	76.2245	2361	41	2105.5	36.5	1663	32	1464.5	27.5	1358	12	1156	0	4405	116
	77.1429	2345	61	2109.5	98.5	1698.5	70.5	1430.5	13.5	1330	5	1159.5	27.5	4443.5	115.5
	78.0612	2344	70	2102.5	89.5	1734	106	1416.5	9.5	1355.5	9.5	1178.5	18.5	4399	51
	78.9796	2354.5	55.5	2081	33	1746.5	52.5	1446.5	10.5	1360	17	1184.5	5.5	4397	56
	79.898	2386.5	97.5	2131.5	81.5	1735.5	80.5	1451.5	4.5	1354	1	1195.5	0.5	4421.5	65.5
	80.8163	2369.5	83.5	2124.5	31.5	1725	65	1461	18	1422.5	10.5	1140.5	13.5	4431.5	12.5
	81.7347	2377	111	2153	84	1700.5	72.5	1445	38	1376.5	33.5	1168.5	4.5	4413	9
	82.6531	2391	64	2162	65	1756	138	1436	4	1392.5	13.5	1160	11	4380	44
	83.5714	2372.5	55.5	2073.5	77.5	1690.5	56.5	1479	36	1404	20	1166.5	3.5	4412.5	24.5
	84.4898	2414.5	86.5	2126	56	1748.5	120.5	1467.5	40.5	1374.5	12.5	1164.5	8.5	4358.5	31.5
	85.4082	2400	114	2142	68	1735	76	1478.5	44.5	1373.5	29.5	1131.5	24.5	4373	16
	86.3265	2420.5	48.5	2128.5	34.5	1715	98	1479.5	11.5	1390	26	1162	20	4319.5	1.5
	87.2449	2422	57	2130.5	76.5	1761.5	100.5	1451.5	42.5	1364.5	19.5	1156	16	4286.5	25.5
	88.1633	2407.5	76.5	2113.5	50.5	1759.5	65.5	1506	27	1366.5	8.5	1152.5	7.5	4364.5	5.5
	89.0816	2426	97	2147.5	22.5	1755	62	1473.5	23.5	1401.5	18.5	1151.5	32.5	4362	63
	90	2421	80	2165.5	78.5	1744.5	46.5	1473.5	24.5	1363.5	12.5	1157	28	4350	10

## Sheet: S2g
LUV Permeabilization
Fig. S2g
	Raw RFU																				Raw RFU																						Raw RFU
		BAX-2S																				BAX-2S + BIM [0.5μM]																						BAX-2S + BIM [2.5μM]
		2t16 50μM		2t16 33μM		2t16 22μM		2t16 15μM		2t16 10μM		2t16 6.6μM		BAX-2S		1% CHAPS						2t16 50μM		2t16 33μM		2t16 22μM		2t16 15μM		2t16 10μM		2t16 6.6μM		2t16 0μM		BAX-2S		1% CHAPS						2t16 50μM		2t16 33μM		2t16 22μM
	Time (min)	Mean	SEM	Mean	SEM	Mean	SEM	Mean	SEM	Mean	SEM	Mean	SEM	Mean	SEM	Mean	SEM				Time (min)	Mean	SEM	Mean	SEM	Mean	SEM	Mean	SEM	Mean	SEM	Mean	SEM	Mean	SEM	Mean	SEM	Mean	SEM				Time (min)	Mean	SEM	Mean	SEM	Mean	SEM
	0	2264.67	21.6974	2172	65.4243	1949	47.8783	1919.67	48.8751	1819.67	44.1072	2001.33	163.978	2170.67	18.3515	7192.5	134.5				0	2193.67	29.5372	2098	26.6646	1898.67	27.8707	1809	101.619	1743.67	79.984	1847.67	169.421	2305.33	137.301	2160.33	71.6667	7192.5	134.5				0	2131.33	33.0774	1891	94	1807	27.3008
	0.918367	2247	30.8275	2132.67	66.7766	2033.33	57.1674	1997.67	57.8081	1917.67	32.7482	1967	98.8079	2106.67	31.4978	7400.5	55.5				0.918367	2266	38	2153.5	31.5	1908.33	67.8659	1844	100	1738.33	72.3886	1881.67	100.516	2156.67	89.0624	2032.33	56.4575	7400.5	55.5				0.918367	2107.67	39.8427	1963	35	1869.33	35.2956
	1.83673	2274	28.6182	2170.67	92.0368	2024	22.1886	1983.33	33.6865	1837	51.8845	1896.67	45.9613	2111.67	11.0504	7373	25				1.83673	2273	26	2014.5	51.5	1925.67	48.7898	1828.5	43.5	1836.33	72.4162	1942.67	32.1265	2075.33	103.509	2057	34.8186	7373	25				1.83673	2114	17.5594	1951.5	10.5	1813	60.575
	2.7551	2296	46.4794	2127	92.2298	2023	19.5533	1924.33	77.7396	1872.67	38.4549	1915.67	80.4411	2108.67	28.1089	7311	45				2.7551	2243.5	63.5	1975	50	1858.33	30.4211	1983.5	78.5	1903	38.1576	1982	24.0624	2082.67	104.058	2183.33	132.598	7311	45				2.7551	2077	54.2801	1986.5	86.5	1778.33	119.226
	3.67347	2292	49.8932	2073.67	74.4879	1974.33	25.3662	1922	49.1359	1888.67	27.7629	1943.67	49.539	2061.67	20.2677	7280	18				3.67347	2214	14	1896	40	1916	66.6058	1914	39	1954	42.5088	1981.33	24.7678	2041	114.943	2152.33	42.1479	7280	18				3.67347	2081	50.6853	1925	81	1757.67	106.399
	4.59184	2298.33	46.1748	2026.67	36.997	1836	58.0718	1932	19.8578	1910.33	14.1931	1913.33	53.4488	2016.33	15.7198	7296	44				4.59184	2318	29	1868	24	2021	14.5029	1967.5	28.5	1910	24.3311	1998.67	7.31057	2001.33	106.762	2098.67	57.249	7296	44				4.59184	2078	60.3987	1943.5	76.5	1847.33	55.1039
	5.5102	2325.33	37.2036	2032.33	38.5588	1952	60.3683	1969	8.66025	1914.67	21.9874	1933	36.9098	2002.67	19.342	7242.5	46.5				5.5102	2284.5	9.5	1915	104	2009.33	12.5742	1949.5	107.5	1878.67	28.9904	1990.33	5.78312	1968.67	97.0813	2056	54.1972	7242.5	46.5				5.5102	2116	43.715	1895.5	24.5	1891	38.4231
	6.42857	2336.33	61.6829	1972.33	25.6667	1902	43.8216	1992.33	12.3333	1877	19.3132	1923	54.5558	1949	21.1975	7197	45				6.42857	2361	27	2085	71	1959	52.0288	1942.5	65.5	1830.33	34.4109	1925.33	19.1949	1926.33	96.7821	2050.67	14.3333	7197	45				6.42857	2136.67	54.3946	1987	11	1958	78.4241
	7.34694	2352.33	66.1018	2012.33	80.3852	1969	34.5591	1948	30.6649	1936	49.8631	1856.67	66.3082	1940.33	25.725	7143.5	17.5				7.34694	2368.5	10.5	2075	59	1996.33	26.9093	1947	54	1882.33	8.76229	1948	34.1955	1939	128.846	1975.33	29.5879	7143.5	17.5				7.34694	2189.67	70.9515	2087.5	7.5	1940	36.1709
	8.26531	2381.67	74.3288	1970.67	70.1839	2016.33	17.7044	1963.67	24.3333	1864	35.7957	1897.33	63.1145	1964	21.2838	7099.5	5.5				8.26531	2321.5	46.5	2063.5	5.5	1978.33	45.4252	1921.5	82.5	1861	19.8578	1911	41.1866	1915.33	94.7441	1992.67	48.9228	7099.5	5.5				8.26531	2245	34.7755	2102	9	2002.33	42.2861
	9.18367	2302.33	61.3225	2041.67	30.1459	1988.33	33.7062	1966	15.0997	1851	15.2753	1887.67	58.0928	1921.33	35.2152	6990.5	24.5				9.18367	2316.5	20.5	2053	33	1994.67	46.4555	1874	67	1856	19.7315	1955	13.7477	1906.33	112.919	1969.67	24.8752	6990.5	24.5				9.18367	2321	70.4651	2138.5	1.5	2042.67	14.678
	10.102	2232.33	52.6128	2044	38.5097	1979	25.1595	1965	20.2073	1888	8.14453	1858.33	75.2359	1940.33	34.275	7129	33				10.102	2328.5	3.5	2079.5	62.5	1987	24.0069	1965.5	64.5	1855.67	6.98411	1933	11.5902	1892.33	95.2914	1981.33	17.61	7129	33				10.102	2396.33	29.1681	2215.5	73.5	2065	13.0512
	11.0204	2253.33	15.2133	2053.33	18.7023	1988	20.2237	1947.33	13.8724	1865.33	19.9694	1853	50.4777	1912.67	17.0522	7124.5	57.5				11.0204	2291.5	39.5	2100.5	8.5	2018.67	22.8352	1896.5	123.5	1835	18.3303	1912	14.7309	1865.33	92.8446	1963.67	40.523	7124.5	57.5				11.0204	2435	6.4291	2199.5	6.5	2121	10.5987
	11.9388	2212.67	65.3231	2036	15.6312	1967.33	29.8459	1980.67	10.4775	1906	8.96289	1882.67	38.8859	1940.33	2.96273	7102	17				11.9388	2274	19	2029	15	2014.33	30.8887	1957	53	1872	15.0444	1949.33	4.8074	1890.67	98.218	1908.67	48.3644	7102	17				11.9388	2498	22.942	2311	29	2116.67	13.9204
	12.8571	2251.67	15.3768	2049	18.6815	1967	28.1603	1961	19.6044	1911.67	17.61	1846.33	56.0486	1879.67	4.09607	7056.5	17.5				12.8571	2246	31	2028.5	4.5	2022.67	28.1504	1941	80	1876	17.088	1945.33	12.0185	1899.67	117.996	1928.67	45.7323	7056.5	17.5				12.8571	2562.67	37.7771	2357	5	2171	7.0946
	13.7755	2207	28.2902	2008	32.6956	1989	31.39	1925	4.3589	1848.33	17.1497	1859	51.5655	1889.33	28.2627	6990.5	54.5				13.7755	2281.5	41.5	2077.5	13.5	2061.33	19.3247	1928	74	1852	16.1658	1905.67	23.9745	1908.67	94.7441	1950.33	30.168	6990.5	54.5				13.7755	2607.33	45.4252	2391	10	2230.33	21.1686
	14.6939	2204	2.64575	2000.67	32.9511	1997.33	8.66667	1921.33	3.84419	1832.33	14.4491	1851	29.3995	1910	14.2244	7003.5	9.5				14.6939	2236.5	7.5	2074	10	2006.33	27.2662	1929	84	1855.67	24.6937	1929.33	30.9318	1945.67	88.4408	1901	55.8062	7003.5	9.5				14.6939	2656.33	31.6351	2467.5	45.5	2245.33	23.5891
	15.6122	2188	22.0076	2010	21.6564	1993	36.428	1930	3.51188	1847	21.9393	1870.67	72.7102	1898.33	30.4211	7010	49				15.6122	2264	5	2113	22	1990.67	1.66667	1934	118	1868	21.1266	1911.67	16.8259	1890.67	90.6942	1889.33	20.6263	7010	49				15.6122	2798.67	66.4588	2559	0	2269.33	20.5291
	16.5306	2188.67	25.4973	2004.33	36.2874	1960.33	17.0326	1937.33	10.8064	1847.33	15.4524	1849.67	43.3487	1919	22.1886	7055	41				16.5306	2301.5	33.5	2068.5	58.5	2028.67	8.66667	1921.5	79.5	1855	25.3574	1929.33	32.59	1936.33	74.1537	1896.33	12.441	7055	41				16.5306	2929.33	70.096	2641.5	57.5	2337.67	37.9532
	17.449	2191	16.2583	2015.33	28.4859	1979.67	34.44	1961	11.0151	1846	33.9559	1862.33	56.8546	1908	21.9393	6983	13				17.449	2296	10	2098.5	58.5	2028.67	25.8607	1961.5	105.5	1879	15.5027	1923	8	1874	102.211	1903	32.5628	6983	13				17.449	3003.67	85.8726	2681.5	26.5	2335	38.3536
	18.3673	2210.33	21.7281	2023.67	28.4742	1986	46.6798	1952.33	22.4078	1874.67	4.91031	1840	45.2143	1884.67	9.56266	6992	47				18.3673	2321	9	2097	8	2000.67	4.97773	1924.5	73.5	1876.67	24.9154	1935.67	26.8597	1891.67	94.8338	1879.33	52.7173	6992	47				18.3673	3137.33	70.7303	2733.5	53.5	2415	31.5119
	19.2857	2182.33	11.8369	2060.67	53.6791	1962.67	21.1844	1915.67	11.8509	1849.67	3.1798	1868.33	55.4447	1916	22.8983	7028	16				19.2857	2370	23	2135	2	2052.33	46.5128	1927.5	100.5	1896.33	37.4893	1912	14.1539	1932.67	96.7477	1861.67	48.3885	7028	16				19.2857	3231.67	38.2288	2846.5	74.5	2490	26.5141
	20.2041	2226.33	8.41295	1981	61.2127	1989.33	10.105	1895	16.0935	1826.33	31.6667	1868	33.9559	1883	13	6947	37				20.2041	2367	44	2081	20	2054.67	4.17665	1923	55	1862	26.1598	1930.67	14.4261	1878	93.2166	1899.67	38.9715	6947	37				20.2041	3320.67	91.3479	2939	21	2540.33	23.751
	21.1224	2176.33	23.1325	1999.33	44.916	1944.33	13.776	1905.33	11.0955	1883.33	6.35959	1855.33	56.203	1891.67	24.4427	6959.5	91.5				21.1224	2338.5	44.5	2109.5	39.5	2071.33	31.5507	1944.5	90.5	1876.67	34.0653	1942.33	10.7134	1957.33	84.9241	1876.33	43.9103	6959.5	91.5				21.1224	3500.67	62.103	3007.5	68.5	2601	7.54983
	22.0408	2221.33	16.7564	2003.33	84.5031	1962	26.7644	1953.67	24.9689	1856.33	23.9467	1853	60.0583	1886.33	11.6094	6863.5	99.5				22.0408	2401	16	2169	30	2070.67	55.0343	1951	91	1906.33	10.1708	1938.33	5.36449	1899.67	87.3391	1904	42.5676	6863.5	99.5				22.0408	3617.67	81.2821	3134.5	69.5	2691.33	34.4932
	22.9592	2210	21.7792	2002.33	48.8615	1992.33	9.13479	1924.33	13.776	1845.33	31.2001	1834.67	61.974	1855	22.0681	6918.5	8.5				22.9592	2424.5	41.5	2166	7	2059	26	1990.5	88.5	1904	20.8806	1940.33	30.0241	1925.33	98.8708	1846	25.3246	6918.5	8.5				22.9592	3754	123.034	3158.5	102.5	2752	16.0935
	23.8776	2208.67	26.1683	2007	35.6417	1942	15.0444	1930	11.2398	1825.67	19.3592	1839	59.2143	1870.67	27.9543	6866	107				23.8776	2420	53	2194.5	3.5	2086.67	7.05534	1955.5	75.5	1929	14	1934	22.942	1919	65.5769	1861.67	46.9409	6866	107				23.8776	3845	124.777	3322.5	43.5	2738	7.37111
	24.7959	2264.33	36.3058	2041	58.5064	1946.67	2.02759	1945.33	30.5632	1903.67	19.3333	1816.67	50.0211	1863.67	12.8106	6911	67				24.7959	2465.5	26.5	2193.5	2.5	2029.67	6.06447	2011.5	70.5	1877.67	31.2054	1988.67	31.798	1914.67	104.183	1880.33	54.112	6911	67				24.7959	3992.67	113.75	3437	111	2813.67	29.79
	25.7143	2228.33	27.1682	2038.67	23.2546	1951.67	11.2596	1954.67	20.3415	1872.67	13.7396	1839.67	82.3455	1889	7.37111	6983	25				25.7143	2505	14	2198.5	12.5	2076.33	39.7925	2009	46	1907.67	24.6667	1981	13.3167	1922.33	79.7691	1887	56.5184	6983	25				25.7143	4068.33	94.897	3449.5	83.5	2923.67	41.6507
	26.6327	2276	21.0713	2026.67	27.7028	1966.33	35.9274	1903.67	17.7044	1891.33	31.466	1830.33	55.2037	1891.33	21.458	6906	13				26.6327	2563	9	2232.5	26.5	2088.33	15.0259	2013	54	1951.67	34.5945	1976.67	10.8372	1948	121.507	1859.33	56.2919	6906	13				26.6327	4153.33	110.936	3571.5	140.5	2971	27.6827
	27.551	2315	21.0079	2004	16.5025	1964.67	11.6667	1958.33	27.9543	1877.67	16.0243	1846	51.5202	1859.33	14.0989	6860.5	4.5				27.551	2611.5	27.5	2295.5	14.5	2147.33	28.6026	2027	25	1908	30.1386	2014.67	16.7465	1955.67	97.6957	1856.67	45.9867	6860.5	4.5				27.551	4292.67	97.1122	3692	102	3022	53.2572
	28.4694	2289.67	38.2985	2049	10.5357	2008	13.2288	1927.33	30.6938	1865.33	12.9786	1847.67	69.8029	1864.67	4.37163	6900	20				28.4694	2642.5	44.5	2290	47	2117	40.7799	2078	29	1943	47.1275	2013.67	24.6329	1975.33	106.208	1851	44.0341	6900	20				28.4694	4316.67	120.972	3741	65	3116.33	12.1974
	29.3878	2331.33	22.1535	2040	19.8578	2023.67	12.0185	1976.67	20.4966	1866.33	26.015	1824.67	72.1441	1873.67	15.6241	6880	37				29.3878	2696.5	14.5	2303.5	17.5	2130	25.1595	2030	47	1965	24.0069	2023	9.2376	1957.67	93.9527	1878.33	34.08	6880	37				29.3878	4362	52.0032	3778.5	65.5	3187.33	44.5957
	30.3061	2321	17.2143	2047.33	24.6667	1979	4.58258	1956.33	10.3333	1923.33	2.33333	1843.67	61.2218	1858	26.6896	6812	30				30.3061	2761	10	2385	27	2131.67	45.1676	2133	86	1957.67	33.5128	2018.67	21.1529	1954	111.698	1840.67	34.7483	6812	30				30.3061	4446	78.7485	3845.5	112.5	3226	30.6431
	31.2245	2391	24.2693	2036.67	26.9093	2012.33	26.8721	1931	15.5027	1852.33	21.3411	1837.67	63.3886	1863	21.0792	6838	97				31.2245	2848	48	2442.5	14.5	2197	22.942	2055	132	1923.67	35.8205	1996	19.975	1949	81.8372	1867	54.0401	6838	97				31.2245	4538.33	93.9438	3868.5	88.5	3339.33	48.1191
	32.1429	2398.33	19.936	2093	24.173	1989	13.5769	1969	15.1327	1874.33	43.0362	1853	73.7044	1911.67	18.0216	6918.5	40.5				32.1429	2943	42	2432.5	10.5	2206.33	34.3527	2063	12	1999.67	31.4183	2037.67	16.8556	1965	98.7387	1904.67	58.2819	6918.5	40.5				32.1429	4609.67	120.009	3991	136	3360	30.6649
	33.0612	2395.33	50.7423	2102.33	43.0749	2020.33	12.9915	1943.33	37.3021	1886.33	11.893	1868.67	62.0251	1840.33	15.7727	6871	51				33.0612	2975.5	46.5	2492	8	2171	48.5077	2084.5	49.5	1970.67	48.254	2074.67	19.0555	1940.67	129.827	1839.33	21.3646	6871	51				33.0612	4669.33	117.749	4075	69	3459.33	34.0408
	33.9796	2408.67	6.00925	2138	29.7714	2027.33	40.2754	1973.33	14.6553	1915.33	20.2841	1878.67	54.4834	1883.33	9.83757	6880.5	68.5				33.9796	3107.5	88.5	2445	44	2196.67	20.6263	2080	41	1984.67	50.1509	2091	30.8275	1985.33	111.526	1831.67	33.3983	6880.5	68.5				33.9796	4760.33	109.133	4153	76	3447	76.0088
	34.898	2511.33	42.2742	2144.67	35.7134	2087.33	17.7044	2008.67	6.48931	1893.67	32.0434	1877.67	71.0149	1885.33	18.2787	6871	12				34.898	3054.5	44.5	2454.5	26.5	2264.33	24.3333	2099	9	1980.33	30.4923	2078	3.60555	1940	118.627	1859	55.3444	6871	12				34.898	4808	110.496	4139.5	35.5	3511.33	46.6774
	35.8163	2509.33	39.6499	2137.33	33.0774	2068.67	23.4473	1975	23.6432	1890.33	13.776	1866.67	46.6774	1886.33	40.8262	6795	52				35.8163	3245.5	47.5	2580.5	17.5	2286.67	42.9897	2096	38	2033	60.086	2073.33	32.1161	1983.33	96.5424	1848	19.6977	6795	52				35.8163	4820.67	90.5839	4223.5	69.5	3603.33	64.5428
	36.7347	2551.33	36.703	2196	10.4083	2062	24.5153	2009	14.5258	1893	3.05505	1874.33	56.5725	1861	10.116	6892.5	11.5				36.7347	3247.5	66.5	2609	2	2289	21.3854	2107	35	2004.67	32.59	2110.67	19.7512	1986	85.5823	1837	63.7887	6892.5	11.5				36.7347	4943.67	53.5734	4274	92	3627.33	49.0589
	37.6531	2608	42.1228	2220.33	20.4966	2077	17.6163	1973.67	16.905	1905	15.8745	1863.33	78.0861	1880.67	23.2116	6782.5	22.5				37.6531	3368	96	2659.5	49.5	2293.33	46.5093	2145.5	71.5	2017.67	54.7733	2105	7.57188	1944	113.715	1830	50.964	6782.5	22.5				37.6531	4947	57.2393	4331	29	3713.33	53.1173
	38.5714	2596.33	31.2321	2220.33	40.6216	2089.67	17.6761	2015.67	34.6234	1923.67	7.2188	1865.67	57.8773	1874.67	10.0388	6796.5	20.5				38.5714	3410.5	130.5	2748	42	2327.33	21.2786	2141.5	76.5	2015	64.5006	2078.67	36.6075	1997.33	87.5144	1877	38.553	6796.5	20.5				38.5714	4967.67	85.9638	4512	52	3729.33	42.9159
	39.4898	2614.33	19.1688	2261	18.5203	2130.67	12.7845	2018.67	17.6478	1917	22.8546	1895.67	57.5046	1893	22.8108	6841	64				39.4898	3489.5	81.5	2730.5	52.5	2319.67	53.1988	2175.5	16.5	2023.67	44.9048	2142	29.5127	1972	118.264	1873.33	43.9785	6841	64				39.4898	5083	85.5589	4433	59	3754.67	29.6104
	40.4082	2698.67	66.4839	2277.67	15.0148	2132.33	34.5897	2034	22.5019	1947.67	26.8597	1886.33	55.261	1895	6.55744	6763	60				40.4082	3565	97	2750	15	2368	26.727	2215.5	14.5	2038	58.9604	2127.33	28.8694	2031.67	104.646	1819.67	18.0031	6763	60				40.4082	5186.67	42.2308	4451	41	3794	58.9435
	41.3265	2718	51.5396	2265.33	10.9747	2104.33	3.84419	2026	24.9867	1929	7.37111	1893	69.1592	1887	9.53939	6771	22				41.3265	3637	109	2843.5	46.5	2355	44.5084	2238	2	2083.33	77.555	2170.33	18.7824	1995.33	84.4222	1842.33	29.4637	6771	22				41.3265	5157.67	41.8104	4615.5	95.5	3851.33	49.2657
	42.2449	2802.33	25.2609	2281.67	12.3468	2177.67	25.0089	2072.67	22.3184	1974.33	15.592	1870.33	51.1382	1875	8.02081	6862	14				42.2449	3697	88	2949	10	2385.33	24.3402	2271	4	2075.33	56.7578	2113.33	9.66667	1952.67	109.996	1849.67	36.8842	6862	14				42.2449	5153.33	84.6686	4665.5	38.5	3933	38.7427
	43.1633	2786.33	43.3833	2296.33	40.2175	2181.33	18.9766	2067.67	28.7537	1923.67	11.7237	1891.33	65.8289	1888.33	27.0883	6875	31				43.1633	3758.5	156.5	2961	35	2409	26.3881	2276	14	2115.67	71.871	2157	24.8462	2001.67	111.065	1844.67	51.174	6875	31				43.1633	5241	38.223	4751	141	4001.33	48.1987
	44.0816	2847.67	68.6691	2333.33	10.7445	2236	5.85947	2088	10.5987	1955.33	26.1428	1900	85.6757	1862.33	13.1698	6783.5	6.5				44.0816	3800	140	3005.5	71.5	2399	37.3229	2306	4	2093.33	86.0897	2140.33	19.785	2004.33	80.466	1867.33	42.1479	6783.5	6.5				44.0816	5300	34.6458	4779	110	4054.67	37.4893
	45	2905	59.3408	2342	45.6545	2209.67	10.2686	2079.67	22.8206	1992.67	32.426	1907	77.0022	1903.67	16.9738	6791	7				45	3911.5	106.5	3055	2	2483	45.9384	2280.5	31.5	2092.33	80.807	2178	32.078	1998.33	107.524	1831	47.2264	6791	7				45	5300.33	27.4853	4761.5	102.5	4066.67	17.1497
	45.9184	2911.33	36.1309	2427	41.5492	2256.67	25.5691	2090.33	19.1949	1985	19.6044	1931.67	41.9139	1886.67	17.1399	6805	52				45.9184	3875	151	3133.5	8.5	2503	46.1844	2303	25	2109.67	80.0028	2170.67	35.7087	1961	117.619	1844.33	46.1603	6805	52				45.9184	5378.67	66.8265	4915	100	4121	62.1718
	46.8367	2933	38.4318	2380.67	29.5372	2265	27.4044	2131	33.0807	1964.67	15.9618	1931.33	41.6707	1889.67	5.89727	6725.5	8.5				46.8367	3978.5	181.5	3109.5	7.5	2537.33	40.0846	2305	6	2107.67	81.3886	2202	55.7704	2026.33	80.0132	1856.33	39.3376	6725.5	8.5				46.8367	5384.33	49.6331	4935.5	60.5	4136.67	38.4375
	47.7551	2927	52.31	2443.67	27.1437	2266.33	32.6411	2159.33	21.3099	1971.67	44.243	1895.33	41.2162	1899	14.1539	6769	5				47.7551	3993	223	3210.5	48.5	2587	49.521	2349.5	9.5	2132	85.9127	2217	23.1589	2018	109.988	1900.67	32.4568	6769	5				47.7551	5408.67	71.5014	5018	90	4180.67	54.1305
	48.6735	3005.33	73.7684	2503.67	9.49269	2301.67	11.2002	2163.67	10.9747	1984	9.07377	1958.33	74.1897	1921	12.49	6798	40				48.6735	4125.5	202.5	3228	38	2576.67	91.6685	2404.5	32.5	2182.67	59.9453	2220.33	40.7526	2034.67	107.246	1858	34.9619	6798	40				48.6735	5496.33	23.2188	5052.5	69.5	4198	94.6203
	49.5918	3045.67	85.8921	2514	25.3837	2324.67	26.0789	2157.33	10.2686	2009.67	28.3098	1935.33	47.4634	1898.33	9.02466	6781.5	33.5				49.5918	4034.5	163.5	3262	77	2680.67	55.8281	2349.5	29.5	2228	37.099	2253.67	56.9103	1999.67	92.1635	1845.33	26.1937	6781.5	33.5				49.5918	5483.67	55.1432	5052	139	4298	94.1771
	50.5102	3098.33	50.0544	2519.67	47.6841	2309.33	31.2908	2179.33	11.6094	2002.67	26.0278	1971	63.2877	1910.33	9.27961	6837	20				50.5102	4082.5	160.5	3359.5	73.5	2651	85.6096	2397	0	2235	69.2411	2254.67	41.7306	2084	109.226	1885	44.1173	6837	20				50.5102	5582	77.3585	5151	153	4208.67	56.2504
	51.4286	3118.67	72.8682	2569.67	63.5881	2350	20.0749	2172.67	51.3496	1987.33	17.2272	1987	75.2152	1883	29.023	6794	51				51.4286	4162.5	146.5	3411.5	47.5	2662	102.026	2383.5	37.5	2208.33	83.7184	2286	39.3743	2038.67	136.842	1819.33	33.2683	6794	51				51.4286	5551.67	41.297	5178	74	4252.67	69.4486
	52.3469	3169.67	88.8563	2570.67	46.477	2373	10.116	2237	33.5311	2012	25.0067	1949.67	58.8142	1896.67	7.75314	6810.5	15.5				52.3469	4155.5	114.5	3406	24	2716	84.3267	2415	44	2212	102.686	2234.33	24.4427	2040.67	96.4544	1878.67	39.2188	6810.5	15.5				52.3469	5596.67	59.1786	5166.5	155.5	4398.67	94.4763
	53.2653	3184	56	2559.67	18.5592	2393.33	21.0581	2229.33	21.8276	2010	12.5033	1956	55.0485	1898.33	17.2852	6678.5	13.5				53.2653	4197	143	3424	13	2726.67	39.5488	2454.5	18.5	2194.67	105.251	2245.33	50.416	2022.33	104.92	1849.67	36.8299	6678.5	13.5				53.2653	5656.33	46.1892	5261	141	4397.67	55.1191
	54.1837	3233.67	54.3885	2607.33	18.0031	2415.33	16.1898	2241.67	29.6329	2007.67	9.9387	1979.33	53.7443	1906.67	18.5592	6658.5	12.5				54.1837	4245.5	62.5	3501.5	36.5	2776.33	111.938	2440.5	30.5	2206	116.346	2278.67	39.1592	2065.33	109.133	1864.67	24.504	6658.5	12.5				54.1837	5628	58.046	5221	116	4437.67	63.6902
	55.102	3278.67	73.6599	2669.67	12.4141	2442.33	1.20185	2247	19.6554	2013	22.3681	1996.67	49.3367	1928.33	5.20683	6745.5	0.5				55.102	4260	148	3566	97	2795.67	96.7098	2515.5	8.5	2239.67	111.992	2276	60.3517	2070.33	94.1777	1869.33	32.3848	6745.5	0.5				55.102	5721.33	62.9135	5236	28	4420.33	48.5261
	56.0204	3235.67	70.6737	2669.67	22.6961	2488.67	38.3724	2261	24.5832	1996.67	34.5945	1987.33	50.6963	1911.67	16.4958	6743.5	18.5				56.0204	4280	124	3521	91	2865	81.0021	2505.5	4.5	2229.33	114.941	2326	41.0366	2035	100.936	1858.33	48.6701	6743.5	18.5				56.0204	5613	57.5007	5329	145	4477	79.5047
	56.9388	3306	68.0882	2733.67	28.7885	2505	24.8261	2276.67	19.936	2038.67	35.8345	1991.33	49.33	1899	20.5994	6727.5	72.5				56.9388	4405	88	3540	11	2856.67	85.6997	2561.5	20.5	2248.67	95.9624	2301.67	47.9108	2072	111.814	1828	42.0634	6727.5	72.5				56.9388	5695	53.2948	5286.5	141.5	4499.33	66.3358
	57.8571	3338.33	82.1895	2717	30.5123	2512	20.8407	2311.67	40.9159	2058.67	22.674	2023.33	69.2852	1907.67	14.678	6811	43				57.8571	4325	117	3624	41	2849.33	91.1159	2592.5	20.5	2260.33	143.872	2333	62.426	2072.33	90.0599	1864.33	27.7148	6811	43				57.8571	5704.67	24.0093	5334	152	4453	45.0777
	58.7755	3338	68.8573	2706.33	24.251	2505	49.0544	2380.33	38.5155	2026.67	22.8789	1967.33	64.8751	1912.67	21.3724	6659	43				58.7755	4450.5	96.5	3575	4	2882	119.081	2591.5	10.5	2294.33	99.68	2325.33	83.7781	2059.67	106.553	1840.67	41.2809	6659	43				58.7755	5775.33	69.602	5277	43	4565	7.2111
	59.6939	3365.33	72.4208	2746	2	2535	17.2143	2315.67	30.1183	2045.33	19.2729	2003.67	57.0448	1909	11.1355	6689	40				59.6939	4438	225	3683	38	2864.67	115.484	2574.5	2.5	2315	109.986	2375	59.9694	2047	132.644	1860	24.2693	6689	40				59.6939	5723.33	16.8259	5333.5	11.5	4582	32.7159
	60.6122	3357.67	67.5434	2823.33	48.0359	2595.67	47.9108	2415.33	32.426	2093	19.6554	1994.67	47.1605	1899.33	10.0388	6705.5	14.5				60.6122	4486.5	113.5	3690.5	41.5	2958	87.3002	2607.5	13.5	2291.67	115.219	2360	52	2119.67	101.739	1866.67	51.8791	6705.5	14.5				60.6122	5736	39.3446	5315	56	4652	67.8921
	61.5306	3368.67	92.8302	2830.33	28.5443	2628.67	10.8372	2384.33	30.8347	2076.67	30.7698	2011.33	66.7067	1926.67	14.1931	6725	48				61.5306	4473.5	144.5	3757.5	77.5	2974.67	77.6624	2589.5	11.5	2267.67	148.169	2394	67.8159	2046	120.5	1820	38.6566	6725	48				61.5306	5786	33.0202	5261	225	4686.67	57.6927
	62.449	3447.33	50.0178	2861.33	22.8206	2657	27.4955	2391	42	2087.67	9.59745	2032	50.0133	1913.67	28.0614	6750	48				62.449	4532	197	3667.5	7.5	2993.67	76.6906	2657.5	4.5	2313.33	139.477	2396.67	47.0331	2088.33	116.922	1849.67	58.834	6750	48				62.449	5756.67	18.0216	5346.5	8.5	4690.67	50.8997
	63.3673	3448.67	118.429	2886.67	5.36449	2663.33	35.8252	2418.33	25.8478	2125.67	13.2958	2010.33	41.5304	1901.67	23.3119	6680	12				63.3673	4454	141	3815.5	76.5	3026.33	77.9836	2656	2	2359	106.532	2385.67	74.3692	2094	119.801	1830.67	47.5757	6680	12				63.3673	5816.33	44.145	5345.5	106.5	4730.33	22.5117
	64.2857	3420.67	80.6749	2917	54.4426	2649	15.1438	2413.67	45.175	2128.67	7.83865	2070.33	64.3074	1929.67	21.1056	6680.5	58.5				64.2857	4562	129	3776.5	20.5	3039.33	76.7883	2678	22	2386.33	148.379	2406	33.3217	2093.67	130.549	1840.67	42.3097	6680.5	58.5				64.2857	5841.67	81.6789	5321.5	87.5	4719.33	17.0717
	65.2041	3499.33	94.9427	2950.67	18.1873	2693	28.8271	2410.33	28.6957	2144.33	16.3741	2073.33	72.4921	1909.33	18.6667	6725.5	7.5				65.2041	4574.5	82.5	3775	50	3079.67	105.376	2735	62	2379.67	121.869	2407.67	66.7191	2094	99.0353	1867	69.0821	6725.5	7.5				65.2041	5857	21.9317	5374	101	4713	56.7215
	66.1224	3525.67	80.5343	2971.33	42.136	2717.33	24.5244	2427.33	20.3333	2129.67	10.729	2054	54.3538	1894.67	3.92994	6650	5				66.1224	4615.5	117.5	3841	74	3060	91.4841	2703.5	12.5	2354.33	124.201	2420	50.8167	2082	96.241	1876	69.0604	6650	5				66.1224	5849.67	62.8128	5444	136	4730.33	31.4978
	67.0408	3490	54.2494	2978.67	35.1014	2697	5.1316	2440.67	30.5523	2165.67	28.8059	2063.33	41.1272	1922.33	39.7674	6687	84				67.0408	4634	155	3856	26	3134	112.067	2732	21	2372.67	158.676	2469.33	53.5734	2093	107.918	1855.33	30.6884	6687	84				67.0408	5790.67	36.3608	5458.5	30.5	4763.67	77.555
	67.9592	3514.67	113.643	2958.67	43.6285	2788.33	23.2546	2507	23.6432	2162.33	22.9298	2060	88.3648	1944.67	4.84195	6621	94				67.9592	4604	94	3865	45	3143.33	69.9555	2738.5	17.5	2353.67	145.783	2439.67	77.598	2137.67	120.806	1846.33	47.7226	6621	94				67.9592	5919	31	5508	13	4759.33	70.5156
	68.8776	3526.33	54.0134	2995	24.7857	2752.33	26.6104	2528.67	34.7195	2187	29.6142	2067.33	74.3333	1881	12.3423	6621.5	52.5				68.8776	4644	98	3873.5	7.5	3169.33	67.2863	2807	13	2397	141.55	2442.33	66.9386	2108.67	132.673	1858.33	48.3471	6621.5	52.5				68.8776	5809.67	34.5897	5438.5	59.5	4810.33	73.149
	69.7959	3516.67	85.5187	3093.33	22.3781	2814.33	50.9422	2509.33	25.1484	2164.33	19.342	2084.33	50.0211	1930.67	8.00694	6626.5	18.5				69.7959	4589.5	81.5	3886	39	3243	85.3366	2791.5	26.5	2403.33	120.823	2455.33	62.229	2106	132.032	1828.33	43.1058	6626.5	18.5				69.7959	5911.67	36.8797	5550.5	156.5	4852.67	72.0008
	70.7143	3511.33	109.706	3056.33	43.8799	2780.67	16.2207	2553	34.6458	2187.33	20.5778	2073.33	77.5808	1920	1.1547	6580	8				70.7143	4646	121	3918.5	12.5	3190.67	86.4684	2821	10	2434	124.54	2485	60.0083	2137	103.523	1822.33	58.3276	6580	8				70.7143	5836.67	73.3424	5533.5	153.5	4859	59.7746
	71.6327	3604.67	96.1706	3098.67	32.3333	2831.33	44.7002	2561	35.3601	2205.67	14.678	2041.67	59.3333	1894	10.116	6613.5	6.5				71.6327	4678	135	3919	4	3231	83.2887	2782.5	3.5	2419.67	119.589	2525	85.6757	2112.33	115.834	1841.33	66.9884	6613.5	6.5				71.6327	5856	36.0185	5624.5	113.5	4907.67	69.9555
	72.551	3573.67	59.8396	3132	29.023	2865	56.5597	2606	49.93	2224.67	32.4619	2075	70.6847	1927.67	8.68588	6658	49				72.551	4630.5	73.5	3978	49	3281.33	91.7321	2814.5	51.5	2396.67	134.482	2512.33	80.584	2118	104.959	1837.33	40.8629	6658	49				72.551	5834	40.501	5567	146	4905.33	90.1893
	73.4694	3600	58.2752	3137	54.0093	2852.67	39.4053	2578.67	60.1369	2228.67	23.7791	2146.67	62.6906	1919.67	19.2296	6657	24				73.4694	4676.5	84.5	3936.5	44.5	3285.67	104.821	2786	2	2404.67	133.794	2524.33	73.9151	2122.67	138.915	1831	67.2111	6657	24				73.4694	5874	42.194	5607	110	4863.33	71.4477
	74.3878	3589	76.3151	3145.67	32.0902	2854	24.2487	2576.33	20.3005	2204.67	25.1816	2091.33	65.1315	1920	15	6726	20				74.3878	4687	144	3999	20	3284.33	107.71	2871	53	2468	166.782	2501	83.0723	2135.33	118.38	1862.33	73.2219	6726	20				74.3878	5893	63.0106	5527.5	123.5	4914	62.506
	75.3061	3631	85.738	3150	38.8887	2903.33	55.3062	2600	52.9182	2232.67	9.8714	2116.67	43.414	1945.67	20.0859	6744.5	38.5				75.3061	4770	107	3978.5	39.5	3358.67	87.4382	2843	2	2468	147.517	2527.67	98.0992	2122	126.623	1858	54.5069	6744.5	38.5				75.3061	5931	6.08276	5606	46	4906.33	58.2533
	76.2245	3631	80.0021	3189	45.6107	2904.67	33.5774	2590.67	91.1232	2212	23.5018	2143.67	45.4765	1922.67	9.20748	6592	35				76.2245	4711.5	42.5	3995.5	67.5	3304.33	104.372	2824.5	15.5	2431	151.609	2493.67	95.2581	2080.67	107.095	1838	66.2143	6592	35				76.2245	5879.67	41.8024	5634.5	32.5	4969.33	78.5458
	77.1429	3666	47.7912	3240.67	18.809	2955.67	62.9347	2618.33	57.522	2228	20.9523	2118.67	95.4818	1917.33	24.3607	6644.5	61.5				77.1429	4753.5	47.5	4019.5	45.5	3351.67	98.3266	2864	12	2483	153.949	2566.67	81.3333	2139.33	110.197	1854.67	43.9937	6644.5	61.5				77.1429	5861.33	44.3822	5636	0	4949	73.9121
	78.0612	3688.33	43.4294	3181.67	36.7982	2947.67	27.9066	2650	42.0278	2267	23.7557	2145.33	92.7619	1929.67	25.8607	6639.5	47.5				78.0612	4685	80	3988.5	80.5	3393.33	101.727	2905	15	2491	174.772	2563.67	92.3983	2157.67	116.857	1828	44.3959	6639.5	47.5				78.0612	5866.33	35.4699	5631.5	29.5	4911.67	65.7326
	78.9796	3693.33	73.2719	3223.67	16.5965	2981.67	36.5392	2678.33	46.9551	2283.67	28.0139	2161.67	62.0761	1929.33	7.83865	6594	61				78.9796	4783.5	55.5	4095	39	3455.67	120.29	2895.5	6.5	2504.67	132.891	2556	92.5005	2198.67	48.0289	1848	68.8065	6594	61				78.9796	5866.33	55.9772	5641	19	5005.33	122.102
	79.898	3669.33	75.3488	3234.67	31.1038	2993.67	53.2489	2694.67	53.9022	2267.67	33.0774	2138.33	66.6892	1923.33	12.9786	6652.5	12.5				79.898	4830.5	58.5	4095	45	3377.67	125.119	2951	13	2521.67	152.194	2577.67	86.3333	2231	29.3655	1863.67	62.7278	6652.5	12.5				79.898	5910	28.3784	5653.5	11.5	5000	74.9689
	80.8163	3681.67	64.9111	3247.67	23.9745	3007	45.0037	2646	68.0392	2268.33	6.56591	2169.67	64.2763	1913.33	12.4141	6629.5	79.5				80.8163	4762	145	4130.5	107.5	3431.67	121.768	3034	87	2498	139.608	2574.67	93.2458	2281.67	47.1039	1858.33	80.6026	6629.5	79.5				80.8163	5929	63.5164	5657	25	5048.67	85.1084
	81.7347	3736.67	98.7291	3239	11.9304	3041.33	60.2366	2692	69.9238	2306	18.3394	2158	61.1583	1944	18.3303	6594	47				81.7347	4818.5	101.5	4142	97	3486.67	133.029	3041.5	88.5	2558.33	145.286	2567.33	59.7839	2265	48.3977	1808	43.6157	6594	47				81.7347	5881.67	86.0471	5651	35	5056.67	109.814
	82.6531	3707	62.554	3251.33	38.1939	3067.67	60.6667	2716.33	32.9461	2328.67	13.776	2145.67	80.1298	1967.33	22.2436	6596.5	0.5				82.6531	4817	71	4175.5	44.5	3479	139.431	3024.5	57.5	2561	165.307	2538.67	95.9624	2198	87.178	1842.33	71.8014	6596.5	0.5				82.6531	5837.33	49.4818	5728	16	5100.33	85.5596
	83.5714	3705.67	98.4553	3325	5.2915	3011.33	32.3385	2764.67	50.525	2321.33	9.13479	2239.33	53.0482	1889.33	25.458	6603.5	35.5				83.5714	4794	150	4130.5	77.5	3486	116.693	3014.5	9.5	2533	174.646	2590.67	94.3616	2184.67	89.7855	1829.67	62.3975	6603.5	35.5				83.5714	5819.33	34.3818	5732	24	5058.33	74.4812
	84.4898	3701.67	64.8083	3355.67	2.33333	3048	29.1433	2703	45.9239	2372	13.0512	2177	70.6612	1930.67	7.26483	6627.5	75.5				84.4898	4833.5	145.5	4240.5	34.5	3572.67	138.59	3044.5	17.5	2521.33	151.61	2603.67	105.6	2199.33	110.765	1814.67	66.8389	6627.5	75.5				84.4898	5875.33	18.5861	5683.5	3.5	5136.67	94.5909
	85.4082	3721.33	94.9462	3343.67	11.893	3099.67	85.2395	2718.33	66.5841	2358.67	15.8149	2194.33	72.8751	1967.67	32.0642	6599.5	39.5				85.4082	4821	124	4266.5	12.5	3506.33	105.657	3043	58	2602.33	171.692	2607.67	87.0275	2181.67	73.2719	1828	68.5298	6599.5	39.5				85.4082	5937	68.8501	5707	78	5097.33	111.626
	86.3265	3753	92.0815	3350	16.5227	3088.33	50.4028	2727	56.2168	2368.33	19.0555	2226.67	70.1459	1927.67	16.4249	6545.5	5.5				86.3265	4815	52	4218.5	47.5	3478.33	89.3259	3107.5	28.5	2604	183.927	2645	73.5957	2213.67	83.4832	1848	81.8719	6545.5	5.5				86.3265	5841.67	32.3591	5684.5	76.5	5081	103.937
	87.2449	3756.33	63.0617	3380	22.1133	3102.33	33.4182	2771	36.7741	2348	10.504	2215	67.3968	1953.33	9.33333	6554.5	60.5				87.2449	4877.5	121.5	4294	51	3531.33	69.2684	3104	13	2580.67	162.28	2669.33	95.8407	2161.33	94.411	1862.67	57.3333	6554.5	60.5				87.2449	5846	46.7047	5681	70	5108.33	119.813
	88.1633	3764.67	71.3357	3391.67	13.2455	3103	54.3722	2784.33	51.7183	2359	13.6504	2238.33	70.2978	1941	19.3993	6519.5	51.5				88.1633	4836	69	4226.5	7.5	3544.33	115.622	3094.5	39.5	2577	169.885	2638	68.4787	2187	99.3797	1835.33	46.82	6519.5	51.5				88.1633	5844.67	38.0453	5818	63	5135	100.955
	89.0816	3800	57.1868	3397.67	28.9501	3110.67	74.0278	2780.67	97.8729	2376	35.9212	2225.67	78.3163	1938.67	11.4649	6621.5	8.5				89.0816	4845.5	108.5	4289.5	9.5	3561	96.8005	3105.5	22.5	2621.67	173.634	2627.67	103.725	2188.67	82.0982	1818.67	70.3357	6621.5	8.5				89.0816	5883.67	15.3007	5768	59	5114.67	97.7281
	90	3731.67	55.1039	3406.67	13.6789	3140.67	69.1721	2727	66.7308	2406	24.0624	2206	64.671	1963.33	20.0859	6554	7				90	4874.5	28.5	4252.5	62.5	3597.67	136.8	3110.5	64.5	2640.33	165.091	2657.67	89.126	2208.33	110.569	1789	70.9295	6554	7				90	5864	59.925	5855.5	71.5	5163.33	124.943
	Nonlin fit																				Nonlin fit																						Nonlin fit
		BAX-2S																				BAX-2S + BIM [0.5μM]																						BAX-2S + BIM [2.5μM]
		2t16 50μM	2t16 33μM	2t16 22μM	2t16 15μM	2t16 10μM	2t16 6.6μM	BAX-2S														2t16 50μM	2t16 33μM	2t16 22μM	2t16 15μM	2t16 10μM	2t16 6.6μM	2t16 0μM	BAX-2S															2t16 50μM	2t16 33μM	2t16 22μM	2t16 15μM	2t16 10μM	2t16 6.6μM
	Time (min)	Curve	Curve	Curve	Curve	Curve	Curve	Curve													Time (min)	Curve	Curve	Curve	Curve	Curve	Curve	Curve	Curve														Time (min)	Curve	Curve	Curve	Curve	Curve	Curve
	0	2.24881	2.03453	1.97057	1.94407	1.86888	1.87037	2.07079													0	2.28563	2.04126	1.96493	1.90826	1.85248	1.93126	1.954	2.07376														0	2.08526	1.91904	1.8218	1.7773	1.67947	1.73954
	0.0900901	2.24881	2.03453	1.97057	1.94407	1.86888	1.87037	2.07079													0.0900901	2.28563	2.04126	1.96493	1.90826	1.85248	1.93126	1.954	2.07376														0.0900901	2.08526	1.91905	1.82182	1.77731	1.67961	1.73965
	0.18018	2.24881	2.03453	1.97057	1.94407	1.86888	1.87037	2.07079													0.18018	2.28563	2.04126	1.96493	1.90826	1.85248	1.93126	1.954	2.07376														0.18018	2.08526	1.91908	1.82186	1.77733	1.6799	1.73987
	0.27027	2.24881	2.03453	1.97057	1.94407	1.86888	1.87037	2.07079													0.27027	2.28563	2.04126	1.96494	1.90826	1.85248	1.93126	1.954	2.07376														0.27027	2.08527	1.91914	1.82195	1.77739	1.68028	1.74018
	0.36036	2.24881	2.03453	1.97057	1.94407	1.86888	1.87037	2.07079													0.36036	2.28563	2.04126	1.96494	1.90826	1.85248	1.93126	1.954	2.07376														0.36036	2.08529	1.91922	1.82206	1.77746	1.68074	1.74055
	0.45045	2.24881	2.03453	1.97057	1.94407	1.86888	1.87037	2.07079													0.45045	2.28563	2.04126	1.96494	1.90826	1.85248	1.93126	1.954	2.07376														0.45045	2.08532	1.91934	1.82221	1.77756	1.68127	1.74098
	0.540541	2.24881	2.03453	1.97057	1.94407	1.86888	1.87037	2.07079													0.540541	2.28563	2.04126	1.96494	1.90826	1.85248	1.93126	1.954	2.07376														0.540541	2.08536	1.91949	1.82239	1.77768	1.68186	1.74147
	0.630631	2.24881	2.03453	1.97057	1.94407	1.86888	1.87037	2.07079													0.630631	2.28563	2.04126	1.96494	1.90826	1.85248	1.93126	1.954	2.07376														0.630631	2.08542	1.91966	1.82261	1.77783	1.68251	1.74201
	0.720721	2.24881	2.03453	1.97057	1.94407	1.86888	1.87037	2.07079													0.720721	2.28563	2.04126	1.96495	1.90826	1.85248	1.93126	1.954	2.07376														0.720721	2.08548	1.91987	1.82286	1.778	1.68321	1.74259
	0.810811	2.24881	2.03453	1.97057	1.94407	1.86888	1.87037	2.07079													0.810811	2.28563	2.04126	1.96495	1.90826	1.85248	1.93126	1.954	2.07376														0.810811	2.08557	1.92012	1.82314	1.77821	1.68396	1.74323
	0.900901	2.24881	2.03453	1.97057	1.94407	1.86888	1.87037	2.07079													0.900901	2.28563	2.04126	1.96496	1.90826	1.85248	1.93126	1.954	2.07376														0.900901	2.08567	1.9204	1.82346	1.77843	1.68476	1.7439
	0.990991	2.24881	2.03453	1.97057	1.94407	1.86888	1.87037	2.07079													0.990991	2.28563	2.04126	1.96496	1.90826	1.85248	1.93126	1.954	2.07376														0.990991	2.08579	1.92071	1.82381	1.77869	1.6856	1.74462
	1.08108	2.24881	2.03453	1.97057	1.94407	1.86888	1.87037	2.07079													1.08108	2.28563	2.04126	1.96497	1.90826	1.85248	1.93126	1.954	2.07376														1.08108	2.08593	1.92106	1.82419	1.77897	1.68649	1.74537
	1.17117	2.24881	2.03453	1.97057	1.94407	1.86888	1.87037	2.07079													1.17117	2.28563	2.04126	1.96498	1.90826	1.85248	1.93126	1.954	2.07376														1.17117	2.08609	1.92144	1.82461	1.77928	1.68741	1.74617
	1.26126	2.24881	2.03453	1.97057	1.94407	1.86888	1.87037	2.07079													1.26126	2.28563	2.04126	1.96499	1.90826	1.85248	1.93126	1.954	2.07376														1.26126	2.08628	1.92186	1.82506	1.77962	1.68838	1.747
	1.35135	2.24881	2.03453	1.97057	1.94407	1.86888	1.87037	2.07079													1.35135	2.28563	2.04126	1.965	1.90826	1.85248	1.93126	1.954	2.07376														1.35135	2.08649	1.92232	1.82554	1.77998	1.68939	1.74787
	1.44144	2.24881	2.03453	1.97057	1.94407	1.86888	1.87037	2.07079													1.44144	2.28563	2.04126	1.96501	1.90826	1.85248	1.93126	1.954	2.07376														1.44144	2.08672	1.92282	1.82605	1.78037	1.69044	1.74877
	1.53153	2.24881	2.03453	1.97057	1.94407	1.86888	1.87037	2.07079													1.53153	2.28563	2.04126	1.96502	1.90826	1.85248	1.93126	1.954	2.07376														1.53153	2.08698	1.92336	1.8266	1.7808	1.69152	1.74971
	1.62162	2.24881	2.03453	1.97057	1.94407	1.86888	1.87037	2.07079													1.62162	2.28563	2.04126	1.96504	1.90827	1.85248	1.93126	1.954	2.07376														1.62162	2.08726	1.92393	1.82719	1.78125	1.69264	1.75068
	1.71171	2.24881	2.03453	1.97057	1.94407	1.86888	1.87037	2.07079													1.71171	2.28563	2.04126	1.96506	1.90827	1.85248	1.93126	1.954	2.07376														1.71171	2.08757	1.92454	1.8278	1.78173	1.69379	1.75168
	1.8018	2.24881	2.03453	1.97057	1.94407	1.86888	1.87037	2.07079													1.8018	2.28563	2.04126	1.96507	1.90827	1.85248	1.93126	1.954	2.07376														1.8018	2.08792	1.92519	1.82845	1.78224	1.69498	1.75272
	1.89189	2.24881	2.03453	1.97057	1.94407	1.86888	1.87037	2.07079													1.89189	2.28563	2.04126	1.96509	1.90827	1.85248	1.93126	1.954	2.07376														1.89189	2.08829	1.92588	1.82914	1.78277	1.6962	1.75379
	1.98198	2.24881	2.03453	1.97057	1.94407	1.86888	1.87037	2.07079													1.98198	2.28563	2.04126	1.96511	1.90828	1.85248	1.93126	1.954	2.07376														1.98198	2.08869	1.92662	1.82986	1.78334	1.69746	1.75488
	2.07207	2.24881	2.03453	1.97057	1.94407	1.86888	1.87037	2.07079													2.07207	2.28563	2.04126	1.96513	1.90828	1.85248	1.93126	1.954	2.07376														2.07207	2.08913	1.92739	1.83061	1.78394	1.69874	1.75601
	2.16216	2.24881	2.03453	1.97057	1.94407	1.86888	1.87037	2.07079													2.16216	2.28563	2.04126	1.96515	1.90828	1.85248	1.93126	1.954	2.07376														2.16216	2.0896	1.9282	1.83139	1.78456	1.70006	1.75717
	2.25225	2.24881	2.03453	1.97057	1.94407	1.86888	1.87037	2.07079													2.25225	2.28563	2.04126	1.96518	1.90829	1.85248	1.93126	1.954	2.07376														2.25225	2.0901	1.92905	1.83221	1.78522	1.70141	1.75835
	2.34234	2.24881	2.03453	1.97057	1.94407	1.86888	1.87037	2.07079													2.34234	2.28563	2.04126	1.96521	1.90829	1.85248	1.93126	1.954	2.07376														2.34234	2.09064	1.92995	1.83306	1.78591	1.70278	1.75957
	2.43243	2.24881	2.03453	1.97057	1.94407	1.86888	1.87037	2.07079													2.43243	2.28563	2.04126	1.96523	1.9083	1.85248	1.93126	1.954	2.07376														2.43243	2.09121	1.93089	1.83394	1.78662	1.70419	1.76081
	2.52252	2.24881	2.03453	1.97057	1.94407	1.86888	1.87037	2.07079													2.52252	2.28563	2.04126	1.96526	1.9083	1.85249	1.93126	1.954	2.07376														2.52252	2.09182	1.93186	1.83486	1.78737	1.70563	1.76208
	2.61261	2.24881	2.03453	1.97057	1.94407	1.86888	1.87037	2.07079													2.61261	2.28563	2.04126	1.96529	1.90831	1.85249	1.93126	1.954	2.07376														2.61261	2.09247	1.93289	1.83581	1.78815	1.70709	1.76338
	2.7027	2.24881	2.03453	1.97057	1.94407	1.86888	1.87037	2.07079													2.7027	2.28563	2.04126	1.96533	1.90831	1.85249	1.93126	1.954	2.07376														2.7027	2.09315	1.93395	1.8368	1.78895	1.70858	1.7647
	2.79279	2.24881	2.03453	1.97057	1.94407	1.86888	1.87037	2.07079													2.79279	2.28563	2.04126	1.96536	1.90832	1.85249	1.93126	1.954	2.07376														2.79279	2.09388	1.93505	1.83781	1.78979	1.7101	1.76605
	2.88288	2.24881	2.03453	1.97057	1.94407	1.86888	1.87037	2.07079													2.88288	2.28563	2.04126	1.9654	1.90833	1.85249	1.93126	1.954	2.07376														2.88288	2.09465	1.9362	1.83886	1.79066	1.71165	1.76743
	2.97297	2.24881	2.03453	1.97057	1.94407	1.86888	1.87037	2.07079													2.97297	2.28563	2.04126	1.96544	1.90834	1.85249	1.93126	1.954	2.07376														2.97297	2.09546	1.93739	1.83995	1.79155	1.71323	1.76883
	3.06306	2.24881	2.03453	1.97057	1.94407	1.86888	1.87037	2.07079													3.06306	2.28563	2.04126	1.96548	1.90834	1.8525	1.93126	1.954	2.07376														3.06306	2.09631	1.93863	1.84107	1.79248	1.71483	1.77026
	3.15315	2.24881	2.03453	1.97057	1.94407	1.86888	1.87037	2.07079													3.15315	2.28563	2.04127	1.96552	1.90835	1.8525	1.93126	1.954	2.07376														3.15315	2.0972	1.93991	1.84222	1.79344	1.71646	1.77171
	3.24324	2.24881	2.03453	1.97057	1.94407	1.86888	1.87037	2.07079													3.24324	2.28563	2.04127	1.96556	1.90836	1.8525	1.93126	1.954	2.07376														3.24324	2.09813	1.94123	1.8434	1.79443	1.71811	1.77319
	3.33333	2.24881	2.03453	1.97057	1.94407	1.86888	1.87037	2.07079													3.33333	2.28563	2.04127	1.96561	1.90837	1.8525	1.93126	1.954	2.07376														3.33333	2.09912	1.94259	1.84462	1.79545	1.71979	1.77469
	3.42342	2.24881	2.03453	1.97057	1.94407	1.86888	1.87037	2.07079													3.42342	2.28563	2.04127	1.96565	1.90839	1.85251	1.93126	1.954	2.07376														3.42342	2.10014	1.944	1.84587	1.7965	1.72149	1.77622
	3.51351	2.24881	2.03453	1.97057	1.94407	1.86888	1.87037	2.07079													3.51351	2.28563	2.04127	1.9657	1.9084	1.85251	1.93126	1.954	2.07376														3.51351	2.10122	1.94546	1.84715	1.79759	1.72322	1.77777
	3.6036	2.24881	2.03453	1.97057	1.94407	1.86888	1.87037	2.07079													3.6036	2.28563	2.04127	1.96576	1.90841	1.85251	1.93126	1.954	2.07376														3.6036	2.10234	1.94696	1.84847	1.7987	1.72497	1.77934
	3.69369	2.24881	2.03453	1.97057	1.94407	1.86888	1.87037	2.07079													3.69369	2.28563	2.04127	1.96581	1.90842	1.85252	1.93126	1.954	2.07376														3.69369	2.1035	1.9485	1.84982	1.79984	1.72675	1.78094
	3.78378	2.24881	2.03453	1.97057	1.94407	1.86888	1.87037	2.07079													3.78378	2.28563	2.04127	1.96587	1.90844	1.85252	1.93126	1.954	2.07376														3.78378	2.10472	1.95009	1.8512	1.80102	1.72855	1.78256
	3.87387	2.24881	2.03453	1.97057	1.94407	1.86888	1.87037	2.07079													3.87387	2.28563	2.04128	1.96592	1.90845	1.85253	1.93126	1.954	2.07376														3.87387	2.10599	1.95172	1.85262	1.80223	1.73038	1.7842
	3.96396	2.24881	2.03453	1.97057	1.94407	1.86888	1.87037	2.07079													3.96396	2.28563	2.04128	1.96598	1.90847	1.85253	1.93126	1.954	2.07376														3.96396	2.1073	1.9534	1.85407	1.80346	1.73223	1.78587
	4.05405	2.24881	2.03453	1.97057	1.94407	1.86888	1.87037	2.07079													4.05405	2.28563	2.04128	1.96605	1.90849	1.85254	1.93126	1.954	2.07376														4.05405	2.10867	1.95512	1.85555	1.80473	1.7341	1.78756
	4.14414	2.24881	2.03453	1.97057	1.94407	1.86888	1.87037	2.07079													4.14414	2.28563	2.04128	1.96611	1.9085	1.85254	1.93126	1.954	2.07376														4.14414	2.11009	1.95689	1.85706	1.80603	1.736	1.78927
	4.23423	2.24881	2.03453	1.97057	1.94407	1.86888	1.87037	2.07079													4.23423	2.28563	2.04128	1.96618	1.90852	1.85255	1.93126	1.954	2.07376														4.23423	2.11156	1.95871	1.85861	1.80736	1.73791	1.791
	4.32432	2.24881	2.03453	1.97057	1.94407	1.86888	1.87037	2.07079													4.32432	2.28563	2.04129	1.96625	1.90854	1.85256	1.93126	1.954	2.07376														4.32432	2.11308	1.96057	1.86019	1.80872	1.73986	1.79276
	4.41441	2.24881	2.03453	1.97057	1.94407	1.86888	1.87037	2.07079													4.41441	2.28563	2.04129	1.96632	1.90856	1.85256	1.93126	1.954	2.07376														4.41441	2.11466	1.96247	1.86181	1.81012	1.74182	1.79453
	4.5045	2.24881	2.03453	1.97057	1.94407	1.86888	1.87037	2.07079													4.5045	2.28563	2.04129	1.96639	1.90858	1.85257	1.93126	1.954	2.07376														4.5045	2.11629	1.96442	1.86345	1.81154	1.7438	1.79633
	4.59459	2.24881	2.03453	1.97057	1.94407	1.86888	1.87037	2.07079													4.59459	2.28563	2.0413	1.96647	1.90861	1.85258	1.93126	1.954	2.07376														4.59459	2.11797	1.96642	1.86513	1.813	1.74581	1.79815
	4.68468	2.24881	2.03453	1.97057	1.94407	1.86888	1.87037	2.07079													4.68468	2.28563	2.0413	1.96655	1.90863	1.85259	1.93126	1.954	2.07376														4.68468	2.11971	1.96847	1.86684	1.81448	1.74784	1.79999
	4.77477	2.24881	2.03453	1.97057	1.94407	1.86888	1.87037	2.07079													4.77477	2.28563	2.04131	1.96663	1.90865	1.8526	1.93126	1.954	2.07376														4.77477	2.12151	1.97056	1.86859	1.816	1.74989	1.80185
	4.86486	2.24881	2.03453	1.97057	1.94407	1.86888	1.87037	2.07079													4.86486	2.28563	2.04131	1.96671	1.90868	1.85261	1.93126	1.954	2.07376														4.86486	2.12337	1.97269	1.87037	1.81755	1.75196	1.80373
	4.95495	2.24881	2.03453	1.97057	1.94407	1.86888	1.87037	2.07079													4.95495	2.28563	2.04132	1.9668	1.90871	1.85262	1.93126	1.954	2.07376														4.95495	2.12528	1.97488	1.87217	1.81913	1.75406	1.80563
	5.04505	2.24881	2.03453	1.97057	1.94407	1.86888	1.87037	2.07079													5.04505	2.28563	2.04132	1.96689	1.90874	1.85263	1.93126	1.954	2.07376														5.04505	2.12725	1.9771	1.87402	1.82074	1.75617	1.80755
	5.13514	2.24881	2.03453	1.97057	1.94407	1.86888	1.87037	2.07079													5.13514	2.28563	2.04133	1.96698	1.90876	1.85264	1.93126	1.954	2.07376														5.13514	2.12928	1.97938	1.87589	1.82238	1.7583	1.8095
	5.22523	2.24881	2.03453	1.97057	1.94407	1.86888	1.87037	2.07079													5.22523	2.28563	2.04133	1.96707	1.9088	1.85265	1.93126	1.954	2.07376														5.22523	2.13137	1.9817	1.8778	1.82405	1.76046	1.81146
	5.31532	2.24881	2.03453	1.97057	1.94407	1.86888	1.87037	2.07079													5.31532	2.28563	2.04134	1.96717	1.90883	1.85267	1.93126	1.954	2.07376														5.31532	2.13352	1.98407	1.87974	1.82576	1.76264	1.81344
	5.40541	2.24881	2.03453	1.97057	1.94407	1.86888	1.87037	2.07079													5.40541	2.28563	2.04135	1.96727	1.90886	1.85268	1.93126	1.954	2.07376														5.40541	2.13573	1.98649	1.88171	1.82749	1.76483	1.81544
	5.4955	2.24881	2.03453	1.97057	1.94407	1.86888	1.87037	2.07079													5.4955	2.28563	2.04135	1.96737	1.9089	1.85269	1.93126	1.954	2.07376														5.4955	2.138	1.98895	1.88371	1.82926	1.76705	1.81746
	5.58559	2.24881	2.03453	1.97057	1.94407	1.86888	1.87037	2.07079													5.58559	2.28563	2.04136	1.96747	1.90893	1.85271	1.93126	1.954	2.07376														5.58559	2.14033	1.99146	1.88575	1.83106	1.76928	1.81951
	5.67568	2.24881	2.03453	1.97057	1.94407	1.86888	1.87037	2.07079													5.67568	2.28563	2.04137	1.96758	1.90897	1.85272	1.93126	1.954	2.07376														5.67568	2.14272	1.99402	1.88782	1.83288	1.77154	1.82157
	5.76577	2.24881	2.03453	1.97057	1.94407	1.86888	1.87037	2.07079													5.76577	2.28563	2.04138	1.96769	1.90901	1.85274	1.93126	1.954	2.07376														5.76577	2.14518	1.99662	1.88992	1.83474	1.77381	1.82364
	5.85586	2.24881	2.03453	1.97057	1.94407	1.86888	1.87037	2.07079													5.85586	2.28563	2.04139	1.9678	1.90905	1.85276	1.93126	1.954	2.07376														5.85586	2.1477	1.99927	1.89205	1.83663	1.77611	1.82574
	5.94595	2.24881	2.03453	1.97057	1.94407	1.86888	1.87037	2.07079													5.94595	2.28563	2.0414	1.96792	1.90909	1.85278	1.93126	1.954	2.07376														5.94595	2.15028	2.00197	1.89422	1.83855	1.77842	1.82786
	6.03604	2.24881	2.03453	1.97057	1.94407	1.86888	1.87037	2.07079													6.03604	2.28563	2.04141	1.96803	1.90913	1.8528	1.93126	1.954	2.07376														6.03604	2.15293	2.00471	1.89641	1.8405	1.78076	1.82999
	6.12613	2.24881	2.03453	1.97057	1.94407	1.86888	1.87037	2.07079													6.12613	2.28563	2.04142	1.96815	1.90918	1.85282	1.93126	1.954	2.07376														6.12613	2.15565	2.00751	1.89864	1.84248	1.78311	1.83215
	6.21622	2.24881	2.03453	1.97057	1.94407	1.86888	1.87037	2.07079													6.21622	2.28563	2.04144	1.96828	1.90922	1.85284	1.93126	1.954	2.07376														6.21622	2.15843	2.01035	1.9009	1.8445	1.78548	1.83432
	6.30631	2.24881	2.03453	1.97057	1.94407	1.86888	1.87037	2.07079													6.30631	2.28563	2.04145	1.9684	1.90927	1.85286	1.93126	1.954	2.07376														6.30631	2.16127	2.01323	1.90319	1.84654	1.78787	1.83651
	6.3964	2.24881	2.03453	1.97057	1.94407	1.86888	1.87037	2.07079													6.3964	2.28563	2.04146	1.96853	1.90932	1.85288	1.93126	1.954	2.07376														6.3964	2.16418	2.01617	1.90552	1.84861	1.79028	1.83872
	6.48649	2.24881	2.03453	1.97057	1.94407	1.86888	1.87037	2.07079													6.48649	2.28563	2.04148	1.96866	1.90937	1.85291	1.93126	1.954	2.07376														6.48649	2.16716	2.01915	1.90787	1.85072	1.79271	1.84094
	6.57658	2.24881	2.03453	1.97057	1.94407	1.86888	1.87037	2.07079													6.57658	2.28563	2.0415	1.9688	1.90942	1.85293	1.93126	1.954	2.07376														6.57658	2.1702	2.02218	1.91026	1.85285	1.79515	1.84319
	6.66667	2.24881	2.03453	1.97057	1.94407	1.86888	1.87037	2.07079													6.66667	2.28563	2.04151	1.96894	1.90948	1.85296	1.93126	1.954	2.07376														6.66667	2.17331	2.02525	1.91268	1.85502	1.79762	1.84545
	6.75676	2.24881	2.03453	1.97057	1.94407	1.86888	1.87037	2.07079													6.75676	2.28563	2.04153	1.96908	1.90954	1.85299	1.93127	1.954	2.07376														6.75676	2.17649	2.02838	1.91513	1.85721	1.8001	1.84773
	6.84685	2.24881	2.03453	1.97057	1.94407	1.86888	1.87037	2.07079													6.84685	2.28563	2.04155	1.96922	1.90959	1.85301	1.93127	1.954	2.07376														6.84685	2.17974	2.03155	1.91761	1.85944	1.8026	1.85003
	6.93694	2.24881	2.03453	1.97057	1.94407	1.86888	1.87037	2.07079													6.93694	2.28563	2.04157	1.96937	1.90965	1.85304	1.93127	1.954	2.07376														6.93694	2.18306	2.03476	1.92012	1.86169	1.80511	1.85234
	7.02703	2.24881	2.03453	1.97057	1.94407	1.86888	1.87037	2.07079													7.02703	2.28563	2.04159	1.96952	1.90971	1.85307	1.93127	1.954	2.07376														7.02703	2.18644	2.03803	1.92266	1.86398	1.80765	1.85467
	7.11712	2.24881	2.03453	1.97057	1.94407	1.86888	1.87037	2.07079													7.11712	2.28563	2.04161	1.96967	1.90978	1.85311	1.93127	1.954	2.07376														7.11712	2.1899	2.04134	1.92524	1.86629	1.8102	1.85702
	7.20721	2.24881	2.03453	1.97057	1.94407	1.86888	1.87037	2.07079													7.20721	2.28563	2.04164	1.96982	1.90984	1.85314	1.93127	1.954	2.07376														7.20721	2.19342	2.0447	1.92784	1.86864	1.81277	1.85939
	7.2973	2.24881	2.03453	1.97057	1.94407	1.86888	1.87037	2.07079													7.2973	2.28563	2.04166	1.96998	1.90991	1.85317	1.93128	1.954	2.07376														7.2973	2.19702	2.04811	1.93048	1.87102	1.81536	1.86177
	7.38739	2.24881	2.03453	1.97057	1.94407	1.86888	1.87037	2.07079													7.38739	2.28563	2.04169	1.97015	1.90998	1.85321	1.93128	1.954	2.07376														7.38739	2.20069	2.05156	1.93314	1.87342	1.81797	1.86417
	7.47748	2.24881	2.03453	1.97057	1.94407	1.86888	1.87037	2.07079													7.47748	2.28563	2.04171	1.97031	1.91005	1.85325	1.93128	1.954	2.07376														7.47748	2.20442	2.05506	1.93584	1.87586	1.82059	1.86658
	7.56757	2.24881	2.03453	1.97057	1.94407	1.86888	1.87037	2.07079													7.56757	2.28563	2.04174	1.97048	1.91012	1.85328	1.93128	1.954	2.07376														7.56757	2.20823	2.05861	1.93857	1.87832	1.82323	1.86901
	7.65766	2.24881	2.03453	1.97057	1.94407	1.86888	1.87037	2.07079													7.65766	2.28563	2.04177	1.97065	1.9102	1.85332	1.93129	1.954	2.07376														7.65766	2.21211	2.0622	1.94133	1.88081	1.82588	1.87146
	7.74775	2.24881	2.03453	1.97057	1.94407	1.86888	1.87037	2.07079													7.74775	2.28563	2.0418	1.97083	1.91028	1.85336	1.93129	1.954	2.07376														7.74775	2.21606	2.06585	1.94412	1.88334	1.82856	1.87393
	7.83784	2.24881	2.03453	1.97057	1.94407	1.86888	1.87037	2.07079													7.83784	2.28563	2.04183	1.971	1.91036	1.85341	1.93129	1.954	2.07376														7.83784	2.22008	2.06954	1.94694	1.88589	1.83125	1.87641
	7.92793	2.24881	2.03453	1.97057	1.94407	1.86888	1.87037	2.07079													7.92793	2.28563	2.04187	1.97118	1.91044	1.85345	1.9313	1.954	2.07376														7.92793	2.22417	2.07327	1.94979	1.88847	1.83395	1.8789
	8.01802	2.24881	2.03453	1.97057	1.94407	1.86888	1.87037	2.07079													8.01802	2.28563	2.0419	1.97137	1.91052	1.8535	1.9313	1.954	2.07376														8.01802	2.22834	2.07705	1.95267	1.89108	1.83667	1.88142
	8.10811	2.24881	2.03453	1.97057	1.94407	1.86888	1.87037	2.07079													8.10811	2.28563	2.04194	1.97156	1.91061	1.85354	1.93131	1.954	2.07376														8.10811	2.23258	2.08088	1.95558	1.89372	1.83941	1.88395
	8.1982	2.24881	2.03453	1.97057	1.94407	1.86888	1.87037	2.07079													8.1982	2.28563	2.04198	1.97175	1.91069	1.85359	1.93131	1.954	2.07376														8.1982	2.23689	2.08476	1.95852	1.89639	1.84217	1.88649
	8.28829	2.24881	2.03453	1.97057	1.94407	1.86888	1.87037	2.07079													8.28829	2.28563	2.04202	1.97194	1.91079	1.85364	1.93132	1.954	2.07376														8.28829	2.24128	2.08868	1.96149	1.89909	1.84494	1.88905
	8.37838	2.24881	2.03453	1.97057	1.94407	1.86888	1.87037	2.07079													8.37838	2.28563	2.04207	1.97214	1.91088	1.85369	1.93132	1.954	2.07376														8.37838	2.24574	2.09265	1.96449	1.90182	1.84773	1.89163
	8.46847	2.24881	2.03453	1.97057	1.94407	1.86888	1.87037	2.07079													8.46847	2.28563	2.04211	1.97234	1.91097	1.85374	1.93133	1.954	2.07376														8.46847	2.25027	2.09667	1.96752	1.90457	1.85053	1.89422
	8.55856	2.24881	2.03453	1.97057	1.94407	1.86888	1.87037	2.07079													8.55856	2.28563	2.04216	1.97254	1.91107	1.8538	1.93134	1.954	2.07376														8.55856	2.25487	2.10073	1.97058	1.90736	1.85335	1.89682
	8.64865	2.24881	2.03453	1.97057	1.94407	1.86888	1.87037	2.07079													8.64865	2.28563	2.04221	1.97275	1.91117	1.85386	1.93134	1.954	2.07376														8.64865	2.25955	2.10484	1.97367	1.91017	1.85618	1.89944
	8.73874	2.24881	2.03453	1.97057	1.94407	1.86888	1.87037	2.07079													8.73874	2.28564	2.04226	1.97296	1.91127	1.85391	1.93135	1.954	2.07376														8.73874	2.2643	2.109	1.97678	1.91301	1.85903	1.90208
	8.82883	2.24881	2.03453	1.97057	1.94407	1.86888	1.87037	2.07079													8.82883	2.28564	2.04231	1.97318	1.91138	1.85397	1.93136	1.954	2.07376														8.82883	2.26913	2.1132	1.97993	1.91588	1.8619	1.90473
	8.91892	2.24881	2.03453	1.97057	1.94407	1.86888	1.87037	2.07079													8.91892	2.28564	2.04236	1.9734	1.91148	1.85403	1.93137	1.954	2.07376														8.91892	2.27403	2.11745	1.98311	1.91877	1.86478	1.9074
	9.00901	2.24881	2.03453	1.97057	1.94407	1.86888	1.87037	2.07079													9.00901	2.28564	2.04242	1.97362	1.91159	1.8541	1.93138	1.954	2.07376														9.00901	2.279	2.12174	1.98631	1.9217	1.86768	1.91008
	9.0991	2.24881	2.03453	1.97057	1.94407	1.86888	1.87037	2.07079													9.0991	2.28564	2.04248	1.97384	1.9117	1.85416	1.93138	1.954	2.07376														9.0991	2.28405	2.12608	1.98955	1.92465	1.87059	1.91277
	9.18919	2.24881	2.03453	1.97057	1.94407	1.86888	1.87037	2.07079													9.18919	2.28564	2.04254	1.97407	1.91182	1.85423	1.9314	1.954	2.07376														9.18919	2.28917	2.13046	1.99281	1.92763	1.87352	1.91548
	9.27928	2.24881	2.03453	1.97057	1.94407	1.86888	1.87037	2.07079													9.27928	2.28564	2.04261	1.9743	1.91193	1.8543	1.93141	1.954	2.07376														9.27928	2.29436	2.13489	1.99611	1.93064	1.87646	1.91821
	9.36937	2.24881	2.03453	1.97057	1.94407	1.86888	1.87037	2.07079													9.36937	2.28564	2.04268	1.97454	1.91205	1.85437	1.93142	1.954	2.07376														9.36937	2.29963	2.13937	1.99943	1.93367	1.87942	1.92095
	9.45946	2.24881	2.03453	1.97057	1.94407	1.86888	1.87037	2.07079													9.45946	2.28565	2.04275	1.97478	1.91218	1.85444	1.93143	1.954	2.07376														9.45946	2.30498	2.14389	2.00278	1.93674	1.88239	1.9237
	9.54955	2.24881	2.03453	1.97057	1.94407	1.86889	1.87037	2.07079													9.54955	2.28565	2.04282	1.97502	1.9123	1.85452	1.93144	1.954	2.07376														9.54955	2.3104	2.14846	2.00616	1.93983	1.88538	1.92647
	9.63964	2.24881	2.03453	1.97057	1.94407	1.86889	1.87037	2.07079													9.63964	2.28565	2.04289	1.97527	1.91243	1.85459	1.93146	1.954	2.07376														9.63964	2.31589	2.15307	2.00956	1.94294	1.88838	1.92925
	9.72973	2.24881	2.03453	1.97057	1.94407	1.86889	1.87037	2.07079													9.72973	2.28565	2.04297	1.97552	1.91256	1.85467	1.93147	1.954	2.07376														9.72973	2.32146	2.15773	2.013	1.94609	1.89139	1.93204
	9.81982	2.24881	2.03453	1.97057	1.94407	1.86889	1.87037	2.07079													9.81982	2.28566	2.04305	1.97577	1.91269	1.85475	1.93149	1.954	2.07376														9.81982	2.3271	2.16243	2.01646	1.94926	1.89442	1.93485
	9.90991	2.24881	2.03453	1.97057	1.94407	1.86889	1.87037	2.07079													9.90991	2.28566	2.04314	1.97603	1.91283	1.85483	1.9315	1.954	2.07376														9.90991	2.33281	2.16717	2.01995	1.95245	1.89747	1.93768
	10	2.24881	2.03453	1.97057	1.94407	1.86889	1.87037	2.07079													10	2.28566	2.04323	1.97629	1.91297	1.85492	1.93152	1.954	2.07376														10	2.3386	2.17197	2.02347	1.95568	1.90053	1.94051
	10.0901	2.24881	2.03453	1.97057	1.94407	1.86889	1.87037	2.07079													10.0901	2.28567	2.04332	1.97656	1.91311	1.855	1.93154	1.954	2.07376														10.0901	2.34446	2.1768	2.02702	1.95893	1.9036	1.94336
	10.1802	2.24881	2.03453	1.97057	1.94407	1.86889	1.87037	2.07079													10.1802	2.28567	2.04341	1.97683	1.91325	1.85509	1.93156	1.954	2.07376														10.1802	2.3504	2.18168	2.03059	1.9622	1.90669	1.94623
	10.2703	2.24881	2.03453	1.97057	1.94407	1.86889	1.87037	2.07079													10.2703	2.28567	2.04351	1.9771	1.9134	1.85518	1.93158	1.954	2.07376														10.2703	2.35641	2.1866	2.03419	1.96551	1.90979	1.94911
	10.3604	2.24881	2.03453	1.97057	1.94407	1.86889	1.87037	2.07079													10.3604	2.28568	2.04361	1.97738	1.91355	1.85528	1.9316	1.954	2.07376														10.3604	2.36249	2.19157	2.03782	1.96884	1.91291	1.952
	10.4505	2.24881	2.03453	1.97057	1.94407	1.86889	1.87037	2.07079													10.4505	2.28568	2.04371	1.97766	1.9137	1.85537	1.93162	1.954	2.07376														10.4505	2.36864	2.19658	2.04148	1.97219	1.91604	1.9549
	10.5405	2.24881	2.03453	1.97057	1.94407	1.86889	1.87037	2.07079													10.5405	2.28569	2.04382	1.97794	1.91386	1.85547	1.93164	1.954	2.07376														10.5405	2.37487	2.20164	2.04516	1.97557	1.91918	1.95782
	10.6306	2.24881	2.03453	1.97057	1.94407	1.8689	1.87037	2.07079													10.6306	2.2857	2.04393	1.97823	1.91402	1.85557	1.93167	1.954	2.07376														10.6306	2.38118	2.20674	2.04887	1.97897	1.92234	1.96075
	10.7207	2.24881	2.03453	1.97057	1.94407	1.8689	1.87037	2.07079													10.7207	2.2857	2.04405	1.97852	1.91418	1.85567	1.93169	1.954	2.07376														10.7207	2.38755	2.21188	2.05261	1.98241	1.92551	1.96369
	10.8108	2.24881	2.03453	1.97057	1.94407	1.8689	1.87037	2.07079													10.8108	2.28571	2.04417	1.97882	1.91434	1.85578	1.93172	1.954	2.07376														10.8108	2.394	2.21706	2.05638	1.98586	1.92869	1.96665
	10.9009	2.24881	2.03453	1.97057	1.94407	1.8689	1.87037	2.07079													10.9009	2.28572	2.04429	1.97912	1.91451	1.85588	1.93175	1.954	2.07376														10.9009	2.40052	2.22229	2.06017	1.98934	1.93189	1.96962
	10.991	2.24881	2.03453	1.97057	1.94407	1.8689	1.87037	2.07079													10.991	2.28573	2.04442	1.97942	1.91468	1.85599	1.93178	1.954	2.07376														10.991	2.40711	2.22756	2.06398	1.99285	1.9351	1.9726
	11.0811	2.24881	2.03453	1.97057	1.94407	1.8689	1.87037	2.07079													11.0811	2.28573	2.04455	1.97973	1.91485	1.8561	1.93181	1.954	2.07376														11.0811	2.41378	2.23287	2.06783	1.99638	1.93833	1.97559
	11.1712	2.24881	2.03453	1.97057	1.94407	1.8689	1.87037	2.07079													11.1712	2.28575	2.04469	1.98004	1.91503	1.85622	1.93184	1.954	2.07376														11.1712	2.42051	2.23823	2.0717	1.99994	1.94156	1.9786
	11.2613	2.24881	2.03453	1.97057	1.94407	1.86891	1.87037	2.07079													11.2613	2.28576	2.04483	1.98035	1.91521	1.85633	1.93187	1.954	2.07376														11.2613	2.42732	2.24362	2.07559	2.00352	1.94481	1.98162
	11.3514	2.24881	2.03453	1.97057	1.94407	1.86891	1.87037	2.07079													11.3514	2.28577	2.04497	1.98067	1.9154	1.85645	1.93191	1.954	2.07376														11.3514	2.4342	2.24906	2.07952	2.00712	1.94808	1.98465
	11.4414	2.24881	2.03453	1.97057	1.94407	1.86891	1.87037	2.07079													11.4414	2.28578	2.04512	1.981	1.91558	1.85657	1.93194	1.954	2.07376														11.4414	2.44114	2.25454	2.08346	2.01075	1.95135	1.98769
	11.5315	2.24881	2.03453	1.97057	1.94407	1.86891	1.87037	2.07079													11.5315	2.28579	2.04527	1.98132	1.91577	1.8567	1.93198	1.954	2.07376														11.5315	2.44816	2.26007	2.08744	2.0144	1.95464	1.99075
	11.6216	2.24881	2.03453	1.97057	1.94407	1.86891	1.87037	2.07079													11.6216	2.28581	2.04543	1.98165	1.91597	1.85682	1.93202	1.954	2.07376														11.6216	2.45525	2.26563	2.09144	2.01808	1.95795	1.99382
	11.7117	2.24881	2.03453	1.97057	1.94407	1.86892	1.87037	2.07079													11.7117	2.28583	2.0456	1.98199	1.91616	1.85695	1.93206	1.954	2.07376														11.7117	2.46241	2.27123	2.09546	2.02178	1.96126	1.99689
	11.8018	2.24881	2.03453	1.97057	1.94407	1.86892	1.87037	2.07079													11.8018	2.28584	2.04576	1.98233	1.91636	1.85708	1.9321	1.954	2.07376														11.8018	2.46964	2.27688	2.09951	2.0255	1.96459	1.99999
	11.8919	2.24881	2.03453	1.97057	1.94407	1.86892	1.87037	2.07079													11.8919	2.28586	2.04594	1.98267	1.91657	1.85722	1.93215	1.954	2.07376														11.8919	2.47694	2.28257	2.10359	2.02925	1.96793	2.00309
	11.982	2.24881	2.03453	1.97057	1.94407	1.86892	1.87037	2.07079													11.982	2.28588	2.04612	1.98302	1.91677	1.85735	1.93219	1.954	2.07376														11.982	2.48431	2.28829	2.10769	2.03302	1.97128	2.0062
	12.0721	2.24881	2.03453	1.97057	1.94407	1.86893	1.87037	2.07079													12.0721	2.2859	2.0463	1.98337	1.91698	1.85749	1.93224	1.954	2.07376														12.0721	2.49174	2.29406	2.11181	2.03681	1.97464	2.00933
	12.1622	2.24881	2.03453	1.97057	1.94407	1.86893	1.87037	2.07079													12.1622	2.28593	2.04649	1.98373	1.9172	1.85763	1.93229	1.954	2.07376														12.1622	2.49924	2.29987	2.11596	2.04062	1.97802	2.01247
	12.2523	2.24881	2.03453	1.97057	1.94407	1.86893	1.87037	2.07079													12.2523	2.28595	2.04669	1.98409	1.91742	1.85778	1.93234	1.954	2.07376														12.2523	2.50681	2.30571	2.12013	2.04446	1.98141	2.01562
	12.3423	2.24881	2.03453	1.97057	1.94407	1.86894	1.87037	2.07079													12.3423	2.28598	2.04689	1.98445	1.91764	1.85792	1.93239	1.954	2.07376														12.3423	2.51445	2.3116	2.12433	2.04832	1.98481	2.01878
	12.4324	2.24881	2.03453	1.97057	1.94407	1.86894	1.87037	2.07079													12.4324	2.28601	2.0471	1.98482	1.91786	1.85807	1.93245	1.954	2.07376														12.4324	2.52215	2.31752	2.12855	2.05221	1.98823	2.02195
	12.5225	2.24881	2.03453	1.97057	1.94407	1.86894	1.87037	2.07079													12.5225	2.28604	2.04731	1.9852	1.91809	1.85823	1.93251	1.954	2.07376														12.5225	2.52992	2.32349	2.1328	2.05611	1.99165	2.02514
	12.6126	2.24881	2.03453	1.97057	1.94407	1.86895	1.87037	2.07079													12.6126	2.28607	2.04753	1.98557	1.91832	1.85838	1.93257	1.954	2.07376														12.6126	2.53776	2.32949	2.13707	2.06004	1.99509	2.02833
	12.7027	2.24881	2.03453	1.97057	1.94407	1.86895	1.87037	2.07079													12.7027	2.28611	2.04775	1.98595	1.91855	1.85854	1.93263	1.954	2.07376														12.7027	2.54566	2.33553	2.14137	2.06399	1.99854	2.03154
	12.7928	2.24881	2.03453	1.97057	1.94407	1.86895	1.87037	2.07079													12.7928	2.28615	2.04798	1.98634	1.91879	1.8587	1.93269	1.954	2.07376														12.7928	2.55363	2.34161	2.14568	2.06796	2.002	2.03475
	12.8829	2.24881	2.03453	1.97057	1.94407	1.86896	1.87037	2.07079													12.8829	2.28619	2.04822	1.98673	1.91903	1.85886	1.93276	1.954	2.07376														12.8829	2.56165	2.34772	2.15003	2.07195	2.00547	2.03798
	12.973	2.24881	2.03453	1.97058	1.94407	1.86896	1.87037	2.07079													12.973	2.28623	2.04846	1.98712	1.91928	1.85903	1.93282	1.954	2.07376														12.973	2.56975	2.35388	2.15439	2.07597	2.00895	2.04122
	13.0631	2.24881	2.03453	1.97058	1.94407	1.86897	1.87037	2.07079													13.0631	2.28628	2.04872	1.98752	1.91953	1.8592	1.93289	1.954	2.07376														13.0631	2.5779	2.36007	2.15878	2.08	2.01245	2.04447
	13.1532	2.24881	2.03453	1.97058	1.94407	1.86897	1.87037	2.07079													13.1532	2.28633	2.04897	1.98793	1.91978	1.85937	1.93297	1.954	2.07376														13.1532	2.58612	2.3663	2.16319	2.08406	2.01595	2.04772
	13.2432	2.24881	2.03453	1.97058	1.94407	1.86898	1.87037	2.07079													13.2432	2.28638	2.04924	1.98833	1.92004	1.85955	1.93304	1.954	2.07376														13.2432	2.5944	2.37257	2.16762	2.08813	2.01947	2.05099
	13.3333	2.24881	2.03453	1.97058	1.94407	1.86898	1.87037	2.07079													13.3333	2.28644	2.04951	1.98874	1.9203	1.85973	1.93312	1.954	2.07376														13.3333	2.60275	2.37887	2.17208	2.09223	2.023	2.05427
	13.4234	2.24881	2.03453	1.97058	1.94407	1.86899	1.87037	2.07079													13.4234	2.2865	2.04979	1.98916	1.92057	1.85991	1.9332	1.954	2.07376														13.4234	2.61115	2.38521	2.17656	2.09635	2.02654	2.05756
	13.5135	2.24881	2.03453	1.97058	1.94407	1.86899	1.87037	2.07079													13.5135	2.28656	2.05007	1.98958	1.92083	1.86009	1.93328	1.954	2.07376														13.5135	2.61961	2.39158	2.18106	2.10049	2.03009	2.06086
	13.6036	2.24881	2.03453	1.97058	1.94407	1.869	1.87037	2.07079													13.6036	2.28663	2.05036	1.99001	1.92111	1.86028	1.93336	1.954	2.07376														13.6036	2.62814	2.39799	2.18559	2.10465	2.03365	2.06418
	13.6937	2.24881	2.03453	1.97058	1.94407	1.86901	1.87037	2.07079													13.6937	2.2867	2.05066	1.99044	1.92138	1.86047	1.93345	1.954	2.07376														13.6937	2.63672	2.40444	2.19013	2.10882	2.03723	2.0675
	13.7838	2.24881	2.03453	1.97058	1.94407	1.86901	1.87037	2.07079													13.7838	2.28678	2.05097	1.99087	1.92166	1.86066	1.93354	1.954	2.07376														13.7838	2.64536	2.41092	2.1947	2.11302	2.04081	2.07083
	13.8739	2.24881	2.03453	1.97058	1.94407	1.86902	1.87037	2.07079													13.8739	2.28686	2.05129	1.99131	1.92195	1.86086	1.93363	1.954	2.07376														13.8739	2.65406	2.41744	2.19929	2.11724	2.04441	2.07417
	13.964	2.24881	2.03453	1.97059	1.94407	1.86903	1.87037	2.07079													13.964	2.28695	2.05161	1.99175	1.92223	1.86106	1.93373	1.954	2.07376														13.964	2.66282	2.42399	2.2039	2.12147	2.04801	2.07752
	14.0541	2.24881	2.03453	1.97059	1.94407	1.86903	1.87037	2.07079													14.0541	2.28704	2.05194	1.9922	1.92253	1.86126	1.93382	1.954	2.07376														14.0541	2.67163	2.43057	2.20853	2.12573	2.05163	2.08088
	14.1441	2.24881	2.03453	1.97059	1.94407	1.86904	1.87037	2.07079													14.1441	2.28714	2.05228	1.99265	1.92282	1.86147	1.93392	1.954	2.07376														14.1441	2.6805	2.43719	2.21319	2.13	2.05525	2.08425
	14.2342	2.24881	2.03453	1.97059	1.94407	1.86905	1.87037	2.07079													14.2342	2.28724	2.05263	1.99311	1.92312	1.86167	1.93403	1.954	2.07376														14.2342	2.68942	2.44385	2.21786	2.1343	2.05889	2.08763
	14.3243	2.24881	2.03454	1.97059	1.94407	1.86906	1.87037	2.07079													14.3243	2.28735	2.05299	1.99357	1.92342	1.86189	1.93413	1.954	2.07376														14.3243	2.6984	2.45053	2.22256	2.13861	2.06254	2.09102
	14.4144	2.24881	2.03454	1.97059	1.94407	1.86906	1.87037	2.07079													14.4144	2.28746	2.05335	1.99403	1.92373	1.8621	1.93424	1.954	2.07376														14.4144	2.70743	2.45725	2.22728	2.14294	2.06619	2.09441
	14.5045	2.24881	2.03454	1.9706	1.94407	1.86907	1.87037	2.07079													14.5045	2.28759	2.05373	1.9945	1.92404	1.86232	1.93435	1.954	2.07376														14.5045	2.71652	2.46401	2.23202	2.14729	2.06986	2.09782
	14.5946	2.24881	2.03454	1.9706	1.94407	1.86908	1.87037	2.07079													14.5946	2.28771	2.05411	1.99498	1.92436	1.86254	1.93447	1.954	2.07376														14.5946	2.72566	2.47079	2.23677	2.15166	2.07354	2.10124
	14.6847	2.24881	2.03454	1.9706	1.94407	1.86909	1.87037	2.07079													14.6847	2.28785	2.0545	1.99546	1.92468	1.86276	1.93459	1.95401	2.07376														14.6847	2.73485	2.47761	2.24155	2.15604	2.07723	2.10466
	14.7748	2.24881	2.03454	1.9706	1.94407	1.8691	1.87037	2.07079													14.7748	2.28799	2.0549	1.99594	1.925	1.86299	1.93471	1.95401	2.07376														14.7748	2.74409	2.48446	2.24635	2.16044	2.08092	2.1081
	14.8649	2.24881	2.03454	1.97061	1.94407	1.86911	1.87037	2.07079													14.8649	2.28814	2.05531	1.99643	1.92533	1.86322	1.93483	1.95401	2.07376														14.8649	2.75338	2.49134	2.25117	2.16486	2.08463	2.11154
	14.955	2.24881	2.03454	1.97061	1.94407	1.86912	1.87037	2.07079													14.955	2.2883	2.05573	1.99692	1.92566	1.86346	1.93496	1.95401	2.07376														14.955	2.76273	2.49825	2.25601	2.1693	2.08835	2.11499
	15.045	2.24881	2.03454	1.97061	1.94407	1.86913	1.87037	2.07079													15.045	2.28847	2.05616	1.99742	1.926	1.86369	1.93509	1.95401	2.07376														15.045	2.77212	2.50519	2.26087	2.17376	2.09207	2.11845
	15.1351	2.24881	2.03454	1.97061	1.94407	1.86914	1.87037	2.07079													15.1351	2.28864	2.0566	1.99792	1.92634	1.86393	1.93522	1.95401	2.07376														15.1351	2.78156	2.51217	2.26574	2.17823	2.09581	2.12192
	15.2252	2.24882	2.03455	1.97062	1.94408	1.86915	1.87037	2.07079													15.2252	2.28883	2.05704	1.99843	1.92669	1.86418	1.93536	1.95401	2.07376														15.2252	2.79104	2.51917	2.27064	2.18272	2.09956	2.1254
	15.3153	2.24882	2.03455	1.97062	1.94408	1.86916	1.87037	2.07079													15.3153	2.28902	2.0575	1.99894	1.92703	1.86442	1.9355	1.95401	2.07376														15.3153	2.80058	2.5262	2.27556	2.18722	2.10331	2.12889
	15.4054	2.24882	2.03455	1.97062	1.94408	1.86918	1.87037	2.07079													15.4054	2.28923	2.05797	1.99946	1.92739	1.86467	1.93564	1.95401	2.07376														15.4054	2.81016	2.53327	2.28049	2.19174	2.10708	2.13239
	15.4955	2.24882	2.03455	1.97063	1.94408	1.86919	1.87037	2.07079													15.4955	2.28944	2.05845	1.99998	1.92775	1.86493	1.93579	1.95401	2.07376														15.4955	2.81978	2.54036	2.28545	2.19628	2.11085	2.13589
	15.5856	2.24882	2.03455	1.97063	1.94408	1.8692	1.87037	2.07079													15.5856	2.28967	2.05893	2.00051	1.92811	1.86518	1.93594	1.95401	2.07376														15.5856	2.82945	2.54748	2.29042	2.20083	2.11463	2.1394
	15.6757	2.24882	2.03455	1.97064	1.94408	1.86922	1.87037	2.07079													15.6757	2.2899	2.05943	2.00104	1.92847	1.86544	1.93609	1.95401	2.07376														15.6757	2.83916	2.55463	2.29541	2.2054	2.11842	2.14292
	15.7658	2.24882	2.03456	1.97064	1.94408	1.86923	1.87037	2.07079													15.7658	2.29015	2.05994	2.00157	1.92884	1.86571	1.93625	1.95401	2.07376														15.7658	2.84892	2.56181	2.30042	2.20999	2.12223	2.14645
	15.8559	2.24882	2.03456	1.97065	1.94408	1.86924	1.87037	2.07079													15.8559	2.29041	2.06046	2.00211	1.92922	1.86598	1.93641	1.95401	2.07376														15.8559	2.85872	2.56901	2.30545	2.21459	2.12604	2.14999
	15.9459	2.24882	2.03456	1.97065	1.94408	1.86926	1.87037	2.07079													15.9459	2.29068	2.06099	2.00266	1.9296	1.86625	1.93657	1.95402	2.07376														15.9459	2.86856	2.57625	2.31049	2.2192	2.12985	2.15353
	16.036	2.24882	2.03456	1.97066	1.94408	1.86927	1.87037	2.07079													16.036	2.29097	2.06154	2.00321	1.92998	1.86652	1.93674	1.95402	2.07376														16.036	2.87844	2.58351	2.31555	2.22384	2.13368	2.15708
	16.1261	2.24882	2.03457	1.97066	1.94408	1.86929	1.87037	2.07079													16.1261	2.29127	2.06209	2.00377	1.93037	1.8668	1.93691	1.95402	2.07376														16.1261	2.88836	2.5908	2.32063	2.22848	2.13752	2.16064
	16.2162	2.24883	2.03457	1.97067	1.94408	1.8693	1.87037	2.07079													16.2162	2.29158	2.06265	2.00433	1.93076	1.86708	1.93708	1.95402	2.07376														16.2162	2.89832	2.59811	2.32573	2.23314	2.14136	2.16421
	16.3063	2.24883	2.03457	1.97068	1.94408	1.86932	1.87037	2.07079													16.3063	2.2919	2.06323	2.00489	1.93116	1.86736	1.93726	1.95402	2.07376														16.3063	2.90831	2.60546	2.33085	2.23782	2.14522	2.16779
	16.3964	2.24883	2.03458	1.97068	1.94408	1.86934	1.87037	2.07079													16.3964	2.29224	2.06382	2.00546	1.93156	1.86765	1.93744	1.95402	2.07376														16.3964	2.91835	2.61282	2.33598	2.24251	2.14908	2.17137
	16.4865	2.24883	2.03458	1.97069	1.94408	1.86936	1.87037	2.07079													16.4865	2.2926	2.06442	2.00604	1.93197	1.86794	1.93763	1.95402	2.07376														16.4865	2.92842	2.62022	2.34113	2.24721	2.15295	2.17496
	16.5766	2.24883	2.03459	1.9707	1.94408	1.86937	1.87037	2.07079													16.5766	2.29297	2.06503	2.00662	1.93238	1.86823	1.93782	1.95402	2.07376														16.5766	2.93852	2.62763	2.3463	2.25193	2.15683	2.17856
	16.6667	2.24884	2.03459	1.97071	1.94408	1.86939	1.87037	2.07079													16.6667	2.29336	2.06565	2.0072	1.93279	1.86853	1.93801	1.95403	2.07376														16.6667	2.94867	2.63508	2.35148	2.25666	2.16071	2.18216
	16.7568	2.24884	2.03459	1.97071	1.94408	1.86941	1.87037	2.07079													16.7568	2.29376	2.06629	2.00779	1.93321	1.86883	1.93821	1.95403	2.07376														16.7568	2.95884	2.64254	2.35668	2.26141	2.16461	2.18578
	16.8468	2.24884	2.0346	1.97072	1.94408	1.86943	1.87037	2.07079													16.8468	2.29418	2.06694	2.00839	1.93363	1.86914	1.93841	1.95403	2.07376														16.8468	2.96905	2.65004	2.36189	2.26616	2.16851	2.1894
	16.9369	2.24885	2.03461	1.97073	1.94408	1.86945	1.87038	2.07079													16.9369	2.29462	2.0676	2.00899	1.93406	1.86944	1.93862	1.95403	2.07376														16.9369	2.97929	2.65755	2.36712	2.27094	2.17242	2.19302
	17.027	2.24885	2.03461	1.97074	1.94409	1.86947	1.87038	2.07079													17.027	2.29508	2.06827	2.00959	1.93449	1.86976	1.93882	1.95403	2.07376														17.027	2.98956	2.66509	2.37237	2.27572	2.17634	2.19666
	17.1171	2.24885	2.03462	1.97075	1.94409	1.86949	1.87038	2.07079													17.1171	2.29556	2.06895	2.0102	1.93493	1.87007	1.93904	1.95403	2.07376														17.1171	2.99987	2.67265	2.37763	2.28052	2.18027	2.2003
	17.2072	2.24886	2.03462	1.97076	1.94409	1.86952	1.87038	2.07079													17.2072	2.29605	2.06965	2.01082	1.93537	1.87039	1.93925	1.95404	2.07376														17.2072	3.0102	2.68024	2.38291	2.28533	2.18421	2.20394
	17.2973	2.24886	2.03463	1.97078	1.94409	1.86954	1.87038	2.07079													17.2973	2.29657	2.07037	2.01144	1.93582	1.87071	1.93947	1.95404	2.07376														17.2973	3.02056	2.68785	2.3882	2.29015	2.18815	2.2076
	17.3874	2.24887	2.03464	1.97079	1.94409	1.86956	1.87038	2.07079													17.3874	2.2971	2.07109	2.01206	1.93627	1.87104	1.9397	1.95404	2.07376														17.3874	3.03096	2.69548	2.39351	2.29499	2.1921	2.21126
	17.4775	2.24887	2.03465	1.9708	1.94409	1.86959	1.87038	2.07079													17.4775	2.29766	2.07183	2.01269	1.93673	1.87137	1.93993	1.95404	2.07376														17.4775	3.04137	2.70313	2.39883	2.29984	2.19605	2.21492
	17.5676	2.24888	2.03466	1.97081	1.94409	1.86961	1.87038	2.07079													17.5676	2.29824	2.07258	2.01333	1.93719	1.8717	1.94016	1.95405	2.07376														17.5676	3.05182	2.7108	2.40417	2.3047	2.20002	2.2186
	17.6577	2.24889	2.03467	1.97083	1.94409	1.86964	1.87038	2.07079													17.6577	2.29884	2.07334	2.01397	1.93765	1.87204	1.9404	1.95405	2.07376														17.6577	3.06229	2.71849	2.40953	2.30957	2.20399	2.22228
	17.7477	2.24889	2.03468	1.97084	1.9441	1.86966	1.87038	2.07079													17.7477	2.29946	2.07412	2.01461	1.93812	1.87237	1.94064	1.95405	2.07376														17.7477	3.07279	2.72621	2.41489	2.31445	2.20797	2.22596
	17.8378	2.2489	2.03469	1.97086	1.9441	1.86969	1.87038	2.07079													17.8378	2.30011	2.07492	2.01526	1.9386	1.87272	1.94088	1.95406	2.07376														17.8378	3.08331	2.73394	2.42027	2.31934	2.21196	2.22966
	17.9279	2.24891	2.0347	1.97087	1.9441	1.86971	1.87038	2.07079													17.9279	2.30078	2.07572	2.01592	1.93908	1.87307	1.94113	1.95406	2.07376														17.9279	3.09385	2.7417	2.42567	2.32425	2.21595	2.23336
	18.018	2.24892	2.03471	1.97089	1.9441	1.86974	1.87038	2.07079													18.018	2.30147	2.07654	2.01658	1.93956	1.87342	1.94138	1.95406	2.07376														18.018	3.10441	2.74947	2.43108	2.32917	2.21995	2.23706
	18.1081	2.24893	2.03472	1.97091	1.9441	1.86977	1.87038	2.07079													18.1081	2.30219	2.07738	2.01725	1.94005	1.87377	1.94164	1.95407	2.07376														18.1081	3.115	2.75727	2.4365	2.33409	2.22396	2.24077
	18.1982	2.24894	2.03473	1.97092	1.94411	1.8698	1.87038	2.07079													18.1982	2.30294	2.07823	2.01792	1.94054	1.87413	1.9419	1.95407	2.07376														18.1982	3.12561	2.76508	2.44194	2.33903	2.22797	2.24449
	18.2883	2.24895	2.03475	1.97094	1.94411	1.86983	1.87038	2.07079													18.2883	2.30371	2.07909	2.01859	1.94104	1.87449	1.94217	1.95407	2.07376														18.2883	3.13624	2.77291	2.44739	2.34398	2.232	2.24821
	18.3784	2.24897	2.03476	1.97096	1.94411	1.86986	1.87038	2.07079													18.3784	2.30451	2.07997	2.01928	1.94155	1.87485	1.94244	1.95408	2.07376														18.3784	3.14689	2.78076	2.45285	2.34894	2.23602	2.25194
	18.4685	2.24898	2.03478	1.97098	1.94411	1.86989	1.87038	2.07079													18.4685	2.30533	2.08087	2.01996	1.94205	1.87522	1.94271	1.95408	2.07376														18.4685	3.15755	2.78863	2.45833	2.35391	2.24006	2.25567
	18.5586	2.249	2.0348	1.97101	1.94412	1.86992	1.87038	2.07079													18.5586	2.30619	2.08178	2.02066	1.94257	1.87559	1.94299	1.95408	2.07376														18.5586	3.16823	2.79651	2.46382	2.35889	2.2441	2.25941
	18.6486	2.24902	2.03481	1.97103	1.94412	1.86996	1.87038	2.07079													18.6486	2.30707	2.0827	2.02135	1.94308	1.87597	1.94327	1.95409	2.07376														18.6486	3.17893	2.80441	2.46932	2.36388	2.24815	2.26316
	18.7387	2.24903	2.03483	1.97105	1.94412	1.86999	1.87038	2.07079													18.7387	2.30798	2.08364	2.02206	1.94361	1.87635	1.94356	1.95409	2.07376														18.7387	3.18965	2.81233	2.47483	2.36888	2.2522	2.26691
	18.8288	2.24905	2.03485	1.97108	1.94413	1.87003	1.87038	2.07079													18.8288	2.30892	2.08459	2.02276	1.94413	1.87673	1.94385	1.9541	2.07376														18.8288	3.20038	2.82027	2.48036	2.37389	2.25626	2.27066
	18.9189	2.24907	2.03487	1.9711	1.94413	1.87006	1.87038	2.07079													18.9189	2.3099	2.08556	2.02348	1.94466	1.87712	1.94415	1.9541	2.07376														18.9189	3.21113	2.82822	2.4859	2.3789	2.26033	2.27443
	19.009	2.2491	2.03489	1.97113	1.94413	1.8701	1.87038	2.07079													19.009	2.3109	2.08655	2.0242	1.9452	1.87751	1.94445	1.95411	2.07376														19.009	3.22188	2.83619	2.49145	2.38393	2.2644	2.27819
	19.0991	2.24912	2.03492	1.97116	1.94414	1.87013	1.87038	2.07079													19.0991	2.31194	2.08755	2.02492	1.94574	1.8779	1.94475	1.95411	2.07376														19.0991	3.23265	2.84417	2.49701	2.38896	2.26848	2.28196
	19.1892	2.24915	2.03494	1.97119	1.94414	1.87017	1.87038	2.07079													19.1892	2.31301	2.08857	2.02565	1.94629	1.8783	1.94506	1.95412	2.07376														19.1892	3.24344	2.85216	2.50259	2.39401	2.27256	2.28574
	19.2793	2.24917	2.03496	1.97122	1.94415	1.87021	1.87038	2.07079													19.2793	2.31411	2.0896	2.02639	1.94684	1.8787	1.94538	1.95413	2.07376														19.2793	3.25423	2.86018	2.50817	2.39906	2.27665	2.28952
	19.3694	2.2492	2.03499	1.97125	1.94415	1.87025	1.87038	2.07079													19.3694	2.31524	2.09065	2.02713	1.9474	1.8791	1.94569	1.95413	2.07376														19.3694	3.26504	2.8682	2.51377	2.40412	2.28075	2.29331
	19.4595	2.24924	2.03502	1.97128	1.94416	1.87029	1.87039	2.07079													19.4595	2.31641	2.09172	2.02787	1.94796	1.87951	1.94602	1.95414	2.07376														19.4595	3.27585	2.87624	2.51938	2.40919	2.28485	2.2971
	19.5495	2.24927	2.03505	1.97131	1.94416	1.87033	1.87039	2.07079													19.5495	2.31762	2.0928	2.02862	1.94852	1.87992	1.94634	1.95415	2.07376														19.5495	3.28667	2.88429	2.52499	2.41427	2.28896	2.30089
	19.6396	2.24931	2.03508	1.97135	1.94417	1.87038	1.87039	2.07079													19.6396	2.31886	2.0939	2.02938	1.94909	1.88034	1.94667	1.95415	2.07376														19.6396	3.2975	2.89236	2.53062	2.41935	2.29307	2.3047
	19.7297	2.24935	2.03511	1.97139	1.94417	1.87042	1.87039	2.07079													19.7297	2.32013	2.09501	2.03014	1.94967	1.88076	1.94701	1.95416	2.07376														19.7297	3.30834	2.90044	2.53626	2.42445	2.29719	2.3085
	19.8198	2.24939	2.03514	1.97142	1.94418	1.87046	1.87039	2.07079													19.8198	2.32144	2.09615	2.03091	1.95025	1.88118	1.94735	1.95417	2.07376														19.8198	3.31918	2.90853	2.54191	2.42955	2.30132	2.31231
	19.9099	2.24943	2.03518	1.97146	1.94419	1.87051	1.87039	2.07079													19.9099	2.32279	2.0973	2.03168	1.95084	1.8816	1.9477	1.95418	2.07376														19.9099	3.33003	2.91664	2.54757	2.43465	2.30544	2.31612
	20	2.24948	2.03522	1.9715	1.94419	1.87055	1.87039	2.07079													20	2.32418	2.09846	2.03246	1.95143	1.88203	1.94805	1.95418	2.07376														20	3.34089	2.92475	2.55324	2.43977	2.30958	2.31994
	20.0901	2.24953	2.03526	1.97155	1.9442	1.8706	1.87039	2.07079													20.0901	2.32561	2.09965	2.03325	1.95202	1.88247	1.9484	1.95419	2.07376														20.0901	3.35174	2.93288	2.55892	2.44489	2.31372	2.32377
	20.1802	2.24958	2.0353	1.97159	1.94421	1.87065	1.87039	2.07079													20.1802	2.32707	2.10085	2.03403	1.95262	1.8829	1.94876	1.9542	2.07376														20.1802	3.3626	2.94102	2.56461	2.45002	2.31786	2.32759
	20.2703	2.24964	2.03534	1.97164	1.94421	1.8707	1.87039	2.07079													20.2703	2.32858	2.10206	2.03483	1.95323	1.88334	1.94912	1.95421	2.07376														20.2703	3.37347	2.94917	2.57031	2.45516	2.32201	2.33142
	20.3604	2.2497	2.03538	1.97168	1.94422	1.87075	1.8704	2.07079													20.3604	2.33012	2.1033	2.03563	1.95384	1.88379	1.94949	1.95422	2.07376														20.3604	3.38433	2.95732	2.57602	2.4603	2.32617	2.33526
	20.4505	2.24977	2.03543	1.97173	1.94423	1.8708	1.8704	2.07079													20.4505	2.33171	2.10455	2.03644	1.95445	1.88424	1.94986	1.95423	2.07376														20.4505	3.3952	2.96549	2.58174	2.46545	2.33033	2.3391
	20.5405	2.24983	2.03548	1.97178	1.94424	1.87085	1.8704	2.07079													20.5405	2.33333	2.10582	2.03725	1.95508	1.88469	1.95024	1.95424	2.07376														20.5405	3.40607	2.97367	2.58747	2.4706	2.33449	2.34294
	20.6306	2.24991	2.03553	1.97184	1.94425	1.8709	1.8704	2.07079													20.6306	2.335	2.10711	2.03806	1.9557	1.88514	1.95062	1.95425	2.07376														20.6306	3.41693	2.98186	2.5932	2.47576	2.33866	2.34679
	20.7207	2.24998	2.03558	1.97189	1.94426	1.87096	1.8704	2.07079													20.7207	2.33671	2.10842	2.03889	1.95633	1.8856	1.951	1.95426	2.07376														20.7207	3.4278	2.99006	2.59895	2.48093	2.34283	2.35064
	20.8108	2.25006	2.03564	1.97195	1.94427	1.87101	1.8704	2.07079													20.8108	2.33846	2.10974	2.03972	1.95697	1.88606	1.95139	1.95427	2.07376														20.8108	3.43866	2.99826	2.6047	2.4861	2.34701	2.35449
	20.9009	2.25015	2.03569	1.97201	1.94428	1.87107	1.87041	2.07079													20.9009	2.34026	2.11109	2.04055	1.95761	1.88653	1.95179	1.95428	2.07376														20.9009	3.44952	3.00648	2.61046	2.49128	2.3512	2.35835
	20.991	2.25024	2.03575	1.97207	1.94429	1.87113	1.87041	2.07079													20.991	2.3421	2.11245	2.04139	1.95825	1.887	1.95219	1.9543	2.07376														20.991	3.46038	3.0147	2.61623	2.49646	2.35538	2.36221
	21.0811	2.25034	2.03582	1.97213	1.94431	1.87119	1.87041	2.07079													21.0811	2.34398	2.11383	2.04223	1.9589	1.88747	1.95259	1.95431	2.07376														21.0811	3.47124	3.02293	2.62201	2.50165	2.35957	2.36607
	21.1712	2.25044	2.03588	1.97219	1.94432	1.87125	1.87041	2.07079													21.1712	2.34591	2.11523	2.04309	1.95956	1.88795	1.953	1.95432	2.07376														21.1712	3.48208	3.03117	2.62779	2.50684	2.36377	2.36994
	21.2613	2.25054	2.03595	1.97226	1.94433	1.87131	1.87041	2.07079													21.2613	2.34788	2.11664	2.04394	1.96022	1.88843	1.95341	1.95433	2.07376														21.2613	3.49293	3.03941	2.63358	2.51204	2.36797	2.37381
	21.3514	2.25066	2.03602	1.97233	1.94435	1.87137	1.87042	2.07079													21.3514	2.3499	2.11808	2.0448	1.96089	1.88891	1.95383	1.95435	2.07376														21.3514	3.50377	3.04766	2.63938	2.51724	2.37217	2.37769
	21.4414	2.25077	2.03609	1.9724	1.94436	1.87143	1.87042	2.07079													21.4414	2.35197	2.11953	2.04567	1.96156	1.8894	1.95425	1.95436	2.07376														21.4414	3.5146	3.05592	2.64519	2.52245	2.37638	2.38157
	21.5315	2.2509	2.03617	1.97248	1.94438	1.8715	1.87042	2.07079													21.5315	2.35408	2.121	2.04654	1.96223	1.88989	1.95468	1.95438	2.07376														21.5315	3.52542	3.06418	2.651	2.52766	2.38059	2.38545
	21.6216	2.25103	2.03625	1.97255	1.94439	1.87156	1.87042	2.07079													21.6216	2.35624	2.12249	2.04742	1.96291	1.89039	1.95511	1.95439	2.07376														21.6216	3.53624	3.07245	2.65683	2.53287	2.3848	2.38933
	21.7117	2.25117	2.03633	1.97263	1.94441	1.87163	1.87043	2.07079													21.7117	2.35844	2.12401	2.04831	1.9636	1.89088	1.95555	1.95441	2.07376														21.7117	3.54704	3.08072	2.66265	2.53809	2.38902	2.39322
	21.8018	2.25131	2.03642	1.97271	1.94443	1.8717	1.87043	2.07079													21.8018	2.3607	2.12554	2.0492	1.96429	1.89139	1.95599	1.95442	2.07376														21.8018	3.55784	3.089	2.66849	2.54332	2.39325	2.39711
	21.8919	2.25146	2.03651	1.9728	1.94445	1.87177	1.87043	2.07079													21.8919	2.363	2.12708	2.0501	1.96499	1.89189	1.95643	1.95444	2.07376														21.8919	3.56863	3.09728	2.67433	2.54854	2.39747	2.401
	21.982	2.25162	2.0366	1.97288	1.94446	1.87184	1.87044	2.07079													21.982	2.36535	2.12865	2.051	1.96569	1.8924	1.95688	1.95446	2.07376														21.982	3.57941	3.10557	2.68018	2.55378	2.4017	2.40489
	22.0721	2.25179	2.0367	1.97297	1.94448	1.87191	1.87044	2.07079													22.0721	2.36775	2.13024	2.0519	1.96639	1.89291	1.95734	1.95447	2.07376														22.0721	3.59017	3.11386	2.68603	2.55901	2.40593	2.40879
	22.1622	2.25196	2.03679	1.97306	1.94451	1.87198	1.87044	2.07079													22.1622	2.3702	2.13185	2.05282	1.96711	1.89343	1.9578	1.95449	2.07376														22.1622	3.60093	3.12216	2.69189	2.56425	2.41017	2.41269
	22.2523	2.25214	2.0369	1.97316	1.94453	1.87205	1.87045	2.07079													22.2523	2.37269	2.13347	2.05374	1.96782	1.89395	1.95826	1.95451	2.07376														22.2523	3.61167	3.13045	2.69775	2.56949	2.41441	2.41659
	22.3423	2.25234	2.037	1.97325	1.94455	1.87213	1.87045	2.07079													22.3423	2.37524	2.13512	2.05466	1.96854	1.89447	1.95873	1.95453	2.07376														22.3423	3.6224	3.13875	2.70362	2.57473	2.41865	2.4205
	22.4324	2.25254	2.03712	1.97336	1.94457	1.87221	1.87045	2.07079													22.4324	2.37784	2.13678	2.05559	1.96927	1.895	1.9592	1.95455	2.07376														22.4324	3.63311	3.14706	2.7095	2.57998	2.4229	2.4244
	22.5225	2.25275	2.03723	1.97346	1.9446	1.87228	1.87046	2.07079													22.5225	2.38048	2.13847	2.05653	1.97	1.89553	1.95968	1.95457	2.07376														22.5225	3.64381	3.15536	2.71538	2.58523	2.42714	2.42831
	22.6126	2.25296	2.03735	1.97356	1.94462	1.87236	1.87046	2.07079													22.6126	2.38318	2.14018	2.05747	1.97074	1.89606	1.96016	1.95459	2.07376														22.6126	3.6545	3.16367	2.72127	2.59048	2.43139	2.43222
	22.7027	2.25319	2.03747	1.97367	1.94465	1.87244	1.87047	2.07079													22.7027	2.38593	2.1419	2.05842	1.97148	1.8966	1.96065	1.95461	2.07376														22.7027	3.66517	3.17198	2.72716	2.59574	2.43565	2.43614
	22.7928	2.25343	2.0376	1.97379	1.94468	1.87253	1.87047	2.07079													22.7928	2.38873	2.14365	2.05938	1.97223	1.89714	1.96114	1.95464	2.07376														22.7928	3.67583	3.18029	2.73305	2.60099	2.43991	2.44005
	22.8829	2.25368	2.03773	1.9739	1.94471	1.87261	1.87048	2.07079													22.8829	2.39158	2.14541	2.06034	1.97298	1.89769	1.96164	1.95466	2.07376														22.8829	3.68647	3.18861	2.73896	2.60625	2.44416	2.44397
	22.973	2.25394	2.03786	1.97402	1.94474	1.87269	1.87048	2.07079													22.973	2.39448	2.1472	2.0613	1.97374	1.89824	1.96214	1.95468	2.07376														22.973	3.69709	3.19692	2.74486	2.61151	2.44843	2.44789
	23.0631	2.25421	2.03801	1.97414	1.94477	1.87278	1.87049	2.07079													23.0631	2.39744	2.149	2.06227	1.9745	1.89879	1.96264	1.95471	2.07376														23.0631	3.70769	3.20523	2.75077	2.61678	2.45269	2.45181
	23.1532	2.25449	2.03815	1.97427	1.9448	1.87287	1.87049	2.07079													23.1532	2.40044	2.15083	2.06325	1.97527	1.89934	1.96315	1.95473	2.07376														23.1532	3.71828	3.21354	2.75668	2.62204	2.45696	2.45574
	23.2432	2.25478	2.0383	1.9744	1.94483	1.87296	1.8705	2.07079													23.2432	2.4035	2.15267	2.06423	1.97604	1.8999	1.96366	1.95476	2.07376														23.2432	3.72885	3.22186	2.7626	2.62731	2.46123	2.45966
	23.3333	2.25509	2.03845	1.97453	1.94487	1.87305	1.8705	2.07079													23.3333	2.40661	2.15454	2.06522	1.97682	1.90046	1.96418	1.95478	2.07376														23.3333	3.7394	3.23017	2.76852	2.63257	2.4655	2.46359
	23.4234	2.25541	2.03861	1.97467	1.9449	1.87314	1.87051	2.07079													23.4234	2.40977	2.15643	2.06622	1.9776	1.90103	1.9647	1.95481	2.07376														23.4234	3.74993	3.23848	2.77445	2.63784	2.46977	2.46751
	23.5135	2.25574	2.03878	1.97481	1.94494	1.87323	1.87052	2.07079													23.5135	2.41299	2.15833	2.06722	1.97839	1.9016	1.96523	1.95484	2.07376														23.5135	3.76043	3.24679	2.78038	2.64311	2.47405	2.47144
	23.6036	2.25608	2.03895	1.97495	1.94498	1.87332	1.87052	2.07079													23.6036	2.41625	2.16026	2.06823	1.97918	1.90217	1.96576	1.95486	2.07376														23.6036	3.77092	3.2551	2.78631	2.64838	2.47832	2.47537
	23.6937	2.25643	2.03912	1.9751	1.94502	1.87342	1.87053	2.07079													23.6937	2.41957	2.16221	2.06924	1.97998	1.90275	1.9663	1.95489	2.07376														23.6937	3.78139	3.26341	2.79224	2.65366	2.4826	2.47931
	23.7838	2.2568	2.0393	1.97525	1.94506	1.87352	1.87054	2.07079													23.7838	2.42295	2.16418	2.07026	1.98078	1.90333	1.96684	1.95492	2.07376														23.7838	3.79184	3.27172	2.79818	2.65893	2.48689	2.48324
	23.8739	2.25719	2.03949	1.97541	1.9451	1.87362	1.87055	2.07079													23.8739	2.42637	2.16617	2.07128	1.98159	1.90391	1.96739	1.95495	2.07376														23.8739	3.80226	3.28002	2.80412	2.6642	2.49117	2.48717
	23.964	2.25758	2.03968	1.97557	1.94515	1.87372	1.87055	2.07079													23.964	2.42985	2.16817	2.07232	1.9824	1.90449	1.96794	1.95498	2.07376														23.964	3.81266	3.28832	2.81007	2.66948	2.49545	2.49111
	24.0541	2.25799	2.03988	1.97573	1.94519	1.87382	1.87056	2.07079													24.0541	2.43338	2.1702	2.07335	1.98322	1.90508	1.96849	1.95502	2.07376														24.0541	3.82304	3.29662	2.81601	2.67475	2.49974	2.49505
	24.1441	2.25842	2.04008	1.9759	1.94524	1.87392	1.87057	2.07079													24.1441	2.43696	2.17226	2.0744	1.98404	1.90568	1.96905	1.95505	2.07376														24.1441	3.8334	3.30492	2.82196	2.68002	2.50403	2.49898
	24.2342	2.25886	2.04029	1.97607	1.94529	1.87403	1.87058	2.07079													24.2342	2.4406	2.17433	2.07544	1.98487	1.90627	1.96961	1.95508	2.07376														24.2342	3.84373	3.31321	2.82792	2.6853	2.50832	2.50292
	24.3243	2.25932	2.0405	1.97625	1.94534	1.87413	1.87059	2.07079													24.3243	2.44428	2.17642	2.0765	1.98571	1.90687	1.97018	1.95512	2.07376														24.3243	3.85404	3.3215	2.83387	2.69057	2.51261	2.50686
	24.4144	2.25979	2.04072	1.97643	1.94539	1.87424	1.8706	2.07079													24.4144	2.44802	2.17853	2.07756	1.98655	1.90748	1.97075	1.95515	2.07376														24.4144	3.86432	3.32978	2.83982	2.69585	2.5169	2.5108
	24.5045	2.26028	2.04095	1.97661	1.94545	1.87435	1.87061	2.07079													24.5045	2.45182	2.18067	2.07863	1.98739	1.90809	1.97133	1.95519	2.07376														24.5045	3.87458	3.33806	2.84578	2.70112	2.52119	2.51474
	24.5946	2.26078	2.04119	1.9768	1.94551	1.87446	1.87062	2.07079													24.5946	2.45566	2.18282	2.0797	1.98824	1.9087	1.97191	1.95523	2.07376														24.5946	3.88481	3.34634	2.85174	2.70639	2.52549	2.51869
	24.6847	2.2613	2.04143	1.977	1.94556	1.87457	1.87063	2.07079													24.6847	2.45956	2.185	2.08078	1.98909	1.90931	1.97249	1.95526	2.07376														24.6847	3.89502	3.35461	2.8577	2.71167	2.52979	2.52263
	24.7748	2.26184	2.04167	1.9772	1.94562	1.87469	1.87064	2.07079													24.7748	2.46351	2.18719	2.08186	1.98995	1.90993	1.97308	1.9553	2.07376														24.7748	3.9052	3.36288	2.86366	2.71694	2.53408	2.52657
	24.8649	2.2624	2.04193	1.9774	1.94569	1.8748	1.87065	2.07079													24.8649	2.46751	2.18941	2.08296	1.99082	1.91055	1.97368	1.95534	2.07376														24.8649	3.91535	3.37114	2.86963	2.72221	2.53838	2.53051
	24.955	2.26297	2.04219	1.97761	1.94575	1.87492	1.87066	2.07079													24.955	2.47156	2.19165	2.08405	1.99169	1.91117	1.97427	1.95538	2.07376														24.955	3.92548	3.37939	2.87559	2.72748	2.54268	2.53446
	25.045	2.26356	2.04245	1.97782	1.94582	1.87504	1.87068	2.07079													25.045	2.47567	2.19391	2.08516	1.99256	1.9118	1.97488	1.95542	2.07376														25.045	3.93558	3.38764	2.88156	2.73275	2.54698	2.5384
	25.1351	2.26417	2.04273	1.97804	1.94589	1.87516	1.87069	2.07079													25.1351	2.47983	2.19619	2.08627	1.99344	1.91243	1.97548	1.95547	2.07376														25.1351	3.94565	3.39589	2.88752	2.73802	2.55128	2.54234
	25.2252	2.2648	2.04301	1.97826	1.94596	1.87528	1.8707	2.07079													25.2252	2.48404	2.19849	2.08738	1.99432	1.91306	1.97609	1.95551	2.07376														25.2252	3.95569	3.40412	2.89349	2.74328	2.55558	2.54629
	25.3153	2.26544	2.0433	1.97849	1.94603	1.87541	1.87072	2.07079													25.3153	2.4883	2.20081	2.0885	1.99521	1.9137	1.97671	1.95555	2.07376														25.3153	3.96571	3.41235	2.89946	2.74855	2.55988	2.55023
	25.4054	2.26611	2.04359	1.97872	1.9461	1.87553	1.87073	2.07079													25.4054	2.49261	2.20316	2.08963	1.99611	1.91434	1.97733	1.9556	2.07376														25.4054	3.9757	3.42058	2.90543	2.75381	2.56418	2.55418
	25.4955	2.2668	2.0439	1.97896	1.94618	1.87566	1.87075	2.07079													25.4955	2.49697	2.20552	2.09077	1.99701	1.91498	1.97795	1.95564	2.07376														25.4955	3.98565	3.4288	2.91139	2.75907	2.56848	2.55812
	25.5856	2.2675	2.04421	1.97921	1.94626	1.87579	1.87076	2.07079													25.5856	2.50138	2.2079	2.09191	1.99791	1.91563	1.97858	1.95569	2.07376														25.5856	3.99558	3.437	2.91736	2.76433	2.57278	2.56207
	25.6757	2.26823	2.04453	1.97946	1.94634	1.87592	1.87078	2.07079													25.6757	2.50584	2.21031	2.09305	1.99882	1.91628	1.97921	1.95574	2.07376														25.6757	4.00548	3.44521	2.92333	2.76959	2.57709	2.56601
	25.7658	2.26897	2.04485	1.97971	1.94643	1.87605	1.87079	2.07079													25.7658	2.51035	2.21274	2.0942	1.99974	1.91693	1.97985	1.95579	2.07376														25.7658	4.01535	3.4534	2.9293	2.77485	2.58139	2.56995
	25.8559	2.26974	2.04519	1.97997	1.94651	1.87619	1.87081	2.07079													25.8559	2.51492	2.21518	2.09536	2.00066	1.91759	1.98049	1.95584	2.07376														25.8559	4.02519	3.46159	2.93527	2.7801	2.58569	2.5739
	25.9459	2.27053	2.04553	1.98023	1.9466	1.87632	1.87083	2.07079													25.9459	2.51953	2.21765	2.09653	2.00158	1.91825	1.98113	1.95589	2.07376														25.9459	4.035	3.46977	2.94124	2.78535	2.58999	2.57784
	26.036	2.27133	2.04588	1.98051	1.9467	1.87646	1.87084	2.07079													26.036	2.52419	2.22014	2.0977	2.00251	1.91891	1.98178	1.95594	2.07376														26.036	4.04477	3.47793	2.9472	2.7906	2.5943	2.58178
	26.1261	2.27216	2.04624	1.98078	1.94679	1.8766	1.87086	2.07079													26.1261	2.5289	2.22265	2.09888	2.00345	1.91958	1.98244	1.956	2.07376														26.1261	4.05452	3.4861	2.95317	2.79585	2.5986	2.58573
	26.2162	2.27302	2.04661	1.98106	1.94689	1.87674	1.87088	2.07079													26.2162	2.53366	2.22518	2.10006	2.00439	1.92025	1.98309	1.95605	2.07376														26.2162	4.06423	3.49425	2.95914	2.8011	2.6029	2.58967
	26.3063	2.27389	2.04698	1.98135	1.94699	1.87688	1.8709	2.07079													26.3063	2.53846	2.22773	2.10125	2.00533	1.92092	1.98375	1.95611	2.07376														26.3063	4.07392	3.50239	2.9651	2.80634	2.6072	2.59361
	26.3964	2.27479	2.04737	1.98165	1.94709	1.87703	1.87092	2.07079													26.3964	2.54332	2.23031	2.10245	2.00628	1.9216	1.98442	1.95616	2.07376														26.3964	4.08357	3.51052	2.97106	2.81158	2.61151	2.59755
	26.4865	2.2757	2.04776	1.98195	1.9472	1.87717	1.87094	2.07079													26.4865	2.54822	2.2329	2.10365	2.00724	1.92228	1.98509	1.95622	2.07376														26.4865	4.09319	3.51865	2.97703	2.81681	2.61581	2.60149
	26.5766	2.27665	2.04816	1.98225	1.94731	1.87732	1.87096	2.07079													26.5766	2.55316	2.23551	2.10486	2.0082	1.92296	1.98576	1.95628	2.07376														26.5766	4.10277	3.52676	2.98299	2.82205	2.62011	2.60543
	26.6667	2.27761	2.04857	1.98256	1.94742	1.87747	1.87098	2.07079													26.6667	2.55816	2.23815	2.10607	2.00916	1.92365	1.98644	1.95634	2.07376														26.6667	4.11233	3.53486	2.98895	2.82728	2.62441	2.60937
	26.7568	2.2786	2.04899	1.98288	1.94754	1.87762	1.87101	2.07079													26.7568	2.5632	2.2408	2.10729	2.01013	1.92434	1.98712	1.9564	2.07376														26.7568	4.12185	3.54296	2.9949	2.8325	2.62871	2.61331
	26.8468	2.27961	2.04942	1.98321	1.94765	1.87778	1.87103	2.07079													26.8468	2.56829	2.24348	2.10852	2.01111	1.92503	1.98781	1.95646	2.07376														26.8468	4.13134	3.55104	3.00086	2.83773	2.63301	2.61724
	26.9369	2.28064	2.04986	1.98354	1.94778	1.87793	1.87105	2.07079													26.9369	2.57342	2.24618	2.10975	2.01209	1.92572	1.9885	1.95653	2.07376														26.9369	4.14079	3.55911	3.00682	2.84295	2.6373	2.62118
	27.027	2.2817	2.0503	1.98387	1.9479	1.87809	1.87108	2.07079													27.027	2.5786	2.24889	2.11099	2.01307	1.92642	1.98919	1.95659	2.07376														27.027	4.15021	3.56717	3.01277	2.84817	2.6416	2.62511
	27.1171	2.28278	2.05076	1.98422	1.94803	1.87825	1.8711	2.07079													27.1171	2.58382	2.25163	2.11224	2.01406	1.92712	1.98989	1.95666	2.07376														27.1171	4.1596	3.57522	3.01872	2.85338	2.6459	2.62905
	27.2072	2.28389	2.05123	1.98457	1.94816	1.87841	1.87113	2.07079													27.2072	2.58908	2.25439	2.11349	2.01506	1.92783	1.99059	1.95672	2.07376														27.2072	4.16895	3.58326	3.02467	2.85859	2.65019	2.63298
	27.2973	2.28502	2.0517	1.98492	1.94829	1.87857	1.87116	2.07079													27.2973	2.59439	2.25717	2.11475	2.01606	1.92854	1.99129	1.95679	2.07376														27.2973	4.17827	3.59129	3.03061	2.86379	2.65449	2.63691
	27.3874	2.28618	2.05219	1.98529	1.94843	1.87874	1.87118	2.07079													27.3874	2.59974	2.25997	2.11601	2.01706	1.92925	1.992	1.95686	2.07376														27.3874	4.18756	3.5993	3.03656	2.869	2.65878	2.64084
	27.4775	2.28736	2.05268	1.98566	1.94857	1.8789	1.87121	2.07079													27.4775	2.60514	2.26279	2.11728	2.01807	1.92996	1.99272	1.95693	2.07376														27.4775	4.19681	3.6073	3.0425	2.87419	2.66307	2.64477
	27.5676	2.28857	2.05319	1.98603	1.94872	1.87907	1.87124	2.07079													27.5676	2.61057	2.26563	2.11856	2.01908	1.93068	1.99343	1.957	2.07376														27.5676	4.20603	3.6153	3.04843	2.87939	2.66736	2.6487
	27.6577	2.2898	2.0537	1.98642	1.94887	1.87924	1.87127	2.07079													27.6577	2.61605	2.26849	2.11984	2.0201	1.9314	1.99415	1.95708	2.07376														27.6577	4.21521	3.62327	3.05437	2.88458	2.67165	2.65262
	27.7477	2.29105	2.05423	1.98681	1.94902	1.87941	1.8713	2.07079													27.7477	2.62157	2.27137	2.12113	2.02113	1.93212	1.99488	1.95715	2.07376														27.7477	4.22435	3.63124	3.0603	2.88976	2.67594	2.65655
	27.8378	2.29234	2.05476	1.9872	1.94918	1.87959	1.87133	2.07079													27.8378	2.62713	2.27426	2.12243	2.02216	1.93284	1.99561	1.95723	2.07376														27.8378	4.23346	3.63919	3.06623	2.89494	2.68022	2.66047
	27.9279	2.29364	2.0553	1.98761	1.94934	1.87976	1.87137	2.07079													27.9279	2.63273	2.27718	2.12373	2.02319	1.93357	1.99634	1.9573	2.07376														27.9279	4.24254	3.64713	3.07216	2.90012	2.68451	2.66439
	28.018	2.29498	2.05586	1.98802	1.9495	1.87994	1.8714	2.07079													28.018	2.63837	2.28012	2.12504	2.02423	1.93431	1.99707	1.95738	2.07376														28.018	4.25158	3.65506	3.07808	2.90529	2.68879	2.66831
	28.1081	2.29634	2.05643	1.98843	1.94967	1.88012	1.87143	2.07079													28.1081	2.64405	2.28308	2.12635	2.02527	1.93504	1.99781	1.95746	2.07376														28.1081	4.26059	3.66298	3.084	2.91046	2.69307	2.67223
	28.1982	2.29772	2.057	1.98886	1.94984	1.8803	1.87147	2.07079													28.1982	2.64977	2.28606	2.12768	2.02632	1.93578	1.99856	1.95754	2.07376														28.1982	4.26956	3.67088	3.08992	2.91562	2.69735	2.67614
	28.2883	2.29914	2.05759	1.98929	1.95001	1.88049	1.8715	2.07079													28.2883	2.65553	2.28906	2.129	2.02738	1.93652	1.9993	1.95762	2.07376														28.2883	4.27849	3.67876	3.09583	2.92078	2.70163	2.68005
	28.3784	2.30057	2.05819	1.98973	1.95019	1.88067	1.87154	2.07079													28.3784	2.66132	2.29208	2.13034	2.02843	1.93726	2.00005	1.95771	2.07376														28.3784	4.28739	3.68664	3.10174	2.92593	2.7059	2.68397
	28.4685	2.30204	2.0588	1.99018	1.95038	1.88086	1.87158	2.07079													28.4685	2.66715	2.29512	2.13168	2.0295	1.93801	2.00081	1.95779	2.07376														28.4685	4.29625	3.6945	3.10764	2.93108	2.71018	2.68788
	28.5586	2.30353	2.05941	1.99063	1.95056	1.88105	1.87162	2.07079													28.5586	2.67301	2.29818	2.13303	2.03057	1.93876	2.00157	1.95788	2.07376														28.5586	4.30508	3.70234	3.11354	2.93622	2.71445	2.69178
	28.6486	2.30505	2.06004	1.99109	1.95076	1.88124	1.87166	2.07079													28.6486	2.67892	2.30126	2.13438	2.03164	1.93951	2.00233	1.95797	2.07376														28.6486	4.31387	3.71017	3.11944	2.94136	2.71872	2.69569
	28.7387	2.30659	2.06069	1.99156	1.95095	1.88144	1.8717	2.07079													28.7387	2.68485	2.30435	2.13574	2.03272	1.94027	2.00309	1.95806	2.07376														28.7387	4.32262	3.71799	3.12533	2.94649	2.72298	2.69959
	28.8288	2.30816	2.06134	1.99204	1.95115	1.88163	1.87174	2.07079													28.8288	2.69083	2.30747	2.1371	2.0338	1.94103	2.00386	1.95815	2.07376														28.8288	4.33134	3.72579	3.13122	2.95162	2.72725	2.70349
	28.9189	2.30976	2.062	1.99252	1.95136	1.88183	1.87178	2.07079													28.9189	2.69683	2.3106	2.13848	2.03489	1.94179	2.00463	1.95824	2.07376														28.9189	4.34002	3.73358	3.13711	2.95674	2.73151	2.70739
	29.009	2.31139	2.06268	1.99301	1.95157	1.88203	1.87183	2.07079													29.009	2.70287	2.31376	2.13986	2.03598	1.94255	2.00541	1.95833	2.07376														29.009	4.34866	3.74135	3.14298	2.96186	2.73577	2.71129
	29.0991	2.31304	2.06336	1.99351	1.95178	1.88223	1.87187	2.07079													29.0991	2.70894	2.31693	2.14124	2.03707	1.94332	2.00619	1.95843	2.07376														29.0991	4.35727	3.74911	3.14886	2.96697	2.74003	2.71519
	29.1892	2.31472	2.06406	1.99402	1.952	1.88243	1.87192	2.07079													29.1892	2.71505	2.32012	2.14263	2.03818	1.94409	2.00697	1.95852	2.07376														29.1892	4.36584	3.75685	3.15473	2.97208	2.74428	2.71908
	29.2793	2.31642	2.06477	1.99454	1.95223	1.88264	1.87197	2.07079													29.2793	2.72118	2.32333	2.14403	2.03928	1.94486	2.00776	1.95862	2.07376														29.2793	4.37438	3.76458	3.16059	2.97717	2.74854	2.72297
	29.3694	2.31816	2.06549	1.99506	1.95245	1.88285	1.87201	2.07079													29.3694	2.72735	2.32656	2.14543	2.04039	1.94564	2.00855	1.95872	2.07376														29.3694	4.38288	3.77229	3.16646	2.98227	2.75279	2.72685
	29.4595	2.31992	2.06622	1.99559	1.95269	1.88306	1.87206	2.07079													29.4595	2.73355	2.32981	2.14685	2.04151	1.94641	2.00934	1.95882	2.07376														29.4595	4.39134	3.77999	3.17231	2.98736	2.75703	2.73074
	29.5495	2.3217	2.06696	1.99613	1.95292	1.88327	1.87211	2.07079													29.5495	2.73978	2.33308	2.14826	2.04263	1.94719	2.01014	1.95892	2.07376														29.5495	4.39976	3.78767	3.17816	2.99244	2.76128	2.73462
	29.6396	2.32352	2.06772	1.99668	1.95317	1.88348	1.87217	2.07079													29.6396	2.74603	2.33636	2.14969	2.04375	1.94798	2.01094	1.95903	2.07376														29.6396	4.40815	3.79533	3.18401	2.99751	2.76552	2.7385
	29.7297	2.32536	2.06848	1.99723	1.95341	1.8837	1.87222	2.07079													29.7297	2.75232	2.33967	2.15112	2.04488	1.94876	2.01174	1.95913	2.07376														29.7297	4.4165	3.80298	3.18985	3.00258	2.76976	2.74238
	29.8198	2.32723	2.06926	1.99779	1.95367	1.88392	1.87227	2.07079													29.8198	2.75863	2.34299	2.15255	2.04602	1.94955	2.01255	1.95924	2.07376														29.8198	4.42481	3.81061	3.19568	3.00765	2.77399	2.74625
	29.9099	2.32912	2.07005	1.99836	1.95392	1.88414	1.87233	2.07079													29.9099	2.76498	2.34633	2.154	2.04716	1.95035	2.01336	1.95935	2.07376														29.9099	4.43309	3.81822	3.20151	3.0127	2.77822	2.75012
	30	2.33104	2.07085	1.99894	1.95419	1.88436	1.87238	2.07079													30	2.77135	2.34969	2.15544	2.0483	1.95114	2.01417	1.95946	2.07376														30	4.44133	3.82582	3.20733	3.01776	2.78245	2.75399
	30.0901	2.33299	2.07167	1.99953	1.95445	1.88458	1.87244	2.07079													30.0901	2.77774	2.35306	2.1569	2.04945	1.95194	2.01498	1.95957	2.07376														30.0901	4.44953	3.8334	3.21315	3.0228	2.78668	2.75786
	30.1802	2.33497	2.07249	2.00013	1.95473	1.88481	1.8725	2.07079													30.1802	2.78416	2.35645	2.15836	2.0506	1.95274	2.0158	1.95968	2.07376														30.1802	4.45769	3.84097	3.21896	3.02784	2.7909	2.76172
	30.2703	2.33697	2.07333	2.00073	1.95501	1.88504	1.87256	2.07079													30.2703	2.79061	2.35987	2.15983	2.05176	1.95354	2.01663	1.95979	2.07376														30.2703	4.46582	3.84852	3.22477	3.03287	2.79512	2.76558
	30.3604	2.339	2.07418	2.00134	1.95529	1.88527	1.87262	2.07079													30.3604	2.79708	2.36329	2.16131	2.05292	1.95435	2.01745	1.95991	2.07376														30.3604	4.47391	3.85605	3.23057	3.0379	2.79934	2.76943
	30.4505	2.34106	2.07504	2.00196	1.95558	1.8855	1.87269	2.07079													30.4505	2.80357	2.36674	2.16279	2.05409	1.95515	2.01828	1.96003	2.07376														30.4505	4.48196	3.86356	3.23636	3.04291	2.80355	2.77329
	30.5405	2.34314	2.07592	2.00259	1.95587	1.88574	1.87275	2.07079													30.5405	2.81009	2.3702	2.16428	2.05526	1.95597	2.01912	1.96015	2.07376														30.5405	4.48998	3.87106	3.24215	3.04793	2.80776	2.77714
	30.6306	2.34525	2.0768	2.00323	1.95617	1.88597	1.87282	2.07079													30.6306	2.81663	2.37368	2.16577	2.05643	1.95678	2.01995	1.96027	2.07376														30.6306	4.49796	3.87854	3.24793	3.05293	2.81197	2.78098
	30.7207	2.34739	2.0777	2.00388	1.95648	1.88621	1.87288	2.07079													30.7207	2.82319	2.37718	2.16727	2.05761	1.95759	2.02079	1.96039	2.07376														30.7207	4.5059	3.886	3.25371	3.05793	2.81617	2.78483
	30.8108	2.34955	2.07861	2.00453	1.95679	1.88645	1.87295	2.07079													30.8108	2.82977	2.3807	2.16878	2.0588	1.95841	2.02163	1.96051	2.07376														30.8108	4.51381	3.89345	3.25948	3.06292	2.82037	2.78867
	30.9009	2.35174	2.07954	2.00519	1.9571	1.8867	1.87302	2.07079													30.9009	2.83638	2.38423	2.17029	2.05999	1.95923	2.02248	1.96064	2.07376														30.9009	4.52167	3.90088	3.26524	3.06791	2.82456	2.7925
	30.991	2.35396	2.08047	2.00586	1.95743	1.88694	1.87309	2.07079													30.991	2.843	2.38778	2.17181	2.06118	1.96006	2.02333	1.96076	2.07376														30.991	4.5295	3.90829	3.27099	3.07288	2.82875	2.79634
	31.0811	2.3562	2.08142	2.00655	1.95775	1.88719	1.87316	2.07079													31.0811	2.84965	2.39134	2.17334	2.06238	1.96088	2.02418	1.96089	2.07376														31.0811	4.5373	3.91568	3.27674	3.07785	2.83294	2.80017
	31.1712	2.35847	2.08238	2.00723	1.95809	1.88744	1.87324	2.07079													31.1712	2.85631	2.39492	2.17487	2.06358	1.96171	2.02503	1.96102	2.07376														31.1712	4.54505	3.92305	3.28249	3.08282	2.83712	2.804
	31.2613	2.36076	2.08336	2.00793	1.95843	1.88769	1.87331	2.07079													31.2613	2.863	2.39852	2.17641	2.06479	1.96255	2.02589	1.96115	2.07376														31.2613	4.55277	3.93041	3.28822	3.08777	2.8413	2.80782
	31.3514	2.36308	2.08434	2.00864	1.95877	1.88795	1.87339	2.07079													31.3514	2.8697	2.40213	2.17796	2.066	1.96338	2.02675	1.96129	2.07376														31.3514	4.56046	3.93774	3.29395	3.09272	2.84548	2.81164
	31.4414	2.36542	2.08534	2.00935	1.95912	1.8882	1.87347	2.07079													31.4414	2.87641	2.40576	2.17951	2.06722	1.96422	2.02761	1.96142	2.07376														31.4414	4.5681	3.94506	3.29967	3.09766	2.84965	2.81545
	31.5315	2.36779	2.08635	2.01008	1.95948	1.88846	1.87355	2.07079													31.5315	2.88315	2.40941	2.18107	2.06844	1.96505	2.02848	1.96156	2.07376														31.5315	4.57571	3.95236	3.30539	3.1026	2.85381	2.81927
	31.6216	2.37019	2.08738	2.01081	1.95984	1.88872	1.87363	2.07079													31.6216	2.8899	2.41307	2.18263	2.06966	1.9659	2.02935	1.9617	2.07376														31.6216	4.58328	3.95965	3.31109	3.10752	2.85798	2.82308
	31.7117	2.37261	2.08841	2.01155	1.96021	1.88898	1.87372	2.07079													31.7117	2.89666	2.41675	2.18421	2.07089	1.96674	2.03022	1.96184	2.07376														31.7117	4.59082	3.96691	3.31679	3.11244	2.86214	2.82688
	31.8018	2.37506	2.08946	2.0123	1.96059	1.88925	1.8738	2.07079													31.8018	2.90345	2.42044	2.18578	2.07213	1.96759	2.03109	1.96198	2.07376														31.8018	4.59831	3.97415	3.32249	3.11736	2.86629	2.83068
	31.8919	2.37753	2.09053	2.01306	1.96097	1.88952	1.87389	2.07079													31.8919	2.91024	2.42415	2.18737	2.07337	1.96844	2.03197	1.96212	2.07376														31.8919	4.60577	3.98138	3.32817	3.12226	2.87044	2.83448
	31.982	2.38002	2.0916	2.01383	1.96135	1.88978	1.87398	2.07079													31.982	2.91705	2.42787	2.18896	2.07461	1.96929	2.03285	1.96227	2.07376														31.982	4.6132	3.98859	3.33385	3.12716	2.87459	2.83827
	32.0721	2.38254	2.09269	2.01461	1.96175	1.89006	1.87406	2.07079													32.0721	2.92387	2.43161	2.19056	2.07586	1.97014	2.03373	1.96241	2.07376														32.0721	4.62059	3.99578	3.33952	3.13204	2.87873	2.84206
	32.1622	2.38509	2.09379	2.0154	1.96215	1.89033	1.87416	2.07079													32.1622	2.93071	2.43536	2.19216	2.07711	1.971	2.03462	1.96256	2.07376														32.1622	4.62794	4.00295	3.34518	3.13693	2.88286	2.84585
	32.2523	2.38766	2.0949	2.01619	1.96255	1.89061	1.87425	2.07079													32.2523	2.93756	2.43913	2.19377	2.07836	1.97185	2.03551	1.96271	2.07376														32.2523	4.63525	4.0101	3.35084	3.1418	2.887	2.84963
	32.3423	2.39025	2.09603	2.017	1.96297	1.89088	1.87434	2.07079													32.3423	2.94441	2.44291	2.19539	2.07962	1.97272	2.0364	1.96286	2.07376														32.3423	4.64253	4.01723	3.35649	3.14666	2.89112	2.85341
	32.4324	2.39287	2.09716	2.01781	1.96338	1.89116	1.87444	2.07079													32.4324	2.95128	2.44671	2.19701	2.08089	1.97358	2.03729	1.96301	2.07376														32.4324	4.64977	4.02434	3.36213	3.15152	2.89525	2.85718
	32.5225	2.39551	2.09832	2.01863	1.96381	1.89145	1.87454	2.07079													32.5225	2.95816	2.45052	2.19864	2.08215	1.97444	2.03819	1.96317	2.07376														32.5225	4.65698	4.03144	3.36776	3.15637	2.89936	2.86095
	32.6126	2.39817	2.09948	2.01946	1.96424	1.89173	1.87464	2.07079													32.6126	2.96505	2.45434	2.20028	2.08343	1.97531	2.03909	1.96333	2.07376														32.6126	4.66415	4.03851	3.37338	3.16121	2.90348	2.86472
	32.7027	2.40086	2.10066	2.0203	1.96468	1.89202	1.87474	2.07079													32.7027	2.97195	2.45818	2.20192	2.0847	1.97618	2.03999	1.96348	2.07376														32.7027	4.67128	4.04556	3.379	3.16605	2.90758	2.86848
	32.7928	2.40357	2.10185	2.02115	1.96512	1.89231	1.87484	2.07079													32.7928	2.97886	2.46204	2.20357	2.08599	1.97705	2.0409	1.96364	2.07376														32.7928	4.67837	4.0526	3.3846	3.17087	2.91169	2.87224
	32.8829	2.40631	2.10305	2.02201	1.96557	1.8926	1.87495	2.07079													32.8829	2.98578	2.4659	2.20523	2.08727	1.97793	2.0418	1.96381	2.07376														32.8829	4.68544	4.05962	3.3902	3.17569	2.91579	2.87599
	32.973	2.40906	2.10426	2.02288	1.96603	1.89289	1.87506	2.07079													32.973	2.9927	2.46979	2.20689	2.08856	1.97881	2.04271	1.96397	2.07376														32.973	4.69246	4.06661	3.3958	3.1805	2.91988	2.87974
	33.0631	2.41184	2.10549	2.02376	1.9665	1.89319	1.87516	2.07079													33.0631	2.99964	2.47368	2.20856	2.08985	1.97969	2.04363	1.96413	2.07376														33.0631	4.69945	4.07359	3.40138	3.1853	2.92397	2.88348
	33.1532	2.41464	2.10673	2.02465	1.96697	1.89349	1.87528	2.07079													33.1532	3.00657	2.47759	2.21024	2.09115	1.98057	2.04454	1.9643	2.07376														33.1532	4.7064	4.08054	3.40695	3.19009	2.92805	2.88722
	33.2432	2.41746	2.10799	2.02554	1.96745	1.89379	1.87539	2.07079													33.2432	3.01352	2.48151	2.21192	2.09245	1.98145	2.04546	1.96447	2.07376														33.2432	4.71332	4.08748	3.41252	3.19488	2.93213	2.89096
	33.3333	2.42031	2.10925	2.02645	1.96793	1.89409	1.8755	2.07079													33.3333	3.02047	2.48544	2.21361	2.09376	1.98234	2.04638	1.96464	2.07376														33.3333	4.7202	4.0944	3.41808	3.19965	2.9362	2.89469
	33.4234	2.42317	2.11053	2.02736	1.96842	1.89439	1.87562	2.07079													33.4234	3.02743	2.48939	2.2153	2.09507	1.98323	2.0473	1.96481	2.07376														33.4234	4.72705	4.1013	3.42363	3.20442	2.94027	2.89842
	33.5135	2.42606	2.11182	2.02828	1.96892	1.8947	1.87574	2.07079													33.5135	3.03439	2.49335	2.217	2.09638	1.98412	2.04823	1.96498	2.07376														33.5135	4.73386	4.10817	3.42917	3.20918	2.94433	2.90214
	33.6036	2.42897	2.11313	2.02922	1.96942	1.89501	1.87586	2.07079													33.6036	3.04135	2.49732	2.21871	2.0977	1.98501	2.04916	1.96516	2.07376														33.6036	4.74063	4.11503	3.4347	3.21393	2.94839	2.90586
	33.6937	2.4319	2.11444	2.03016	1.96994	1.89532	1.87598	2.07079													33.6937	3.04832	2.50131	2.22042	2.09903	1.9859	2.05009	1.96534	2.07376														33.6937	4.74737	4.12187	3.44022	3.21868	2.95244	2.90957
	33.7838	2.43485	2.11577	2.03111	1.97046	1.89564	1.8761	2.07079													33.7838	3.05529	2.5053	2.22214	2.10035	1.9868	2.05102	1.96552	2.07376														33.7838	4.75408	4.12869	3.44573	3.22341	2.95649	2.91328
	33.8739	2.43782	2.11712	2.03207	1.97098	1.89595	1.87623	2.07079													33.8739	3.06226	2.50931	2.22387	2.10168	1.9877	2.05195	1.9657	2.07376														33.8739	4.76074	4.13548	3.45124	3.22814	2.96053	2.91698
	33.964	2.44081	2.11847	2.03304	1.97151	1.89627	1.87636	2.07079													33.964	3.06924	2.51333	2.2256	2.10302	1.9886	2.05289	1.96588	2.07376														33.964	4.76738	4.14226	3.45674	3.23285	2.96456	2.92068
	34.0541	2.44382	2.11984	2.03402	1.97205	1.89659	1.87649	2.07079													34.0541	3.07622	2.51736	2.22734	2.10436	1.9895	2.05383	1.96606	2.07376														34.0541	4.77398	4.14902	3.46222	3.23756	2.96859	2.92437
	34.1441	2.44685	2.12122	2.03501	1.9726	1.89692	1.87662	2.07079													34.1441	3.0832	2.52141	2.22909	2.1057	1.99041	2.05477	1.96625	2.07376														34.1441	4.78054	4.15575	3.4677	3.24226	2.97262	2.92806
	34.2342	2.4499	2.12262	2.036	1.97315	1.89724	1.87675	2.07079													34.2342	3.09017	2.52546	2.23084	2.10705	1.99132	2.05572	1.96644	2.07376														34.2342	4.78707	4.16247	3.47317	3.24695	2.97663	2.93175
	34.3243	2.45297	2.12402	2.03701	1.97371	1.89757	1.87689	2.07079													34.3243	3.09716	2.52953	2.2326	2.1084	1.99223	2.05666	1.96662	2.07376														34.3243	4.79357	4.16917	3.47863	3.25163	2.98065	2.93543
	34.4144	2.45606	2.12544	2.03803	1.97428	1.8979	1.87703	2.07079													34.4144	3.10413	2.53361	2.23437	2.10975	1.99314	2.05761	1.96682	2.07376														34.4144	4.80003	4.17584	3.48408	3.25631	2.98465	2.9391
	34.5045	2.45916	2.12687	2.03905	1.97486	1.89823	1.87717	2.07079													34.5045	3.11111	2.5377	2.23614	2.11111	1.99405	2.05856	1.96701	2.07376														34.5045	4.80646	4.1825	3.48952	3.26097	2.98866	2.94277
	34.5946	2.46229	2.12831	2.04009	1.97544	1.89856	1.87731	2.07079													34.5946	3.11809	2.5418	2.23792	2.11247	1.99497	2.05951	1.9672	2.07376														34.5946	4.81285	4.18913	3.49496	3.26563	2.99265	2.94644
	34.6847	2.46543	2.12977	2.04113	1.97603	1.8989	1.87745	2.07079													34.6847	3.12507	2.54591	2.2397	2.11384	1.99589	2.06047	1.9674	2.07376														34.6847	4.81921	4.19575	3.50038	3.27028	2.99664	2.9501
	34.7748	2.46859	2.13124	2.04218	1.97662	1.89924	1.8776	2.07079													34.7748	3.13204	2.55003	2.24149	2.11521	1.99681	2.06143	1.9676	2.07376														34.7748	4.82553	4.20234	3.50579	3.27491	3.00062	2.95375
	34.8649	2.47177	2.13272	2.04325	1.97723	1.89958	1.87775	2.07079													34.8649	3.13902	2.55416	2.24329	2.11658	1.99773	2.06239	1.9678	2.07376														34.8649	4.83182	4.20891	3.5112	3.27954	3.0046	2.95741
	34.955	2.47496	2.13421	2.04432	1.97784	1.89992	1.8779	2.07079													34.955	3.14599	2.5583	2.2451	2.11796	1.99865	2.06335	1.968	2.07376														34.955	4.83808	4.21547	3.51659	3.28416	3.00857	2.96105
	35.045	2.47817	2.13572	2.0454	1.97846	1.90027	1.87805	2.07079													35.045	3.15295	2.56245	2.24691	2.11934	1.99958	2.06431	1.9682	2.07376														35.045	4.8443	4.222	3.52198	3.28877	3.01254	2.96469
	35.1351	2.4814	2.13724	2.04649	1.97908	1.90062	1.87821	2.07079													35.1351	3.15992	2.56662	2.24872	2.12073	2.00051	2.06528	1.96841	2.07376														35.1351	4.85049	4.22851	3.52735	3.29338	3.0165	2.96833
	35.2252	2.48465	2.13877	2.04759	1.97971	1.90097	1.87836	2.07079													35.2252	3.16688	2.57079	2.25055	2.12212	2.00144	2.06625	1.96861	2.07376														35.2252	4.85665	4.235	3.53272	3.29797	3.02045	2.97196
	35.3153	2.48791	2.14031	2.0487	1.98035	1.90132	1.87852	2.07079													35.3153	3.17383	2.57497	2.25237	2.12351	2.00237	2.06722	1.96882	2.07376														35.3153	4.86277	4.24147	3.53807	3.30255	3.0244	2.97558
	35.4054	2.49118	2.14187	2.04981	1.981	1.90168	1.87868	2.07079													35.4054	3.18078	2.57916	2.25421	2.12491	2.0033	2.06819	1.96903	2.07376														35.4054	4.86886	4.24792	3.54342	3.30713	3.02834	2.9792
	35.4955	2.49448	2.14343	2.05094	1.98165	1.90203	1.87885	2.07079													35.4955	3.18773	2.58336	2.25605	2.12631	2.00424	2.06916	1.96924	2.07376														35.4955	4.87492	4.25435	3.54876	3.31169	3.03227	2.98281
	35.5856	2.49779	2.14501	2.05208	1.98232	1.90239	1.87901	2.07079													35.5856	3.19466	2.58756	2.2579	2.12771	2.00517	2.07014	1.96946	2.07376														35.5856	4.88094	4.26076	3.55408	3.31625	3.0362	2.98642
	35.6757	2.50111	2.14661	2.05322	1.98299	1.90275	1.87918	2.07079													35.6757	3.2016	2.59178	2.25976	2.12912	2.00611	2.07112	1.96967	2.07376														35.6757	4.88693	4.26715	3.5594	3.3208	3.04012	2.99003
	35.7658	2.50445	2.14821	2.05438	1.98366	1.90312	1.87935	2.07079													35.7658	3.20853	2.59601	2.26162	2.13053	2.00706	2.0721	1.96989	2.07376														35.7658	4.89289	4.27351	3.56471	3.32534	3.04404	2.99363
	35.8559	2.5078	2.14982	2.05554	1.98435	1.90348	1.87952	2.07079													35.8559	3.21545	2.60024	2.26348	2.13195	2.008	2.07308	1.97011	2.07376														35.8559	4.89882	4.27986	3.57001	3.32987	3.04795	2.99722
	35.9459	2.51117	2.15145	2.05671	1.98504	1.90385	1.8797	2.07079													35.9459	3.22236	2.60448	2.26536	2.13337	2.00894	2.07406	1.97033	2.07376														35.9459	4.90471	4.28619	3.57529	3.33439	3.05185	3.00081
	36.036	2.51455	2.15309	2.05789	1.98573	1.90422	1.87987	2.07079													36.036	3.22926	2.60873	2.26724	2.13479	2.00989	2.07505	1.97055	2.07376														36.036	4.91057	4.29249	3.58057	3.3389	3.05574	3.00439
	36.1261	2.51795	2.15474	2.05908	1.98644	1.9046	1.88005	2.07079													36.1261	3.23616	2.61299	2.26912	2.13622	2.01084	2.07604	1.97078	2.07376														36.1261	4.9164	4.29878	3.58584	3.3434	3.05963	3.00797
	36.2162	2.52135	2.15641	2.06028	1.98715	1.90497	1.88024	2.07079													36.2162	3.24305	2.61726	2.27102	2.13765	2.01179	2.07703	1.971	2.07376														36.2162	4.92219	4.30504	3.59109	3.34789	3.06352	3.01154
	36.3063	2.52478	2.15808	2.06149	1.98787	1.90535	1.88042	2.07079													36.3063	3.24993	2.62153	2.27292	2.13908	2.01274	2.07802	1.97123	2.07376														36.3063	4.92796	4.31128	3.59634	3.35237	3.06739	3.0151
	36.3964	2.52821	2.15977	2.06271	1.9886	1.90573	1.88061	2.07079													36.3964	3.25681	2.62582	2.27482	2.14052	2.01369	2.07901	1.97146	2.07376														36.3964	4.93369	4.3175	3.60158	3.35685	3.07126	3.01866
	36.4865	2.53166	2.16147	2.06394	1.98934	1.90611	1.88079	2.07079													36.4865	3.26367	2.63011	2.27673	2.14196	2.01465	2.08001	1.97169	2.07376														36.4865	4.93939	4.32371	3.6068	3.36131	3.07512	3.02222
	36.5766	2.53512	2.16318	2.06517	1.99008	1.9065	1.88099	2.07079													36.5766	3.27053	2.6344	2.27865	2.1434	2.01561	2.081	1.97192	2.07376														36.5766	4.94506	4.32989	3.61202	3.36577	3.07898	3.02577
	36.6667	2.53859	2.1649	2.06642	1.99083	1.90688	1.88118	2.07079													36.6667	3.27737	2.63871	2.28057	2.14485	2.01657	2.082	1.97216	2.07376														36.6667	4.9507	4.33605	3.61723	3.37021	3.08283	3.02931
	36.7568	2.54207	2.16663	2.06767	1.99159	1.90727	1.88137	2.07079													36.7568	3.2842	2.64302	2.2825	2.1463	2.01753	2.083	1.97239	2.07376														36.7568	4.95631	4.34218	3.62242	3.37465	3.08667	3.03285
	36.8468	2.54557	2.16838	2.06894	1.99235	1.90766	1.88157	2.07079													36.8468	3.29103	2.64733	2.28444	2.14776	2.01849	2.084	1.97263	2.07376														36.8468	4.96188	4.3483	3.62761	3.37907	3.09051	3.03638
	36.9369	2.54908	2.17013	2.07021	1.99312	1.90806	1.88177	2.07079													36.9369	3.29784	2.65166	2.28638	2.14921	2.01945	2.08501	1.97287	2.07376														36.9369	4.96743	4.3544	3.63278	3.38349	3.09434	3.03991
	37.027	2.55259	2.1719	2.07149	1.9939	1.90845	1.88198	2.07079													37.027	3.30464	2.65599	2.28833	2.15068	2.02042	2.08601	1.97311	2.07376														37.027	4.97294	4.36048	3.63795	3.3879	3.09816	3.04343
	37.1171	2.55612	2.17368	2.07278	1.99469	1.90885	1.88218	2.07079													37.1171	3.31144	2.66033	2.29029	2.15214	2.02139	2.08702	1.97336	2.07376														37.1171	4.97843	4.36653	3.6431	3.3923	3.10198	3.04695
	37.2072	2.55966	2.17547	2.07408	1.99549	1.90925	1.88239	2.07079													37.2072	3.31822	2.66467	2.29225	2.15361	2.02236	2.08803	1.9736	2.07376														37.2072	4.98388	4.37257	3.64824	3.39669	3.10578	3.05046
	37.2973	2.56321	2.17727	2.07538	1.99629	1.90966	1.8826	2.07079													37.2973	3.32498	2.66902	2.29422	2.15508	2.02333	2.08904	1.97385	2.07376														37.2973	4.9893	4.37858	3.65338	3.40106	3.10958	3.05396
	37.3874	2.56677	2.17908	2.0767	1.9971	1.91006	1.88281	2.07079													37.3874	3.33174	2.67337	2.29619	2.15656	2.0243	2.09005	1.9741	2.07376														37.3874	4.99469	4.38458	3.6585	3.40543	3.11338	3.05746
	37.4775	2.57034	2.1809	2.07802	1.99791	1.91047	1.88303	2.07079													37.4775	3.33848	2.67773	2.29817	2.15804	2.02527	2.09106	1.97435	2.07376														37.4775	5.00005	4.39055	3.66361	3.40979	3.11717	3.06095
	37.5676	2.57392	2.18274	2.07936	1.99874	1.91088	1.88324	2.07079													37.5676	3.34521	2.6821	2.30016	2.15952	2.02625	2.09208	1.9746	2.07376														37.5676	5.00539	4.3965	3.66871	3.41414	3.12095	3.06444
	37.6577	2.57751	2.18458	2.0807	1.99957	1.91129	1.88346	2.07079													37.6577	3.35193	2.68647	2.30215	2.161	2.02723	2.09309	1.97485	2.07376														37.6577	5.01069	4.40243	3.6738	3.41849	3.12472	3.06792
	37.7477	2.5811	2.18644	2.08205	2.00041	1.91171	1.88369	2.07079													37.7477	3.35864	2.69085	2.30415	2.16249	2.02821	2.09411	1.97511	2.07376														37.7477	5.01596	4.40834	3.67888	3.42282	3.12849	3.0714
	37.8378	2.58471	2.18831	2.08341	2.00126	1.91212	1.88391	2.07079													37.8378	3.36533	2.69523	2.30615	2.16398	2.02919	2.09513	1.97536	2.07376														37.8378	5.0212	4.41423	3.68395	3.42714	3.13224	3.07487
	37.9279	2.58832	2.19018	2.08478	2.00211	1.91254	1.88414	2.07079													37.9279	3.37201	2.69961	2.30816	2.16548	2.03017	2.09615	1.97562	2.07376														37.9279	5.02642	4.4201	3.68901	3.43145	3.136	3.07833
	38.018	2.59195	2.19207	2.08616	2.00297	1.91296	1.88437	2.07079													38.018	3.37867	2.704	2.31018	2.16698	2.03115	2.09718	1.97588	2.07376														38.018	5.0316	4.42595	3.69406	3.43575	3.13974	3.08179
	38.1081	2.59558	2.19397	2.08754	2.00384	1.91339	1.8846	2.07079													38.1081	3.38532	2.7084	2.3122	2.16848	2.03214	2.0982	1.97614	2.07376														38.1081	5.03675	4.43178	3.69909	3.44005	3.14348	3.08524
	38.1982	2.59921	2.19588	2.08894	2.00471	1.91381	1.88483	2.07079													38.1982	3.39195	2.7128	2.31423	2.16998	2.03312	2.09923	1.97641	2.07376														38.1982	5.04188	4.43759	3.70412	3.44433	3.14721	3.08868
	38.2883	2.60286	2.1978	2.09034	2.0056	1.91424	1.88507	2.07079													38.2883	3.39857	2.7172	2.31627	2.17149	2.03411	2.10025	1.97667	2.07376														38.2883	5.04698	4.44337	3.70914	3.4486	3.15093	3.09212
	38.3784	2.60651	2.19973	2.09175	2.00649	1.91467	1.88531	2.07079													38.3784	3.40518	2.72161	2.31831	2.173	2.0351	2.10128	1.97694	2.07376														38.3784	5.05204	4.44914	3.71414	3.45287	3.15464	3.09556
	38.4685	2.61017	2.20167	2.09317	2.00739	1.9151	1.88555	2.07079													38.4685	3.41177	2.72602	2.32035	2.17452	2.03609	2.10231	1.97721	2.07376														38.4685	5.05708	4.45489	3.71913	3.45712	3.15835	3.09899
	38.5586	2.61384	2.20362	2.0946	2.00829	1.91554	1.8858	2.07079													38.5586	3.41835	2.73044	2.32241	2.17604	2.03709	2.10334	1.97748	2.07376														38.5586	5.06209	4.46061	3.72412	3.46137	3.16205	3.10241
	38.6486	2.61751	2.20558	2.09603	2.0092	1.91597	1.88605	2.07079													38.6486	3.42491	2.73486	2.32447	2.17756	2.03808	2.10437	1.97775	2.07376														38.6486	5.06708	4.46632	3.72909	3.4656	3.16575	3.10582
	38.7387	2.62119	2.20755	2.09748	2.01012	1.91641	1.8863	2.07079													38.7387	3.43145	2.73928	2.32653	2.17908	2.03908	2.10541	1.97803	2.07376														38.7387	5.07203	4.472	3.73405	3.46983	3.16943	3.10923
	38.8288	2.62487	2.20953	2.09893	2.01105	1.91686	1.88655	2.07079													38.8288	3.43798	2.74371	2.3286	2.18061	2.04007	2.10644	1.9783	2.07376														38.8288	5.07695	4.47766	3.739	3.47404	3.17311	3.11264
	38.9189	2.62856	2.21152	2.10039	2.01198	1.9173	1.8868	2.07079													38.9189	3.44449	2.74814	2.33068	2.18214	2.04107	2.10748	1.97858	2.07376														38.9189	5.08185	4.48331	3.74394	3.47825	3.17678	3.11603
	39.009	2.63226	2.21352	2.10186	2.01292	1.91775	1.88706	2.07079													39.009	3.45099	2.75257	2.33276	2.18367	2.04207	2.10852	1.97886	2.07376														39.009	5.08672	4.48893	3.74887	3.48244	3.18044	3.11942
	39.0991	2.63596	2.21553	2.10334	2.01387	1.91819	1.88732	2.07079													39.0991	3.45747	2.757	2.33485	2.18521	2.04307	2.10956	1.97914	2.07376														39.0991	5.09156	4.49453	3.75378	3.48663	3.1841	3.12281
	39.1892	2.63966	2.21755	2.10482	2.01483	1.91865	1.88758	2.07079													39.1892	3.46393	2.76144	2.33695	2.18675	2.04407	2.1106	1.97942	2.07376														39.1892	5.09638	4.50011	3.75869	3.49081	3.18775	3.12619
	39.2793	2.64337	2.21958	2.10632	2.01579	1.9191	1.88785	2.07079													39.2793	3.47038	2.76588	2.33905	2.18829	2.04508	2.11164	1.9797	2.07376														39.2793	5.10117	4.50568	3.76358	3.49497	3.19139	3.12956
	39.3694	2.64709	2.22162	2.10782	2.01676	1.91955	1.88812	2.07079													39.3694	3.47681	2.77033	2.34116	2.18983	2.04608	2.11268	1.97999	2.07376														39.3694	5.10593	4.51122	3.76847	3.49913	3.19502	3.13293
	39.4595	2.65081	2.22367	2.10933	2.01774	1.92001	1.88839	2.07079													39.4595	3.48322	2.77477	2.34327	2.19138	2.04709	2.11373	1.98027	2.07376														39.4595	5.11066	4.51674	3.77334	3.50328	3.19864	3.13629
	39.5495	2.65453	2.22573	2.11085	2.01872	1.92047	1.88866	2.07079													39.5495	3.48961	2.77922	2.34539	2.19293	2.0481	2.11477	1.98056	2.07376														39.5495	5.11537	4.52224	3.7782	3.50742	3.20226	3.13964
	39.6396	2.65826	2.2278	2.11237	2.01971	1.92093	1.88893	2.07079													39.6396	3.49599	2.78367	2.34751	2.19449	2.04911	2.11582	1.98085	2.07376														39.6396	5.12005	4.52772	3.78305	3.51154	3.20587	3.14299
	39.7297	2.66199	2.22988	2.11391	2.02071	1.9214	1.88921	2.07079													39.7297	3.50235	2.78812	2.34964	2.19605	2.05012	2.11686	1.98114	2.07376														39.7297	5.1247	4.53318	3.78789	3.51566	3.20947	3.14633
	39.8198	2.66572	2.23196	2.11545	2.02172	1.92186	1.88949	2.07079													39.8198	3.50869	2.79257	2.35178	2.1976	2.05113	2.11791	1.98144	2.07376														39.8198	5.12932	4.53862	3.79272	3.51977	3.21307	3.14967
	39.9099	2.66946	2.23406	2.117	2.02273	1.92233	1.88978	2.07079													39.9099	3.51502	2.79703	2.35392	2.19917	2.05214	2.11896	1.98173	2.07376														39.9099	5.13392	4.54404	3.79754	3.52387	3.21666	3.153
	40	2.6732	2.23616	2.11856	2.02375	1.9228	1.89006	2.07079													40	3.52132	2.80148	2.35607	2.20073	2.05316	2.12001	1.98203	2.07376														40	5.1385	4.54944	3.80234	3.52796	3.22023	3.15632
	40.0901	2.67694	2.23828	2.12012	2.02478	1.92328	1.89035	2.07079													40.0901	3.52761	2.80594	2.35822	2.2023	2.05417	2.12107	1.98233	2.07376														40.0901	5.14304	4.55482	3.80714	3.53204	3.22381	3.15964
	40.1802	2.68069	2.2404	2.12169	2.02581	1.92375	1.89064	2.07079													40.1802	3.53388	2.8104	2.36038	2.20387	2.05519	2.12212	1.98263	2.07376														40.1802	5.14756	4.56018	3.81192	3.53611	3.22737	3.16295
	40.2703	2.68444	2.24253	2.12327	2.02685	1.92423	1.89093	2.07079													40.2703	3.54013	2.81486	2.36254	2.20545	2.05621	2.12317	1.98293	2.07376														40.2703	5.15206	4.56552	3.8167	3.54017	3.23093	3.16625
	40.3604	2.68819	2.24467	2.12486	2.0279	1.92471	1.89123	2.07079													40.3604	3.54637	2.81932	2.36472	2.20702	2.05723	2.12423	1.98323	2.07376														40.3604	5.15653	4.57084	3.82146	3.54421	3.23447	3.16955
	40.4505	2.69194	2.24682	2.12646	2.02895	1.92519	1.89153	2.07079													40.4505	3.55258	2.82378	2.36689	2.2086	2.05825	2.12528	1.98353	2.07376														40.4505	5.16097	4.57614	3.82621	3.54825	3.23801	3.17284
	40.5405	2.69569	2.24897	2.12806	2.03001	1.92568	1.89183	2.07079													40.5405	3.55878	2.82824	2.36907	2.21019	2.05927	2.12634	1.98384	2.07376														40.5405	5.16539	4.58142	3.83095	3.55229	3.24154	3.17612
	40.6306	2.69945	2.25114	2.12967	2.03108	1.92616	1.89213	2.07079													40.6306	3.56495	2.8327	2.37126	2.21177	2.06029	2.1274	1.98415	2.07376														40.6306	5.16978	4.58668	3.83567	3.55631	3.24507	3.1794
	40.7207	2.7032	2.25331	2.13129	2.03215	1.92665	1.89244	2.07079													40.7207	3.57111	2.83716	2.37346	2.21336	2.06132	2.12846	1.98446	2.07376														40.7207	5.17415	4.59192	3.84039	3.56032	3.24859	3.18267
	40.8108	2.70696	2.2555	2.13291	2.03323	1.92714	1.89275	2.07079													40.8108	3.57725	2.84163	2.37566	2.21495	2.06234	2.12952	1.98477	2.07376														40.8108	5.1785	4.59714	3.84509	3.56432	3.25209	3.18594
	40.9009	2.71072	2.25769	2.13455	2.03432	1.92764	1.89306	2.07079													40.9009	3.58336	2.84609	2.37786	2.21654	2.06337	2.13058	1.98508	2.07376														40.9009	5.18281	4.60234	3.84979	3.56831	3.25559	3.1892
	40.991	2.71448	2.25989	2.13619	2.03542	1.92813	1.89337	2.07079													40.991	3.58946	2.85055	2.38007	2.21814	2.0644	2.13164	1.98539	2.07376														40.991	5.18711	4.60752	3.85447	3.57229	3.25909	3.19245
	41.0811	2.71823	2.26209	2.13784	2.03652	1.92863	1.89369	2.07079													41.0811	3.59554	2.85501	2.38229	2.21974	2.06543	2.13271	1.98571	2.07376														41.0811	5.19138	4.61268	3.85914	3.57626	3.26257	3.1957
	41.1712	2.72199	2.26431	2.13949	2.03763	1.92913	1.89401	2.07079													41.1712	3.6016	2.85948	2.38451	2.22134	2.06646	2.13377	1.98602	2.07376														41.1712	5.19562	4.61782	3.8638	3.58022	3.26605	3.19894
	41.2613	2.72575	2.26653	2.14115	2.03874	1.92963	1.89433	2.07079													41.2613	3.60764	2.86394	2.38674	2.22294	2.06749	2.13483	1.98634	2.07376														41.2613	5.19984	4.62294	3.86845	3.58418	3.26952	3.20217
	41.3514	2.72951	2.26876	2.14282	2.03986	1.93014	1.89466	2.07079													41.3514	3.61366	2.8684	2.38897	2.22455	2.06852	2.1359	1.98666	2.07376														41.3514	5.20403	4.62804	3.87309	3.58812	3.27298	3.2054
	41.4414	2.73327	2.271	2.1445	2.04099	1.93065	1.89498	2.07079													41.4414	3.61967	2.87286	2.39121	2.22616	2.06955	2.13697	1.98698	2.07376														41.4414	5.20821	4.63313	3.87771	3.59205	3.27643	3.20862
	41.5315	2.73703	2.27325	2.14618	2.04212	1.93115	1.89531	2.07079													41.5315	3.62565	2.87732	2.39345	2.22777	2.07059	2.13803	1.98731	2.07376														41.5315	5.21235	4.63819	3.88233	3.59597	3.27987	3.21183
	41.6216	2.74079	2.2755	2.14787	2.04326	1.93167	1.89565	2.07079													41.6216	3.63161	2.88177	2.3957	2.22938	2.07162	2.1391	1.98763	2.07376														41.6216	5.21648	4.64323	3.88693	3.59989	3.28331	3.21504
	41.7117	2.74454	2.27776	2.14957	2.04441	1.93218	1.89598	2.07079													41.7117	3.63755	2.88623	2.39795	2.231	2.07266	2.14017	1.98795	2.07376														41.7117	5.22058	4.64826	3.89152	3.60379	3.28674	3.21824
	41.8018	2.7483	2.28003	2.15127	2.04557	1.93269	1.89632	2.07079													41.8018	3.64347	2.89069	2.40021	2.23262	2.0737	2.14124	1.98828	2.07376														41.8018	5.22465	4.65326	3.89611	3.60768	3.29016	3.22144
	41.8919	2.75205	2.28231	2.15298	2.04673	1.93321	1.89666	2.07079													41.8919	3.64937	2.89514	2.40248	2.23424	2.07473	2.14231	1.98861	2.07376														41.8919	5.2287	4.65825	3.90067	3.61157	3.29357	3.22462
	41.982	2.75581	2.28459	2.1547	2.04789	1.93373	1.897	2.07079													41.982	3.65525	2.89959	2.40475	2.23586	2.07577	2.14338	1.98894	2.07376														41.982	5.23273	4.66322	3.90523	3.61544	3.29697	3.22781
	42.0721	2.75956	2.28688	2.15642	2.04906	1.93425	1.89735	2.07079													42.0721	3.66111	2.90405	2.40703	2.23749	2.07681	2.14445	1.98927	2.07376														42.0721	5.23674	4.66816	3.90978	3.61931	3.30037	3.23098
	42.1622	2.76331	2.28918	2.15815	2.05024	1.93478	1.8977	2.07079													42.1622	3.66695	2.90849	2.40931	2.23912	2.07786	2.14553	1.9896	2.07376														42.1622	5.24072	4.67309	3.91432	3.62316	3.30376	3.23415
	42.2523	2.76706	2.29149	2.15989	2.05143	1.9353	1.89805	2.07079													42.2523	3.67277	2.91294	2.41159	2.24075	2.0789	2.1466	1.98994	2.07376														42.2523	5.24468	4.678	3.91884	3.627	3.30714	3.23731
	42.3423	2.7708	2.2938	2.16164	2.05262	1.93583	1.8984	2.07079													42.3423	3.67857	2.91739	2.41389	2.24238	2.07994	2.14767	1.99027	2.07376														42.3423	5.24862	4.68289	3.92335	3.63084	3.31051	3.24047
	42.4324	2.77455	2.29612	2.16339	2.05382	1.93636	1.89876	2.07079													42.4324	3.68434	2.92183	2.41618	2.24402	2.08099	2.14875	1.99061	2.07376														42.4324	5.25254	4.68776	3.92785	3.63467	3.31387	3.24361
	42.5225	2.77829	2.29844	2.16515	2.05502	1.9369	1.89911	2.07079													42.5225	3.6901	2.92627	2.41849	2.24566	2.08203	2.14982	1.99095	2.07376														42.5225	5.25643	4.69261	3.93234	3.63848	3.31723	3.24676
	42.6126	2.78203	2.30077	2.16691	2.05623	1.93743	1.89947	2.07079													42.6126	3.69584	2.93071	2.4208	2.2473	2.08308	2.1509	1.99129	2.07376														42.6126	5.2603	4.69745	3.93682	3.64229	3.32058	3.24989
	42.7027	2.78576	2.30311	2.16868	2.05745	1.93797	1.89984	2.07079													42.7027	3.70155	2.93515	2.42311	2.24894	2.08412	2.15198	1.99163	2.07376														42.7027	5.26415	4.70226	3.94129	3.64608	3.32391	3.25302
	42.7928	2.7895	2.30546	2.17046	2.05867	1.93851	1.9002	2.07079													42.7928	3.70725	2.93958	2.42543	2.25059	2.08517	2.15306	1.99197	2.07376														42.7928	5.26797	4.70706	3.94575	3.64987	3.32724	3.25614
	42.8829	2.79323	2.30781	2.17224	2.0599	1.93905	1.90057	2.07079													42.8829	3.71292	2.94401	2.42775	2.25223	2.08622	2.15413	1.99232	2.07376														42.8829	5.27177	4.71183	3.95019	3.65365	3.33057	3.25926
	42.973	2.79696	2.31017	2.17403	2.06113	1.93959	1.90094	2.07079													42.973	3.71857	2.94844	2.43008	2.25388	2.08727	2.15521	1.99266	2.07376														42.973	5.27556	4.71659	3.95462	3.65741	3.33388	3.26237
	43.0631	2.80068	2.31253	2.17582	2.06237	1.94014	1.90132	2.07079													43.0631	3.72421	2.95287	2.43241	2.25553	2.08832	2.15629	1.99301	2.07376														43.0631	5.27932	4.72133	3.95905	3.66117	3.33719	3.26547
	43.1532	2.8044	2.31491	2.17762	2.06362	1.94069	1.90169	2.07079													43.1532	3.72982	2.95729	2.43475	2.25719	2.08937	2.15737	1.99336	2.07376														43.1532	5.28305	4.72605	3.96346	3.66492	3.34048	3.26856
	43.2432	2.80812	2.31728	2.17943	2.06487	1.94124	1.90207	2.07079													43.2432	3.73541	2.96171	2.4371	2.25884	2.09043	2.15845	1.99371	2.07376														43.2432	5.28677	4.73075	3.96786	3.66866	3.34377	3.27165
	43.3333	2.81183	2.31967	2.18124	2.06612	1.94179	1.90245	2.07079													43.3333	3.74098	2.96613	2.43945	2.2605	2.09148	2.15953	1.99406	2.07376														43.3333	5.29046	4.73543	3.97224	3.67239	3.34706	3.27474
	43.4234	2.81554	2.32206	2.18306	2.06739	1.94234	1.90284	2.07079													43.4234	3.74653	2.97054	2.4418	2.26216	2.09254	2.16062	1.99441	2.07376														43.4234	5.29414	4.7401	3.97662	3.67611	3.35033	3.27781
	43.5135	2.81925	2.32445	2.18489	2.06866	1.9429	1.90322	2.07079													43.5135	3.75205	2.97495	2.44416	2.26383	2.09359	2.1617	1.99476	2.07376														43.5135	5.29779	4.74475	3.98098	3.67982	3.35359	3.28088
	43.6036	2.82295	2.32685	2.18672	2.06993	1.94346	1.90361	2.07079													43.6036	3.75756	2.97936	2.44652	2.26549	2.09465	2.16278	1.99512	2.07376														43.6036	5.30142	4.74937	3.98534	3.68352	3.35685	3.28394
	43.6937	2.82665	2.32926	2.18856	2.07121	1.94402	1.904	2.07079													43.6937	3.76305	2.98376	2.44889	2.26716	2.0957	2.16387	1.99547	2.07376														43.6937	5.30503	4.75398	3.98968	3.68721	3.3601	3.287
	43.7838	2.83034	2.33167	2.1904	2.0725	1.94458	1.9044	2.07079													43.7838	3.76851	2.98816	2.45127	2.26883	2.09676	2.16495	1.99583	2.07376														43.7838	5.30862	4.75857	3.99401	3.69089	3.36334	3.29005
	43.8739	2.83403	2.33409	2.19225	2.07379	1.94515	1.9048	2.07079													43.8739	3.77395	2.99255	2.45364	2.2705	2.09782	2.16603	1.99619	2.07376														43.8739	5.31219	4.76315	3.99833	3.69456	3.36657	3.29309
	43.964	2.83771	2.33651	2.1941	2.07508	1.94571	1.90519	2.07079													43.964	3.77937	2.99695	2.45603	2.27217	2.09888	2.16712	1.99655	2.07376														43.964	5.31574	4.7677	4.00264	3.69822	3.36979	3.29612
	44.0541	2.84139	2.33894	2.19596	2.07639	1.94628	1.9056	2.07079													44.0541	3.78478	3.00133	2.45842	2.27385	2.09994	2.1682	1.99691	2.07376														44.0541	5.31927	4.77224	4.00694	3.70187	3.37301	3.29915
	44.1441	2.84507	2.34138	2.19783	2.07769	1.94685	1.906	2.07079													44.1441	3.79015	3.00572	2.46081	2.27553	2.101	2.16929	1.99727	2.07376														44.1441	5.32278	4.77676	4.01122	3.70551	3.37621	3.30218
	44.2342	2.84874	2.34382	2.1997	2.07901	1.94743	1.90641	2.07079													44.2342	3.79551	3.01009	2.46321	2.2772	2.10206	2.17038	1.99764	2.07376														44.2342	5.32627	4.78126	4.0155	3.70915	3.37941	3.30519
	44.3243	2.8524	2.34626	2.20158	2.08033	1.948	1.90682	2.07079													44.3243	3.80085	3.01447	2.46561	2.27889	2.10312	2.17146	1.998	2.07376														44.3243	5.32973	4.78574	4.01976	3.71277	3.3826	3.3082
	44.4144	2.85606	2.34871	2.20346	2.08165	1.94858	1.90723	2.07079													44.4144	3.80617	3.01884	2.46802	2.28057	2.10419	2.17255	1.99837	2.07376														44.4144	5.33318	4.79021	4.02402	3.71638	3.38578	3.3112
	44.5045	2.85971	2.35117	2.20535	2.08298	1.94916	1.90764	2.07079													44.5045	3.81146	3.0232	2.47043	2.28225	2.10525	2.17364	1.99874	2.07376														44.5045	5.33661	4.79465	4.02826	3.71999	3.38896	3.3142
	44.5946	2.86336	2.35363	2.20724	2.08431	1.94974	1.90806	2.07079													44.5946	3.81674	3.02757	2.47285	2.28394	2.10631	2.17472	1.9991	2.07376														44.5946	5.34002	4.79908	4.03249	3.72358	3.39212	3.31719
	44.6847	2.867	2.35609	2.20914	2.08565	1.95032	1.90848	2.07079													44.6847	3.82199	3.03192	2.47527	2.28563	2.10738	2.17581	1.99947	2.07376														44.6847	5.34341	4.80349	4.0367	3.72717	3.39528	3.32017
	44.7748	2.87064	2.35856	2.21104	2.087	1.95091	1.9089	2.07079													44.7748	3.82722	3.03627	2.4777	2.28732	2.10845	2.1769	1.99985	2.07376														44.7748	5.34678	4.80789	4.04091	3.73074	3.39843	3.32314
	44.8649	2.87427	2.36104	2.21295	2.08835	1.9515	1.90932	2.07079													44.8649	3.83243	3.04062	2.48013	2.28902	2.10951	2.17799	2.00022	2.07376														44.8649	5.35013	4.81226	4.04511	3.73431	3.40157	3.32611
	44.955	2.8779	2.36351	2.21486	2.0897	1.95209	1.90975	2.07079													44.955	3.83762	3.04496	2.48256	2.29071	2.11058	2.17908	2.00059	2.07376														44.955	5.35346	4.81662	4.04929	3.73787	3.4047	3.32907
	45.045	2.88152	2.366	2.21678	2.09106	1.95268	1.91018	2.07079													45.045	3.84279	3.0493	2.48501	2.29241	2.11165	2.18017	2.00097	2.07376														45.045	5.35677	4.82096	4.05347	3.74142	3.40782	3.33203
	45.1351	2.88513	2.36849	2.21871	2.09243	1.95327	1.91061	2.07079													45.1351	3.84794	3.05363	2.48745	2.29411	2.11272	2.18126	2.00134	2.07376														45.1351	5.36006	4.82529	4.05763	3.74495	3.41094	3.33498
	45.2252	2.88874	2.37098	2.22063	2.09379	1.95387	1.91104	2.07079													45.2252	3.85306	3.05795	2.4899	2.29581	2.11378	2.18235	2.00172	2.07376														45.2252	5.36334	4.82959	4.06178	3.74848	3.41404	3.33792
	45.3153	2.89234	2.37348	2.22257	2.09517	1.95447	1.91148	2.07079													45.3153	3.85817	3.06228	2.49235	2.29751	2.11485	2.18344	2.0021	2.07376														45.3153	5.36659	4.83388	4.06592	3.752	3.41714	3.34086
	45.4054	2.89593	2.37598	2.22451	2.09655	1.95507	1.91192	2.07079													45.4054	3.86325	3.06659	2.49481	2.29921	2.11593	2.18453	2.00248	2.07376														45.4054	5.36983	4.83815	4.07005	3.75551	3.42023	3.34378
	45.4955	2.89952	2.37848	2.22645	2.09793	1.95567	1.91236	2.07079													45.4955	3.86831	3.0709	2.49727	2.30092	2.117	2.18562	2.00286	2.07376														45.4955	5.37305	4.84241	4.07416	3.75901	3.42331	3.34671
	45.5856	2.9031	2.38099	2.2284	2.09932	1.95627	1.9128	2.07079													45.5856	3.87336	3.07521	2.49974	2.30262	2.11807	2.18671	2.00324	2.07376														45.5856	5.37625	4.84664	4.07827	3.7625	3.42639	3.34962
	45.6757	2.90668	2.38351	2.23035	2.10071	1.95688	1.91325	2.07079													45.6757	3.87838	3.0795	2.50221	2.30433	2.11914	2.18781	2.00362	2.07376														45.6757	5.37943	4.85086	4.08237	3.76598	3.42945	3.35253
	45.7658	2.91025	2.38602	2.23231	2.10211	1.95749	1.91369	2.07079													45.7658	3.88338	3.0838	2.50469	2.30604	2.12021	2.1889	2.00401	2.07376														45.7658	5.38259	4.85506	4.08645	3.76946	3.43251	3.35543
	45.8559	2.91381	2.38855	2.23427	2.10352	1.9581	1.91414	2.07079													45.8559	3.88836	3.08808	2.50717	2.30776	2.12129	2.18999	2.00439	2.07376														45.8559	5.38573	4.85925	4.09052	3.77292	3.43556	3.35832
	45.9459	2.91736	2.39107	2.23623	2.10492	1.95871	1.9146	2.07079													45.9459	3.89331	3.09237	2.50965	2.30947	2.12236	2.19108	2.00478	2.07376														45.9459	5.38886	4.86342	4.09458	3.77637	3.4386	3.36121
	46.036	2.92091	2.3936	2.23821	2.10633	1.95932	1.91505	2.07079													46.036	3.89825	3.09664	2.51214	2.31119	2.12344	2.19218	2.00517	2.07376														46.036	5.39197	4.86757	4.09863	3.77982	3.44163	3.36409
	46.1261	2.92445	2.39613	2.24018	2.10775	1.95994	1.91551	2.07079													46.1261	3.90317	3.10091	2.51463	2.3129	2.12451	2.19327	2.00555	2.07376														46.1261	5.39506	4.8717	4.10267	3.78325	3.44465	3.36697
	46.2162	2.92798	2.39867	2.24216	2.10917	1.96056	1.91597	2.07079													46.2162	3.90806	3.10517	2.51713	2.31462	2.12559	2.19436	2.00594	2.07376														46.2162	5.39813	4.87582	4.1067	3.78668	3.44767	3.36984
	46.3063	2.93151	2.40121	2.24414	2.1106	1.96118	1.91643	2.07079													46.3063	3.91294	3.10943	2.51963	2.31634	2.12666	2.19545	2.00634	2.07376														46.3063	5.40119	4.87992	4.11072	3.7901	3.45067	3.3727
	46.3964	2.93503	2.40375	2.24613	2.11203	1.9618	1.9169	2.07079													46.3964	3.91779	3.11368	2.52214	2.31807	2.12774	2.19655	2.00673	2.07376														46.3964	5.40423	4.88401	4.11473	3.7935	3.45367	3.37555
	46.4865	2.93854	2.4063	2.24813	2.11346	1.96242	1.91736	2.07079													46.4865	3.92262	3.11793	2.52464	2.31979	2.12882	2.19764	2.00712	2.07376														46.4865	5.40725	4.88807	4.11872	3.7969	3.45666	3.3784
	46.5766	2.94204	2.40885	2.25012	2.1149	1.96305	1.91783	2.07079													46.5766	3.92744	3.12216	2.52716	2.32152	2.12989	2.19873	2.00751	2.07376														46.5766	5.41025	4.89213	4.12271	3.80029	3.45964	3.38124
	46.6667	2.94554	2.4114	2.25212	2.11634	1.96368	1.9183	2.07079													46.6667	3.93223	3.12639	2.52968	2.32324	2.13097	2.19983	2.00791	2.07376														46.6667	5.41324	4.89616	4.12668	3.80367	3.46262	3.38407
	46.7568	2.94903	2.41396	2.25413	2.11779	1.96431	1.91878	2.07079													46.7568	3.937	3.13062	2.5322	2.32497	2.13205	2.20092	2.0083	2.07376														46.7568	5.41621	4.90018	4.13064	3.80704	3.46558	3.3869
	46.8468	2.95251	2.41652	2.25614	2.11924	1.96494	1.91925	2.07079													46.8468	3.94175	3.13484	2.53472	2.3267	2.13313	2.20202	2.0087	2.07376														46.8468	5.41916	4.90418	4.13459	3.8104	3.46854	3.38972
	46.9369	2.95598	2.41908	2.25815	2.12069	1.96557	1.91973	2.07079													46.9369	3.94648	3.13905	2.53725	2.32843	2.13421	2.20311	2.0091	2.07376														46.9369	5.4221	4.90817	4.13853	3.81375	3.47149	3.39254
	47.027	2.95945	2.42165	2.26017	2.12215	1.96621	1.92021	2.07079													47.027	3.95119	3.14325	2.53978	2.33017	2.13529	2.2042	2.0095	2.07376														47.027	5.42502	4.91213	4.14246	3.8171	3.47443	3.39534
	47.1171	2.96291	2.42422	2.26219	2.12361	1.96685	1.92069	2.07079													47.1171	3.95588	3.14745	2.54232	2.3319	2.13637	2.2053	2.0099	2.07376														47.1171	5.42792	4.91609	4.14638	3.82043	3.47736	3.39814
	47.2072	2.96636	2.42679	2.26421	2.12508	1.96748	1.92118	2.07079													47.2072	3.96055	3.15164	2.54486	2.33364	2.13745	2.20639	2.0103	2.07376														47.2072	5.4308	4.92002	4.15029	3.82376	3.48028	3.40094
	47.2973	2.9698	2.42936	2.26624	2.12655	1.96813	1.92167	2.07079													47.2973	3.96519	3.15583	2.54741	2.33537	2.13853	2.20749	2.0107	2.07376														47.2973	5.43367	4.92394	4.15418	3.82707	3.4832	3.40373
	47.3874	2.97323	2.43194	2.26827	2.12802	1.96877	1.92215	2.07079													47.3874	3.96982	3.16	2.54995	2.33711	2.13962	2.20858	2.01111	2.07376														47.3874	5.43653	4.92785	4.15807	3.83038	3.4861	3.40651
	47.4775	2.97666	2.43452	2.27031	2.1295	1.96942	1.92265	2.07079													47.4775	3.97443	3.16417	2.55251	2.33885	2.1407	2.20968	2.01151	2.07376														47.4775	5.43936	4.93174	4.16194	3.83368	3.489	3.40928
	47.5676	2.98007	2.4371	2.27235	2.13098	1.97006	1.92314	2.07079													47.5676	3.97902	3.16834	2.55506	2.34059	2.14178	2.21077	2.01191	2.07376														47.5676	5.44218	4.93561	4.16581	3.83696	3.49189	3.41205
	47.6577	2.98348	2.43969	2.27439	2.13247	1.97071	1.92364	2.07079													47.6577	3.98358	3.17249	2.55762	2.34234	2.14286	2.21187	2.01232	2.07376														47.6577	5.44499	4.93946	4.16966	3.84024	3.49477	3.41481
	47.7477	2.98688	2.44227	2.27644	2.13396	1.97136	1.92413	2.07079													47.7477	3.98813	3.17664	2.56018	2.34408	2.14395	2.21296	2.01273	2.07376														47.7477	5.44778	4.94331	4.1735	3.84351	3.49765	3.41756
	47.8378	2.99028	2.44486	2.27849	2.13545	1.97202	1.92463	2.07079													47.8378	3.99266	3.18078	2.56275	2.34583	2.14503	2.21406	2.01314	2.07376														47.8378	5.45055	4.94713	4.17733	3.84678	3.50051	3.42031
	47.9279	2.99366	2.44745	2.28054	2.13695	1.97267	1.92514	2.07079													47.9279	3.99716	3.18492	2.56532	2.34757	2.14612	2.21515	2.01354	2.07376														47.9279	5.45331	4.95094	4.18115	3.85003	3.50337	3.42305
	48.018	2.99704	2.45005	2.28259	2.13845	1.97333	1.92564	2.07079													48.018	4.00165	3.18904	2.56789	2.34932	2.1472	2.21625	2.01395	2.07376														48.018	5.45605	4.95473	4.18496	3.85327	3.50622	3.42578
	48.1081	3.0004	2.45264	2.28465	2.13995	1.97399	1.92615	2.07079													48.1081	4.00612	3.19316	2.57047	2.35107	2.14829	2.21734	2.01437	2.07376														48.1081	5.45878	4.95851	4.18876	3.85651	3.50906	3.42851
	48.1982	3.00376	2.45524	2.28672	2.14146	1.97465	1.92666	2.07079													48.1982	4.01056	3.19727	2.57305	2.35282	2.14937	2.21844	2.01478	2.07376														48.1982	5.46149	4.96227	4.19255	3.85973	3.51189	3.43123
	48.2883	3.00711	2.45784	2.28878	2.14297	1.97531	1.92717	2.07079													48.2883	4.01499	3.20138	2.57563	2.35457	2.15046	2.21953	2.01519	2.07376														48.2883	5.46418	4.96602	4.19632	3.86295	3.51471	3.43394
	48.3784	3.01045	2.46044	2.29085	2.14448	1.97597	1.92768	2.07079													48.3784	4.01939	3.20547	2.57822	2.35633	2.15154	2.22062	2.0156	2.07376														48.3784	5.46686	4.96975	4.20009	3.86616	3.51753	3.43665
	48.4685	3.01378	2.46305	2.29293	2.146	1.97664	1.9282	2.07079													48.4685	4.02378	3.20956	2.58081	2.35808	2.15263	2.22172	2.01602	2.07376														48.4685	5.46953	4.97346	4.20384	3.86936	3.52034	3.43935
	48.5586	3.01711	2.46565	2.295	2.14752	1.97731	1.92871	2.07079													48.5586	4.02815	3.21364	2.5834	2.35984	2.15372	2.22281	2.01643	2.07376														48.5586	5.47218	4.97717	4.20759	3.87255	3.52314	3.44205
	48.6486	3.02042	2.46826	2.29708	2.14904	1.97798	1.92923	2.07079													48.6486	4.0325	3.21772	2.586	2.36159	2.1548	2.22391	2.01685	2.07376														48.6486	5.47481	4.98085	4.21132	3.87573	3.52593	3.44473
	48.7387	3.02373	2.47087	2.29916	2.15057	1.97865	1.92975	2.07079													48.7387	4.03682	3.22178	2.5886	2.36335	2.15589	2.225	2.01727	2.07376														48.7387	5.47743	4.98452	4.21505	3.8789	3.52871	3.44741
	48.8288	3.02703	2.47348	2.30125	2.1521	1.97932	1.93028	2.07079													48.8288	4.04113	3.22584	2.59121	2.36511	2.15698	2.2261	2.01768	2.07376														48.8288	5.48004	4.98817	4.21876	3.88206	3.53149	3.45009
	48.9189	3.03032	2.47609	2.30334	2.15363	1.98	1.9308	2.07079													48.9189	4.04542	3.22989	2.59381	2.36687	2.15807	2.22719	2.0181	2.07376														48.9189	5.48263	4.99181	4.22246	3.88522	3.53425	3.45275
	49.009	3.0336	2.47871	2.30543	2.15517	1.98067	1.93133	2.07079													49.009	4.04969	3.23393	2.59642	2.36863	2.15916	2.22828	2.01852	2.07376														49.009	5.4852	4.99544	4.22615	3.88837	3.53701	3.45541
	49.0991	3.03687	2.48132	2.30752	2.15671	1.98135	1.93186	2.07079													49.0991	4.05394	3.23796	2.59903	2.37039	2.16024	2.22938	2.01894	2.07376														49.0991	5.48777	4.99905	4.22983	3.8915	3.53976	3.45807
	49.1892	3.04013	2.48394	2.30961	2.15825	1.98203	1.93239	2.07079													49.1892	4.05817	3.24199	2.60165	2.37216	2.16133	2.23047	2.01936	2.07376														49.1892	5.49031	5.00264	4.2335	3.89463	3.5425	3.46072
	49.2793	3.04338	2.48656	2.31171	2.15979	1.98272	1.93292	2.07079													49.2793	4.06238	3.246	2.60427	2.37392	2.16242	2.23157	2.01979	2.07376														49.2793	5.49285	5.00622	4.23716	3.89775	3.54524	3.46336
	49.3694	3.04663	2.48918	2.31381	2.16134	1.9834	1.93346	2.07079													49.3694	4.06658	3.25001	2.60689	2.37569	2.16351	2.23266	2.02021	2.07376														49.3694	5.49536	5.00979	4.24081	3.90086	3.54796	3.46599
	49.4595	3.04986	2.4918	2.31592	2.16289	1.98409	1.934	2.07079													49.4595	4.07075	3.25401	2.60952	2.37745	2.1646	2.23375	2.02063	2.07376														49.4595	5.49787	5.01334	4.24445	3.90397	3.55068	3.46862
	49.5495	3.05309	2.49442	2.31803	2.16444	1.98477	1.93454	2.07079													49.5495	4.0749	3.258	2.61214	2.37922	2.16569	2.23485	2.02106	2.07376														49.5495	5.50036	5.01687	4.24808	3.90706	3.55339	3.47124
	49.6396	3.0563	2.49704	2.32013	2.166	1.98546	1.93508	2.07079													49.6396	4.07904	3.26199	2.61477	2.38099	2.16678	2.23594	2.02148	2.07376														49.6396	5.50283	5.02039	4.2517	3.91014	3.55609	3.47385
	49.7297	3.05951	2.49967	2.32225	2.16756	1.98616	1.93562	2.07079													49.7297	4.08315	3.26596	2.61741	2.38276	2.16787	2.23703	2.02191	2.07376														49.7297	5.5053	5.0239	4.25531	3.91322	3.55878	3.47646
	49.8198	3.06271	2.50229	2.32436	2.16912	1.98685	1.93616	2.07079													49.8198	4.08725	3.26993	2.62004	2.38453	2.16896	2.23813	2.02233	2.07376														49.8198	5.50775	5.02739	4.2589	3.91629	3.56147	3.47906
	49.9099	3.0659	2.50492	2.32648	2.17068	1.98754	1.93671	2.07079													49.9099	4.09133	3.27389	2.62268	2.3863	2.17005	2.23922	2.02276	2.07376														49.9099	5.51018	5.03087	4.26249	3.91935	3.56415	3.48166
	50	3.06908	2.50754	2.32859	2.17225	1.98824	1.93726	2.07079													50	4.09539	3.27784	2.62532	2.38807	2.17114	2.24031	2.02319	2.07376														50	5.5126	5.03433	4.26606	3.9224	3.56681	3.48424
	50.0901	3.07225	2.51017	2.33071	2.17382	1.98894	1.93781	2.07079													50.0901	4.09943	3.28178	2.62797	2.38985	2.17223	2.2414	2.02362	2.07376														50.0901	5.51501	5.03778	4.26963	3.92544	3.56947	3.48683
	50.1802	3.07541	2.5128	2.33284	2.17539	1.98964	1.93836	2.07079													50.1802	4.10345	3.28571	2.63062	2.39162	2.17332	2.24249	2.02405	2.07376														50.1802	5.5174	5.04121	4.27318	3.92848	3.57213	3.4894
	50.2703	3.07856	2.51543	2.33496	2.17697	1.99034	1.93892	2.07079													50.2703	4.10745	3.28964	2.63326	2.3934	2.17442	2.24359	2.02448	2.07376														50.2703	5.51978	5.04463	4.27673	3.9315	3.57477	3.49197
	50.3604	3.0817	2.51806	2.33709	2.17854	1.99105	1.93947	2.07079													50.3604	4.11144	3.29356	2.63592	2.39517	2.17551	2.24468	2.02491	2.07376														50.3604	5.52215	5.04804	4.28026	3.93452	3.57741	3.49453
	50.4505	3.08483	2.52069	2.33922	2.18012	1.99175	1.94003	2.07079													50.4505	4.1154	3.29746	2.63857	2.39695	2.1766	2.24577	2.02534	2.07376														50.4505	5.52451	5.05143	4.28379	3.93753	3.58004	3.49709
	50.5405	3.08796	2.52332	2.34135	2.1817	1.99246	1.94059	2.07079													50.5405	4.11935	3.30136	2.64123	2.39873	2.17769	2.24686	2.02578	2.07376														50.5405	5.52685	5.0548	4.2873	3.94053	3.58266	3.49963
	50.6306	3.09107	2.52595	2.34348	2.18329	1.99317	1.94115	2.07079													50.6306	4.12328	3.30525	2.64389	2.40051	2.17878	2.24795	2.02621	2.07376														50.6306	5.52918	5.05817	4.29081	3.94352	3.58527	3.50218
	50.7207	3.09418	2.52858	2.34562	2.18487	1.99388	1.94172	2.07079													50.7207	4.12719	3.30913	2.64655	2.40229	2.17988	2.24904	2.02664	2.07376														50.7207	5.53149	5.06152	4.2943	3.9465	3.58788	3.50471
	50.8108	3.09727	2.53122	2.34776	2.18646	1.99459	1.94228	2.07079													50.8108	4.13109	3.31301	2.64921	2.40407	2.18097	2.25013	2.02708	2.07376														50.8108	5.53379	5.06485	4.29778	3.94947	3.59047	3.50724
	50.9009	3.10036	2.53385	2.3499	2.18805	1.99531	1.94285	2.07079													50.9009	4.13496	3.31687	2.65188	2.40585	2.18206	2.25122	2.02751	2.07376														50.9009	5.53608	5.06817	4.30125	3.95244	3.59306	3.50976
	50.991	3.10343	2.53648	2.35204	2.18964	1.99602	1.94342	2.07079													50.991	4.13882	3.32072	2.65455	2.40763	2.18315	2.25231	2.02795	2.07376														50.991	5.53836	5.07148	4.30472	3.9554	3.59564	3.51228
	51.0811	3.1065	2.53911	2.35418	2.19123	1.99674	1.94399	2.07079													51.0811	4.14266	3.32457	2.65722	2.40941	2.18425	2.2534	2.02839	2.07376														51.0811	5.54062	5.07477	4.30817	3.95835	3.59821	3.51479
	51.1712	3.10956	2.54175	2.35632	2.19283	1.99746	1.94456	2.07079													51.1712	4.14648	3.32841	2.65989	2.41119	2.18534	2.25449	2.02882	2.07376														51.1712	5.54287	5.07805	4.31161	3.96129	3.60078	3.51729
	51.2613	3.1126	2.54438	2.35847	2.19443	1.99818	1.94514	2.07079													51.2613	4.15028	3.33223	2.66257	2.41298	2.18643	2.25558	2.02926	2.07376														51.2613	5.54511	5.08132	4.31504	3.96422	3.60333	3.51979
	51.3514	3.11564	2.54701	2.36062	2.19603	1.9989	1.94571	2.07079													51.3514	4.15407	3.33605	2.66525	2.41476	2.18752	2.25667	2.0297	2.07376														51.3514	5.54734	5.08457	4.31847	3.96714	3.60588	3.52228
	51.4414	3.11867	2.54965	2.36277	2.19763	1.99963	1.94629	2.07079													51.4414	4.15783	3.33986	2.66793	2.41655	2.18862	2.25776	2.03014	2.07376														51.4414	5.54955	5.08781	4.32188	3.97006	3.60842	3.52476
	51.5315	3.12169	2.55228	2.36492	2.19923	2.00035	1.94687	2.07079													51.5315	4.16158	3.34367	2.67061	2.41834	2.18971	2.25884	2.03058	2.07376														51.5315	5.55176	5.09104	4.32528	3.97297	3.61096	3.52724
	51.6216	3.1247	2.55491	2.36707	2.20084	2.00108	1.94745	2.07079													51.6216	4.16532	3.34746	2.67329	2.42012	2.1908	2.25993	2.03102	2.07376														51.6216	5.55394	5.09425	4.32867	3.97587	3.61348	3.52971
	51.7117	3.1277	2.55755	2.36923	2.20245	2.00181	1.94803	2.07079													51.7117	4.16903	3.35124	2.67598	2.42191	2.1919	2.26102	2.03146	2.07376														51.7117	5.55612	5.09745	4.33205	3.97876	3.616	3.53218
	51.8018	3.13069	2.56018	2.37138	2.20406	2.00254	1.94862	2.07079													51.8018	4.17273	3.35501	2.67867	2.4237	2.19299	2.26211	2.0319	2.07376														51.8018	5.55829	5.10063	4.33542	3.98164	3.61851	3.53464
	51.8919	3.13367	2.56281	2.37354	2.20567	2.00327	1.9492	2.07079													51.8919	4.17641	3.35878	2.68135	2.42549	2.19408	2.26319	2.03235	2.07376														51.8919	5.56044	5.10381	4.33879	3.98452	3.62101	3.53709
	51.982	3.13664	2.56544	2.3757	2.20728	2.00401	1.94979	2.07079													51.982	4.18007	3.36254	2.68405	2.42728	2.19518	2.26428	2.03279	2.07376														51.982	5.56258	5.10696	4.34214	3.98738	3.6235	3.53953
	52.0721	3.13961	2.56808	2.37786	2.20889	2.00474	1.95038	2.07079													52.0721	4.18371	3.36628	2.68674	2.42907	2.19627	2.26536	2.03323	2.07376														52.0721	5.56471	5.11011	4.34548	3.99024	3.62599	3.54197
	52.1622	3.14256	2.57071	2.38002	2.21051	2.00548	1.95097	2.07079													52.1622	4.18734	3.37002	2.68943	2.43086	2.19736	2.26645	2.03368	2.07376														52.1622	5.56683	5.11324	4.34881	3.99309	3.62847	3.5444
	52.2523	3.1455	2.57334	2.38218	2.21213	2.00622	1.95156	2.07079													52.2523	4.19095	3.37375	2.69213	2.43265	2.19846	2.26754	2.03412	2.07376														52.2523	5.56894	5.11636	4.35213	3.99594	3.63094	3.54683
	52.3423	3.14843	2.57597	2.38434	2.21375	2.00696	1.95216	2.07079													52.3423	4.19455	3.37747	2.69483	2.43444	2.19955	2.26862	2.03457	2.07376														52.3423	5.57103	5.11947	4.35545	3.99877	3.6334	3.54925
	52.4324	3.15136	2.5786	2.38651	2.21537	2.0077	1.95275	2.07079													52.4324	4.19812	3.38118	2.69753	2.43623	2.20064	2.2697	2.03501	2.07376														52.4324	5.57312	5.12256	4.35875	4.0016	3.63586	3.55166
	52.5225	3.15427	2.58123	2.38867	2.21699	2.00845	1.95335	2.07079													52.5225	4.20168	3.38488	2.70023	2.43802	2.20174	2.27079	2.03546	2.07376														52.5225	5.57519	5.12564	4.36204	4.00442	3.6383	3.55407
	52.6126	3.15718	2.58386	2.39084	2.21861	2.00919	1.95395	2.07079													52.6126	4.20523	3.38857	2.70293	2.43982	2.20283	2.27187	2.03591	2.07376														52.6126	5.57725	5.12871	4.36532	4.00723	3.64074	3.55647
	52.7027	3.16007	2.58649	2.39301	2.22024	2.00994	1.95455	2.07079													52.7027	4.20875	3.39225	2.70564	2.44161	2.20392	2.27296	2.03635	2.07376														52.7027	5.5793	5.13177	4.3686	4.01003	3.64317	3.55887
	52.7928	3.16296	2.58912	2.39517	2.22186	2.01069	1.95515	2.07079													52.7928	4.21226	3.39592	2.70834	2.44341	2.20502	2.27404	2.0368	2.07376														52.7928	5.58134	5.13481	4.37186	4.01282	3.6456	3.56125
	52.8829	3.16583	2.59174	2.39734	2.22349	2.01144	1.95575	2.07079													52.8829	4.21575	3.39959	2.71105	2.4452	2.20611	2.27512	2.03725	2.07376														52.8829	5.58336	5.13784	4.37511	4.01561	3.64801	3.56364
	52.973	3.1687	2.59437	2.39951	2.22512	2.01219	1.95636	2.07079													52.973	4.21923	3.40324	2.71376	2.447	2.2072	2.2762	2.0377	2.07376														52.973	5.58538	5.14086	4.37836	4.01839	3.65042	3.56601
	53.0631	3.17155	2.59699	2.40169	2.22675	2.01295	1.95696	2.07079													53.0631	4.22269	3.40689	2.71647	2.44879	2.2083	2.27728	2.03815	2.07376														53.0631	5.58738	5.14386	4.38159	4.02116	3.65282	3.56838
	53.1532	3.1744	2.59962	2.40386	2.22838	2.0137	1.95757	2.07079													53.1532	4.22613	3.41052	2.71918	2.45059	2.20939	2.27837	2.0386	2.07376														53.1532	5.58938	5.14685	4.38482	4.02392	3.65522	3.57074
	53.2432	3.17724	2.60224	2.40603	2.23001	2.01446	1.95818	2.07079													53.2432	4.22956	3.41415	2.72189	2.45239	2.21048	2.27945	2.03905	2.07376														53.2432	5.59136	5.14983	4.38803	4.02667	3.6576	3.5731
	53.3333	3.18007	2.60487	2.4082	2.23164	2.01522	1.95879	2.07079													53.3333	4.23297	3.41776	2.72461	2.45418	2.21158	2.28053	2.0395	2.07376														53.3333	5.59333	5.1528	4.39124	4.02942	3.65998	3.57545
	53.4234	3.18288	2.60749	2.41038	2.23328	2.01598	1.9594	2.07079													53.4234	4.23636	3.42137	2.72732	2.45598	2.21267	2.28161	2.03995	2.07376														53.4234	5.59529	5.15575	4.39443	4.03216	3.66235	3.57779
	53.5135	3.18569	2.61011	2.41255	2.23491	2.01674	1.96002	2.07079													53.5135	4.23974	3.42497	2.73004	2.45778	2.21376	2.28269	2.0404	2.07376														53.5135	5.59724	5.15869	4.39762	4.03489	3.66471	3.58013
	53.6036	3.18849	2.61273	2.41473	2.23655	2.0175	1.96063	2.07079													53.6036	4.2431	3.42856	2.73276	2.45958	2.21486	2.28377	2.04086	2.07376														53.6036	5.59918	5.16163	4.40079	4.03761	3.66707	3.58246
	53.6937	3.19128	2.61535	2.41691	2.23818	2.01827	1.96125	2.07079													53.6937	4.24645	3.43214	2.73548	2.46137	2.21595	2.28484	2.04131	2.07376														53.6937	5.60111	5.16454	4.40396	4.04033	3.66942	3.58479
	53.7838	3.19406	2.61796	2.41908	2.23982	2.01903	1.96187	2.07079													53.7838	4.24978	3.4357	2.7382	2.46317	2.21704	2.28592	2.04176	2.07376														53.7838	5.60303	5.16745	4.40712	4.04304	3.67176	3.58711
	53.8739	3.19683	2.62058	2.42126	2.24146	2.0198	1.96249	2.07079													53.8739	4.25309	3.43926	2.74092	2.46497	2.21813	2.287	2.04222	2.07376														53.8739	5.60494	5.17034	4.41027	4.04574	3.67409	3.58942
	53.964	3.19959	2.62319	2.42344	2.2431	2.02057	1.96311	2.07079													53.964	4.25639	3.44281	2.74364	2.46677	2.21923	2.28808	2.04267	2.07376														53.964	5.60684	5.17322	4.4134	4.04843	3.67641	3.59173
	54.0541	3.20234	2.62581	2.42562	2.24474	2.02134	1.96373	2.07079													54.0541	4.25967	3.44636	2.74636	2.46857	2.22032	2.28915	2.04312	2.07376														54.0541	5.60872	5.17609	4.41653	4.05111	3.67873	3.59403
	54.1441	3.20508	2.62842	2.4278	2.24638	2.02211	1.96435	2.07079													54.1441	4.26294	3.44989	2.74908	2.47037	2.22141	2.29023	2.04358	2.07376														54.1441	5.6106	5.17895	4.41965	4.05379	3.68104	3.59632
	54.2342	3.20781	2.63103	2.42998	2.24802	2.02288	1.96497	2.07079													54.2342	4.26619	3.45341	2.75181	2.47217	2.2225	2.2913	2.04403	2.07376														54.2342	5.61247	5.1818	4.42276	4.05646	3.68334	3.59861
	54.3243	3.21054	2.63364	2.43216	2.24967	2.02366	1.9656	2.07079													54.3243	4.26942	3.45692	2.75453	2.47397	2.2236	2.29238	2.04449	2.07376														54.3243	5.61433	5.18463	4.42586	4.05912	3.68564	3.60089
	54.4144	3.21325	2.63625	2.43434	2.25131	2.02444	1.96623	2.07079													54.4144	4.27264	3.46042	2.75726	2.47577	2.22469	2.29345	2.04495	2.07376														54.4144	5.61617	5.18745	4.42895	4.06177	3.68793	3.60317
	54.5045	3.21595	2.63885	2.43652	2.25295	2.02521	1.96686	2.07079													54.5045	4.27585	3.46392	2.75998	2.47758	2.22578	2.29453	2.0454	2.07376														54.5045	5.61801	5.19026	4.43204	4.06442	3.69021	3.60544
	54.5946	3.21865	2.64146	2.4387	2.2546	2.02599	1.96748	2.07079													54.5946	4.27904	3.4674	2.76271	2.47938	2.22687	2.2956	2.04586	2.07376														54.5946	5.61984	5.19306	4.43511	4.06706	3.69248	3.6077
	54.6847	3.22133	2.64406	2.44088	2.25624	2.02677	1.96812	2.07079													54.6847	4.28221	3.47088	2.76544	2.48118	2.22796	2.29667	2.04632	2.07376														54.6847	5.62166	5.19585	4.43817	4.06969	3.69475	3.60996
	54.7748	3.22401	2.64667	2.44306	2.25789	2.02756	1.96875	2.07079													54.7748	4.28537	3.47434	2.76816	2.48298	2.22906	2.29775	2.04678	2.07376														54.7748	5.62346	5.19862	4.44123	4.07231	3.697	3.61221
	54.8649	3.22667	2.64927	2.44524	2.25954	2.02834	1.96938	2.07079													54.8649	4.28851	3.4778	2.77089	2.48478	2.23015	2.29882	2.04723	2.07376														54.8649	5.62526	5.20139	4.44427	4.07493	3.69925	3.61446
	54.955	3.22933	2.65186	2.44742	2.26118	2.02913	1.97001	2.07079													54.955	4.29164	3.48124	2.77362	2.48658	2.23124	2.29989	2.04769	2.07376														54.955	5.62705	5.20414	4.44731	4.07754	3.7015	3.6167
	55.045	3.23197	2.65446	2.4496	2.26283	2.02991	1.97065	2.07079													55.045	4.29475	3.48468	2.77635	2.48839	2.23233	2.30096	2.04815	2.07376														55.045	5.62883	5.20688	4.45033	4.08014	3.70373	3.61893
	55.1351	3.23461	2.65706	2.45178	2.26448	2.0307	1.97129	2.07079													55.1351	4.29785	3.4881	2.77908	2.49019	2.23342	2.30203	2.04861	2.07376														55.1351	5.6306	5.20961	4.45335	4.08273	3.70596	3.62116
	55.2252	3.23724	2.65965	2.45396	2.26613	2.03149	1.97193	2.07079													55.2252	4.30094	3.49152	2.78181	2.49199	2.23451	2.3031	2.04907	2.07376														55.2252	5.63236	5.21233	4.45636	4.08532	3.70818	3.62338
	55.3153	3.23986	2.66224	2.45615	2.26777	2.03228	1.97256	2.07079													55.3153	4.30401	3.49493	2.78454	2.4938	2.2356	2.30417	2.04953	2.07376														55.3153	5.63411	5.21503	4.45936	4.0879	3.7104	3.62559
	55.4054	3.24247	2.66483	2.45833	2.26942	2.03307	1.9732	2.07079													55.4054	4.30706	3.49833	2.78727	2.4956	2.23669	2.30524	2.04999	2.07376														55.4054	5.63585	5.21773	4.46235	4.09047	3.71261	3.6278
	55.4955	3.24507	2.66742	2.46051	2.27107	2.03387	1.97385	2.07079													55.4955	4.3101	3.50171	2.79	2.4974	2.23778	2.30631	2.05045	2.07376														55.4955	5.63758	5.22041	4.46533	4.09303	3.7148	3.63
	55.5856	3.24766	2.67001	2.46269	2.27272	2.03466	1.97449	2.07079													55.5856	4.31312	3.50509	2.79273	2.4992	2.23887	2.30737	2.05091	2.07376														55.5856	5.6393	5.22309	4.4683	4.09559	3.717	3.6322
	55.6757	3.25024	2.67259	2.46487	2.27437	2.03546	1.97513	2.07079													55.6757	4.31613	3.50846	2.79546	2.50101	2.23996	2.30844	2.05137	2.07376														55.6757	5.64101	5.22575	4.47126	4.09814	3.71918	3.63439
	55.7658	3.25281	2.67517	2.46705	2.27602	2.03626	1.97578	2.07079													55.7658	4.31913	3.51182	2.79819	2.50281	2.24105	2.30951	2.05183	2.07376														55.7658	5.64272	5.2284	4.47422	4.10068	3.72136	3.63658
	55.8559	3.25537	2.67775	2.46923	2.27767	2.03706	1.97642	2.07079													55.8559	4.32211	3.51517	2.80092	2.50461	2.24214	2.31057	2.0523	2.07376														55.8559	5.64441	5.23104	4.47716	4.10321	3.72353	3.63876
	55.9459	3.25792	2.68033	2.47141	2.27932	2.03786	1.97707	2.07079													55.9459	4.32508	3.51851	2.80365	2.50642	2.24323	2.31164	2.05276	2.07376														55.9459	5.6461	5.23367	4.4801	4.10574	3.72569	3.64093
	56.036	3.26047	2.68291	2.47359	2.28097	2.03866	1.97772	2.07079													56.036	4.32803	3.52184	2.80639	2.50822	2.24432	2.3127	2.05322	2.07376														56.036	5.64777	5.23628	4.48302	4.10826	3.72785	3.6431
	56.1261	3.263	2.68548	2.47577	2.28262	2.03946	1.97837	2.07079													56.1261	4.33097	3.52516	2.80912	2.51002	2.24541	2.31377	2.05368	2.07376														56.1261	5.64944	5.23889	4.48594	4.11077	3.73	3.64526
	56.2162	3.26553	2.68805	2.47795	2.28427	2.04027	1.97902	2.07079													56.2162	4.33389	3.52848	2.81185	2.51183	2.2465	2.31483	2.05415	2.07376														56.2162	5.6511	5.24149	4.48885	4.11328	3.73214	3.64741
	56.3063	3.26804	2.69062	2.48013	2.28592	2.04108	1.97967	2.07079													56.3063	4.3368	3.53178	2.81458	2.51363	2.24758	2.31589	2.05461	2.07376														56.3063	5.65275	5.24407	4.49175	4.11578	3.73428	3.64956
	56.3964	3.27055	2.69319	2.48231	2.28757	2.04188	1.98032	2.07079													56.3964	4.3397	3.53507	2.81731	2.51543	2.24867	2.31695	2.05507	2.07376														56.3964	5.65439	5.24665	4.49464	4.11827	3.73641	3.6517
	56.4865	3.27305	2.69576	2.48449	2.28922	2.04269	1.98098	2.07079													56.4865	4.34258	3.53835	2.82004	2.51724	2.24976	2.31802	2.05554	2.07376														56.4865	5.65602	5.24921	4.49752	4.12075	3.73853	3.65384
	56.5766	3.27554	2.69832	2.48667	2.29087	2.0435	1.98163	2.07079													56.5766	4.34545	3.54163	2.82277	2.51904	2.25085	2.31908	2.056	2.07376														56.5766	5.65765	5.25176	4.5004	4.12323	3.74064	3.65597
	56.6667	3.27802	2.70088	2.48884	2.29252	2.04432	1.98228	2.07079													56.6667	4.3483	3.54489	2.8255	2.52085	2.25193	2.32014	2.05646	2.07376														56.6667	5.65926	5.25431	4.50326	4.1257	3.74275	3.6581
	56.7568	3.28049	2.70344	2.49102	2.29417	2.04513	1.98294	2.07079													56.7568	4.35114	3.54815	2.82823	2.52265	2.25302	2.3212	2.05693	2.07376														56.7568	5.66087	5.25684	4.50612	4.12816	3.74485	3.66022
	56.8468	3.28295	2.706	2.4932	2.29582	2.04594	1.9836	2.07079													56.8468	4.35397	3.55139	2.83095	2.52445	2.25411	2.32226	2.05739	2.07376														56.8468	5.66247	5.25936	4.50897	4.13061	3.74694	3.66233
	56.9369	3.2854	2.70855	2.49537	2.29747	2.04676	1.98426	2.07079													56.9369	4.35678	3.55463	2.83368	2.52625	2.25519	2.32331	2.05786	2.07376														56.9369	5.66406	5.26187	4.51181	4.13306	3.74903	3.66444
	57.027	3.28784	2.7111	2.49755	2.29912	2.04758	1.98492	2.07079													57.027	4.35958	3.55785	2.83641	2.52806	2.25628	2.32437	2.05832	2.07376														57.027	5.66564	5.26437	4.51464	4.1355	3.75111	3.66654
	57.1171	3.29028	2.71365	2.49972	2.30077	2.0484	1.98558	2.07079													57.1171	4.36237	3.56107	2.83914	2.52986	2.25737	2.32543	2.05879	2.07376														57.1171	5.66721	5.26686	4.51746	4.13794	3.75318	3.66864
	57.2072	3.2927	2.7162	2.5019	2.30242	2.04922	1.98624	2.07079													57.2072	4.36514	3.56427	2.84186	2.53166	2.25845	2.32649	2.05925	2.07376														57.2072	5.66877	5.26934	4.52027	4.14036	3.75524	3.67073
	57.2973	3.29512	2.71875	2.50407	2.30407	2.05004	1.9869	2.07079													57.2973	4.3679	3.56747	2.84459	2.53347	2.25954	2.32754	2.05972	2.07376														57.2973	5.67033	5.27181	4.52307	4.14278	3.7573	3.67282
	57.3874	3.29752	2.72129	2.50624	2.30571	2.05086	1.98756	2.07079													57.3874	4.37065	3.57066	2.84731	2.53527	2.26062	2.3286	2.06019	2.07376														57.3874	5.67188	5.27427	4.52587	4.1452	3.75935	3.6749
	57.4775	3.29992	2.72383	2.50842	2.30736	2.05168	1.98823	2.07079													57.4775	4.37338	3.57384	2.85004	2.53707	2.26171	2.32965	2.06065	2.07376														57.4775	5.67342	5.27672	4.52866	4.1476	3.7614	3.67697
	57.5676	3.30231	2.72636	2.51059	2.30901	2.05251	1.98889	2.07079													57.5676	4.3761	3.577	2.85276	2.53887	2.26279	2.3307	2.06112	2.07376														57.5676	5.67495	5.27916	4.53144	4.15	3.76344	3.67904
	57.6577	3.30469	2.7289	2.51276	2.31066	2.05333	1.98956	2.07079													57.6577	4.37881	3.58016	2.85548	2.54068	2.26387	2.33176	2.06158	2.07376														57.6577	5.67648	5.28159	4.53421	4.15239	3.76547	3.6811
	57.7477	3.30706	2.73143	2.51493	2.3123	2.05416	1.99022	2.07079													57.7477	4.3815	3.58331	2.85821	2.54248	2.26496	2.33281	2.06205	2.07376														57.7477	5.67799	5.28401	4.53697	4.15478	3.76749	3.68315
	57.8378	3.30943	2.73396	2.51709	2.31395	2.05499	1.99089	2.07079													57.8378	4.38419	3.58645	2.86093	2.54428	2.26604	2.33386	2.06252	2.07376														57.8378	5.6795	5.28642	4.53972	4.15716	3.76951	3.68521
	57.9279	3.31178	2.73649	2.51926	2.31559	2.05582	1.99156	2.07079													57.9279	4.38685	3.58958	2.86365	2.54608	2.26712	2.33491	2.06299	2.07376														57.9279	5.681	5.28882	4.54247	4.15953	3.77152	3.68725
	58.018	3.31412	2.73901	2.52143	2.31724	2.05665	1.99223	2.07079													58.018	4.38951	3.5927	2.86637	2.54788	2.26821	2.33596	2.06345	2.07376														58.018	5.68249	5.29121	4.5452	4.16189	3.77352	3.68929
	58.1081	3.31646	2.74153	2.5236	2.31888	2.05748	1.99289	2.07079													58.1081	4.39215	3.59582	2.86908	2.54968	2.26929	2.33701	2.06392	2.07376														58.1081	5.68398	5.29359	4.54793	4.16425	3.77552	3.69132
	58.1982	3.31879	2.74405	2.52576	2.32053	2.05832	1.99357	2.07079													58.1982	4.39478	3.59892	2.8718	2.55148	2.27037	2.33806	2.06439	2.07376														58.1982	5.68545	5.29596	4.55065	4.1666	3.77751	3.69335
	58.2883	3.3211	2.74657	2.52792	2.32217	2.05915	1.99424	2.07079													58.2883	4.3974	3.60201	2.87452	2.55328	2.27145	2.33911	2.06485	2.07376														58.2883	5.68692	5.29832	4.55336	4.16895	3.77949	3.69537
	58.3784	3.32341	2.74908	2.53009	2.32382	2.05999	1.99491	2.07079													58.3784	4.4	3.60509	2.87723	2.55508	2.27253	2.34016	2.06532	2.07376														58.3784	5.68838	5.30067	4.55606	4.17128	3.78147	3.69739
	58.4685	3.32571	2.75159	2.53225	2.32546	2.06083	1.99558	2.07079													58.4685	4.40259	3.60817	2.87994	2.55688	2.27361	2.3412	2.06579	2.07376														58.4685	5.68984	5.30301	4.55876	4.17362	3.78344	3.6994
	58.5586	3.32801	2.7541	2.53441	2.3271	2.06167	1.99625	2.07079													58.5586	4.40517	3.61123	2.88266	2.55868	2.2747	2.34225	2.06626	2.07376														58.5586	5.69128	5.30534	4.56145	4.17594	3.7854	3.70141
	58.6486	3.33029	2.7566	2.53657	2.32874	2.06251	1.99693	2.07079													58.6486	4.40774	3.61429	2.88537	2.56048	2.27578	2.3433	2.06673	2.07376														58.6486	5.69272	5.30766	4.56412	4.17826	3.78736	3.7034
	58.7387	3.33256	2.75911	2.53873	2.33038	2.06335	1.9976	2.07079													58.7387	4.41029	3.61733	2.88808	2.56228	2.27686	2.34434	2.06719	2.07376														58.7387	5.69415	5.30997	4.56679	4.18057	3.78931	3.7054
	58.8288	3.33483	2.76161	2.54089	2.33202	2.06419	1.99828	2.07079													58.8288	4.41284	3.62037	2.89079	2.56408	2.27794	2.34538	2.06766	2.07376														58.8288	5.69558	5.31227	4.56945	4.18287	3.79125	3.70739
	58.9189	3.33709	2.7641	2.54304	2.33366	2.06503	1.99896	2.07079													58.9189	4.41537	3.6234	2.89349	2.56588	2.27901	2.34643	2.06813	2.07376														58.9189	5.69699	5.31456	4.57211	4.18517	3.79319	3.70937
	59.009	3.33933	2.7666	2.5452	2.3353	2.06588	1.99963	2.07079													59.009	4.41788	3.62641	2.8962	2.56768	2.28009	2.34747	2.0686	2.07376														59.009	5.6984	5.31685	4.57475	4.18746	3.79512	3.71135
	59.0991	3.34157	2.76909	2.54735	2.33693	2.06673	2.00031	2.07079													59.0991	4.42039	3.62942	2.8989	2.56948	2.28117	2.34851	2.06907	2.07376														59.0991	5.6998	5.31912	4.57739	4.18974	3.79705	3.71332
	59.1892	3.34381	2.77157	2.54951	2.33857	2.06757	2.00099	2.07079													59.1892	4.42288	3.63242	2.90161	2.57127	2.28225	2.34955	2.06954	2.07376														59.1892	5.7012	5.32138	4.58002	4.19202	3.79896	3.71529
	59.2793	3.34603	2.77406	2.55166	2.34021	2.06842	2.00167	2.07079													59.2793	4.42537	3.63541	2.90431	2.57307	2.28333	2.35059	2.07001	2.07376														59.2793	5.70258	5.32364	4.58264	4.19429	3.80087	3.71725
	59.3694	3.34824	2.77654	2.55381	2.34184	2.06927	2.00235	2.07079													59.3694	4.42783	3.63839	2.90701	2.57487	2.2844	2.35163	2.07047	2.07376														59.3694	5.70396	5.32588	4.58525	4.19656	3.80278	3.7192
	59.4595	3.35045	2.77902	2.55596	2.34347	2.07012	2.00303	2.07079													59.4595	4.43029	3.64136	2.9097	2.57666	2.28548	2.35267	2.07094	2.07376														59.4595	5.70534	5.32812	4.58786	4.19881	3.80468	3.72115
	59.5495	3.35265	2.7815	2.55811	2.34511	2.07097	2.00371	2.07079													59.5495	4.43274	3.64432	2.9124	2.57846	2.28656	2.35371	2.07141	2.07376														59.5495	5.7067	5.33035	4.59046	4.20106	3.80657	3.72309
	59.6396	3.35484	2.78397	2.56025	2.34674	2.07183	2.00439	2.07079													59.6396	4.43517	3.64728	2.91509	2.58025	2.28763	2.35475	2.07188	2.07376														59.6396	5.70806	5.33257	4.59304	4.20331	3.80845	3.72503
	59.7297	3.35702	2.78644	2.5624	2.34837	2.07268	2.00507	2.07079													59.7297	4.4376	3.65022	2.91779	2.58205	2.28871	2.35579	2.07235	2.07376														59.7297	5.70941	5.33477	4.59563	4.20555	3.81033	3.72697
	59.8198	3.35919	2.7889	2.56454	2.35	2.07354	2.00576	2.07079													59.8198	4.44001	3.65315	2.92048	2.58384	2.28978	2.35682	2.07282	2.07376														59.8198	5.71076	5.33697	4.5982	4.20778	3.8122	3.72889
	59.9099	3.36135	2.79137	2.56668	2.35163	2.07439	2.00644	2.07079													59.9099	4.44241	3.65608	2.92317	2.58564	2.29086	2.35786	2.07329	2.07376														59.9099	5.7121	5.33917	4.60076	4.21	3.81407	3.73082
	60	3.36351	2.79383	2.56883	2.35326	2.07525	2.00712	2.07079													60	4.44479	3.65899	2.92585	2.58743	2.29193	2.35889	2.07376	2.07376														60	5.71343	5.34135	4.60332	4.21222	3.81593	3.73273
	60.0901	3.36566	2.79629	2.57097	2.35488	2.07611	2.00781	2.07079													60.0901	4.44717	3.6619	2.92854	2.58923	2.29301	2.35992	2.07423	2.07376														60.0901	5.71475	5.34352	4.60587	4.21444	3.81778	3.73465
	60.1802	3.3678	2.79874	2.5731	2.35651	2.07697	2.00849	2.07079													60.1802	4.44954	3.6648	2.93122	2.59102	2.29408	2.36096	2.0747	2.07376														60.1802	5.71607	5.34568	4.60841	4.21664	3.81963	3.73655
	60.2703	3.36993	2.80119	2.57524	2.35814	2.07783	2.00918	2.07079													60.2703	4.45189	3.66768	2.9339	2.59281	2.29515	2.36199	2.07517	2.07376														60.2703	5.71738	5.34784	4.61095	4.21884	3.82147	3.73845
	60.3604	3.37205	2.80364	2.57738	2.35976	2.07869	2.00986	2.07079													60.3604	4.45423	3.67056	2.93658	2.5946	2.29623	2.36302	2.07564	2.07376														60.3604	5.71868	5.34999	4.61347	4.22103	3.8233	3.74035
	60.4505	3.37416	2.80608	2.57951	2.36138	2.07956	2.01055	2.07079													60.4505	4.45656	3.67343	2.93926	2.5964	2.2973	2.36405	2.07611	2.07376														60.4505	5.71998	5.35212	4.61599	4.22322	3.82513	3.74224
	60.5405	3.37627	2.80852	2.58164	2.363	2.08042	2.01124	2.07079													60.5405	4.45888	3.67629	2.94194	2.59819	2.29837	2.36508	2.07658	2.07376														60.5405	5.72127	5.35425	4.6185	4.2254	3.82695	3.74412
	60.6306	3.37837	2.81096	2.58377	2.36462	2.08129	2.01193	2.07079													60.6306	4.46119	3.67914	2.94461	2.59998	2.29944	2.36611	2.07705	2.07376														60.6306	5.72256	5.35637	4.621	4.22758	3.82877	3.746
	60.7207	3.38046	2.8134	2.5859	2.36624	2.08215	2.01261	2.07079													60.7207	4.46349	3.68198	2.94728	2.60177	2.30051	2.36714	2.07751	2.07376														60.7207	5.72383	5.35848	4.6235	4.22975	3.83058	3.74788
	60.8108	3.38254	2.81583	2.58803	2.36786	2.08302	2.0133	2.07079													60.8108	4.46578	3.68482	2.94995	2.60356	2.30158	2.36817	2.07798	2.07376														60.8108	5.7251	5.36059	4.62598	4.23191	3.83238	3.74974
	60.9009	3.38461	2.81826	2.59016	2.36948	2.08389	2.01399	2.07079													60.9009	4.46805	3.68764	2.95262	2.60535	2.30265	2.36919	2.07845	2.07376														60.9009	5.72637	5.36268	4.62846	4.23406	3.83418	3.75161
	60.991	3.38668	2.82068	2.59228	2.37109	2.08476	2.01468	2.07079													60.991	4.47032	3.69046	2.95528	2.60713	2.30372	2.37022	2.07892	2.07376														60.991	5.72763	5.36477	4.63094	4.23621	3.83597	3.75347
	61.0811	3.38874	2.8231	2.5944	2.37271	2.08563	2.01537	2.07079													61.0811	4.47257	3.69326	2.95794	2.60892	2.30479	2.37125	2.07939	2.07376														61.0811	5.72888	5.36684	4.6334	4.23836	3.83775	3.75532
	61.1712	3.39079	2.82552	2.59652	2.37432	2.0865	2.01606	2.07079													61.1712	4.47481	3.69606	2.9606	2.61071	2.30586	2.37227	2.07986	2.07376														61.1712	5.73012	5.36891	4.63586	4.24049	3.83953	3.75717
	61.2613	3.39283	2.82794	2.59864	2.37593	2.08738	2.01675	2.07079													61.2613	4.47705	3.69885	2.96326	2.6125	2.30693	2.37329	2.08033	2.07376														61.2613	5.73136	5.37097	4.63831	4.24262	3.8413	3.75901
	61.3514	3.39486	2.83035	2.60076	2.37754	2.08825	2.01744	2.07079													61.3514	4.47927	3.70163	2.96591	2.61428	2.308	2.37432	2.0808	2.07376														61.3514	5.7326	5.37302	4.64075	4.24475	3.84307	3.76085
	61.4414	3.39689	2.83276	2.60288	2.37915	2.08913	2.01814	2.07079													61.4414	4.48148	3.7044	2.96856	2.61607	2.30906	2.37534	2.08127	2.07376														61.4414	5.73382	5.37507	4.64318	4.24687	3.84483	3.76268
	61.5315	3.39891	2.83516	2.60499	2.38076	2.09	2.01883	2.07079													61.5315	4.48368	3.70716	2.97121	2.61785	2.31013	2.37636	2.08174	2.07376														61.5315	5.73504	5.3771	4.64561	4.24898	3.84658	3.7645
	61.6216	3.40092	2.83756	2.6071	2.38237	2.09088	2.01952	2.07079													61.6216	4.48587	3.70991	2.97386	2.61964	2.3112	2.37738	2.08221	2.07376														61.6216	5.73626	5.37913	4.64803	4.25109	3.84833	3.76633
	61.7117	3.40292	2.83996	2.60921	2.38397	2.09176	2.02021	2.07079													61.7117	4.48805	3.71265	2.97651	2.62142	2.31226	2.3784	2.08268	2.07376														61.7117	5.73747	5.38115	4.65044	4.25319	3.85007	3.76814
	61.8018	3.40491	2.84236	2.61132	2.38558	2.09264	2.02091	2.07079													61.8018	4.49022	3.71538	2.97915	2.6232	2.31333	2.37942	2.08315	2.07376														61.8018	5.73867	5.38316	4.65284	4.25528	3.85181	3.76995
	61.8919	3.4069	2.84475	2.61343	2.38718	2.09352	2.0216	2.07079													61.8919	4.49238	3.71811	2.98179	2.62499	2.31439	2.38044	2.08362	2.07376														61.8919	5.73986	5.38516	4.65524	4.25737	3.85354	3.77176
	61.982	3.40888	2.84714	2.61553	2.38878	2.0944	2.02229	2.07079													61.982	4.49453	3.72083	2.98442	2.62677	2.31546	2.38145	2.08409	2.07376														61.982	5.74105	5.38715	4.65763	4.25945	3.85526	3.77356
	62.0721	3.41085	2.84952	2.61764	2.39038	2.09528	2.02299	2.07079													62.0721	4.49667	3.72353	2.98706	2.62855	2.31652	2.38247	2.08456	2.07376														62.0721	5.74224	5.38914	4.66001	4.26153	3.85698	3.77536
	62.1622	3.41281	2.8519	2.61974	2.39198	2.09616	2.02368	2.07079													62.1622	4.4988	3.72623	2.98969	2.63033	2.31758	2.38349	2.08502	2.07376														62.1622	5.74342	5.39112	4.66238	4.2636	3.85869	3.77715
	62.2523	3.41477	2.85428	2.62184	2.39358	2.09705	2.02438	2.07079													62.2523	4.50091	3.72892	2.99232	2.63211	2.31865	2.3845	2.08549	2.07376														62.2523	5.74459	5.39309	4.66475	4.26566	3.8604	3.77893
	62.3423	3.41672	2.85665	2.62393	2.39517	2.09793	2.02507	2.07079													62.3423	4.50302	3.7316	2.99494	2.63389	2.31971	2.38551	2.08596	2.07376														62.3423	5.74576	5.39505	4.66711	4.26772	3.8621	3.78071
	62.4324	3.41866	2.85902	2.62603	2.39676	2.09882	2.02577	2.07079													62.4324	4.50512	3.73428	2.99756	2.63567	2.32077	2.38653	2.08643	2.07376														62.4324	5.74692	5.397	4.66946	4.26977	3.86379	3.78249
	62.5225	3.42059	2.86139	2.62812	2.39836	2.09971	2.02647	2.07079													62.5225	4.50721	3.73694	3.00018	2.63745	2.32183	2.38754	2.0869	2.07376														62.5225	5.74807	5.39895	4.67181	4.27182	3.86548	3.78426
	62.6126	3.42252	2.86376	2.63022	2.39995	2.1006	2.02716	2.07079													62.6126	4.50929	3.73959	3.0028	2.63922	2.32289	2.38855	2.08737	2.07376														62.6126	5.74922	5.40089	4.67415	4.27386	3.86717	3.78602
	62.7027	3.42443	2.86612	2.63231	2.40154	2.10149	2.02786	2.07079													62.7027	4.51135	3.74224	3.00541	2.641	2.32395	2.38956	2.08784	2.07376														62.7027	5.75036	5.40282	4.67648	4.27589	3.86884	3.78778
	62.7928	3.42634	2.86847	2.63439	2.40312	2.10238	2.02855	2.07079													62.7928	4.51341	3.74488	3.00802	2.64278	2.32501	2.39057	2.08831	2.07376														62.7928	5.7515	5.40474	4.6788	4.27792	3.87051	3.78954
	62.8829	3.42825	2.87082	2.63648	2.40471	2.10327	2.02925	2.07079													62.8829	4.51546	3.74751	3.01063	2.64455	2.32607	2.39158	2.08877	2.07376														62.8829	5.75263	5.40665	4.68112	4.27995	3.87218	3.79129
	62.973	3.43014	2.87317	2.63856	2.40629	2.10416	2.02995	2.07079													62.973	4.5175	3.75013	3.01324	2.64633	2.32713	2.39259	2.08924	2.07376														62.973	5.75376	5.40856	4.68343	4.28196	3.87384	3.79303
	63.0631	3.43203	2.87552	2.64065	2.40788	2.10505	2.03065	2.07079													63.0631	4.51953	3.75274	3.01584	2.6481	2.32819	2.3936	2.08971	2.07376														63.0631	5.75488	5.41046	4.68573	4.28398	3.87549	3.79477
	63.1532	3.43391	2.87786	2.64273	2.40946	2.10595	2.03134	2.07079													63.1532	4.52155	3.75534	3.01844	2.64987	2.32925	2.3946	2.09018	2.07376														63.1532	5.75599	5.41235	4.68803	4.28598	3.87714	3.79651
	63.2432	3.43578	2.8802	2.6448	2.41104	2.10684	2.03204	2.07079													63.2432	4.52356	3.75793	3.02103	2.65164	2.3303	2.39561	2.09065	2.07376														63.2432	5.7571	5.41423	4.69032	4.28798	3.87878	3.79824
	63.3333	3.43765	2.88253	2.64688	2.41262	2.10774	2.03274	2.07079													63.3333	4.52556	3.76052	3.02362	2.65342	2.33136	2.39661	2.09111	2.07376														63.3333	5.75821	5.41611	4.6926	4.28998	3.88042	3.79996
	63.4234	3.43951	2.88487	2.64895	2.41419	2.10864	2.03344	2.07079													63.4234	4.52755	3.7631	3.02621	2.65519	2.33241	2.39762	2.09158	2.07376														63.4234	5.75931	5.41798	4.69487	4.29196	3.88205	3.80168
	63.5135	3.44136	2.88719	2.65102	2.41577	2.10953	2.03414	2.07079													63.5135	4.52953	3.76566	3.0288	2.65696	2.33347	2.39862	2.09205	2.07376														63.5135	5.7604	5.41984	4.69714	4.29395	3.88368	3.8034
	63.6036	3.4432	2.88952	2.65309	2.41734	2.11043	2.03484	2.07079													63.6036	4.5315	3.76822	3.03138	2.65873	2.33452	2.39962	2.09252	2.07376														63.6036	5.76149	5.42169	4.6994	4.29592	3.8853	3.80511
	63.6937	3.44504	2.89184	2.65516	2.41891	2.11133	2.03554	2.07079													63.6937	4.53347	3.77078	3.03396	2.66049	2.33558	2.40062	2.09298	2.07376														63.6937	5.76257	5.42354	4.70165	4.29789	3.88691	3.80682
	63.7838	3.44687	2.89415	2.65723	2.42048	2.11223	2.03624	2.07079													63.7838	4.53542	3.77332	3.03653	2.66226	2.33663	2.40162	2.09345	2.07376														63.7838	5.76365	5.42538	4.7039	4.29986	3.88852	3.80852
	63.8739	3.44869	2.89647	2.65929	2.42205	2.11314	2.03693	2.07079													63.8739	4.53736	3.77585	3.03911	2.66403	2.33769	2.40262	2.09392	2.07376														63.8739	5.76472	5.42721	4.70614	4.30182	3.89012	3.81021
	63.964	3.4505	2.89878	2.66135	2.42361	2.11404	2.03763	2.07079													63.964	4.5393	3.77838	3.04167	2.66579	2.33874	2.40362	2.09439	2.07376														63.964	5.76578	5.42903	4.70837	4.30377	3.89172	3.8119
	64.0541	3.45231	2.90108	2.66341	2.42518	2.11494	2.03833	2.07079													64.0541	4.54122	3.7809	3.04424	2.66756	2.33979	2.40462	2.09485	2.07376														64.0541	5.76684	5.43085	4.71059	4.30572	3.89331	3.81359
	64.1441	3.45411	2.90338	2.66546	2.42674	2.11585	2.03903	2.07079													64.1441	4.54314	3.78341	3.0468	2.66932	2.34084	2.40562	2.09532	2.07376														64.1441	5.7679	5.43266	4.71281	4.30767	3.8949	3.81527
	64.2342	3.4559	2.90568	2.66752	2.4283	2.11675	2.03973	2.07079													64.2342	4.54505	3.78591	3.04936	2.67109	2.34189	2.40661	2.09579	2.07376														64.2342	5.76895	5.43446	4.71502	4.3096	3.89648	3.81695
	64.3243	3.45769	2.90798	2.66957	2.42986	2.11766	2.04043	2.07079													64.3243	4.54695	3.7884	3.05191	2.67285	2.34294	2.40761	2.09625	2.07376														64.3243	5.77	5.43626	4.71723	4.31154	3.89805	3.81862
	64.4144	3.45947	2.91027	2.67162	2.43142	2.11856	2.04113	2.07079													64.4144	4.54884	3.79088	3.05446	2.67461	2.34399	2.4086	2.09672	2.07376														64.4144	5.77104	5.43804	4.71943	4.31346	3.89962	3.82029
	64.5045	3.46124	2.91256	2.67367	2.43297	2.11947	2.04183	2.07079													64.5045	4.55072	3.79336	3.05701	2.67637	2.34504	2.4096	2.09719	2.07376														64.5045	5.77207	5.43982	4.72162	4.31538	3.90119	3.82195
	64.5946	3.46301	2.91484	2.67571	2.43453	2.12038	2.04253	2.07079													64.5946	4.55259	3.79582	3.05955	2.67813	2.34609	2.41059	2.09765	2.07376														64.5946	5.7731	5.4416	4.7238	4.3173	3.90275	3.8236
	64.6847	3.46477	2.91712	2.67776	2.43608	2.12129	2.04324	2.07079													64.6847	4.55445	3.79828	3.06209	2.67989	2.34714	2.41158	2.09812	2.07376														64.6847	5.77413	5.44336	4.72598	4.31921	3.9043	3.82526
	64.7748	3.46652	2.91939	2.6798	2.43763	2.1222	2.04394	2.07079													64.7748	4.55631	3.80073	3.06463	2.68165	2.34818	2.41257	2.09858	2.07376														64.7748	5.77515	5.44512	4.72815	4.32111	3.90585	3.8269
	64.8649	3.46826	2.92167	2.68184	2.43917	2.12311	2.04464	2.07079													64.8649	4.55815	3.80318	3.06716	2.68341	2.34923	2.41356	2.09905	2.07376														64.8649	5.77616	5.44687	4.73032	4.32301	3.90739	3.82855
	64.955	3.47	2.92394	2.68387	2.44072	2.12402	2.04534	2.07079													64.955	4.55999	3.80561	3.06969	2.68516	2.35028	2.41455	2.09951	2.07376														64.955	5.77717	5.44862	4.73247	4.32491	3.90893	3.83019
	65.045	3.47173	2.9262	2.68591	2.44226	2.12494	2.04604	2.07079													65.045	4.56182	3.80804	3.07222	2.68692	2.35132	2.41554	2.09998	2.07376														65.045	5.77818	5.45036	4.73463	4.32679	3.91046	3.83182
	65.1351	3.47345	2.92846	2.68794	2.44381	2.12585	2.04674	2.07079													65.1351	4.56364	3.81046	3.07474	2.68867	2.35237	2.41653	2.10044	2.07376														65.1351	5.77918	5.45209	4.73677	4.32868	3.91198	3.83345
	65.2252	3.47517	2.93072	2.68997	2.44535	2.12677	2.04744	2.07079													65.2252	4.56545	3.81287	3.07726	2.69043	2.35341	2.41752	2.10091	2.07376														65.2252	5.78017	5.45381	4.73891	4.33055	3.91351	3.83507
	65.3153	3.47688	2.93297	2.69199	2.44689	2.12768	2.04814	2.07079													65.3153	4.56725	3.81527	3.07977	2.69218	2.35446	2.4185	2.10137	2.07376														65.3153	5.78116	5.45553	4.74104	4.33243	3.91502	3.83669
	65.4054	3.47858	2.93522	2.69402	2.44842	2.1286	2.04884	2.07079													65.4054	4.56905	3.81766	3.08228	2.69393	2.3555	2.41949	2.10184	2.07376														65.4054	5.78215	5.45724	4.74316	4.33429	3.91653	3.83831
	65.4955	3.48028	2.93747	2.69604	2.44996	2.12952	2.04954	2.07079													65.4955	4.57083	3.82005	3.08478	2.69568	2.35654	2.42047	2.1023	2.07376														65.4955	5.78313	5.45894	4.74528	4.33615	3.91804	3.83992
	65.5856	3.48197	2.93971	2.69806	2.45149	2.13043	2.05024	2.07079													65.5856	4.57261	3.82242	3.08728	2.69743	2.35758	2.42145	2.10276	2.07376														65.5856	5.78411	5.46064	4.74739	4.33801	3.91954	3.84152
	65.6757	3.48365	2.94195	2.70008	2.45302	2.13135	2.05094	2.07079													65.6757	4.57438	3.82479	3.08978	2.69918	2.35862	2.42244	2.10323	2.07376														65.6757	5.78508	5.46233	4.7495	4.33986	3.92103	3.84312
	65.7658	3.48533	2.94418	2.70209	2.45455	2.13227	2.05165	2.07079													65.7658	4.57614	3.82715	3.09228	2.70093	2.35966	2.42342	2.10369	2.07376														65.7658	5.78605	5.46401	4.7516	4.34171	3.92252	3.84472
	65.8559	3.487	2.94641	2.7041	2.45607	2.13319	2.05235	2.07079													65.8559	4.57789	3.82951	3.09477	2.70268	2.3607	2.4244	2.10416	2.07376														65.8559	5.78701	5.46569	4.75369	4.34355	3.92401	3.84631
	65.9459	3.48866	2.94864	2.70611	2.4576	2.13411	2.05305	2.07079													65.9459	4.57964	3.83185	3.09725	2.70442	2.36174	2.42538	2.10462	2.07376														65.9459	5.78797	5.46736	4.75578	4.34538	3.92549	3.8479
	66.036	3.49032	2.95086	2.70812	2.45912	2.13504	2.05375	2.07079													66.036	4.58137	3.83419	3.09973	2.70617	2.36278	2.42636	2.10508	2.07376														66.036	5.78892	5.46902	4.75786	4.34721	3.92696	3.84948
	66.1261	3.49197	2.95308	2.71013	2.46064	2.13596	2.05445	2.07079													66.1261	4.5831	3.83652	3.10221	2.70791	2.36382	2.42733	2.10554	2.07376														66.1261	5.78987	5.47068	4.75993	4.34904	3.92843	3.85106
	66.2162	3.49361	2.9553	2.71213	2.46216	2.13688	2.05515	2.07079													66.2162	4.58482	3.83884	3.10468	2.70965	2.36486	2.42831	2.10601	2.07376														66.2162	5.79081	5.47233	4.762	4.35086	3.92989	3.85263
	66.3063	3.49525	2.95751	2.71413	2.46368	2.13781	2.05585	2.07079													66.3063	4.58653	3.84115	3.10715	2.7114	2.3659	2.42929	2.10647	2.07376														66.3063	5.79175	5.47397	4.76406	4.35267	3.93135	3.8542
	66.3964	3.49688	2.95971	2.71613	2.46519	2.13873	2.05655	2.07079													66.3964	4.58824	3.84346	3.10961	2.71314	2.36693	2.43026	2.10693	2.07376														66.3964	5.79269	5.47561	4.76611	4.35448	3.93281	3.85576
	66.4865	3.4985	2.96192	2.71812	2.46671	2.13966	2.05725	2.07079													66.4865	4.58994	3.84576	3.11208	2.71488	2.36797	2.43124	2.10739	2.07376														66.4865	5.79362	5.47724	4.76816	4.35628	3.93425	3.85732
	66.5766	3.50012	2.96412	2.72011	2.46822	2.14059	2.05795	2.07079													66.5766	4.59162	3.84805	3.11453	2.71662	2.369	2.43221	2.10785	2.07376														66.5766	5.79454	5.47887	4.7702	4.35808	3.9357	3.85888
	66.6667	3.50173	2.96631	2.72211	2.46972	2.14151	2.05865	2.07079													66.6667	4.5933	3.85033	3.11698	2.71836	2.37004	2.43318	2.10832	2.07376														66.6667	5.79546	5.48048	4.77223	4.35987	3.93714	3.86043
	66.7568	3.50334	2.96851	2.72409	2.47123	2.14244	2.05935	2.07079													66.7568	4.59498	3.8526	3.11943	2.72009	2.37107	2.43415	2.10878	2.07376														66.7568	5.79638	5.48209	4.77426	4.36166	3.93857	3.86198
	66.8468	3.50493	2.97069	2.72608	2.47273	2.14337	2.06005	2.07079													66.8468	4.59664	3.85487	3.12187	2.72183	2.3721	2.43512	2.10924	2.07376														66.8468	5.79729	5.4837	4.77629	4.36345	3.94	3.86352
	66.9369	3.50653	2.97288	2.72806	2.47424	2.1443	2.06076	2.07079													66.9369	4.5983	3.85713	3.12431	2.72356	2.37314	2.43609	2.1097	2.07376														66.9369	5.7982	5.4853	4.7783	4.36522	3.94142	3.86506
	67.027	3.50811	2.97506	2.73004	2.47574	2.14523	2.06146	2.07079													67.027	4.59995	3.85938	3.12675	2.7253	2.37417	2.43706	2.11016	2.07376														67.027	5.79911	5.48689	4.78031	4.367	3.94284	3.86659
	67.1171	3.50969	2.97724	2.73202	2.47723	2.14616	2.06216	2.07079													67.1171	4.60159	3.86162	3.12918	2.72703	2.3752	2.43803	2.11062	2.07376														67.1171	5.8	5.48848	4.78232	4.36876	3.94425	3.86812
	67.2072	3.51126	2.97941	2.73399	2.47873	2.14709	2.06286	2.07079													67.2072	4.60322	3.86386	3.1316	2.72876	2.37623	2.439	2.11108	2.07376														67.2072	5.8009	5.49006	4.78431	4.37053	3.94566	3.86964
	67.2973	3.51283	2.98158	2.73597	2.48022	2.14803	2.06356	2.07079													67.2973	4.60485	3.86609	3.13402	2.73049	2.37726	2.43997	2.11154	2.07376														67.2973	5.80179	5.49163	4.78631	4.37229	3.94707	3.87116
	67.3874	3.51439	2.98374	2.73794	2.48172	2.14896	2.06425	2.07079													67.3874	4.60647	3.86831	3.13644	2.73222	2.37829	2.44093	2.112	2.07376														67.3874	5.80268	5.4932	4.78829	4.37404	3.94846	3.87268
	67.4775	3.51595	2.9859	2.7399	2.48321	2.14989	2.06495	2.07079													67.4775	4.60808	3.87052	3.13885	2.73395	2.37932	2.44189	2.11246	2.07376														67.4775	5.80356	5.49476	4.79027	4.37579	3.94986	3.87419
	67.5676	3.51749	2.98806	2.74187	2.48469	2.15083	2.06565	2.07079													67.5676	4.60968	3.87273	3.14126	2.73568	2.38034	2.44286	2.11291	2.07376														67.5676	5.80444	5.49631	4.79225	4.37753	3.95125	3.87569
	67.6577	3.51904	2.99021	2.74383	2.48618	2.15176	2.06635	2.07079													67.6577	4.61128	3.87492	3.14366	2.73741	2.38137	2.44382	2.11337	2.07376														67.6577	5.80531	5.49786	4.79421	4.37927	3.95263	3.8772
	67.7477	3.52057	2.99236	2.74579	2.48766	2.1527	2.06705	2.07079													67.7477	4.61287	3.87711	3.14606	2.73913	2.3824	2.44478	2.11383	2.07376														67.7477	5.80618	5.4994	4.79617	4.381	3.95401	3.87869
	67.8378	3.5221	2.99451	2.74775	2.48914	2.15364	2.06775	2.07079													67.8378	4.61445	3.8793	3.14845	2.74086	2.38342	2.44574	2.11429	2.07376														67.8378	5.80705	5.50094	4.79813	4.38273	3.95538	3.88019
	67.9279	3.52363	2.99665	2.7497	2.49062	2.15458	2.06845	2.07079													67.9279	4.61603	3.88147	3.15084	2.74258	2.38445	2.4467	2.11475	2.07376														67.9279	5.80791	5.50247	4.80008	4.38445	3.95675	3.88168
	68.018	3.52515	2.99879	2.75165	2.4921	2.15551	2.06915	2.07079													68.018	4.61759	3.88364	3.15323	2.7443	2.38547	2.44766	2.11521	2.07376														68.018	5.80877	5.504	4.80202	4.38617	3.95812	3.88316
	68.1081	3.52666	3.00092	2.7536	2.49357	2.15645	2.06985	2.07079													68.1081	4.61915	3.8858	3.15561	2.74603	2.3865	2.44862	2.11566	2.07376														68.1081	5.80962	5.50551	4.80396	4.38788	3.95948	3.88464
	68.1982	3.52816	3.00305	2.75555	2.49504	2.15739	2.07055	2.07079													68.1982	4.62071	3.88795	3.15798	2.74775	2.38752	2.44958	2.11612	2.07376														68.1982	5.81047	5.50703	4.80589	4.38959	3.96083	3.88612
	68.2883	3.52966	3.00518	2.75749	2.49651	2.15833	2.07124	2.07079													68.2883	4.62225	3.8901	3.16035	2.74946	2.38854	2.45053	2.11658	2.07376														68.2883	5.81132	5.50853	4.80782	4.3913	3.96218	3.88759
	68.3784	3.53116	3.0073	2.75943	2.49798	2.15927	2.07194	2.07079													68.3784	4.62379	3.89223	3.16272	2.75118	2.38956	2.45149	2.11703	2.07376														68.3784	5.81216	5.51004	4.80974	4.39299	3.96353	3.88906
	68.4685	3.53265	3.00942	2.76137	2.49945	2.16022	2.07264	2.07079													68.4685	4.62532	3.89436	3.16508	2.7529	2.39059	2.45244	2.11749	2.07376														68.4685	5.813	5.51153	4.81165	4.39469	3.96487	3.89052
	68.5586	3.53413	3.01153	2.76331	2.50091	2.16116	2.07334	2.07079													68.5586	4.62685	3.89649	3.16744	2.75461	2.39161	2.4534	2.11794	2.07376														68.5586	5.81383	5.51302	4.81356	4.39638	3.96621	3.89198
	68.6486	3.5356	3.01364	2.76524	2.50237	2.1621	2.07403	2.07079													68.6486	4.62836	3.8986	3.16979	2.75633	2.39263	2.45435	2.1184	2.07376														68.6486	5.81466	5.5145	4.81546	4.39806	3.96754	3.89344
	68.7387	3.53707	3.01575	2.76717	2.50383	2.16304	2.07473	2.07079													68.7387	4.62987	3.90071	3.17214	2.75804	2.39364	2.4553	2.11885	2.07376														68.7387	5.81549	5.51598	4.81736	4.39974	3.96887	3.89489
	68.8288	3.53854	3.01785	2.7691	2.50529	2.16399	2.07543	2.07079													68.8288	4.63138	3.90281	3.17448	2.75975	2.39466	2.45625	2.11931	2.07376														68.8288	5.81631	5.51745	4.81925	4.40142	3.97019	3.89633
	68.9189	3.54	3.01995	2.77102	2.50674	2.16493	2.07612	2.07079													68.9189	4.63287	3.90491	3.17682	2.76147	2.39568	2.4572	2.11976	2.07376														68.9189	5.81713	5.51892	4.82113	4.40309	3.97151	3.89778
	69.009	3.54145	3.02204	2.77295	2.50819	2.16588	2.07682	2.07079													69.009	4.63436	3.90699	3.17915	2.76317	2.3967	2.45815	2.12022	2.07376														69.009	5.81794	5.52038	4.82301	4.40475	3.97282	3.89921
	69.0991	3.5429	3.02414	2.77487	2.50964	2.16683	2.07752	2.07079													69.0991	4.63585	3.90907	3.18148	2.76488	2.39771	2.4591	2.12067	2.07376														69.0991	5.81875	5.52183	4.82488	4.40641	3.97413	3.90065
	69.1892	3.54434	3.02622	2.77678	2.51109	2.16777	2.07821	2.07079													69.1892	4.63732	3.91115	3.1838	2.76659	2.39873	2.46005	2.12113	2.07376														69.1892	5.81956	5.52328	4.82675	4.40807	3.97543	3.90208
	69.2793	3.54578	3.02831	2.7787	2.51254	2.16872	2.07891	2.07079													69.2793	4.63879	3.91321	3.18612	2.7683	2.39974	2.46099	2.12158	2.07376														69.2793	5.82036	5.52473	4.82861	4.40972	3.97673	3.9035
	69.3694	3.54721	3.03038	2.78061	2.51398	2.16967	2.0796	2.07079													69.3694	4.64026	3.91527	3.18843	2.77	2.40076	2.46194	2.12203	2.07376														69.3694	5.82116	5.52616	4.83047	4.41137	3.97803	3.90493
	69.4595	3.54863	3.03246	2.78252	2.51542	2.17062	2.0803	2.07079													69.4595	4.64171	3.91732	3.19074	2.77171	2.40177	2.46288	2.12249	2.07376														69.4595	5.82196	5.5276	4.83232	4.41301	3.97932	3.90634
	69.5495	3.55005	3.03453	2.78443	2.51686	2.17157	2.08099	2.07079													69.5495	4.64316	3.91936	3.19304	2.77341	2.40278	2.46382	2.12294	2.07376														69.5495	5.82275	5.52902	4.83417	4.41465	3.9806	3.90776
	69.6396	3.55146	3.0366	2.78633	2.51829	2.17252	2.08169	2.07079													69.6396	4.6446	3.9214	3.19534	2.77511	2.4038	2.46477	2.12339	2.07376														69.6396	5.82354	5.53044	4.836	4.41628	3.98188	3.90917
	69.7297	3.55287	3.03866	2.78823	2.51973	2.17347	2.08238	2.07079													69.7297	4.64604	3.92343	3.19763	2.77681	2.40481	2.46571	2.12384	2.07376														69.7297	5.82432	5.53186	4.83784	4.41791	3.98316	3.91057
	69.8198	3.55427	3.04072	2.79013	2.52116	2.17442	2.08307	2.07079													69.8198	4.64747	3.92545	3.19992	2.77851	2.40582	2.46665	2.12429	2.07376														69.8198	5.82511	5.53327	4.83967	4.41953	3.98443	3.91197
	69.9099	3.55567	3.04278	2.79202	2.52259	2.17537	2.08377	2.07079													69.9099	4.64889	3.92747	3.2022	2.78021	2.40683	2.46759	2.12474	2.07376														69.9099	5.82588	5.53467	4.84149	4.42115	3.9857	3.91337
	70	3.55706	3.04483	2.79391	2.52402	2.17632	2.08446	2.07079													70	4.65031	3.92948	3.20448	2.7819	2.40784	2.46853	2.1252	2.07376														70	5.82666	5.53607	4.84331	4.42277	3.98696	3.91476
	70.0901	3.55845	3.04688	2.7958	2.52544	2.17728	2.08515	2.07079													70.0901	4.65172	3.93148	3.20675	2.7836	2.40885	2.46946	2.12565	2.07376														70.0901	5.82743	5.53747	4.84512	4.42438	3.98822	3.91615
	70.1802	3.55983	3.04892	2.79769	2.52686	2.17823	2.08585	2.07079													70.1802	4.65312	3.93347	3.20902	2.78529	2.40985	2.4704	2.1261	2.07376														70.1802	5.82819	5.53885	4.84692	4.42598	3.98948	3.91754
	70.2703	3.5612	3.05096	2.79958	2.52828	2.17918	2.08654	2.07079													70.2703	4.65452	3.93546	3.21128	2.78699	2.41086	2.47134	2.12655	2.07376														70.2703	5.82896	5.54024	4.84872	4.42758	3.99073	3.91892
	70.3604	3.56257	3.053	2.80146	2.5297	2.18014	2.08723	2.07079													70.3604	4.65591	3.93744	3.21354	2.78868	2.41187	2.47227	2.127	2.07376														70.3604	5.82972	5.54161	4.85052	4.42918	3.99197	3.9203
	70.4505	3.56393	3.05503	2.80334	2.53112	2.18109	2.08792	2.07079													70.4505	4.6573	3.93942	3.21579	2.79037	2.41287	2.47321	2.12744	2.07376														70.4505	5.83047	5.54299	4.85231	4.43077	3.99322	3.92167
	70.5405	3.56529	3.05706	2.80521	2.53253	2.18205	2.08861	2.07079													70.5405	4.65867	3.94138	3.21804	2.79206	2.41388	2.47414	2.12789	2.07376														70.5405	5.83123	5.54435	4.85409	4.43236	3.99445	3.92304
	70.6306	3.56664	3.05908	2.80708	2.53394	2.18301	2.08931	2.07079													70.6306	4.66005	3.94334	3.22028	2.79375	2.41488	2.47507	2.12834	2.07376														70.6306	5.83198	5.54572	4.85587	4.43394	3.99569	3.9244
	70.7207	3.56799	3.0611	2.80895	2.53535	2.18396	2.09	2.07079													70.7207	4.66141	3.9453	3.22252	2.79543	2.41589	2.476	2.12879	2.07376														70.7207	5.83272	5.54707	4.85764	4.43552	3.99691	3.92576
	70.8108	3.56933	3.06312	2.81082	2.53676	2.18492	2.09069	2.07079													70.8108	4.66277	3.94724	3.22475	2.79712	2.41689	2.47693	2.12924	2.07376														70.8108	5.83346	5.54842	4.85941	4.4371	3.99814	3.92712
	70.9009	3.57067	3.06513	2.81269	2.53816	2.18588	2.09138	2.07079													70.9009	4.66412	3.94918	3.22698	2.7988	2.41789	2.47786	2.12969	2.07376														70.9009	5.8342	5.54977	4.86117	4.43867	3.99936	3.92848
	70.991	3.572	3.06714	2.81455	2.53956	2.18684	2.09207	2.07079													70.991	4.66547	3.95112	3.2292	2.80049	2.41889	2.47879	2.13013	2.07376														70.991	5.83494	5.55111	4.86293	4.44023	4.00057	3.92983
	71.0811	3.57333	3.06914	2.81641	2.54096	2.1878	2.09275	2.07079													71.0811	4.66681	3.95304	3.23142	2.80217	2.41989	2.47972	2.13058	2.07376														71.0811	5.83567	5.55245	4.86468	4.44179	4.00178	3.93117
	71.1712	3.57465	3.07114	2.81826	2.54236	2.18876	2.09344	2.07079													71.1712	4.66815	3.95496	3.23363	2.80385	2.42089	2.48065	2.13103	2.07376														71.1712	5.8364	5.55378	4.86643	4.44335	4.00299	3.93251
	71.2613	3.57597	3.07314	2.82012	2.54375	2.18972	2.09413	2.07079													71.2613	4.66948	3.95688	3.23583	2.80553	2.42189	2.48157	2.13147	2.07376														71.2613	5.83713	5.5551	4.86817	4.4449	4.00419	3.93385
	71.3514	3.57728	3.07513	2.82197	2.54514	2.19068	2.09482	2.07079													71.3514	4.6708	3.95878	3.23803	2.80721	2.42289	2.4825	2.13192	2.07376														71.3514	5.83785	5.55642	4.8699	4.44645	4.00539	3.93518
	71.4414	3.57858	3.07712	2.82381	2.54653	2.19164	2.09551	2.07079													71.4414	4.67212	3.96068	3.24023	2.80888	2.42389	2.48342	2.13236	2.07376														71.4414	5.83857	5.55774	4.87164	4.44799	4.00659	3.93651
	71.5315	3.57988	3.07911	2.82566	2.54792	2.1926	2.09619	2.07079													71.5315	4.67343	3.96258	3.24242	2.81056	2.42488	2.48434	2.13281	2.07376														71.5315	5.83928	5.55905	4.87336	4.44953	4.00778	3.93784
	71.6216	3.58118	3.08109	2.8275	2.54931	2.19356	2.09688	2.07079													71.6216	4.67474	3.96446	3.2446	2.81223	2.42588	2.48527	2.13325	2.07376														71.6216	5.83999	5.56035	4.87508	4.45107	4.00896	3.93916
	71.7117	3.58247	3.08307	2.82934	2.55069	2.19453	2.09757	2.07079													71.7117	4.67604	3.96634	3.24678	2.81391	2.42688	2.48619	2.1337	2.07376														71.7117	5.8407	5.56165	4.8768	4.4526	4.01015	3.94048
	71.8018	3.58376	3.08504	2.83118	2.55207	2.19549	2.09825	2.07079													71.8018	4.67733	3.96822	3.24896	2.81558	2.42787	2.48711	2.13414	2.07376														71.8018	5.84141	5.56295	4.8785	4.45412	4.01132	3.9418
	71.8919	3.58504	3.08701	2.83301	2.55345	2.19645	2.09894	2.07079													71.8919	4.67862	3.97008	3.25113	2.81725	2.42886	2.48803	2.13458	2.07376														71.8919	5.84211	5.56424	4.88021	4.45564	4.0125	3.94311
	71.982	3.58631	3.08897	2.83484	2.55482	2.19742	2.09963	2.07079													71.982	4.6799	3.97194	3.25329	2.81892	2.42986	2.48894	2.13503	2.07376														71.982	5.84281	5.56552	4.88191	4.45716	4.01367	3.94441
	72.0721	3.58758	3.09094	2.83667	2.5562	2.19838	2.10031	2.07079													72.0721	4.68118	3.9738	3.25545	2.82058	2.43085	2.48986	2.13547	2.07376														72.0721	5.84351	5.56681	4.8836	4.45868	4.01483	3.94572
	72.1622	3.58885	3.09289	2.83849	2.55757	2.19935	2.10099	2.07079													72.1622	4.68245	3.97564	3.2576	2.82225	2.43184	2.49078	2.13591	2.07376														72.1622	5.8442	5.56808	4.88529	4.46019	4.01599	3.94702
	72.2523	3.59011	3.09485	2.84032	2.55894	2.20032	2.10168	2.07079													72.2523	4.68371	3.97749	3.25975	2.82392	2.43283	2.49169	2.13636	2.07376														72.2523	5.84489	5.56935	4.88698	4.46169	4.01715	3.94831
	72.3423	3.59136	3.0968	2.84214	2.5603	2.20128	2.10236	2.07079													72.3423	4.68497	3.97932	3.26189	2.82558	2.43382	2.49261	2.1368	2.07376														72.3423	5.84558	5.57062	4.88865	4.46319	4.01831	3.94961
	72.4324	3.59261	3.09874	2.84395	2.56167	2.20225	2.10304	2.07079													72.4324	4.68622	3.98115	3.26403	2.82724	2.43481	2.49352	2.13724	2.07376														72.4324	5.84626	5.57188	4.89033	4.46469	4.01946	3.95089
	72.5225	3.59386	3.10069	2.84577	2.56303	2.20322	2.10373	2.07079													72.5225	4.68747	3.98297	3.26616	2.8289	2.4358	2.49443	2.13768	2.07376														72.5225	5.84694	5.57314	4.892	4.46618	4.0206	3.95218
	72.6126	3.5951	3.10263	2.84758	2.56439	2.20418	2.10441	2.07079													72.6126	4.68872	3.98479	3.26828	2.83056	2.43679	2.49535	2.13812	2.07376														72.6126	5.84762	5.57439	4.89366	4.46767	4.02174	3.95346
	72.7027	3.59633	3.10456	2.84938	2.56574	2.20515	2.10509	2.07079													72.7027	4.68995	3.98659	3.2704	2.83222	2.43778	2.49626	2.13856	2.07376														72.7027	5.8483	5.57563	4.89532	4.46915	4.02288	3.95474
	72.7928	3.59757	3.10649	2.85119	2.5671	2.20612	2.10577	2.07079													72.7928	4.69118	3.9884	3.27252	2.83388	2.43876	2.49717	2.139	2.07376														72.7928	5.84897	5.57688	4.89697	4.47063	4.02401	3.95601
	72.8829	3.59879	3.10842	2.85299	2.56845	2.20709	2.10645	2.07079													72.8829	4.69241	3.99019	3.27463	2.83553	2.43975	2.49808	2.13944	2.07376														72.8829	5.84964	5.57811	4.89862	4.47211	4.02514	3.95728
	72.973	3.60001	3.11034	2.85479	2.5698	2.20806	2.10713	2.07079													72.973	4.69363	3.99198	3.27673	2.83719	2.44073	2.49898	2.13988	2.07376														72.973	5.8503	5.57935	4.90026	4.47358	4.02627	3.95855
	73.0631	3.60123	3.11226	2.85659	2.57114	2.20903	2.10781	2.07079													73.0631	4.69485	3.99377	3.27883	2.83884	2.44172	2.49989	2.14032	2.07376														73.0631	5.85097	5.58057	4.9019	4.47505	4.02739	3.95981
	73.1532	3.60244	3.11418	2.85838	2.57249	2.21	2.10849	2.07079													73.1532	4.69606	3.99555	3.28093	2.84049	2.4427	2.5008	2.14076	2.07376														73.1532	5.85163	5.5818	4.90354	4.47651	4.02851	3.96107
	73.2432	3.60365	3.11609	2.86017	2.57383	2.21097	2.10917	2.07079													73.2432	4.69726	3.99732	3.28301	2.84214	2.44368	2.5017	2.14119	2.07376														73.2432	5.85228	5.58302	4.90517	4.47797	4.02962	3.96232
	73.3333	3.60485	3.11799	2.86196	2.57517	2.21194	2.10985	2.07079													73.3333	4.69846	3.99908	3.2851	2.84379	2.44467	2.50261	2.14163	2.07376														73.3333	5.85294	5.58423	4.90679	4.47943	4.03073	3.96357
	73.4234	3.60605	3.1199	2.86374	2.57651	2.21292	2.11053	2.07079													73.4234	4.69965	4.00084	3.28717	2.84544	2.44565	2.50351	2.14207	2.07376														73.4234	5.85359	5.58544	4.90841	4.48088	4.03184	3.96482
	73.5135	3.60724	3.1218	2.86553	2.57784	2.21389	2.11121	2.07079													73.5135	4.70084	4.00259	3.28925	2.84708	2.44663	2.50441	2.14251	2.07376														73.5135	5.85424	5.58664	4.91002	4.48233	4.03294	3.96607
	73.6036	3.60843	3.12369	2.86731	2.57917	2.21486	2.11188	2.07079													73.6036	4.70202	4.00434	3.29131	2.84873	2.44761	2.50531	2.14294	2.07376														73.6036	5.85488	5.58784	4.91163	4.48377	4.03404	3.96731
	73.6937	3.60961	3.12559	2.86908	2.5805	2.21583	2.11256	2.07079													73.6937	4.7032	4.00608	3.29337	2.85037	2.44859	2.50621	2.14338	2.07376														73.6937	5.85552	5.58904	4.91324	4.48521	4.03513	3.96854
	73.7838	3.61079	3.12747	2.87086	2.58183	2.21681	2.11324	2.07079													73.7838	4.70437	4.00782	3.29543	2.85201	2.44956	2.50711	2.14381	2.07376														73.7838	5.85616	5.59023	4.91484	4.48665	4.03622	3.96978
	73.8739	3.61196	3.12936	2.87263	2.58316	2.21778	2.11391	2.07079													73.8739	4.70554	4.00955	3.29748	2.85365	2.45054	2.50801	2.14425	2.07376														73.8739	5.8568	5.59142	4.91643	4.48808	4.03731	3.97101
	73.964	3.61313	3.13124	2.87439	2.58448	2.21876	2.11459	2.07079													73.964	4.7067	4.01127	3.29952	2.85529	2.45152	2.50891	2.14468	2.07376														73.964	5.85743	5.5926	4.91802	4.4895	4.03839	3.97223
	74.0541	3.6143	3.13312	2.87616	2.5858	2.21973	2.11526	2.07079													74.0541	4.70786	4.01299	3.30156	2.85693	2.45249	2.50981	2.14512	2.07376														74.0541	5.85806	5.59378	4.9196	4.49093	4.03947	3.97346
	74.1441	3.61546	3.13499	2.87792	2.58712	2.22071	2.11593	2.07079													74.1441	4.70901	4.0147	3.30359	2.85857	2.45347	2.5107	2.14555	2.07376														74.1441	5.85869	5.59495	4.92119	4.49235	4.04055	3.97468
	74.2342	3.61662	3.13686	2.87968	2.58843	2.22168	2.11661	2.07079													74.2342	4.71016	4.0164	3.30562	2.8602	2.45444	2.5116	2.14599	2.07376														74.2342	5.85932	5.59612	4.92276	4.49376	4.04162	3.97589
	74.3243	3.61777	3.13872	2.88144	2.58975	2.22266	2.11728	2.07079													74.3243	4.7113	4.0181	3.30764	2.86184	2.45542	2.51249	2.14642	2.07376														74.3243	5.85994	5.59729	4.92433	4.49518	4.04269	3.97711
	74.4144	3.61891	3.14059	2.88319	2.59106	2.22364	2.11795	2.07079													74.4144	4.71244	4.01979	3.30966	2.86347	2.45639	2.51338	2.14685	2.07376														74.4144	5.86056	5.59845	4.9259	4.49658	4.04375	3.97831
	74.5045	3.62006	3.14244	2.88494	2.59237	2.22461	2.11863	2.07079													74.5045	4.71357	4.02148	3.31167	2.8651	2.45736	2.51428	2.14728	2.07376														74.5045	5.86118	5.5996	4.92746	4.49799	4.04481	3.97952
	74.5946	3.6212	3.1443	2.88669	2.59367	2.22559	2.1193	2.07079													74.5946	4.7147	4.02316	3.31368	2.86673	2.45833	2.51517	2.14772	2.07376														74.5946	5.86179	5.60075	4.92902	4.49939	4.04587	3.98072
	74.6847	3.62233	3.14615	2.88843	2.59497	2.22657	2.11997	2.07079													74.6847	4.71582	4.02483	3.31568	2.86836	2.4593	2.51606	2.14815	2.07376														74.6847	5.8624	5.6019	4.93057	4.50078	4.04692	3.98192
	74.7748	3.62346	3.148	2.89017	2.59628	2.22755	2.12064	2.07079													74.7748	4.71694	4.0265	3.31767	2.86998	2.46027	2.51695	2.14858	2.07376														74.7748	5.86301	5.60305	4.93212	4.50218	4.04797	3.98312
	74.8649	3.62458	3.14984	2.89191	2.59757	2.22852	2.12131	2.07079													74.8649	4.71805	4.02817	3.31966	2.87161	2.46124	2.51783	2.14901	2.07376														74.8649	5.86362	5.60418	4.93366	4.50356	4.04902	3.98431
	74.955	3.6257	3.15168	2.89365	2.59887	2.2295	2.12198	2.07079													74.955	4.71916	4.02982	3.32164	2.87323	2.46221	2.51872	2.14944	2.07376														74.955	5.86422	5.60532	4.9352	4.50495	4.05006	3.9855
	75.045	3.62682	3.15351	2.89538	2.60016	2.23048	2.12265	2.07079													75.045	4.72026	4.03148	3.32362	2.87486	2.46318	2.51961	2.14987	2.07376														75.045	5.86482	5.60645	4.93673	4.50633	4.0511	3.98668
	75.1351	3.62793	3.15534	2.89711	2.60146	2.23146	2.12331	2.07079													75.1351	4.72136	4.03312	3.32559	2.87648	2.46414	2.52049	2.1503	2.07376														75.1351	5.86542	5.60758	4.93826	4.50771	4.05213	3.98786
	75.2252	3.62904	3.15717	2.89884	2.60274	2.23244	2.12398	2.07079													75.2252	4.72245	4.03476	3.32756	2.8781	2.46511	2.52138	2.15073	2.07376														75.2252	5.86602	5.6087	4.93978	4.50908	4.05317	3.98904
	75.3153	3.63014	3.15899	2.90056	2.60403	2.23342	2.12465	2.07079													75.3153	4.72354	4.0364	3.32952	2.87971	2.46608	2.52226	2.15116	2.07376														75.3153	5.86661	5.60981	4.9413	4.51045	4.05419	3.99021
	75.4054	3.63124	3.16081	2.90228	2.60531	2.2344	2.12531	2.07079													75.4054	4.72462	4.03803	3.33148	2.88133	2.46704	2.52314	2.15158	2.07376														75.4054	5.8672	5.61093	4.94282	4.51182	4.05522	3.99139
	75.4955	3.63234	3.16263	2.904	2.6066	2.23538	2.12598	2.07079													75.4955	4.7257	4.03965	3.33343	2.88295	2.468	2.52403	2.15201	2.07376														75.4955	5.86779	5.61204	4.94433	4.51318	4.05624	3.99255
	75.5856	3.63343	3.16444	2.90572	2.60788	2.23637	2.12665	2.07079													75.5856	4.72677	4.04127	3.33537	2.88456	2.46897	2.52491	2.15244	2.07376														75.5856	5.86838	5.61314	4.94584	4.51454	4.05726	3.99372
	75.6757	3.63451	3.16625	2.90743	2.60915	2.23735	2.12731	2.07079													75.6757	4.72784	4.04288	3.33731	2.88617	2.46993	2.52579	2.15287	2.07376														75.6757	5.86896	5.61424	4.94734	4.51589	4.05827	3.99488
	75.7658	3.63559	3.16806	2.90914	2.61043	2.23833	2.12798	2.07079													75.7658	4.72891	4.04449	3.33924	2.88778	2.47089	2.52667	2.15329	2.07376														75.7658	5.86954	5.61534	4.94884	4.51724	4.05928	3.99604
	75.8559	3.63667	3.16986	2.91085	2.6117	2.23931	2.12864	2.07079													75.8559	4.72997	4.04609	3.34117	2.88939	2.47185	2.52754	2.15372	2.07376														75.8559	5.87012	5.61643	4.95033	4.51859	4.06029	3.99719
	75.9459	3.63775	3.17166	2.91255	2.61297	2.24029	2.1293	2.07079													75.9459	4.73102	4.04768	3.34309	2.891	2.47281	2.52842	2.15415	2.07376														75.9459	5.87069	5.61752	4.95182	4.51993	4.06129	3.99834
	76.036	3.63881	3.17345	2.91425	2.61424	2.24128	2.12996	2.07079													76.036	4.73207	4.04927	3.34501	2.89261	2.47377	2.5293	2.15457	2.07376														76.036	5.87127	5.61861	4.9533	4.52127	4.06229	3.99949
	76.1261	3.63988	3.17524	2.91595	2.6155	2.24226	2.13063	2.07079													76.1261	4.73312	4.05085	3.34692	2.89421	2.47473	2.53017	2.155	2.07376														76.1261	5.87184	5.61969	4.95478	4.52261	4.06329	4.00063
	76.2162	3.64094	3.17703	2.91764	2.61676	2.24324	2.13129	2.07079													76.2162	4.73416	4.05243	3.34882	2.89581	2.47568	2.53105	2.15542	2.07376														76.2162	5.8724	5.62077	4.95626	4.52394	4.06428	4.00178
	76.3063	3.642	3.17881	2.91934	2.61802	2.24423	2.13195	2.07079													76.3063	4.7352	4.05401	3.35072	2.89742	2.47664	2.53192	2.15584	2.07376														76.3063	5.87297	5.62184	4.95773	4.52527	4.06527	4.00291
	76.3964	3.64305	3.18059	2.92103	2.61928	2.24521	2.13261	2.07079													76.3964	4.73623	4.05557	3.35262	2.89902	2.47759	2.53279	2.15627	2.07376														76.3964	5.87353	5.62291	4.95919	4.5266	4.06625	4.00405
	76.4865	3.6441	3.18236	2.92271	2.62053	2.2462	2.13327	2.07079													76.4865	4.73726	4.05713	3.35451	2.90062	2.47855	2.53366	2.15669	2.07376														76.4865	5.87409	5.62397	4.96065	4.52792	4.06724	4.00518
	76.5766	3.64515	3.18413	2.9244	2.62179	2.24718	2.13393	2.07079													76.5766	4.73828	4.05869	3.35639	2.90221	2.4795	2.53453	2.15711	2.07376														76.5766	5.87465	5.62503	4.96211	4.52923	4.06821	4.00631
	76.6667	3.64619	3.1859	2.92608	2.62304	2.24817	2.13458	2.07079													76.6667	4.7393	4.06024	3.35827	2.90381	2.48046	2.5354	2.15754	2.07376														76.6667	5.87521	5.62609	4.96357	4.53055	4.06919	4.00743
	76.7568	3.64722	3.18767	2.92776	2.62429	2.24915	2.13524	2.07079													76.7568	4.74031	4.06179	3.36014	2.90541	2.48141	2.53627	2.15796	2.07376														76.7568	5.87576	5.62714	4.96501	4.53186	4.07016	4.00855
	76.8468	3.64826	3.18943	2.92943	2.62553	2.25014	2.1359	2.07079													76.8468	4.74133	4.06333	3.362	2.907	2.48236	2.53714	2.15838	2.07376														76.8468	5.87631	5.62819	4.96646	4.53317	4.07113	4.00967
	76.9369	3.64928	3.19118	2.9311	2.62677	2.25113	2.13656	2.07079													76.9369	4.74233	4.06486	3.36386	2.90859	2.48331	2.53801	2.1588	2.07376														76.9369	5.87686	5.62924	4.9679	4.53447	4.0721	4.01079
	77.027	3.65031	3.19294	2.93277	2.62801	2.25211	2.13721	2.07079													77.027	4.74333	4.06639	3.36572	2.91018	2.48426	2.53887	2.15922	2.07376														77.027	5.87741	5.63028	4.96934	4.53577	4.07306	4.0119
	77.1171	3.65133	3.19468	2.93444	2.62925	2.2531	2.13787	2.07079													77.1171	4.74433	4.06792	3.36757	2.91177	2.48521	2.53974	2.15964	2.07376														77.1171	5.87795	5.63132	4.97077	4.53707	4.07402	4.01301
	77.2072	3.65235	3.19643	2.9361	2.63049	2.25409	2.13852	2.07079													77.2072	4.74532	4.06943	3.36941	2.91336	2.48616	2.5406	2.16006	2.07376														77.2072	5.87849	5.63235	4.9722	4.53836	4.07497	4.01411
	77.2973	3.65336	3.19817	2.93776	2.63172	2.25507	2.13918	2.07079													77.2973	4.74631	4.07095	3.37125	2.91494	2.48711	2.54147	2.16048	2.07376														77.2973	5.87903	5.63338	4.97362	4.53965	4.07593	4.01522
	77.3874	3.65437	3.19991	2.93942	2.63295	2.25606	2.13983	2.07079													77.3874	4.7473	4.07246	3.37308	2.91653	2.48805	2.54233	2.1609	2.07376														77.3874	5.87957	5.63441	4.97504	4.54093	4.07688	4.01632
	77.4775	3.65537	3.20165	2.94107	2.63418	2.25705	2.14048	2.07079													77.4775	4.74828	4.07396	3.37491	2.91811	2.489	2.54319	2.16132	2.07376														77.4775	5.8801	5.63543	4.97645	4.54222	4.07782	4.01741
	77.5676	3.65638	3.20338	2.94273	2.63541	2.25804	2.14113	2.07079													77.5676	4.74925	4.07546	3.37673	2.91969	2.48995	2.54405	2.16173	2.07376														77.5676	5.88064	5.63645	4.97786	4.5435	4.07876	4.0185
	77.6577	3.65737	3.2051	2.94438	2.63663	2.25903	2.14178	2.07079													77.6577	4.75023	4.07695	3.37855	2.92127	2.49089	2.54491	2.16215	2.07376														77.6577	5.88117	5.63747	4.97927	4.54477	4.0797	4.01959
	77.7477	3.65837	3.20683	2.94602	2.63785	2.26002	2.14244	2.07079													77.7477	4.75119	4.07844	3.38036	2.92285	2.49183	2.54577	2.16257	2.07376														77.7477	5.88169	5.63848	4.98067	4.54604	4.08064	4.02068
	77.8378	3.65936	3.20855	2.94766	2.63907	2.26101	2.14309	2.07079													77.8378	4.75216	4.07992	3.38216	2.92443	2.49278	2.54662	2.16299	2.07376														77.8378	5.88222	5.63949	4.98207	4.54731	4.08157	4.02177
	77.9279	3.66034	3.21026	2.94931	2.64029	2.26199	2.14374	2.07079													77.9279	4.75312	4.0814	3.38396	2.926	2.49372	2.54748	2.1634	2.07376														77.9279	5.88274	5.64049	4.98347	4.54858	4.0825	4.02285
	78.018	3.66133	3.21198	2.95094	2.6415	2.26298	2.14438	2.07079													78.018	4.75407	4.08287	3.38576	2.92758	2.49466	2.54834	2.16382	2.07376														78.018	5.88326	5.64149	4.98486	4.54984	4.08343	4.02392
	78.1081	3.6623	3.21369	2.95258	2.64271	2.26397	2.14503	2.07079													78.1081	4.75502	4.08433	3.38755	2.92915	2.4956	2.54919	2.16423	2.07376														78.1081	5.88378	5.64249	4.98624	4.5511	4.08435	4.025
	78.1982	3.66328	3.21539	2.95421	2.64392	2.26496	2.14568	2.07079													78.1982	4.75597	4.0858	3.38933	2.93072	2.49654	2.55005	2.16465	2.07376														78.1982	5.8843	5.64348	4.98762	4.55235	4.08527	4.02607
	78.2883	3.66425	3.21709	2.95584	2.64513	2.26595	2.14633	2.07079													78.2883	4.75691	4.08725	3.39111	2.93229	2.49748	2.5509	2.16506	2.07376														78.2883	5.88481	5.64447	4.989	4.5536	4.08619	4.02714
	78.3784	3.66522	3.21879	2.95746	2.64633	2.26695	2.14697	2.07079													78.3784	4.75785	4.0887	3.39288	2.93386	2.49842	2.55175	2.16548	2.07376														78.3784	5.88533	5.64546	4.99037	4.55485	4.0871	4.0282
	78.4685	3.66618	3.22049	2.95909	2.64754	2.26794	2.14762	2.07079													78.4685	4.75879	4.09015	3.39464	2.93542	2.49935	2.5526	2.16589	2.07376														78.4685	5.88584	5.64644	4.99174	4.5561	4.08801	4.02926
	78.5586	3.66714	3.22218	2.96071	2.64873	2.26893	2.14826	2.07079													78.5586	4.75972	4.09159	3.3964	2.93699	2.50029	2.55345	2.1663	2.07376														78.5586	5.88635	5.64742	4.99311	4.55734	4.08892	4.03032
	78.6486	3.6681	3.22386	2.96232	2.64993	2.26992	2.14891	2.07079													78.6486	4.76065	4.09303	3.39816	2.93855	2.50123	2.5543	2.16672	2.07376														78.6486	5.88685	5.64839	4.99447	4.55858	4.08982	4.03138
	78.7387	3.66905	3.22555	2.96394	2.65113	2.27091	2.14955	2.07079													78.7387	4.76157	4.09446	3.39991	2.94011	2.50216	2.55515	2.16713	2.07376														78.7387	5.88736	5.64937	4.99583	4.55981	4.09072	4.03243
	78.8288	3.67	3.22723	2.96555	2.65232	2.2719	2.15019	2.07079													78.8288	4.76249	4.09589	3.40165	2.94167	2.5031	2.556	2.16754	2.07376														78.8288	5.88786	5.65033	4.99718	4.56104	4.09162	4.03348
	78.9189	3.67095	3.22891	2.96716	2.65351	2.27289	2.15084	2.07079													78.9189	4.7634	4.09731	3.40339	2.94323	2.50403	2.55684	2.16795	2.07376														78.9189	5.88836	5.6513	4.99853	4.56227	4.09252	4.03453
	79.009	3.67189	3.23058	2.96876	2.6547	2.27389	2.15148	2.07079													79.009	4.76432	4.09872	3.40512	2.94479	2.50496	2.55769	2.16836	2.07376														79.009	5.88885	5.65226	4.99988	4.56349	4.09341	4.03557
	79.0991	3.67283	3.23225	2.97037	2.65588	2.27488	2.15212	2.07079													79.0991	4.76522	4.10014	3.40685	2.94635	2.50589	2.55853	2.16877	2.07376														79.0991	5.88935	5.65322	5.00122	4.56471	4.0943	4.03661
	79.1892	3.67376	3.23391	2.97197	2.65707	2.27587	2.15276	2.07079													79.1892	4.76613	4.10154	3.40857	2.9479	2.50682	2.55938	2.16918	2.07376														79.1892	5.88984	5.65417	5.00256	4.56593	4.09518	4.03765
	79.2793	3.67469	3.23558	2.97356	2.65825	2.27686	2.1534	2.07079													79.2793	4.76703	4.10294	3.41029	2.94945	2.50775	2.56022	2.16959	2.07376														79.2793	5.89033	5.65512	5.00389	4.56715	4.09607	4.03869
	79.3694	3.67562	3.23724	2.97516	2.65942	2.27786	2.15404	2.07079													79.3694	4.76792	4.10434	3.412	2.951	2.50868	2.56106	2.17	2.07376														79.3694	5.89082	5.65607	5.00522	4.56836	4.09695	4.03972
	79.4595	3.67654	3.23889	2.97675	2.6606	2.27885	2.15468	2.07079													79.4595	4.76882	4.10573	3.4137	2.95255	2.50961	2.5619	2.17041	2.07376														79.4595	5.89131	5.65701	5.00655	4.56957	4.09782	4.04075
	79.5495	3.67746	3.24054	2.97834	2.66177	2.27984	2.15531	2.07079													79.5495	4.76971	4.10712	3.4154	2.9541	2.51054	2.56274	2.17082	2.07376														79.5495	5.8918	5.65795	5.00787	4.57077	4.0987	4.04178
	79.6396	3.67838	3.24219	2.97993	2.66295	2.28084	2.15595	2.07079													79.6396	4.77059	4.1085	3.4171	2.95565	2.51147	2.56358	2.17122	2.07376														79.6396	5.89228	5.65889	5.00919	4.57197	4.09957	4.0428
	79.7297	3.67929	3.24384	2.98151	2.66411	2.28183	2.15659	2.07079													79.7297	4.77147	4.10988	3.41879	2.95719	2.51239	2.56442	2.17163	2.07376														79.7297	5.89276	5.65983	5.0105	4.57317	4.10043	4.04382
	79.8198	3.68021	3.24548	2.98309	2.66528	2.28283	2.15722	2.07079													79.8198	4.77235	4.11125	3.42047	2.95874	2.51332	2.56526	2.17204	2.07376														79.8198	5.89324	5.66076	5.01181	4.57437	4.1013	4.04484
	79.9099	3.68111	3.24711	2.98467	2.66644	2.28382	2.15786	2.07079													79.9099	4.77322	4.11262	3.42215	2.96028	2.51424	2.56609	2.17244	2.07376														79.9099	5.89372	5.66168	5.01312	4.57556	4.10216	4.04585
	80	3.68202	3.24875	2.98624	2.66761	2.28482	2.15849	2.07079													80	4.77409	4.11398	3.42382	2.96182	2.51517	2.56693	2.17285	2.07376														80	5.89419	5.66261	5.01442	4.57675	4.10302	4.04686
	80.0901	3.68291	3.25038	2.98781	2.66877	2.28581	2.15913	2.07079													80.0901	4.77496	4.11534	3.42549	2.96336	2.51609	2.56776	2.17326	2.07376														80.0901	5.89466	5.66353	5.01572	4.57793	4.10388	4.04787
	80.1802	3.68381	3.25201	2.98938	2.66992	2.28681	2.15976	2.07079													80.1802	4.77582	4.1167	3.42715	2.9649	2.51701	2.5686	2.17366	2.07376														80.1802	5.89513	5.66444	5.01702	4.57912	4.10473	4.04888
	80.2703	3.6847	3.25363	2.99095	2.67108	2.2878	2.16039	2.07079													80.2703	4.77668	4.11804	3.4288	2.96643	2.51793	2.56943	2.17407	2.07376														80.2703	5.8956	5.66536	5.01831	4.5803	4.10558	4.04988
	80.3604	3.68559	3.25525	2.99251	2.67223	2.2888	2.16102	2.07079													80.3604	4.77754	4.11939	3.43045	2.96797	2.51885	2.57026	2.17447	2.07376														80.3604	5.89607	5.66627	5.0196	4.58147	4.10643	4.05088
	80.4505	3.68648	3.25687	2.99407	2.67338	2.28979	2.16165	2.07079													80.4505	4.77839	4.12073	3.4321	2.9695	2.51977	2.57109	2.17487	2.07376														80.4505	5.89654	5.66718	5.02088	4.58264	4.10727	4.05188
	80.5405	3.68736	3.25848	2.99563	2.67453	2.29079	2.16228	2.07079													80.5405	4.77924	4.12206	3.43374	2.97103	2.52069	2.57192	2.17528	2.07376														80.5405	5.897	5.66808	5.02216	4.58381	4.10811	4.05287
	80.6306	3.68824	3.26009	2.99718	2.67567	2.29178	2.16291	2.07079													80.6306	4.78008	4.12339	3.43537	2.97256	2.52161	2.57275	2.17568	2.07376														80.6306	5.89746	5.66898	5.02344	4.58498	4.10895	4.05387
	80.7207	3.68912	3.2617	2.99873	2.67681	2.29278	2.16354	2.07079													80.7207	4.78092	4.12472	3.437	2.97409	2.52253	2.57358	2.17608	2.07376														80.7207	5.89792	5.66988	5.02471	4.58614	4.10979	4.05485
	80.8108	3.68999	3.2633	3.00028	2.67795	2.29377	2.16417	2.07079													80.8108	4.78176	4.12604	3.43863	2.97561	2.52344	2.5744	2.17648	2.07376														80.8108	5.89838	5.67077	5.02598	4.5873	4.11062	4.05584
	80.9009	3.69086	3.2649	3.00183	2.67909	2.29477	2.1648	2.07079													80.9009	4.7826	4.12736	3.44024	2.97714	2.52436	2.57523	2.17688	2.07376														80.9009	5.89883	5.67166	5.02724	4.58846	4.11145	4.05682
	80.991	3.69173	3.2665	3.00337	2.68023	2.29577	2.16542	2.07079													80.991	4.78343	4.12867	3.44186	2.97866	2.52527	2.57606	2.17728	2.07376														80.991	5.89929	5.67255	5.02851	4.58962	4.11227	4.0578
	81.0811	3.69259	3.26809	3.00491	2.68136	2.29676	2.16605	2.07079													81.0811	4.78426	4.12998	3.44346	2.98018	2.52619	2.57688	2.17768	2.07376														81.0811	5.89974	5.67344	5.02976	4.59077	4.1131	4.05878
	81.1712	3.69345	3.26968	3.00645	2.68249	2.29776	2.16667	2.07079													81.1712	4.78508	4.13128	3.44507	2.9817	2.5271	2.5777	2.17808	2.07376														81.1712	5.90019	5.67432	5.03102	4.59192	4.11392	4.05976
	81.2613	3.69431	3.27126	3.00798	2.68362	2.29876	2.1673	2.07079													81.2613	4.7859	4.13258	3.44666	2.98322	2.52801	2.57853	2.17848	2.07376														81.2613	5.90064	5.6752	5.03227	4.59306	4.11474	4.06073
	81.3514	3.69516	3.27285	3.00952	2.68475	2.29975	2.16792	2.07079													81.3514	4.78672	4.13387	3.44825	2.98474	2.52892	2.57935	2.17888	2.07376														81.3514	5.90108	5.67607	5.03352	4.5942	4.11555	4.0617
	81.4414	3.69601	3.27442	3.01105	2.68587	2.30075	2.16855	2.07079													81.4414	4.78753	4.13516	3.44984	2.98626	2.52983	2.58017	2.17928	2.07376														81.4414	5.90153	5.67695	5.03476	4.59534	4.11637	4.06267
	81.5315	3.69686	3.276	3.01257	2.687	2.30175	2.16917	2.07079													81.5315	4.78834	4.13645	3.45142	2.98777	2.53074	2.58099	2.17968	2.07376														81.5315	5.90197	5.67782	5.036	4.59648	4.11718	4.06363
	81.6216	3.6977	3.27757	3.0141	2.68811	2.30275	2.16979	2.07079													81.6216	4.78915	4.13773	3.45299	2.98928	2.53165	2.58181	2.18008	2.07376														81.6216	5.90241	5.67868	5.03723	4.59761	4.11799	4.06459
	81.7117	3.69854	3.27914	3.01562	2.68923	2.30374	2.17041	2.07079													81.7117	4.78995	4.13901	3.45456	2.99079	2.53256	2.58263	2.18047	2.07376														81.7117	5.90285	5.67954	5.03847	4.59874	4.11879	4.06555
	81.8018	3.69938	3.28071	3.01713	2.69035	2.30474	2.17103	2.07079													81.8018	4.79075	4.14028	3.45613	2.9923	2.53347	2.58344	2.18087	2.07376														81.8018	5.90329	5.6804	5.0397	4.59987	4.11959	4.06651
	81.8919	3.70022	3.28227	3.01865	2.69146	2.30574	2.17165	2.07079													81.8919	4.79155	4.14155	3.45769	2.99381	2.53437	2.58426	2.18127	2.07376														81.8919	5.90372	5.68126	5.04092	4.60099	4.12039	4.06746
	81.982	3.70105	3.28383	3.02016	2.69257	2.30674	2.17227	2.07079													81.982	4.79234	4.14281	3.45924	2.99532	2.53528	2.58507	2.18166	2.07376														81.982	5.90416	5.68212	5.04214	4.60211	4.12119	4.06841
	82.0721	3.70187	3.28538	3.02167	2.69368	2.30774	2.17289	2.07079													82.0721	4.79313	4.14407	3.46079	2.99682	2.53619	2.58589	2.18206	2.07376														82.0721	5.90459	5.68297	5.04336	4.60323	4.12198	4.06936
	82.1622	3.7027	3.28693	3.02318	2.69478	2.30873	2.1735	2.07079													82.1622	4.79392	4.14532	3.46233	2.99833	2.53709	2.5867	2.18245	2.07376														82.1622	5.90502	5.68381	5.04458	4.60434	4.12277	4.0703
	82.2523	3.70352	3.28848	3.02468	2.69589	2.30973	2.17412	2.07079													82.2523	4.79471	4.14657	3.46387	2.99983	2.53799	2.58751	2.18285	2.07376														82.2523	5.90545	5.68466	5.04579	4.60546	4.12356	4.07124
	82.3423	3.70434	3.29003	3.02618	2.69699	2.31073	2.17474	2.07079													82.3423	4.79549	4.14782	3.4654	3.00133	2.5389	2.58833	2.18324	2.07376														82.3423	5.90588	5.6855	5.047	4.60657	4.12435	4.07218
	82.4324	3.70516	3.29157	3.02768	2.69809	2.31173	2.17535	2.07079													82.4324	4.79626	4.14906	3.46693	3.00283	2.5398	2.58914	2.18363	2.07376														82.4324	5.9063	5.68634	5.0482	4.60767	4.12513	4.07312
	82.5225	3.70597	3.29311	3.02918	2.69918	2.31273	2.17597	2.07079													82.5225	4.79704	4.1503	3.46845	3.00432	2.5407	2.58995	2.18403	2.07376														82.5225	5.90672	5.68718	5.0494	4.60877	4.12591	4.07405
	82.6126	3.70678	3.29464	3.03067	2.70028	2.31373	2.17658	2.07079													82.6126	4.79781	4.15153	3.46997	3.00582	2.5416	2.59076	2.18442	2.07376														82.6126	5.90715	5.68801	5.0506	4.60988	4.12669	4.07499
	82.7027	3.70759	3.29617	3.03216	2.70137	2.31473	2.17719	2.07079													82.7027	4.79858	4.15276	3.47148	3.00731	2.5425	2.59156	2.18481	2.07376														82.7027	5.90757	5.68884	5.05179	4.61097	4.12746	4.07592
	82.7928	3.70839	3.2977	3.03365	2.70246	2.31573	2.1778	2.07079													82.7928	4.79934	4.15398	3.47299	3.0088	2.5434	2.59237	2.1852	2.07376														82.7928	5.90798	5.68967	5.05298	4.61207	4.12824	4.07684
	82.8829	3.70919	3.29923	3.03513	2.70355	2.31673	2.17841	2.07079													82.8829	4.8001	4.1552	3.47449	3.01029	2.54429	2.59318	2.18559	2.07376														82.8829	5.9084	5.69049	5.05417	4.61316	4.12901	4.07777
	82.973	3.70999	3.30075	3.03661	2.70463	2.31772	2.17903	2.07079													82.973	4.80086	4.15642	3.47598	3.01178	2.54519	2.59398	2.18598	2.07376														82.973	5.90881	5.69131	5.05535	4.61425	4.12977	4.07869
	83.0631	3.71078	3.30227	3.03809	2.70571	2.31872	2.17964	2.07079													83.0631	4.80162	4.15763	3.47748	3.01327	2.54609	2.59479	2.18637	2.07376														83.0631	5.90923	5.69213	5.05653	4.61533	4.13054	4.07961
	83.1532	3.71158	3.30378	3.03957	2.70679	2.31972	2.18024	2.07079													83.1532	4.80237	4.15884	3.47896	3.01476	2.54698	2.59559	2.18676	2.07376														83.1532	5.90964	5.69295	5.05771	4.61642	4.1313	4.08052
	83.2432	3.71236	3.3053	3.04104	2.70787	2.32072	2.18085	2.07079													83.2432	4.80312	4.16004	3.48044	3.01624	2.54788	2.59639	2.18715	2.07376														83.2432	5.91005	5.69376	5.05888	4.6175	4.13206	4.08144
	83.3333	3.71315	3.3068	3.04251	2.70895	2.32172	2.18146	2.07079													83.3333	4.80387	4.16124	3.48192	3.01772	2.54877	2.59719	2.18754	2.07376														83.3333	5.91046	5.69457	5.06005	4.61857	4.13282	4.08235
	83.4234	3.71393	3.30831	3.04398	2.71002	2.32272	2.18207	2.07079													83.4234	4.80461	4.16244	3.48339	3.0192	2.54966	2.598	2.18793	2.07376														83.4234	5.91086	5.69538	5.06122	4.61965	4.13357	4.08325
	83.5135	3.71471	3.30981	3.04545	2.71109	2.32372	2.18267	2.07079													83.5135	4.80535	4.16363	3.48485	3.02068	2.55055	2.5988	2.18832	2.07376														83.5135	5.91127	5.69618	5.06238	4.62072	4.13432	4.08416
	83.6036	3.71549	3.31131	3.04691	2.71216	2.32472	2.18328	2.07079													83.6036	4.80609	4.16482	3.48631	3.02216	2.55145	2.59959	2.1887	2.07376														83.6036	5.91167	5.69698	5.06354	4.62179	4.13507	4.08506
	83.6937	3.71626	3.31281	3.04837	2.71323	2.32572	2.18388	2.07079													83.6937	4.80682	4.166	3.48777	3.02364	2.55234	2.60039	2.18909	2.07376														83.6937	5.91207	5.69778	5.0647	4.62285	4.13582	4.08596
	83.7838	3.71704	3.3143	3.04983	2.7143	2.32672	2.18449	2.07079													83.7838	4.80755	4.16718	3.48922	3.02511	2.55322	2.60119	2.18948	2.07376														83.7838	5.91247	5.69858	5.06586	4.62392	4.13656	4.08686
	83.8739	3.71781	3.31579	3.05128	2.71536	2.32772	2.18509	2.07079													83.8739	4.80828	4.16835	3.49066	3.02659	2.55411	2.60199	2.18986	2.07376														83.8739	5.91287	5.69937	5.06701	4.62498	4.13731	4.08776
	83.964	3.71857	3.31727	3.05273	2.71642	2.32872	2.18569	2.07079													83.964	4.80901	4.16952	3.4921	3.02806	2.555	2.60278	2.19025	2.07376														83.964	5.91327	5.70016	5.06815	4.62603	4.13804	4.08865
	84.0541	3.71933	3.31876	3.05418	2.71748	2.32972	2.1863	2.07079													84.0541	4.80973	4.17069	3.49353	3.02953	2.55589	2.60358	2.19063	2.07376														84.0541	5.91366	5.70095	5.0693	4.62709	4.13878	4.08954
	84.1441	3.72009	3.32023	3.05563	2.71853	2.33072	2.1869	2.07079													84.1441	4.81045	4.17185	3.49496	3.031	2.55677	2.60437	2.19102	2.07376														84.1441	5.91406	5.70174	5.07044	4.62814	4.13952	4.09043
	84.2342	3.72085	3.32171	3.05707	2.71959	2.33172	2.1875	2.07079													84.2342	4.81116	4.17301	3.49639	3.03246	2.55766	2.60516	2.1914	2.07376														84.2342	5.91445	5.70252	5.07157	4.62919	4.14025	4.09132
	84.3243	3.72161	3.32318	3.05851	2.72064	2.33272	2.1881	2.07079													84.3243	4.81188	4.17417	3.4978	3.03393	2.55854	2.60595	2.19178	2.07376														84.3243	5.91484	5.7033	5.07271	4.63024	4.14098	4.0922
	84.4144	3.72236	3.32465	3.05995	2.72169	2.33372	2.18869	2.07079													84.4144	4.81259	4.17532	3.49922	3.03539	2.55943	2.60675	2.19217	2.07376														84.4144	5.91523	5.70407	5.07384	4.63128	4.1417	4.09308
	84.5045	3.72311	3.32612	3.06138	2.72273	2.33472	2.18929	2.07079													84.5045	4.8133	4.17647	3.50063	3.03685	2.56031	2.60754	2.19255	2.07376														84.5045	5.91562	5.70485	5.07496	4.63232	4.14243	4.09396
	84.5946	3.72385	3.32758	3.06282	2.72378	2.33573	2.18989	2.07079													84.5946	4.814	4.17761	3.50203	3.03831	2.56119	2.60832	2.19293	2.07376														84.5946	5.916	5.70562	5.07609	4.63336	4.14315	4.09483
	84.6847	3.7246	3.32904	3.06425	2.72482	2.33673	2.19049	2.07079													84.6847	4.8147	4.17875	3.50343	3.03977	2.56207	2.60911	2.19331	2.07376														84.6847	5.91639	5.70639	5.07721	4.6344	4.14387	4.09571
	84.7748	3.72534	3.3305	3.06567	2.72586	2.33773	2.19108	2.07079													84.7748	4.8154	4.17989	3.50482	3.04123	2.56296	2.6099	2.19369	2.07376														84.7748	5.91677	5.70715	5.07833	4.63543	4.14459	4.09658
	84.8649	3.72608	3.33195	3.0671	2.7269	2.33873	2.19168	2.07079													84.8649	4.8161	4.18102	3.50621	3.04269	2.56383	2.61069	2.19407	2.07376														84.8649	5.91715	5.70792	5.07944	4.63646	4.1453	4.09745
	84.955	3.72681	3.3334	3.06852	2.72793	2.33973	2.19227	2.07079													84.955	4.81679	4.18214	3.5076	3.04414	2.56471	2.61147	2.19445	2.07376														84.955	5.91753	5.70868	5.08055	4.63749	4.14601	4.09831
	85.045	3.72754	3.33485	3.06994	2.72897	2.34073	2.19286	2.07079													85.045	4.81748	4.18327	3.50898	3.04559	2.56559	2.61226	2.19483	2.07376														85.045	5.91791	5.70944	5.08166	4.63851	4.14672	4.09918
	85.1351	3.72827	3.3363	3.07136	2.73	2.34173	2.19346	2.07079													85.1351	4.81817	4.18439	3.51035	3.04704	2.56647	2.61304	2.19521	2.07376														85.1351	5.91829	5.71019	5.08277	4.63953	4.14743	4.10004
	85.2252	3.729	3.33774	3.07277	2.73103	2.34273	2.19405	2.07079													85.2252	4.81886	4.1855	3.51172	3.04849	2.56735	2.61382	2.19559	2.07376														85.2252	5.91866	5.71095	5.08387	4.64055	4.14814	4.1009
	85.3153	3.72973	3.33917	3.07418	2.73206	2.34373	2.19464	2.07079													85.3153	4.81954	4.18662	3.51308	3.04994	2.56822	2.61461	2.19597	2.07376														85.3153	5.91904	5.7117	5.08497	4.64157	4.14884	4.10175
	85.4054	3.73045	3.34061	3.07559	2.73308	2.34473	2.19523	2.07079													85.4054	4.82022	4.18773	3.51444	3.05139	2.5691	2.61539	2.19635	2.07376														85.4054	5.91941	5.71244	5.08606	4.64258	4.14954	4.10261
	85.4955	3.73117	3.34204	3.077	2.7341	2.34573	2.19582	2.07079													85.4955	4.8209	4.18883	3.51579	3.05283	2.56997	2.61617	2.19672	2.07376														85.4955	5.91978	5.71319	5.08715	4.6436	4.15024	4.10346
	85.5856	3.73188	3.34347	3.0784	2.73512	2.34673	2.19641	2.07079													85.5856	4.82157	4.18993	3.51714	3.05428	2.57084	2.61695	2.1971	2.07376														85.5856	5.92015	5.71393	5.08824	4.6446	4.15094	4.10431
	85.6757	3.7326	3.34489	3.0798	2.73614	2.34774	2.197	2.07079													85.6757	4.82224	4.19103	3.51849	3.05572	2.57172	2.61773	2.19748	2.07376														85.6757	5.92052	5.71467	5.08933	4.64561	4.15163	4.10515
	85.7658	3.73331	3.34632	3.0812	2.73716	2.34874	2.19759	2.07079													85.7658	4.82291	4.19212	3.51983	3.05716	2.57259	2.6185	2.19785	2.07376														85.7658	5.92088	5.71541	5.09041	4.64661	4.15232	4.106
	85.8559	3.73402	3.34774	3.08259	2.73817	2.34974	2.19817	2.07079													85.8559	4.82358	4.19321	3.52116	3.05859	2.57346	2.61928	2.19823	2.07376														85.8559	5.92125	5.71614	5.09149	4.64762	4.15301	4.10684
	85.9459	3.73472	3.34915	3.08398	2.73918	2.35074	2.19876	2.07079													85.9459	4.82424	4.1943	3.52249	3.06003	2.57433	2.62006	2.1986	2.07376														85.9459	5.92161	5.71688	5.09257	4.64861	4.1537	4.10768
	86.036	3.73543	3.35056	3.08537	2.74019	2.35174	2.19934	2.07079													86.036	4.8249	4.19538	3.52382	3.06147	2.5752	2.62083	2.19898	2.07376														86.036	5.92197	5.71761	5.09364	4.64961	4.15438	4.10852
	86.1261	3.73613	3.35197	3.08676	2.7412	2.35274	2.19993	2.07079													86.1261	4.82556	4.19646	3.52514	3.0629	2.57606	2.62161	2.19935	2.07376														86.1261	5.92233	5.71834	5.09471	4.6506	4.15506	4.10935
	86.2162	3.73683	3.35338	3.08815	2.74221	2.35374	2.20051	2.07079													86.2162	4.82622	4.19753	3.52645	3.06433	2.57693	2.62238	2.19973	2.07376														86.2162	5.92269	5.71906	5.09578	4.65159	4.15574	4.11018
	86.3063	3.73752	3.35479	3.08953	2.74321	2.35474	2.20109	2.07079													86.3063	4.82687	4.19861	3.52776	3.06576	2.5778	2.62315	2.2001	2.07376														86.3063	5.92305	5.71978	5.09685	4.65258	4.15642	4.11101
	86.3964	3.73822	3.35619	3.09091	2.74421	2.35574	2.20168	2.07079													86.3964	4.82752	4.19967	3.52907	3.06719	2.57866	2.62392	2.20047	2.07376														86.3964	5.92341	5.7205	5.09791	4.65357	4.15709	4.11184
	86.4865	3.73891	3.35758	3.09228	2.74521	2.35675	2.20226	2.07079													86.4865	4.82817	4.20074	3.53037	3.06862	2.57953	2.6247	2.20084	2.07376														86.4865	5.92376	5.72122	5.09897	4.65455	4.15777	4.11267
	86.5766	3.7396	3.35898	3.09366	2.74621	2.35775	2.20284	2.07079													86.5766	4.82881	4.2018	3.53166	3.07004	2.58039	2.62547	2.20121	2.07376														86.5766	5.92412	5.72194	5.10002	4.65553	4.15844	4.11349
	86.6667	3.74028	3.36037	3.09503	2.7472	2.35875	2.20342	2.07079													86.6667	4.82945	4.20285	3.53295	3.07147	2.58126	2.62623	2.20159	2.07376														86.6667	5.92447	5.72265	5.10108	4.65651	4.15911	4.11431
	86.7568	3.74097	3.36176	3.0964	2.74819	2.35975	2.204	2.07079													86.7568	4.8301	4.20391	3.53424	3.07289	2.58212	2.627	2.20196	2.07376														86.7568	5.92482	5.72336	5.10213	4.65748	4.15977	4.11513
	86.8468	3.74165	3.36314	3.09776	2.74918	2.36075	2.20457	2.07079													86.8468	4.83073	4.20496	3.53552	3.07431	2.58298	2.62777	2.20233	2.07376														86.8468	5.92517	5.72407	5.10317	4.65846	4.16044	4.11595
	86.9369	3.74233	3.36453	3.09913	2.75017	2.36175	2.20515	2.07079													86.9369	4.83137	4.206	3.5368	3.07573	2.58384	2.62854	2.2027	2.07376														86.9369	5.92552	5.72477	5.10422	4.65943	4.1611	4.11676
	87.027	3.743	3.3659	3.10049	2.75116	2.36275	2.20573	2.07079													87.027	4.832	4.20705	3.53807	3.07715	2.5847	2.6293	2.20307	2.07376														87.027	5.92587	5.72548	5.10526	4.6604	4.16176	4.11758
	87.1171	3.74368	3.36728	3.10185	2.75214	2.36375	2.2063	2.07079													87.1171	4.83263	4.20809	3.53934	3.07856	2.58556	2.63007	2.20343	2.07376														87.1171	5.92621	5.72618	5.1063	4.66136	4.16242	4.11839
	87.2072	3.74435	3.36865	3.1032	2.75312	2.36475	2.20688	2.07079													87.2072	4.83326	4.20912	3.5406	3.07998	2.58642	2.63083	2.2038	2.07376														87.2072	5.92656	5.72687	5.10733	4.66232	4.16307	4.11919
	87.2973	3.74502	3.37002	3.10456	2.7541	2.36576	2.20745	2.07079													87.2973	4.83388	4.21015	3.54186	3.08139	2.58728	2.63159	2.20417	2.07376														87.2973	5.9269	5.72757	5.10836	4.66328	4.16372	4.12
	87.3874	3.74568	3.37139	3.10591	2.75508	2.36676	2.20803	2.07079													87.3874	4.83451	4.21118	3.54311	3.0828	2.58813	2.63236	2.20454	2.07376														87.3874	5.92724	5.72826	5.10939	4.66424	4.16438	4.1208
	87.4775	3.74635	3.37276	3.10725	2.75605	2.36776	2.2086	2.07079													87.4775	4.83513	4.21221	3.54436	3.08421	2.58899	2.63312	2.2049	2.07376														87.4775	5.92758	5.72896	5.11042	4.6652	4.16502	4.1216
	87.5676	3.74701	3.37412	3.1086	2.75703	2.36876	2.20917	2.07079													87.5676	4.83574	4.21323	3.54561	3.08562	2.58985	2.63388	2.20527	2.07376														87.5676	5.92792	5.72964	5.11144	4.66615	4.16567	4.1224
	87.6577	3.74767	3.37547	3.10994	2.758	2.36976	2.20974	2.07079													87.6577	4.83636	4.21425	3.54684	3.08703	2.5907	2.63464	2.20564	2.07376														87.6577	5.92826	5.73033	5.11246	4.6671	4.16632	4.1232
	87.7477	3.74832	3.37683	3.11128	2.75897	2.37076	2.21031	2.07079													87.7477	4.83697	4.21526	3.54808	3.08843	2.59155	2.63539	2.206	2.07376														87.7477	5.92859	5.73102	5.11348	4.66805	4.16696	4.12399
	87.8378	3.74898	3.37818	3.11262	2.75994	2.37176	2.21088	2.07079													87.8378	4.83758	4.21627	3.54931	3.08983	2.59241	2.63615	2.20637	2.07376														87.8378	5.92893	5.7317	5.1145	4.669	4.1676	4.12478
	87.9279	3.74963	3.37953	3.11395	2.7609	2.37276	2.21145	2.07079													87.9279	4.83819	4.21728	3.55054	3.09123	2.59326	2.63691	2.20673	2.07376														87.9279	5.92926	5.73238	5.11551	4.66994	4.16824	4.12557
	88.018	3.75028	3.38088	3.11529	2.76186	2.37376	2.21202	2.07079													88.018	4.8388	4.21829	3.55176	3.09263	2.59411	2.63767	2.2071	2.07376														88.018	5.9296	5.73305	5.11652	4.67088	4.16887	4.12636
	88.1081	3.75093	3.38222	3.11662	2.76282	2.37476	2.21259	2.07079													88.1081	4.8394	4.21929	3.55297	3.09403	2.59496	2.63842	2.20746	2.07376														88.1081	5.92993	5.73373	5.11752	4.67182	4.16951	4.12715
	88.1982	3.75157	3.38356	3.11794	2.76378	2.37576	2.21315	2.07079													88.1982	4.84	4.22029	3.55418	3.09543	2.59581	2.63918	2.20782	2.07376														88.1982	5.93026	5.7344	5.11853	4.67275	4.17014	4.12793
	88.2883	3.75221	3.3849	3.11927	2.76474	2.37676	2.21372	2.07079													88.2883	4.8406	4.22128	3.55539	3.09683	2.59666	2.63993	2.20818	2.07376														88.2883	5.93059	5.73507	5.11953	4.67369	4.17077	4.12871
	88.3784	3.75285	3.38623	3.12059	2.76569	2.37777	2.21429	2.07079													88.3784	4.8412	4.22227	3.55659	3.09822	2.59751	2.64068	2.20855	2.07376														88.3784	5.93091	5.73574	5.12053	4.67462	4.17139	4.12949
	88.4685	3.75349	3.38757	3.12191	2.76665	2.37877	2.21485	2.07079													88.4685	4.84179	4.22326	3.55779	3.09961	2.59835	2.64143	2.20891	2.07376														88.4685	5.93124	5.73641	5.12152	4.67555	4.17202	4.13027
	88.5586	3.75413	3.38889	3.12323	2.7676	2.37977	2.21541	2.07079													88.5586	4.84238	4.22424	3.55899	3.101	2.5992	2.64218	2.20927	2.07376														88.5586	5.93156	5.73707	5.12252	4.67648	4.17264	4.13104
	88.6486	3.75476	3.39022	3.12454	2.76854	2.38077	2.21598	2.07079													88.6486	4.84297	4.22523	3.56018	3.10239	2.60005	2.64293	2.20963	2.07376														88.6486	5.93189	5.73773	5.1235	4.6774	4.17327	4.13181
	88.7387	3.75539	3.39154	3.12586	2.76949	2.38177	2.21654	2.07079													88.7387	4.84356	4.2262	3.56136	3.10378	2.60089	2.64368	2.20999	2.07376														88.7387	5.93221	5.73839	5.12449	4.67832	4.17388	4.13258
	88.8288	3.75602	3.39286	3.12716	2.77044	2.38277	2.2171	2.07079													88.8288	4.84414	4.22718	3.56254	3.10516	2.60173	2.64443	2.21035	2.07376														88.8288	5.93253	5.73905	5.12548	4.67924	4.1745	4.13335
	88.9189	3.75665	3.39418	3.12847	2.77138	2.38377	2.21766	2.07079													88.9189	4.84473	4.22815	3.56372	3.10655	2.60258	2.64518	2.21071	2.07376														88.9189	5.93285	5.7397	5.12646	4.68016	4.17512	4.13412
	89.009	3.75727	3.39549	3.12978	2.77232	2.38477	2.21822	2.07079													89.009	4.84531	4.22912	3.56489	3.10793	2.60342	2.64593	2.21107	2.07376														89.009	5.93317	5.74036	5.12744	4.68107	4.17573	4.13488
	89.0991	3.7579	3.39681	3.13108	2.77326	2.38577	2.21878	2.07079													89.0991	4.84588	4.23008	3.56605	3.10931	2.60426	2.64667	2.21143	2.07376														89.0991	5.93349	5.74101	5.12841	4.68199	4.17634	4.13564
	89.1892	3.75852	3.39811	3.13238	2.77419	2.38677	2.21934	2.07079													89.1892	4.84646	4.23104	3.56722	3.11069	2.6051	2.64742	2.21178	2.07376														89.1892	5.93381	5.74166	5.12939	4.6829	4.17695	4.1364
	89.2793	3.75913	3.39942	3.13367	2.77513	2.38777	2.21989	2.07079													89.2793	4.84703	4.232	3.56837	3.11207	2.60594	2.64816	2.21214	2.07376														89.2793	5.93412	5.7423	5.13036	4.6838	4.17756	4.13716
	89.3694	3.75975	3.40072	3.13497	2.77606	2.38877	2.22045	2.07079													89.3694	4.84761	4.23296	3.56953	3.11344	2.60678	2.6489	2.2125	2.07376														89.3694	5.93443	5.74295	5.13132	4.68471	4.17816	4.13792
	89.4595	3.76036	3.40202	3.13626	2.77699	2.38977	2.22101	2.07079													89.4595	4.84817	4.23391	3.57068	3.11482	2.60762	2.64965	2.21286	2.07376														89.4595	5.93475	5.74359	5.13229	4.68561	4.17877	4.13867
	89.5495	3.76097	3.40332	3.13755	2.77792	2.39077	2.22156	2.07079													89.5495	4.84874	4.23486	3.57182	3.11619	2.60846	2.65039	2.21321	2.07376														89.5495	5.93506	5.74423	5.13325	4.68651	4.17937	4.13942
	89.6396	3.76158	3.40461	3.13884	2.77884	2.39177	2.22212	2.07079													89.6396	4.84931	4.2358	3.57296	3.11756	2.60929	2.65113	2.21357	2.07376														89.6396	5.93537	5.74487	5.13421	4.68741	4.17997	4.14017
	89.7297	3.76219	3.40591	3.14012	2.77977	2.39277	2.22267	2.07079													89.7297	4.84987	4.23675	3.5741	3.11893	2.61013	2.65187	2.21392	2.07376														89.7297	5.93568	5.7455	5.13517	4.68831	4.18057	4.14092
	89.8198	3.7628	3.40719	3.1414	2.78069	2.39377	2.22322	2.07079													89.8198	4.85043	4.23769	3.57523	3.1203	2.61096	2.65261	2.21428	2.07376														89.8198	5.93599	5.74614	5.13612	4.6892	4.18116	4.14167
	89.9099	3.7634	3.40848	3.14268	2.78161	2.39477	2.22377	2.07079													89.9099	4.85099	4.23862	3.57636	3.12167	2.6118	2.65335	2.21463	2.07376														89.9099	5.93629	5.74677	5.13708	4.69009	4.18175	4.14241
	90	3.764	3.40976	3.14396	2.78252	2.39577	2.22432	2.07079													90	4.85154	4.23955	3.57748	3.12303	2.61263	2.65408	2.21498	2.07376														90	5.9366	5.7474	5.13802	4.69098	4.18235	4.14315
[truncated: 22 more columns]

## Sheet: S2h
LUV Permeabilization
Fig. S2h
	Raw RFU																				Raw RFU																						Raw RFU
		BAX-2S																				BAX-2S + BIM [0.5μM]																						BAX-2S + BIM [2.5μM]
		16CHO 50μM		16CHO 33μM		16CHO 22μM		16CHO 15μM		16CHO 10μM		16CHO 6.6μM		BAX-2S		1% CHAPS						16CHO 50μM		16CHO 33μM		16CHO 22μM		16CHO 15μM		16CHO 10μM		16CHO 6.6μM		16CHO 0μM		BAX-2S		1% CHAPS						16CHO 50μM		16CHO 33μM		16CHO 22μM
	Time (min)	Mean	SEM	Mean	SEM	Mean	SEM	Mean	SEM	Mean	SEM	Mean	SEM	Mean	SEM	Mean	SEM				Time (min)	Mean	SEM	Mean	SEM	Mean	SEM	Mean	SEM	Mean	SEM	Mean	SEM	Mean	SEM	Mean	SEM	Mean	SEM				Time (min)	Mean	SEM	Mean	SEM	Mean	SEM
	0	3193	52.5738	3360.33	36.762	3314.67	58.1674	3516.67	42.7642	3353.67	87.3123	3504.33	8.68588	3544.33	90.8136	8947.67	5.23874				0	3120.67	95.2231	3158	59.1805	2893.67	219.239	3129.33	125.567	2933.33	17.2272	3353.33	154.676	3251.33	230.372	3544.33	90.8136	8947.67	5.23874				0	3105.67	19.936	2914.67	138.447	2860	38.8887
	0.918367	3219.33	45.2118	3360.33	72.6873	3174.67	61.9821	3402.33	53.5796	3289	119.754	3418	8.0829	3449.67	80.9451	9079	51.9711				0.918367	3375.67	128.44	3153	29.7153	2996.67	187.138	3128.67	56.8311	3109.33	16.4958	3255	123.783	3251	204.197	3449.67	80.9451	9079	51.9711				0.918367	3171.67	34.4206	3013.67	136.265	2816.67	68.5209
	1.83673	3203.67	12.8106	3288.33	122.167	3136.33	72.2065	3241.33	29.8682	3235.33	66.4839	3343	22.8108	3443	62.0672	9194.33	121.02				1.83673	3460.67	136.167	3148.33	73.9602	3072.33	133.921	3184	70.7272	3234	79.4733	3243.33	96.2121	3202.67	148.039	3443	62.0672	9194.33	121.02				1.83673	3187.33	25.0621	2975.33	121.225	2807	64.361
	2.7551	3220.67	22.4227	3230	51.7816	3194	36.5923	3283.33	36.5711	3317	82.456	3314.67	27.4246	3371	19.5533	9213	111.429				2.7551	3435	130.117	3213	64.5058	3135	54.6474	3226	31.6439	3243.33	49.9377	3208	15.0997	3243	101.326	3371	19.5533	9213	111.429				2.7551	3191.67	18.6667	2966	182.614	2907	28.2902
	3.67347	3221.67	36.5529	3373.33	57.1965	3238	46.5439	3288	5.2915	3292.67	16.3843	3243	14.1892	3285	51.0816	9196	114.529				3.67347	3437	149.119	3354.33	100.599	3178.67	5.81187	3268.67	30.6938	3211	61.4356	3207	28.2902	3155.33	83.3313	3285	51.0816	9196	114.529				3.67347	3152	58.1062	3028.33	163.136	3017.67	36.425
	4.59184	3307.67	53.93	3316.33	2.4037	3257.67	11.1405	3281.67	4.40959	3267.33	48.7864	3263	39.7157	3272	20.7445	9127.67	89.9562				4.59184	3429	130.288	3369	24.5764	3250.33	17.7044	3268	53.799	3184	90.6661	3235.33	14.1931	3136	80.8538	3272	20.7445	9127.67	89.9562				4.59184	3244.67	54.6026	3067.67	103.725	3081.67	22.8206
	5.5102	3264.67	79.0239	3340	23.7136	3262.33	47.4213	3248	27.0555	3234.33	31.466	3201	13.2035	3259.33	49.411	9118.67	60.8422				5.5102	3497.33	145.093	3272	22.745	3200.33	38.2506	3271	44.5758	3151	82.8915	3177.67	11.7945	3127	70.5856	3259.33	49.411	9118.67	60.8422				5.5102	3287	64.2106	3205.33	130.961	3057	9.53939
	6.42857	3352	61.403	3393.67	14.746	3250	24.9466	3238.67	7.75314	3232.67	26.5225	3210.33	23.9049	3206.33	39.6204	8953.67	106.498				6.42857	3467.67	172.897	3310.33	21.9874	3162.33	30.6014	3268.67	29.8347	3173	95.5824	3147.67	21.8658	3091.33	72.3333	3206.33	39.6204	8953.67	106.498				6.42857	3294.67	71.4897	3257.33	58.919	3083.67	30.5087
	7.34694	3349.33	55.2851	3327.33	32.2301	3305	20.5183	3242.67	24.251	3233	21.9621	3186	13.2035	3175.67	17.901	8858.67	70.4281				7.34694	3498.33	194.465	3284.67	19.9694	3157.33	51.7376	3186.33	45.7396	3136.67	46.3693	3132.33	24.2853	3075	57.2742	3175.67	17.901	8858.67	70.4281				7.34694	3290.67	60.267	3243.33	15.6241	3086.67	29.0364
	8.26531	3383.33	46.2757	3284.33	13.1698	3218	7.2111	3188.33	25.8736	3208	18.2483	3143.33	27.9543	3171	30.2379	8812.33	67.3358				8.26531	3433	123.229	3274.33	34.4012	3171.67	23.6948	3159	54.4549	3138.67	91.6739	3096	15.308	3049	82.9397	3171	30.2379	8812.33	67.3358				8.26531	3257.67	14.1696	3290.67	57.3188	3069.67	52.1739
	9.18367	3381.33	22.0177	3310.33	7.31057	3253.67	6.22718	3233	49.0951	3227	34.5591	3165.33	43.552	3179.67	13.691	8786.33	54.9252				9.18367	3475.33	133.923	3256.67	23.9606	3144.67	14.4952	3153.33	63.6562	3160.67	104.605	3106.67	20.3415	3028	67.3573	3179.67	13.691	8786.33	54.9252				9.18367	3251.67	25.1683	3282.67	64.5764	3075	39.145
	10.102	3375.33	22.8352	3245	29.8719	3190	29.5973	3191	26.5141	3226	27.4287	3131	25.5016	3132	30.5123	8649.33	132.708				10.102	3475.33	140.606	3251.67	7.79601	3187	32.7159	3155.67	46.4232	3137	54.1233	3107.67	41.2405	3072.33	83.9252	3132	30.5123	8649.33	132.708				10.102	3348.67	14.5182	3214.33	41.7027	3116.33	49.242
	11.0204	3335	39.3573	3279	19.6723	3171	28.5015	3174.67	22.0479	3175.33	22.4078	3132.33	21.6744	3161.67	34.3527	8665	96.566				11.0204	3514.67	176.651	3221	19.975	3116	9.71253	3121.33	42.5297	3102	81.5128	3132.33	22.908	3022	102.328	3161.67	34.3527	8665	96.566				11.0204	3339.67	28.8232	3295	29.5353	3114.33	15.3876
	11.9388	3306.33	11.3333	3261	27.7308	3206.67	21.9418	3185	27.0062	3135.33	61.7639	3119	25	3108.67	14.5182	8703.67	40.8017				11.9388	3411.67	160.72	3187.67	6.22718	3118	27.7549	3150.33	39.8511	3081.67	31.6245	3076.67	22.1535	3043	64.7148	3108.67	14.5182	8703.67	40.8017				11.9388	3401.33	14.5182	3235.33	42.2861	3107.67	26.4407
	12.8571	3296	39.0171	3248	22.5019	3170.33	33.1176	3211	30.5123	3161.67	36.9925	3096	33.9755	3134	22.7156	8678.33	68.7249				12.8571	3457.33	169.904	3168	27.9702	3123.67	42.3569	3145	18.8237	3101.33	95.1093	3080.67	24.1822	3061.33	62.8128	3134	22.7156	8678.33	68.7249				12.8571	3395.33	35.6947	3282	57.7697	3152.33	31.0501
	13.7755	3324.67	33.8641	3245	21.5484	3169.33	4.91031	3197.33	41.1272	3139.33	21.605	3100	25.1661	3141.67	26.7353	8751.67	54.275				13.7755	3411.67	157.122	3176.67	11.8369	3128	31.0483	3132.67	41.6827	3107.33	39.0612	3108.33	28.9501	3038.67	56.4575	3141.67	26.7353	8751.67	54.275				13.7755	3408.67	26.5602	3268.33	24.6329	3157	18.735
	14.6939	3274.67	36.2874	3283.33	17.1885	3198	9.50438	3212.67	44.024	3081	33.7787	3106	24.6644	3067	18.735	8623.67	82.2888				14.6939	3389.33	187.484	3191	39.9625	3074	38.9401	3119.33	32.6309	3126.67	82.4001	3087.33	26.5665	3033	64.392	3067	18.735	8623.67	82.2888				14.6939	3411.67	40.7117	3311.33	45.1565	3113.67	35.8345
	15.6122	3314	11.1355	3194.67	18.0954	3152.33	24.4563	3137	12.1655	3161.67	15.9199	3082.33	26.8721	3054	20.2567	8608.67	99.0224				15.6122	3463	156.577	3169.33	8.98765	3109.67	21.3646	3145.67	29.1567	3165.67	80.1797	3080.33	14.8922	3020	73.8986	3054	20.2567	8608.67	99.0224				15.6122	3435	19.8578	3321	57.4195	3188.67	32.8346
	16.5306	3287.33	42.0648	3234.33	39.2527	3185.33	12.0185	3181	38.7341	3114.33	34.9158	3075.67	36.5893	3068	15.3948	8613.33	76.0753				16.5306	3368.33	160.794	3171.67	19.0992	3083.33	9.38675	3121.33	32.6207	3076.33	56.6284	3073.67	28.3862	3005	83.2887	3068	15.3948	8613.33	76.0753				16.5306	3472.67	32.5081	3368.33	5.23874	3184.67	16.272
	17.449	3265.33	39.7338	3232.33	20.1687	3168.33	16.4148	3178.33	23.4473	3133	38.553	3060	28.5832	3084.33	13.4205	8563	119.676				17.449	3408.67	138.99	3186.67	8.51143	3059.67	15.2133	3079	33.5609	3085	80.699	3137.33	51.1512	3054.67	28.6725	3084.33	13.4205	8563	119.676				17.449	3556	40.2782	3408.67	18.4602	3253	7.23418
	18.3673	3235	28.589	3188.67	30.3663	3194.67	33.7902	3169.67	26.3586	3097	53.2009	3062	7.57188	3058.67	7.62306	8614.67	89.6908				18.3673	3424.67	76.2678	3110.67	10.3333	3108.33	29.8459	3109.33	36.7393	3067	67.5006	3096.33	3.71184	3029.67	40.3705	3058.67	7.62306	8614.67	89.6908				18.3673	3609	22.8546	3431.33	37.4893	3256.33	18.7735
	19.2857	3255.67	47.0225	3241.33	18.3697	3148	14.5717	3125	9.86577	3096	10.4403	3040.33	29.734	3101	11.5902	8493.67	125.614				19.2857	3361.67	84.4617	3178.67	44.1072	3091.67	17.3237	3122.33	41.7226	3089.67	59.4035	3031	44.5084	3020.67	76.0183	3101	11.5902	8493.67	125.614				19.2857	3613	36.2905	3466	12.741	3285	13
	20.2041	3204.67	7.12585	3222	26.0576	3154	28.1603	3129.67	9.70109	3075	12.5831	3048.33	7.68838	3046.33	38.9544	8545	87.3002				20.2041	3276	86.5043	3131.33	39.6078	3100	22.1886	3083.67	47.8098	3025.67	69.8029	3073.33	35.8949	3044	76.0548	3046.33	38.9544	8545	87.3002				20.2041	3698	68.0025	3518.33	60.0897	3337	50.3024
	21.1224	3236.33	30.5523	3169.33	15.0591	3160.33	12.441	3152.33	21.4968	3068	22.5167	3030.33	26.7727	3058.33	11.0955	8534.33	76.8772				21.1224	3276	59.1383	3156.67	2.66667	3069	27.0986	3100.33	42.8071	3056.33	56.922	3062.67	56.1229	3016.67	43.9141	3058.33	11.0955	8534.33	76.8772				21.1224	3734	72.8583	3539	47.8226	3335	59.6574
	22.0408	3287	50.58	3168	3.51188	3151.33	37.9224	3124.33	19.0292	3103.33	6.38575	3098.33	31.8032	3103.67	26.346	8526	59.4671				22.0408	3341.67	62.887	3127	12.741	3103.67	2.02759	3127.67	31.8608	3049	41.2432	3096.67	20.955	3030	68.2959	3103.67	26.346	8526	59.4671				22.0408	3768.67	73.9377	3569.67	35.788	3366.33	50.8604
	22.9592	3215	47.585	3147.33	16.1898	3131.33	20.3825	3119	30.2875	3113.33	25.7574	3031.33	7.31057	3022.33	13.8604	8549.67	95.0374				22.9592	3354	95.3572	3154.67	50.3466	3087	6.65833	3070.33	51.3074	3036	23.1157	3040.33	54.459	3089	79	3022.33	13.8604	8549.67	95.0374				22.9592	3825.33	67.9665	3624.33	34.3333	3427.67	43.9785
	23.8776	3229.67	45.994	3178.33	31.5242	3119.67	50.1143	3107.67	16.4756	3090	23.6432	3026.67	16.7066	3035	19.5192	8569.67	94.1813				23.8776	3345.67	64.4317	3168.67	14.4952	3094.33	16.1898	3072.33	13.3832	3081	34.1223	3095	28.6182	3052.67	61.8663	3035	19.5192	8569.67	94.1813				23.8776	3910.67	98.0227	3649	49.1155	3459.67	45.8779
	24.7959	3243.33	51.2391	3183	39.7157	3089.33	24.504	3141.33	20.2677	3044	30.5669	3050.33	13.691	3032.33	38.019	8535.33	75.9174				24.7959	3319	65.0718	3162	51.5655	3114.67	26.6667	3101.33	56.6402	3066.67	76.2481	3060.67	27.3394	3019	72.5075	3032.33	38.019	8535.33	75.9174				24.7959	3934.67	41.1272	3692.67	7.31057	3520	53.1131
	25.7143	3188.33	40.1262	3166	14.1774	3083.67	29.3561	3128.33	55.5108	3080.67	33.7655	3044.67	9.6148	3003.33	20.5372	8575.33	92.753				25.7143	3321	84.5951	3154.67	36.9925	3121.67	7.88106	3080.33	22.2586	3040	71.5984	3037	10.116	3049.33	38.6279	3003.33	20.5372	8575.33	92.753				25.7143	4024.67	95.0269	3714	44.9926	3581	56.7098
	26.6327	3240.33	35.7134	3203.67	20.6667	3095	38.5919	3126.33	18.2056	3050	40.4516	3071.33	13.9324	3024.67	22.1008	8448.67	89.8561				26.6327	3321	106.533	3139.67	23.9467	3083.33	18.9766	3093	12.5033	3051	36.8284	3061	16.773	3025.67	80.0423	3024.67	22.1008	8448.67	89.8561				26.6327	4044	92.6517	3770.33	24.5515	3577.67	32.6718
	27.551	3242	11.3725	3172.33	9.8714	3088	41.6453	3145	9.0185	3054	46.2925	3030.33	20.955	3044.67	19.8102	8462.33	95.0164				27.551	3317.33	101.34	3133	35.0761	3105	16.4418	3106	58.9661	3049.33	54.364	3066.33	19.785	3061.67	68.4162	3044.67	19.8102	8462.33	95.0164				27.551	4081.33	91.4355	3792.33	24.9154	3668.67	67.4916
	28.4694	3206	45.3248	3200.67	17.1302	3064	43.0387	3093.33	14.4491	3040.33	12.441	3061	24.2693	3020.33	4.70225	8449.33	55.7564				28.4694	3303.67	57.5162	3137.33	31.3387	3109.33	29.7564	3069.67	25.8607	3050	50.5074	3112	43.3128	3018.67	33.1981	3020.33	4.70225	8449.33	55.7564				28.4694	4148.67	124.526	3841	73.9932	3675.67	69.451
	29.3878	3216.67	6.64162	3196	22.2336	3086.67	36.6712	3088.33	37.7109	3048.33	18.8532	3064.33	15.0702	3018.33	18.3515	8479.33	30.3388				29.3878	3312	59.8693	3154	32.0364	3096.67	31.8451	3109	24.8261	3040	79.4313	3072	22.0303	3029.67	62.7544	3018.33	18.3515	8479.33	30.3388				29.3878	4210	83.5404	3969	61.6117	3741.67	61.6613
	30.3061	3199	36.5011	3186.33	33.2282	3107.33	37.8168	3039	17.4356	3065	19.0351	3054	32.909	3057	39.3234	8461.33	39.8595				30.3061	3343.67	93.6773	3191.67	53.6449	3086.67	23.9049	3164.67	55.3243	3074.67	59.9287	3066.67	29.9462	3019	62.2923	3057	39.3234	8461.33	39.8595				30.3061	4290.33	78.9648	4014.33	74.3356	3751.33	70.0769
	31.2245	3218	28.5715	3164	17.6163	3109.67	30.7806	3105.67	18.3515	3056.33	12.8106	3010	8.3865	2992	42.5245	8418.33	34.9492				31.2245	3268.33	93.4565	3188	50.2394	3100	38.0307	3120.33	31.4872	3054.33	88.486	3088.33	13.1698	3031	30.3535	2992	42.5245	8418.33	34.9492				31.2245	4322.33	90.5489	4051.33	58.2418	3849.33	64.9778
	32.1429	3198.33	23.8421	3136.67	39.4011	3066	19.1398	3080.67	42.7642	3063	15.9478	3051	21.1975	3045.33	2.60342	8515.33	58.7717				32.1429	3312.33	84.7139	3223.67	0.666667	3091.33	36.4341	3069.33	48.3609	3067.33	71.9174	3094.33	10.9291	3046.67	64.2919	3045.33	2.60342	8515.33	58.7717				32.1429	4314.33	90.1782	4142.33	32.1161	3844.67	86.4144
	33.0612	3221.67	15.9199	3120	31.6596	3075	27.3191	3122.33	25.208	3051	23.029	3042.33	14.2634	3011.67	9.40449	8329	27.4651				33.0612	3310	73.7292	3196.33	25.8865	3095.33	12.7845	3104.33	23.1397	3084.33	57.9377	3108	19.3132	3042	42.7122	3011.67	9.40449	8329	27.4651				33.0612	4411.33	107.821	4065.67	60.3665	3930	77.7839
	33.9796	3202	31.1929	3155	31.9739	3134.33	41.3374	3068.33	16.1898	3059	35.5528	3036.33	4.8074	3040.67	19.4708	8442	72.8171				33.9796	3359	59.7746	3182	16.1658	3089.33	23.1828	3101.33	38.0541	3113.33	60.1369	3094.67	15.7092	3059	54.6382	3040.67	19.4708	8442	72.8171				33.9796	4414.33	124.656	4217.67	75.351	3936	92.9803
	34.898	3188.33	16.905	3159	41.1015	3094	24.6847	3065.33	28.0496	3035	25.1197	3046.33	27.8169	3019.33	5.36449	8439.33	51.6667				34.898	3404.33	112.413	3180.67	43.9406	3121	35.019	3110.67	4.48454	3107.67	29.5654	3160.67	10.729	3061.67	41.3374	3019.33	5.36449	8439.33	51.6667				34.898	4480.33	78.4524	4160.33	72.5496	3957.67	80.0215
	35.8163	3232	40.2036	3099	11.6762	3079.67	14.6667	3071.67	34.7195	3022.33	27.1559	3044.67	25.543	3001	31.0966	8492	37.581				35.8163	3385.67	116.163	3215.33	45.568	3144.67	76.038	3111.67	5.23874	3088	45.6545	3093.67	26.5916	3040.33	41.1191	3001	31.0966	8492	37.581				35.8163	4516.33	96.7098	4209.67	61.4338	4046	84.3169
	36.7347	3194.67	43.3064	3162	19.5021	3072.67	21.9494	3098	31.2623	3052	10.6927	3030.67	7.17248	2999	18.4481	8388.67	75.5961				36.7347	3439	144.362	3263	46.6083	3133.67	24.5922	3066.67	32.5389	3076.67	52.0555	3139	45.7202	3082.67	26.5602	2999	18.4481	8388.67	75.5961				36.7347	4578	99.0673	4305.33	32.8853	4059.33	33.3783
	37.6531	3167.67	16.8358	3147.67	11.2596	3062.67	26.181	3060.67	8.66667	3073	10.4403	3035.33	71.3964	3025.33	20.8353	8426.33	74.9807				37.6531	3450.33	144.085	3200.33	44.5209	3146	23.0723	3113.67	17.3429	3105.67	75.6138	3060.33	4.97773	3098.33	48.8342	3025.33	20.8353	8426.33	74.9807				37.6531	4608	98.6425	4315	28.006	4119	90.2663
	38.5714	3161	18.3576	3096.67	28.6957	3065.33	23.4829	3073.67	22.6667	3049	30.6649	2997.67	26.181	2985.67	11.2002	8413.67	99.68				38.5714	3424	141.234	3212.67	45.348	3148.33	6.33333	3135	12.53	3104	45.5448	3111	29.6704	3087.33	41.297	2985.67	11.2002	8413.67	99.68				38.5714	4613	114.451	4356.33	69.8148	4111.33	88.8544
	39.4898	3169	20.8407	3097	30.9892	3085.67	52.5875	3061.33	21.4968	3036.33	44.5957	3030.33	19.5477	3007.67	13.8724	8385.33	61.807				39.4898	3483	108.039	3212.33	26.4218	3113.67	16.5965	3100	15.0997	3147.67	44.7822	3119.33	41.4782	3108.67	31.9705	3007.67	13.8724	8385.33	61.807				39.4898	4680.67	64.4602	4354	69.3421	4157.33	86.171
	40.4082	3187	8.88819	3100	16.4621	3050	29.1433	3082	20.108	3032.33	14.8474	3021.33	16.272	2936.33	35.5543	8438.33	58.0527				40.4082	3497.33	164.537	3219	63.1057	3183.33	33.9329	3131.67	23.7791	3067.33	60.1563	3149	8.5049	3122.33	47.0968	2936.33	35.5543	8438.33	58.0527				40.4082	4736.33	104.506	4402.33	96.7632	4211	104.37
	41.3265	3171.67	11.4066	3118.67	13.691	3073.67	33.5675	3105	33.0807	3016	18.0093	3018	26.5141	3044	11.7898	8396.33	56.4397				41.3265	3573.33	175.175	3196	22.5389	3142	32.187	3130.67	11.5662	3051.33	56.4811	3148.67	24.7004	3092.33	47.3298	3044	11.7898	8396.33	56.4397				41.3265	4779.33	106.91	4453.33	38.9416	4224.67	82.707
	42.2449	3144.33	29.3844	3082.33	35.5637	3050.67	14.7234	3068	23.5443	3043.67	52.0555	2998.67	16.1898	3020.33	29.1681	8388.67	69.2106				42.2449	3528.33	181.467	3240.33	32.0538	3186.33	46.5128	3153.33	36.4341	3094.67	29.4524	3127.67	5.36449	3109.67	33.982	3020.33	29.1681	8388.67	69.2106				42.2449	4716.67	99.335	4493	69.0217	4277.67	89.7726
	43.1633	3171.67	25.4973	3118.67	36.0571	3107	28.746	3042.67	22.8789	3021	34.6987	3005.67	9.33333	3002	13.7961	8342	100.127				43.1633	3557.67	183.694	3273.33	40.4653	3175.67	46.7666	3158	52.6023	3116	42.4382	3095.67	28.298	3107.67	42.4827	3002	13.7961	8342	100.127				43.1633	4842	104.024	4519.33	64.6692	4314.67	130.533
	44.0816	3168	28.1484	3134	22.8692	3046	10.0664	3062.33	25.4646	2974.33	27.7208	3026.67	26.9835	2997	22.8692	8392.33	52.8341				44.0816	3572	162.556	3240	43.1393	3155.33	32.199	3170.33	38.7399	3129	66.1614	3109.67	23.4118	3095.67	40.7281	2997	22.8692	8392.33	52.8341				44.0816	4831	101.476	4567.67	40.9485	4356.67	81.6197
	45	3147.67	14.4376	3076.67	11.921	3071	30.2875	3071	29.7153	3026.67	9.56266	3061	8.5049	2998	55.3444	8430.67	49.7505				45	3594.67	218.31	3249.33	44.9085	3131	53.3042	3157	5.2915	3142.33	56.5224	3108.33	25.9765	3083.67	33.3933	2998	55.3444	8430.67	49.7505				45	4849.33	94.9321	4636	40.3774	4334	77.2075
	45.9184	3174.67	45.9505	3088.33	27.3882	3069.33	23.8211	3039.67	19.785	3035.33	36.4524	2980.67	8.96908	2982	21.7332	8394.33	62.8658				45.9184	3571.67	201.602	3269	62.5007	3215.33	26.9959	3129.33	35.6947	3149.67	28.4156	3136.67	34.469	3115.33	24.3333	2982	21.7332	8394.33	62.8658				45.9184	4937	109.276	4658.67	44.1752	4357.67	86.3063
	46.8367	3132.67	11.2891	3118.33	34.9301	3098.33	20.2841	3045	25.658	2997	34.7035	2970	30.1993	2999.67	37.427	8382.67	78.4481				46.8367	3648.67	207.931	3230.67	58.2247	3146.67	33.8641	3139.33	32.5081	3165	59.1636	3184.67	20.4151	3121.33	24.835	2999.67	37.427	8382.67	78.4481				46.8367	4995	103.838	4685	69.7639	4349	107.853
	47.7551	3116.67	36.5529	3137.67	5.92546	3060.67	24.9355	3024.33	22.8206	3006	28.5365	2980	17.5024	2972	17.5784	8361.67	54.6331				47.7551	3633.33	200.395	3271.67	32.199	3161.33	48.209	3155.33	29.8682	3166.33	61.1292	3125.33	30.7535	3126.67	26.4911	2972	17.5784	8361.67	54.6331				47.7551	4964.67	99.1503	4712	73.0776	4456.33	54.7154
	48.6735	3104.67	39.074	3091.67	17.0229	3033.67	29.2366	3058.33	13.7396	3023.33	18.9062	2963	24.8462	3020.67	35.5637	8253.67	71.1579				48.6735	3605.67	236.596	3272.67	37.9224	3142.67	56.0753	3182.67	34.7435	3135	47.634	3158	11.1505	3136	23.3024	3020.67	35.5637	8253.67	71.1579				48.6735	4995	92.7919	4714.67	62.2397	4505.33	103.435
	49.5918	3118.67	26.3902	3105.33	26.1173	3030.67	3.66667	3099.67	52.8404	2982.33	58.0814	2943.33	27.3882	2983.67	0.881917	8361.33	47.9803				49.5918	3615	214.357	3234.67	45.2008	3166.67	34.0653	3165.67	49.6801	3180	29.7377	3190.33	32.0902	3142.67	26.5225	2983.67	0.881917	8361.33	47.9803				49.5918	5026.33	65.1724	4732	82.8674	4538.33	87.6743
	50.5102	3144.67	16.2207	3122	42.0357	3053.67	19.2729	3055.33	17.901	3024.67	30.2783	3016	10.0664	2944.33	3.66667	8337	47.585				50.5102	3607	227.157	3270.33	53.1831	3173	58.643	3147	17.5214	3167	73.7044	3181	16.0935	3182.33	32.5081	2944.33	3.66667	8337	47.585				50.5102	5075.67	135.809	4771	90.7432	4499.67	92.6361
	51.4286	3153	12.1244	3066.67	27.2295	3042	17.0587	3045.33	26.8597	3018	35.7957	2959.33	20.9152	2955.67	61.8987	8363.67	42.2545				51.4286	3633.33	211.615	3251.33	64.8314	3199	33.4215	3179.67	48.0289	3232	83.5783	3167.67	16.1692	3088.33	24.7745	2955.67	61.8987	8363.67	42.2545				51.4286	5081.33	100.217	4836	120.239	4523.33	119.473
	52.3469	3127.33	12.4141	3124.67	2.02759	3060.67	7.68838	3034	31.9531	3060.33	47.6667	3007.33	14.1107	3003.67	15.857	8280.67	94.1883				52.3469	3624.67	254.168	3267.33	53.0608	3215.33	57.9492	3187	72.298	3172	25.0067	3193.33	21.458	3109.33	26.5351	3003.67	15.857	8280.67	94.1883				52.3469	5104.33	124.103	4867.67	76.3879	4559	126.5
	53.2653	3079.67	13.3458	3103	15.1438	3034.33	50.0211	3040.67	2.848	3025.67	8.87568	2975.33	40.5394	2979.67	42.3688	8309.33	60.267				53.2653	3652.67	229.386	3268.67	37.8785	3215.33	50.1476	3132.33	44.4872	3198.33	47.2241	3177.67	14.678	3153.67	23.6948	2979.67	42.3688	8309.33	60.267				53.2653	5143.33	106.692	4859.67	45.4765	4529.33	92.1997
	54.1837	3087.67	17.477	3072.67	42.5219	3017.33	17.5246	3046.33	27.8408	2983.67	17.8543	2977	29.1433	2987.33	25.5103	8281.67	111.529				54.1837	3653	245.514	3280.33	47.8412	3251.67	26.2953	3152.33	31.519	3177	42.5793	3215	42.004	3152	65.5973	2987.33	25.5103	8281.67	111.529				54.1837	5186	85.6174	4906.67	32.8448	4664.67	99.7603
	55.102	3113.67	12.9915	3081	18.0278	3058.67	33.1981	3026	22.8692	3018	26.7644	2969.67	22.1836	2990.33	31.5242	8265.33	48.5295				55.102	3652.33	219.305	3316	78.6405	3217	68.4617	3212.67	47.2452	3208.33	94.0679	3161.33	35.7833	3161	27.6466	2990.33	31.5242	8265.33	48.5295				55.102	5227	81.347	4967	47.0142	4636.67	127.627
	56.0204	3115	18.9297	3053	34.176	3076.67	26.6667	3054.67	15.2461	3027	38.5746	2965.67	17.3622	2983.67	28.8752	8330.33	112.791				56.0204	3659	232.711	3283.67	43.3948	3205.33	59.0489	3139.67	22.6961	3193.33	40.769	3110.33	54.0134	3192	12.8582	2983.67	28.8752	8330.33	112.791				56.0204	5178.67	131.317	4861	81.7333	4735	108.088
	56.9388	3073.33	1.33333	3039	34.6747	3033.33	23.3833	3013	25.1661	2996	19.218	2997.67	9.17121	2964	16.2583	8305.33	61.1292				56.9388	3656.67	200.928	3317.67	77.1715	3249.67	66.0816	3162	24.0069	3212.33	39.4053	3206.67	24.1822	3170.33	32.3797	2964	16.2583	8305.33	61.1292				56.9388	5238.33	50.6798	4997.67	98.7427	4708.33	131.877
	57.8571	3136	7.93725	3042	64.4386	2973.33	17.8543	3019.33	2.02759	3016.67	68.737	2979.33	30.6884	2975.33	24.9087	8246	59.6322				57.8571	3557	198.759	3328	60.7069	3226.33	42.4513	3184.33	23.3333	3194.33	52.6951	3177	23.4379	3187	32.45	2975.33	24.9087	8246	59.6322				57.8571	5266	112.571	4937.67	66.2579	4654.67	127.907
	58.7755	3072.33	35.7973	3050.67	16.3741	3067.33	22.6151	3022.67	21.5278	3013.67	13.3458	2989	5.1316	2964.67	30.443	8230.33	76.5448				58.7755	3594.33	172.401	3313.67	71.2655	3280.33	40.3994	3217.33	50.67	3237	33.7787	3185	18.1475	3138	7.81025	2964.67	30.443	8230.33	76.5448				58.7755	5271.33	76.3355	5014.33	66.4964	4721.67	105.525
	59.6939	3118	31.0483	3041.33	44.6629	3040.33	11.6094	3028.67	13.9324	2986.67	24.0093	2982	32.2542	2957	14.7309	8269	72.5971				59.6939	3623.67	228.247	3298.67	57.522	3262.33	50.3068	3187.33	47.9073	3206.33	40.9973	3214	2.88675	3174.33	39.8427	2957	14.7309	8269	72.5971				59.6939	5267.67	94.2785	5033	45.8839	4784.33	154.118
	60.6122	3122.33	13.2832	3048	20.7445	3029	13	3025.67	16.4958	2987.67	27.7449	3006.33	15.1033	2973.67	11.6809	8224.33	114.593				60.6122	3676.33	240.876	3321	37.9781	3280.67	60.361	3238.33	44.7524	3250.33	67.1673	3255.33	22.4078	3185.33	16.1898	2973.67	11.6809	8224.33	114.593				60.6122	5270.67	80.1048	5088	66.1236	4725.67	189.477
	61.5306	3087.67	10.3976	3035	19.7315	3045.67	22.4004	3021.67	28.8463	3016	33.1512	2992.33	29.8012	2962.33	24.6599	8224.33	74.5214				61.5306	3696.33	245.758	3358.33	73.0852	3229	66.1539	3187.33	33.6518	3226	42.5793	3199	38.8887	3213	41.2836	2962.33	24.6599	8224.33	74.5214				61.5306	5302	64.0807	5013	65.3172	4799	126.5
	62.449	3102.67	23.7791	3030.67	18.3697	3045.33	26.1045	3010	12.897	3001.67	11.8509	2933.33	13.776	2945	23.5018	8234.33	77.8253				62.449	3663	247.179	3381.67	56.6343	3276.33	41.3938	3230	31.5119	3252	47.2899	3187.33	20.3825	3193.67	16.6966	2945	23.5018	8234.33	77.8253				62.449	5329.67	133.029	5046.33	71.4244	4824	186.797
	63.3673	3118.67	16.5059	3044.33	14.7686	2998.33	32.1161	3006.67	31.4766	2996	34.0343	2942	12.1244	2962.67	44.7822	8240.33	50.2306				63.3673	3667.33	221.998	3375.33	47.5582	3250.67	64.1621	3283	46.6047	3263.33	26.4344	3230.67	32.5184	3210.33	20.3415	2962.67	44.7822	8240.33	50.2306				63.3673	5360	104.203	5108	85.7496	4782	145.84
	64.2857	3097.33	30.0296	3064.33	82.858	3052.33	11.865	2988.67	17.8916	2977	33.7787	3003	14	2919.67	20.1687	8267.67	102.236				64.2857	3627.33	257.268	3403.67	93.6524	3310.33	76.2591	3246	36.1156	3231.67	19.936	3211.33	24.251	3201.33	53.0796	2919.67	20.1687	8267.67	102.236				64.2857	5332.67	78.295	5105	83.4286	4817	152.71
	65.2041	3071.33	32.2714	3011	19.5021	3065.33	5.78312	3018.67	57.345	2969.33	42.0489	2941.33	28.9501	2991.33	34.9014	8284.33	102.276				65.2041	3708	238.37	3387.67	56.9717	3279	11.5902	3243.33	83.7145	3296.33	40.4818	3244	26.5016	3214	12.5033	2991.33	34.9014	8284.33	102.276				65.2041	5361.33	91.8084	5102.67	17.3237	4875.67	109.667
	66.1224	3067.33	19.4279	3091.67	44.1752	2997	31.6439	3047.67	34.8393	2984.67	30.8995	2928	26.0832	2944.67	28.1089	8163.33	38.1415				66.1224	3645	206.574	3370.33	62.4562	3304.67	63.98	3217	67.2632	3304	75.6637	3231.33	13.2958	3195.67	5.36449	2944.67	28.1089	8163.33	38.1415				66.1224	5371	38.7427	5164.67	33.0975	4827.67	152.762
	67.0408	3075.33	40.0014	3043	3.51188	3009	7.63763	2971.67	21.6744	2985	21.7332	2982	30.1164	2932	24.5764	8228.33	130.747				67.0408	3718	256.501	3394.33	52.8089	3334.67	69.0274	3274.33	49.9544	3274	68.8791	3238.33	26.8721	3175.67	31.0609	2932	24.5764	8228.33	130.747				67.0408	5393.33	40.4159	5128.33	82.8379	4796	166.71
	67.9592	3075.33	19.0117	3018.33	5.33333	3006	15.6312	2988	21.0792	2968	39.2726	2921	5	2935.33	41.0866	8172.33	30.1128				67.9592	3705	279.002	3415.33	54.1767	3345.33	54.2043	3243.33	50.5316	3304.33	57.6667	3277	26.2742	3230	43.1316	2935.33	41.0866	8172.33	30.1128				67.9592	5400.67	60.4161	5118.67	44.9456	4874.33	169.309
	68.8776	3095.33	34.8058	3021.33	19.8774	2979.33	11.865	2977.33	7.51295	2980.33	27.8468	2923	19.1572	2949.67	26.8473	8228.67	20.5129				68.8776	3707.67	291.677	3419.67	85.5304	3335.67	69.7384	3282.67	30.4266	3287.33	48.1191	3247.67	21.0739	3225.33	45.6265	2949.67	26.8473	8228.67	20.5129				68.8776	5433	51.5978	5141.67	53.7194	4879.67	134.413
	69.7959	3067.33	19.0555	3011.67	8.41295	2999.67	34.3382	3017	27.8388	3019.33	34.6859	2954.33	4.37163	2951.67	31.6456	8231.33	68.1428				69.7959	3699.67	268.279	3432.33	65.687	3351.33	81.0686	3255	64.3143	3295.33	14.9481	3269.67	29.8682	3254	27.9344	2951.67	31.6456	8231.33	68.1428				69.7959	5422	75.6395	5201	35.019	4918.33	145.511
	70.7143	3088.33	4.70225	3042.33	34.4787	3024.33	17.8543	3023	8.7178	2996.67	8.11035	2965.33	34.7243	2940.67	19.342	8274	70.812				70.7143	3717	257.618	3409.67	90.7751	3358.33	99.7034	3268	43.2088	3313.33	52.4669	3263.67	11.0504	3242.67	47.1605	2940.67	19.342	8274	70.812				70.7143	5460.33	73.9827	5218	12.4231	4925.33	129.348
	71.6327	3048.33	43.0207	2999.33	17.7983	2993.67	25.7704	2976.33	11.7945	2997.67	23.4829	2937.33	15.6241	2938.67	18.3424	8139.67	62.1995				71.6327	3694	261.771	3412.67	46.7666	3362.33	91.0427	3318.33	74.8895	3284.33	37.4893	3275.33	43.3833	3300.67	23.6807	2938.67	18.3424	8139.67	62.1995				71.6327	5463.33	49.3637	5248.67	63.6562	4917	165.742
	72.551	3033.33	35.2956	3021	13.6504	3036.33	8.29324	2985.67	14.8586	3011.67	18.5502	2937.33	14.6667	2947	30.6649	8189.67	86.9106				72.551	3649	296.48	3381.33	75.6975	3321.67	71.5643	3278.67	66.1673	3276.33	28.8059	3247.33	63.8079	3251.33	27.2845	2947	30.6649	8189.67	86.9106				72.551	5406.33	25.4384	5157.67	45.1085	4951	227.838
	73.4694	3031.67	24.1822	3039	28.5365	3007.33	15.0259	3005.33	12.9786	3006	16.0935	2921.67	10.5251	2984.67	22.674	8201.67	42.3058				73.4694	3736.67	273.835	3373.67	87.463	3374	75.6042	3280	51.6172	3271.67	27.5459	3286	31.7857	3298.67	41.9298	2984.67	22.674	8201.67	42.3058				73.4694	5533	69.3566	5200.33	111.483	4969.33	139.335
	74.3878	3078.67	33.4581	3045	18.1934	3033.33	10.4775	3002	23.2451	2993	68.9227	2922.33	59.0038	2905.33	6.74125	8128	65.5515				74.3878	3709.67	298.063	3394	72.037	3316	118.255	3245.33	29.1909	3283	42.336	3294.33	57.2257	3249	34.4287	2905.33	6.74125	8128	65.5515				74.3878	5461.33	57.4466	5211	50.7445	4980.67	153.63
	75.3061	3061.67	15.1914	2986.33	12.8755	3008.33	19.0642	2981	16.2583	2967.67	19.8774	2920.67	19.6327	2955	37.7227	8173	49.9433				75.3061	3692.33	317.491	3429.33	74.1178	3390.33	77.4518	3275.67	91.1891	3284	33.8674	3318	6.80686	3281.67	62.7703	2955	37.7227	8173	49.9433				75.3061	5498	83.6082	5266.67	61.2545	4989	147.327
	76.2245	3072.67	27.2784	3056.67	11.5518	2971.67	28.1977	3019.33	20.9947	2993.67	16.6966	2941.67	35.4793	2992	45.5082	8186.33	63.1832				76.2245	3715.33	278.097	3476.67	67.8389	3397.33	77.7546	3309.33	70.1245	3296.67	22.281	3271.33	12.9915	3275.67	54.3885	2992	45.5082	8186.33	63.1832				76.2245	5509.33	92.9343	5324.33	32.6411	5011.33	94.7722
	77.1429	3054.33	40.5969	3016	29.7041	2977.33	15.1914	2962.33	15.5063	2993	15.695	2923	21.0792	2922.67	35.8717	8124.67	28.4273				77.1429	3779.67	305.387	3456.67	81.6687	3401.67	83.3833	3253.67	32.3591	3334.67	24.6599	3333.33	19.8858	3298	28.931	2922.67	35.8717	8124.67	28.4273				77.1429	5544.67	46.3909	5315	78.6215	5016	165.844
	78.0612	3053	14	2995	40.8085	3004.33	26.4092	3005.67	16.9542	2956	9.50438	2960	34.7898	2921.33	20.5778	8190.67	70.8151				78.0612	3752.33	292.734	3449.33	94.2202	3415	110.097	3262.67	57.0419	3303.67	43.9785	3272.33	21.3724	3279	62.9391	2921.33	20.5778	8190.67	70.8151				78.0612	5471.33	75.8383	5368	102.52	4980.33	151.086
	78.9796	3028.67	35.9738	2971	9.86577	3024	0.57735	2997	4.16333	2942	32.9242	2928.33	16.3741	2943	9.29157	8150.33	68.9356				78.9796	3776	268.541	3415.67	70.9656	3385.67	99.1805	3328	41.5812	3363.67	24.1132	3278	47.8226	3266.33	47.4143	2943	9.29157	8150.33	68.9356				78.9796	5472	45.2106	5318	68.2349	5058	186.538
	79.898	3040.33	19.2209	3019	21.9393	2971	25.5016	2959	20.306	2950.67	4.33333	2999	31.7962	2922.33	33.473	8158.33	82.713				79.898	3731.67	279.839	3416.67	124.29	3380	39.5264	3249.67	45.8342	3356.33	55.8699	3282.67	5.36449	3321.67	35.2578	2922.33	33.473	8158.33	82.713				79.898	5503.67	36.2231	5277	23.0651	5038.33	88.4389
	80.8163	3026	11.7189	2992.67	14.8137	2973	41.2351	3022	14.5717	2975.33	50.6008	2902.33	21.9798	2904.33	19.7428	8112	36.3456				80.8163	3785.67	289.668	3492.67	100.415	3404.67	75.9152	3333.33	62.4429	3305	65.3784	3317	41.6333	3301.67	59.482	2904.33	19.7428	8112	36.3456				80.8163	5523	27.074	5262.67	55.6697	5042.33	136.832
	81.7347	3015	9.64365	3001	31.3422	3003.33	3.28295	2964	17.6163	2945	19.6044	2927	41.6693	2939.67	34.2993	8206	76.5659				81.7347	3745.33	305.976	3457.67	49.3198	3419.67	61.553	3296	69.7352	3371.67	43.6361	3298	49.3254	3296.33	17.2948	2939.67	34.2993	8206	76.5659				81.7347	5486	36.756	5374.33	41.1272	5034	169.679
	82.6531	2983	26.5769	2980	16.2583	2988	22.6789	3013.33	19.4022	2960.67	21.8352	2910.33	30.3113	2931.33	8.00694	8112	45.7384				82.6531	3765.67	260.134	3456	81.2958	3421.67	68.8485	3327.33	49.1878	3339.67	28.9156	3331.67	26.2953	3305	63.8931	2931.33	8.00694	8112	45.7384				82.6531	5502	54.4457	5367.67	52.7457	5091.33	189.358
	83.5714	2998.67	30.5305	3044	34.2685	2970	0.57735	2971	19.6554	2975.33	13.4205	2935.67	4.91031	2988	12.3423	8162.67	42.881				83.5714	3728.33	263.162	3479	99.8749	3380	96.6454	3335	70.0214	3367	46.2313	3324.67	41.1596	3259.67	33.9231	2988	12.3423	8162.67	42.881				83.5714	5591	22.5389	5319	3.05505	5097.33	189.302
	84.4898	3004.67	30.7535	2979	61.5819	2963	6.1101	2994.67	12.3333	3000	21.9621	2923	12.0554	2901.67	9.20748	8176.33	72.6231				84.4898	3774.33	303.213	3455	70	3425	115.902	3314.67	47.1074	3288.33	34.6715	3322.67	16.6966	3283	43.7759	2901.67	9.20748	8176.33	72.6231				84.4898	5475	22.3681	5400.67	62.4962	5077.67	156.276
	85.4082	3010.33	17.477	2983.33	27.3028	2971.67	23.9884	2966.33	3.1798	2958	20.8087	2921	34.0735	2941.67	32.5849	8089.33	15.1694				85.4082	3797.33	303.906	3501.33	109.127	3390.67	98.6734	3280.67	50.5448	3351.33	23.4118	3334.67	11.7945	3289	41.328	2941.67	32.5849	8089.33	15.1694				85.4082	5508.67	79.2808	5343.67	19.6412	5078.67	157.755
	86.3265	3025.67	16.1692	2996.67	36.2599	2979.67	34.498	2956.33	15.0702	2933	35.8097	2928.33	31.4978	2926.67	59.468	8120.67	79.9924				86.3265	3760	274.382	3479.67	83.5969	3427.67	73.3424	3348.33	73.372	3329.67	35.9738	3379.67	22.8352	3283	54.0031	2926.67	59.468	8120.67	79.9924				86.3265	5511.67	57.8917	5359.67	36.0986	5051.67	172.627
	87.2449	3024.67	22.7034	2986.33	20.2841	2983.67	58.0728	3002.33	62.7331	2962	42.6654	2889	24.1937	2950	27.3008	8094	48.5421				87.2449	3736	272.662	3467.33	95.4452	3472.67	65.8846	3355	49.5177	3322	64.9025	3340.33	47.6807	3310.33	51.4371	2950	27.3008	8094	48.5421				87.2449	5451	39.0512	5382.67	50.3201	5127	79
	88.1633	2994	20.0749	2988.33	47.0968	2981	31.3209	2989.33	29.4637	2997.33	4.09607	2942.33	14.4261	2953.33	19.4279	8102.33	58.3562				88.1633	3733	231.641	3480	110.991	3436	79.7768	3353	66.9054	3348.67	50.8735	3347.67	26.7416	3345.67	68.0351	2953.33	19.4279	8102.33	58.3562				88.1633	5488.33	53.7101	5323	44.859	5089	184.506
	89.0816	2969.33	13.2958	3023.33	23.9188	2978.33	17.742	2964.67	16.7465	2928	42.4617	2964.67	8.33333	2902	37.3631	8098.33	48.3885				89.0816	3718.33	266.339	3496.67	78.5501	3425.33	70.1815	3361.33	43.9179	3377.33	28.9501	3342	16.6433	3358.67	52.9664	2902	37.3631	8098.33	48.3885				89.0816	5521.67	28.1681	5392.67	49.9344	5193.67	131.279
	90	2966	26.6333	2979.67	15.1694	2995	23.0651	2948.67	41.3696	2942.67	19.2209	2895.67	4.37163	2931	41.0406	8059.33	73.4628				90	3733	252.647	3483	83.2907	3456.67	67.4224	3313.67	76.8339	3363	61.2454	3373	25.5799	3364.33	36.6803	2931	41.0406	8059.33	73.4628				90	5527.33	70.172	5355.33	32.1265	5151.33	206.577
[truncated: 22 more columns]

## Sheet: S2i
LUV Permeabilization
Fig. S2i
	Normalized Endpoint Permeabilization (%)											Normalized Endpoint Permeabilization (%)
		BAX-2S											BAX-2S
		DMSO			BIM [low]			BIM [high]					DMSO		BIM [low]		BIM [high]
	16CHO (μM)	Replicate 1	Replicate 2	Replicate 3	Replicate 1	Replicate 2	Replicate 3	Replicate 1	Replicate 2	Replicate 3		16CHO (μM)	Mean	SEM	Mean	SEM	Mean	SEM
	50	3.398	1.752	2.468	21.222	17.886	6.117	45.594	49.964	47.28		50	2.539	0.476	15.075	4.581	47.612	1.272
	33	3.326	2.503	2.521	13.334	10.143	8.148	45.303	44.814	43.363		33	2.784	0.271	10.542	1.51	44.493	0.583
	22	2.235	3.523	3.415	11.394	11.176	7.622	45.485	43.508	33.39		22	3.058	0.412	10.064	1.223	40.794	3.746
	15	2.915	3.022	0.751	9.744	7.731	4.938	42.457	41.913	34.46		15	2.229	0.74	7.471	1.393	39.61	2.58
	10	1.735	1.824	2.807	6.969	7.568	10.56	42.583	39.464	34.768		10	2.122	0.344	8.366	1.111	38.939	2.271
	6.6	1.127	1.377	1.341	9.29	8.656	7.695	44.723	42.166	36.926		6.6	1.282	0.078	8.547	0.464	41.272	2.295
	0	0.68	3.219	1.842	8.347	9.562	7.259	44.687	38.648	32.683		0	1.913	0.734	8.39	0.665	38.673	3.465
