# Supplementary material for: A gated hydrophobic funnel within BAX binds bioactive lipids to potentiate pro-apoptotic function
Source: Nat Commun. 2026 Feb 25;17:3180. doi: 10.1038/s41467-026-69836-9 (PMC13046825; doi:10.1038/s41467-026-69836-9)
Supplement: Supplementary file 4 — Source Data [file 41467_2026_69836_MOESM4_ESM.zip › SourceDataFiles_v2/SourceData_Fig3.xlsx]

## Sheet: 3a
Fluorescence Polarization Assay
Fig. 3a
	Polarization (mP)																											Parameterized Metrics
		BAX-WT																											BAX-WT
		2t16 50μM		2t16 33μM		2t16 22μM		2t16 15μM		2t16 10μM		2t16 6.6μM		2t16 4.4μM		2t16 2.9μM		2t16 1.9μM		2t16 0μM		BAX-WT		BAK-TAMRA				Sample	Norm Tmax	Norm EP
	Time (min)	Mean	SEM	Mean	SEM	Mean	SEM	Mean	SEM	Mean	SEM	Mean	SEM	Mean	SEM	Mean	SEM	Mean	SEM	Mean	SEM	Mean	SEM	Mean	SEM			2t16 50μM	0	-0.11
	0	77	18	88	7	155.5	32.5	116	14	81.5	39.5	115	1	90.5	9.5	95.5	3.5	81	4	43.5	5.5	128	38	43	15			2t16 33μM	0.02	-0.05
	0.5	104.5	13.5	95	3	136	11	139	16	141.5	11.5	107.5	32.5	108	2	105.5	7.5	78.5	12.5	106.5	8.5	100	3	96.5	7.5			2t16 22μM	0.03	-0.03
	1	104.5	11.5	112.5	3.5	139.5	24.5	147	13	153.5	13.5	131.5	9.5	108.5	3.5	113.5	13.5	87.5	5.5	115	13	114.5	2.5	93.5	2.5			2t16 15μM	0.06	0.02
	1.5	91	24	102	8	146.5	18.5	151.5	7.5	171.5	14.5	150.5	1.5	119.5	8.5	127.5	9.5	111.5	17.5	130	17	121.5	1.5	85	0			2t16 10μM	0.09	0.44
	2	101	8	112.5	3.5	144.5	14.5	164.5	11.5	177.5	15.5	168.5	2.5	127	10	131	6	110	4	114.5	0.5	123	2	95	5			2t16 6.6μM	0.14	0.87
	2.5	98	8	110	3	142	13	165	9	181	13	178.5	10.5	147	21	137	9	121.5	11.5	120	9	137	3	98	1			2t16 4.4μM	0.31	1.11
	3	100.5	9.5	116	7	131	9	166	9	187.5	11.5	193.5	10.5	166.5	0.5	143.5	2.5	125.5	10.5	137	1	139.5	9.5	95.5	0.5			2t16 2.9μM	0.45	1.26
	3.5	95	15	114.5	9.5	128	7	166	8	192	12	194	10	174	10	147	7	127.5	7.5	142	4	141.5	0.5	97.5	2.5			2t16 1.9μM	1	1.24
	4	98.5	13.5	116.5	2.5	122.5	6.5	162.5	7.5	201.5	6.5	203	3	191	7	164.5	3.5	136	7	144.5	4.5	144.5	3.5	96	1
	4.5	95.5	7.5	122.5	4.5	125	4	153.5	5.5	200	10	210	8	202	11	171.5	7.5	146.5	8.5	153	6	151.5	1.5	99	4			BAX-WT	1	1
	5	99.5	12.5	117.5	7.5	125	3	149	4	203	12	217	5	208	8	187.5	0.5	157.5	3.5	153	6	158.5	2.5	97	5			BAK-TAMRA	0	0
	5.5	94	12	126	6	126.5	11.5	139.5	6.5	204.5	6.5	220.5	12.5	213.5	8.5	200	18	158.5	7.5	156.5	7.5	158	0	99	3
	6	94.5	14.5	122.5	1.5	130	7	141.5	8.5	201.5	9.5	223.5	9.5	218	8	206	4	170.5	5.5	165	5	166.5	4.5	100	2
	6.5	89.5	8.5	123	6	135.5	7.5	136	6	196.5	6.5	228.5	9.5	224.5	5.5	213	9	169	8	163	12	170.5	0.5	100.5	1.5
	7	92	15	117	1	137.5	5.5	139.5	4.5	189	2	232	9	232	8	226.5	4.5	182.5	4.5	174.5	7.5	177.5	2.5	100	2
	7.5	92.5	9.5	121	5	129.5	5.5	139	9	173	7	235.5	8.5	238	7	236	6	187	9	179	1	173	4	100.5	0.5
	8	89	12	120.5	1.5	133	7	148.5	5.5	172.5	3.5	235	10	241	7	240.5	7.5	197.5	9.5	180	6	177	2	100	4
	8.5	89	15	123	7	138	10	146.5	7.5	165.5	2.5	238.5	13.5	240.5	9.5	243.5	4.5	200.5	7.5	184.5	7.5	186.5	6.5	101.5	0.5
	9	89	6	119	8	131.5	8.5	153	8	163.5	2.5	236	12	248	11	251	7	203	8	188	6	191.5	3.5	103	1
	9.5	85	9	125.5	9.5	143	6	150	7	162	1	233.5	16.5	254	8	252.5	6.5	201.5	4.5	191	3	194.5	11.5	99.5	0.5
	10	85.5	8.5	123	5	142.5	7.5	151.5	2.5	162	2	235.5	16.5	254.5	10.5	259	5	208	9	196.5	6.5	199.5	8.5	99.5	1.5
	10.5	86.5	10.5	116.5	7.5	141.5	7.5	154.5	3.5	168.5	5.5	232	20	256	7	263.5	4.5	228	6	205	6	195.5	4.5	100.5	5.5
	11	84.5	8.5	118.5	8.5	145.5	12.5	160	5	168	2	225.5	17.5	261.5	7.5	266.5	8.5	231	9	204	5	203	4	102	2
	11.5	88	8	116	7	147.5	7.5	161.5	5.5	169.5	4.5	220	24	263	7	272	5	234.5	8.5	210.5	8.5	209	8	101	1
	12	88	10	114.5	6.5	144.5	6.5	156.5	6.5	170.5	3.5	219.5	14.5	262	8	270.5	3.5	241	7	210	9	211	9	99	2
	12.5	90	11	112.5	0.5	147.5	9.5	161	9	175.5	0.5	217	13	263.5	7.5	273.5	5.5	246.5	8.5	208.5	6.5	216.5	6.5	100.5	2.5
	13	90.5	13.5	114.5	8.5	146.5	6.5	161.5	0.5	175.5	3.5	212.5	8.5	265	5	277	4	252.5	8.5	220.5	5.5	217	6	101.5	2.5
	13.5	85.5	14.5	109.5	3.5	146.5	9.5	166.5	7.5	182	1	211.5	13.5	268	4	276.5	5.5	257	13	221.5	4.5	221	8	104.5	3.5
	14	85	8	113.5	5.5	151.5	8.5	167	6	175.5	2.5	203.5	8.5	268	7	278.5	5.5	261.5	7.5	222	7	225	3	105	4
	14.5	79	8	112.5	8.5	140	8	168.5	0.5	184	2	208	12	270.5	6.5	280	6	259	5	228	6	229.5	6.5	100.5	2.5
	15	84.5	7.5	108.5	8.5	146	9	167.5	1.5	180	1	204	3	274	12	284.5	4.5	260	9	231.5	6.5	228.5	8.5	101.5	1.5
	15.5	84.5	13.5	109	6	142.5	9.5	169	4	183	1	201.5	9.5	268.5	11.5	280.5	2.5	268.5	7.5	232	2	230.5	3.5	103	0
	16	86	11	105.5	2.5	148	11	175	4	186	2	206	9	269.5	6.5	282.5	7.5	269.5	4.5	233	6	232.5	6.5	100	3
	16.5	83.5	8.5	104.5	2.5	142	9	173	6	183.5	0.5	211.5	12.5	272.5	11.5	285	0	270	6	241	5	237.5	7.5	95.5	2.5
	17	85	12	108.5	5.5	144	12	175.5	3.5	186.5	3.5	206.5	12.5	272.5	11.5	287	4	271	5	236.5	5.5	240	9	103	1
	17.5	83.5	8.5	106.5	5.5	138	9	166.5	4.5	195.5	4.5	206.5	5.5	271.5	8.5	289	1	273.5	2.5	246.5	5.5	242	7	102	3
	18	81	5	109	8	137.5	6.5	180	7	196.5	0.5	214	6	274.5	12.5	291	7	278	8	246.5	3.5	238.5	9.5	101.5	5.5
	18.5	86.5	11.5	105	4	137.5	6.5	174	11	192.5	7.5	215.5	15.5	269	8	295.5	2.5	277.5	5.5	250.5	2.5	241.5	9.5	104	5
	19	84	11	102	3	137.5	11.5	171.5	11.5	200.5	2.5	210	9	265.5	9.5	297.5	5.5	278	5	251.5	8.5	243.5	6.5	105.5	8.5
	19.5	86.5	11.5	103.5	5.5	137.5	10.5	173	4	196.5	2.5	216	11	262	8	290.5	0.5	279	5	245	4	245.5	5.5	103	2
	20	89.5	10.5	100	5	136.5	10.5	178	5	193	5	215	8	253.5	11.5	298	6	280	4	252	3	246.5	6.5	101.5	3.5
	20.5	88	10	101	4	133.5	10.5	178	5	200	5	220.5	8.5	258.5	12.5	296.5	3.5	282.5	2.5	257.5	3.5	254	7	101.5	1.5
	21	85	10	98	4	134	16	175.5	8.5	199.5	3.5	221	10	252.5	20.5	302	7	287.5	3.5	254.5	4.5	251	7	103.5	4.5
	21.5	85	10	100.5	6.5	131.5	7.5	177.5	5.5	201	1	226.5	11.5	248	19	300.5	4.5	282	5	256	8	255	7	103	2
	22	86.5	11.5	101.5	5.5	125	9	175	13	201.5	1.5	223	13	249	11	297	6	286	7	257.5	8.5	254	8	102.5	3.5
	22.5	83.5	8.5	101.5	5.5	131.5	9.5	176.5	5.5	200.5	0.5	224	9	244.5	12.5	301	7	288	5	264.5	4.5	252.5	6.5	104	1
	23	83.5	8.5	99.5	3.5	129	10	173	8	203	0	225	12	242.5	10.5	304.5	9.5	285.5	5.5	265	4	259	12	102.5	5.5
	23.5	87	14	104	7	121.5	6.5	177	6	203	1	230.5	10.5	246.5	13.5	308	3	284	4	264.5	0.5	260.5	14.5	102.5	5.5
	24	84.5	13.5	97.5	2.5	122.5	9.5	173	10	203.5	2.5	232	13	247	12	310	6	286	3	264	4	259.5	6.5	101	2
	24.5	80	7	99	2	123	11	172.5	10.5	202.5	3.5	234	16	249	15	304	8	287	4	268	2	261	10	102.5	5.5
	25	83.5	8.5	96.5	2.5	124	13	175	14	206.5	2.5	233.5	14.5	249	11	304.5	3.5	286.5	0.5	265.5	3.5	258.5	8.5	101	3
	25.5	88.5	9.5	98.5	3.5	122	4	170.5	11.5	216	3	235	9	249.5	12.5	308	6	293.5	7.5	267	4	269	10	104	4
	26	81.5	10.5	101.5	8.5	124	9	173	10	211	2	235.5	13.5	253	8	307	6	292.5	5.5	274.5	1.5	264.5	4.5	104.5	5.5
	26.5	86.5	11.5	97	4	119	4	168	8	213.5	3.5	241	12	254.5	10.5	312.5	4.5	289	5	271	6	266.5	0.5	103	3
	27	87	14	97	1	118.5	9.5	166	6	210	7	238	13	252.5	7.5	312.5	0.5	292	3	270	3	268.5	11.5	101	3
	27.5	83	12	97.5	3.5	116	7	170.5	9.5	211	1	239	9	251	13	308	1	289.5	2.5	275	1	266.5	12.5	104	8
	28	89.5	8.5	93	1	115.5	10.5	164.5	7.5	210.5	1.5	236	12	251	10	303	0	297	4	278	2	269	12	101.5	3.5
	28.5	85.5	12.5	102	6	115	11	164	10	210	0	236.5	13.5	264.5	8.5	306.5	4.5	296.5	4.5	272	3	269	13	102	2
	29	83	10	98.5	4.5	112.5	10.5	160.5	9.5	213.5	0.5	243.5	8.5	262	11	301.5	2.5	300.5	5.5	278.5	2.5	272	7	102.5	3.5
	29.5	84.5	7.5	93.5	3.5	113	11	160	9	211	0	243	9	260	4	302.5	4.5	300	5	275.5	1.5	271.5	9.5	105.5	5.5
	30	84	9	98.5	5.5	114	12	161	12	214	3	241	8	255.5	10.5	304	2	296	7	276.5	3.5	271	12	102.5	2.5
	30.5	83.5	9.5	96	3	110.5	9.5	159.5	10.5	211	3	249.5	14.5	262	14	300	5	291.5	5.5	275.5	0.5	266	7	104.5	4.5
	31	84	6	93.5	6.5	112	11	155	12	212.5	1.5	246.5	12.5	263	13	296	2	292.5	2.5	276.5	0.5	274.5	8.5	102.5	1.5
	31.5	86	4	96.5	7.5	115.5	9.5	155.5	8.5	211	5	246.5	14.5	267.5	5.5	298	1	301.5	7.5	279	0	272.5	11.5	102.5	0.5
	32	81.5	8.5	94.5	5.5	108	7	153	6	213	4	248	16	269.5	9.5	294	4	300.5	4.5	279.5	2.5	277	10	105.5	5.5
	32.5	86	12	97.5	4.5	107	6	152	9	209	1	248	14	268.5	6.5	293	2	298	2	273	1	274.5	8.5	106	3
	33	85.5	7.5	94.5	5.5	106.5	8.5	146	7	207.5	0.5	254	14	268.5	9.5	296.5	0.5	300	2	274.5	0.5	273.5	11.5	103.5	3.5
	33.5	86	12	96.5	5.5	109.5	11.5	148	12	207.5	2.5	250	16	271	9	291	4	299	2	277.5	0.5	274	8	103.5	3.5
	34	85	13	96.5	5.5	105.5	7.5	146.5	9.5	210.5	1.5	250	14	270.5	6.5	292	0	304	5	278.5	2.5	269.5	8.5	103	4
	34.5	84.5	14.5	98.5	9.5	108	8	142	10	206.5	0.5	256	10	274	9	294.5	4.5	299	2	279.5	0.5	273.5	11.5	102.5	0.5
	35	84.5	8.5	101	12	103	8	141.5	9.5	212.5	5.5	254.5	13.5	272	13	294	2	300	0	278.5	0.5	274	10	104	3
	35.5	84.5	8.5	98.5	3.5	107	12	142	3	207	6	253	13	276.5	11.5	292.5	5.5	304.5	3.5	280.5	2.5	278	6	104	4
	36	90.5	13.5	95.5	10.5	105	7	140	5	207.5	5.5	253	11	284.5	14.5	293	4	306	5	280	2	276	7	107	7
	36.5	86.5	12.5	98	5	108.5	5.5	141	5	204	4	252	9	277.5	10.5	290	7	306	2	279	4	276.5	7.5	106.5	6.5
	37	88	8	97.5	8.5	102	6	136.5	6.5	210	2	254	14	280.5	7.5	295	6	305	7	279.5	2.5	276.5	8.5	107	6
	37.5	85.5	7.5	92	6	109	8	136.5	6.5	207	4	258.5	12.5	282	11	293	5	302.5	1.5	282.5	2.5	277.5	4.5	103.5	1.5
	38	85.5	5.5	96	7	105.5	7.5	133	10	208	4	257	11	280	7	290.5	4.5	304.5	5.5	280.5	0.5	275.5	6.5	105.5	5.5
	38.5	83.5	9.5	97	8	101.5	3.5	133.5	8.5	208	0	260.5	12.5	284.5	11.5	298	6	304	7	279	2	278.5	6.5	105.5	1.5
	39	87.5	11.5	96	10	102.5	5.5	132	11	204	1	262.5	8.5	281	17	294.5	2.5	305.5	5.5	282	1	277.5	8.5	109.5	6.5
	39.5	85	11	96.5	6.5	101	9	128	13	201	0	258.5	14.5	277.5	9.5	296	7	307	8	282	2	276.5	5.5	102.5	2.5
	40	88.5	9.5	99.5	6.5	100	8	128	11	198.5	1.5	264	14	282.5	12.5	299	2	311	6	280.5	3.5	279.5	6.5	104	2
	40.5	90	9	96.5	4.5	102	6	127.5	5.5	203	0	259.5	13.5	284	14	293.5	2.5	305.5	1.5	285	1	275	6	104.5	4.5
	41	83.5	9.5	95	5	105	6	128.5	5.5	202	1	257	11	290.5	13.5	299.5	6.5	309	4	281	3	277.5	8.5	103	2
	41.5	87.5	13.5	96.5	6.5	102.5	5.5	124	8	203.5	1.5	257	11	281.5	13.5	302.5	9.5	310.5	8.5	279	1	281	5	106	2
	42	87	12	99	7	105.5	5.5	123.5	13.5	197.5	1.5	257	14	293.5	16.5	301.5	3.5	313.5	4.5	284.5	0.5	280.5	5.5	105	3
	42.5	84	10	95	10	101.5	9.5	128.5	5.5	202	2	258.5	12.5	292	15	301.5	3.5	310	5	280.5	2.5	280	4	102.5	3.5
	43	86	7	98	10	98	8	125.5	9.5	199	5	261	15	294	13	301.5	3.5	312.5	2.5	282.5	0.5	279	9	109	4
	43.5	88	9	95.5	7.5	98.5	5.5	124	8	192	2	260.5	7.5	294	15	302.5	5.5	314.5	3.5	279.5	2.5	282	5	102.5	4.5
	44	83	11	94.5	6.5	96.5	7.5	122.5	6.5	196.5	3.5	262.5	11.5	295	11	307	7	310	3	280.5	2.5	282	5	102.5	1.5
	44.5	83	7	94	6	101.5	12.5	120	5	200.5	5.5	257.5	16.5	289	15	307.5	10.5	312	4	284.5	1.5	275.5	6.5	104.5	5.5
	45	85.5	5.5	97.5	5.5	101.5	10.5	122	5	194	2	268.5	13.5	289	17	307	7	314	6	281	1	280.5	4.5	105.5	2.5
	45.5	85.5	10.5	97.5	5.5	106	11	118.5	8.5	194	4	265.5	11.5	299	16	306.5	4.5	318.5	7.5	280	4	281	7	108	5
	46	85	11	96	6	101	6	122	5	196.5	3.5	261	11	297.5	11.5	308.5	8.5	313	7	284	1	279.5	10.5	105	1
	46.5	85	9	96.5	9.5	100.5	9.5	115.5	7.5	190	4	264	13	298	5	309.5	7.5	316	5	281	1	281	8	99.5	1.5
	47	83.5	9.5	99	7	100	8	118	11	188	6	262.5	14.5	300.5	17.5	310	0	316.5	2.5	282	1	278.5	5.5	102	1
	47.5	88	11	95.5	5.5	103	4	117	7	194.5	4.5	264.5	13.5	297.5	14.5	305	9	312	8	282	3	280	4	104.5	2.5
	48	91.5	9.5	93.5	7.5	100	5	113.5	4.5	195	5	263.5	14.5	299	7	313.5	6.5	316.5	2.5	281.5	3.5	277.5	7.5	101	0
	48.5	85	8	97	4	98.5	4.5	117.5	7.5	191	6	260.5	17.5	296.5	15.5	311.5	12.5	317.5	5.5	277.5	1.5	284	4	106	1
	49	88.5	7.5	97	6	97	8	114.5	8.5	190.5	7.5	263	12	297.5	11.5	310.5	6.5	322	5	281	1	279	9	104	2
	49.5	82.5	10.5	98.5	4.5	99	9	115.5	8.5	190	4	264	11	300	12	313	4	322.5	8.5	286.5	1.5	277.5	9.5	103	3
	50	90	9	99	9	101.5	6.5	113	9	188	4	265	16	300.5	14.5	319	4	318.5	2.5	284.5	4.5	278	10	102	1
	50.5	86	10	95	7	103	7	116	11	188	3	259	17	303	15	321	9	317	5	283	0	277	7	105	3
	51	86	7	97	6	98.5	6.5	116	10	187.5	6.5	262	13	301	8	319	8	316	5	284	3	276	8	100.5	3.5
	51.5	88	11	97	6	97.5	5.5	112	6	191	5	264.5	13.5	302.5	12.5	320.5	19.5	319	7	282	1	272.5	0.5	105	3
	52	86.5	9.5	96	11	99	9	112.5	7.5	186.5	3.5	262.5	11.5	300	12	322.5	0.5	318	2	280.5	3.5	282	4	106.5	3.5
	52.5	86	10	98.5	7.5	98	5	112.5	9.5	192	9	261	10	298.5	19.5	320	0	320.5	8.5	283.5	3.5	279.5	6.5	104.5	1.5
	53	87.5	8.5	102.5	3.5	103.5	12.5	114	4	187	5	264.5	16.5	304.5	16.5	320	0	322	2	284	0	280	5	105.5	4.5
	53.5	86.5	12.5	94.5	6.5	99	9	116	2	194.5	8.5	262	12	299.5	18.5	322	5	323.5	5.5	283.5	2.5	276	6	105.5	2.5
	54	83	8	94	7	100	6	110.5	6.5	183	5	267.5	11.5	304.5	16.5	322	11	320.5	3.5	279.5	0.5	278	7	106	5
	54.5	86.5	9.5	98	3	100	6	114.5	7.5	187	7	264.5	17.5	302	16	322	5	320.5	8.5	283	4	276	7	106.5	1.5
	55	87.5	10.5	99	8	98	5	109.5	10.5	185.5	4.5	260.5	16.5	298.5	10.5	325.5	11.5	322	7	281.5	2.5	273.5	4.5	103	11
	55.5	88.5	5.5	96	5	95.5	8.5	111.5	8.5	182.5	4.5	262	18	308.5	15.5	328.5	8.5	325.5	3.5	283.5	1.5	280.5	10.5	104	2
	56	85	8	94	7	101.5	9.5	111.5	6.5	181	6	259.5	15.5	311	16	321.5	1.5	325	7	282	2	278.5	8.5	102	2
	56.5	83.5	4.5	102.5	3.5	97	9	110.5	3.5	189.5	3.5	265.5	14.5	304	14	323.5	3.5	322.5	4.5	279.5	1.5	279.5	5.5	99	1
	57	86.5	7.5	100.5	8.5	98.5	7.5	110	8	182	8	265	12	305.5	12.5	325	8	323.5	4.5	287	2	282	8	99.5	5.5
	57.5	90	9	94.5	3.5	101	8	109.5	11.5	182	1	261.5	17.5	307	14	328.5	11.5	326.5	3.5	280.5	3.5	272.5	4.5	104.5	2.5
	58	86.5	7.5	91.5	4.5	103	6	108	4	183	7	262.5	12.5	300.5	14.5	331	9	323	3	281	1	276	6	103.5	3.5
	58.5	88	11	98	3	102.5	9.5	107	7	179.5	7.5	262	13	312	21	330	10	323.5	1.5	284	3	272.5	4.5	101.5	2.5
	59	89	10	99.5	8.5	99.5	6.5	107.5	6.5	187	5	265.5	14.5	306	15	328	9	325.5	6.5	280	3	279	10	105	0
	59.5	87	10	98.5	9.5	100.5	7.5	112.5	0.5	179	9	258	13	313	11	328.5	11.5	327.5	2.5	282.5	6.5	276	5	102	2
	60	86	11	96.5	12.5	101	8	109.5	3.5	184	4	261	20	303.5	17.5	329.5	7.5	326.5	5.5	282.5	1.5	283.5	3.5	105.5	3.5

## Sheet: 3b
Fluorescence Polarization Assay
Fig. 3b
	Polarization (mP)																											Parameterized Metrics
		BAX-2S																											BAX-2S
		2t16 50μM		2t16 33μM		2t16 22μM		2t16 15μM		2t16 10μM		2t16 6.6μM		2t16 4.4μM		2t16 2.9μM		2t16 1.9μM		2t16 0μM		BAX-WT		BAK-TAMRA				Sample	Norm Tmax	Norm EP
	Time (min)	Mean	SEM	Mean	SEM	Mean	SEM	Mean	SEM	Mean	SEM	Mean	SEM	Mean	SEM	Mean	SEM	Mean	SEM	Mean	SEM	Mean	SEM	Mean	SEM			2t16 50μM	0.02	-0.1
	0	128.5	8.5	131	28	95	10	87	49	77	21	75	11	76	2	96	10	44	34	112	17	96.5	35.5	84	4			2t16 33μM	0.03	-0.06
	0.5	76.5	7.5	87	5	106.5	1.5	87.5	7.5	75.5	17.5	91.5	5.5	92	10	78	11	86	12	96	2	104.5	17.5	79	8			2t16 22μM	0.03	-0.07
	1	86	3	96.5	19.5	117.5	6.5	122.5	1.5	126.5	9.5	94.5	1.5	91	4	81	4	101.5	0.5	101.5	4.5	102.5	5.5	83	4			2t16 15μM	0.06	-0.06
	1.5	75.5	0.5	92	8	121	6	130	5	121	13	100.5	1.5	102	2	95	7	106.5	4.5	104.5	0.5	106.5	20.5	89	7			2t16 10μM	0.13	0.03
	2	67.5	3.5	100	9	126	4	133	8	147.5	2.5	112.5	8.5	105	2	109	8	107	1	105.5	1.5	114.5	3.5	89.5	1.5			2t16 6.6μM	0.17	0.33
	2.5	78	5	90	6	121	2	141	7	156	3	123	21	109	0	119.5	4.5	112.5	6.5	119.5	1.5	120	0	88.5	0.5			2t16 4.4μM	0.24	0.55
	3	73	1	76.5	0.5	104	7	142.5	8.5	162	2	132.5	24.5	112	1	137	3	118.5	9.5	118	0	127.5	1.5	89	1			2t16 2.9μM	0.29	0.69
	3.5	81	3	82.5	2.5	103	0	143.5	7.5	170.5	2.5	156	5	123	4	152.5	8.5	137.5	6.5	127	1	124.5	3.5	93	2			2t16 1.9μM	0.4	0.89
	4	71	0	80.5	5.5	111.5	1.5	140	8	173.5	0.5	155	15	153	3	161	5	135	1	129.5	2.5	137.5	2.5	91.5	1.5
	4.5	74	2	75.5	6.5	105	1	140.5	5.5	179	1	168.5	11.5	147.5	2.5	169.5	3.5	151.5	8.5	129.5	3.5	142.5	2.5	95.5	5.5			BAX-2S	1	1
	5	73.5	1.5	82	5	110.5	1.5	123	4	186.5	0.5	181.5	8.5	173	3	150	2	149	5	136	3	143	10	92.5	2.5			BAK-TAMRA	0	0
	5.5	71	1	85.5	5.5	115	2	123	2	192	2	186	6	180.5	1.5	160.5	5.5	170.5	10.5	142	3	155	6	94	4
	6	70.5	1.5	84	6	110.5	0.5	116.5	0.5	198	3	192	8	189.5	6.5	181	7	178	7	142.5	4.5	159	9	93.5	2.5
	6.5	74	3	90.5	10.5	111	2	118	2	197.5	1.5	197	6	196.5	4.5	192	1	186	1	150	1	163.5	6.5	91.5	5.5
	7	75	5	85	10	107	3	120.5	1.5	197.5	4.5	204.5	7.5	199	2	201.5	3.5	175	2	154	7	166	10	93.5	4.5
	7.5	70	2	85.5	8.5	111	2	121	1	192.5	8.5	205	4	208	3	207	4	195.5	20.5	156	6	172	7	94	4
	8	67	1	87	12	120.5	0.5	119.5	3.5	182.5	10.5	208.5	2.5	213.5	2.5	213	3	207	4	156.5	7.5	178	1	92.5	1.5
	8.5	67	4	88	14	124.5	5.5	127	5	178	17	213.5	1.5	218.5	1.5	219.5	1.5	209.5	11.5	164.5	11.5	190.5	6.5	92.5	0.5
	9	72	3	85	10	116	4	130	2	165.5	7.5	215	4	216	2	220	3	224	8	167	7	194	5	90.5	3.5
	9.5	70.5	4.5	86	13	113	2	130	0	155.5	8.5	218	2	223.5	1.5	222	3	231.5	6.5	173	5	199	7	94	2
	10	65	2	85.5	15.5	111.5	7.5	132	2	152.5	6.5	215.5	0.5	221.5	0.5	227	3	236.5	4.5	182.5	7.5	206	5	93	2
	10.5	67.5	1.5	85	10	111	4	133.5	0.5	149.5	5.5	215.5	1.5	229.5	2.5	232	4	242	7	183	6	214	9	93	4
	11	64	1	83.5	11.5	114	5	135	2	151.5	1.5	215	13	230.5	0.5	235.5	0.5	248	8	187.5	6.5	215	9	96.5	4.5
	11.5	66	3	82	13	118	4	137.5	0.5	153.5	1.5	213.5	12.5	234	1	240	3	252.5	5.5	188.5	7.5	228	10	94	2
	12	69	1	85.5	11.5	117	3	136.5	0.5	152	1	207	20	238	1	245	3	256	4	195	7	236	14	89.5	1.5
	12.5	64	3	85	11	114.5	3.5	143	2	153	4	197	23	234.5	2.5	245	2	259	6	199.5	2.5	238	3	94.5	7.5
	13	61.5	1.5	80	10	119.5	1.5	143.5	1.5	154	1	194	25	237.5	2.5	245.5	3.5	260.5	6.5	211.5	2.5	242.5	4.5	89.5	4.5
	13.5	67	2	84	9	118.5	1.5	142.5	0.5	158.5	3.5	187	26	238.5	3.5	251	5	267.5	5.5	216	8	248	4	92.5	2.5
	14	64.5	2.5	78	7	117	3	144	0	156.5	3.5	183.5	17.5	240.5	6.5	249.5	4.5	269.5	4.5	219.5	1.5	254	4	94.5	0.5
	14.5	63.5	4.5	78	10	115.5	6.5	143.5	0.5	158	0	181.5	11.5	236	9	250.5	2.5	272.5	7.5	226	2	246.5	0.5	92.5	3.5
	15	63.5	1.5	77	10	115	3	148	4	165	0	178.5	7.5	229.5	14.5	254	5	275.5	4.5	235.5	2.5	264.5	12.5	94.5	1.5
	15.5	63	0	79	8	119.5	4.5	145.5	3.5	161.5	1.5	175	4	227	18	258.5	1.5	277	5	237.5	2.5	267.5	6.5	92	1
	16	63	1	78	5	112	3	144	4	161.5	2.5	179	4	222	18	259	3	276	5	245.5	1.5	271.5	7.5	91	2
	16.5	64	2	77	9	116.5	1.5	141	0	162	2	170	1	218.5	22.5	261.5	2.5	278.5	4.5	243.5	3.5	280	8	94.5	3.5
	17	67.5	1.5	74	6	114.5	2.5	141	1	167.5	1.5	171.5	3.5	213.5	21.5	259	4	280.5	7.5	247.5	4.5	283	9	94	2
	17.5	63.5	0.5	73	5	113	8	140	4	165.5	4.5	174	8	207	16	263.5	2.5	280	2	250	2	285.5	7.5	96	6
	18	62.5	1.5	73	4	110	4	140.5	1.5	166.5	1.5	178.5	2.5	206.5	12.5	260	5	285	8	253.5	0.5	290	8	94	5
	18.5	69.5	1.5	77.5	0.5	108.5	7.5	141.5	0.5	167.5	2.5	177.5	1.5	200	8	260	3	287	8	258	3	292.5	6.5	90	2
	19	63.5	2.5	76	1	108.5	8.5	142	2	169.5	3.5	179.5	6.5	196	13	260.5	1.5	294.5	7.5	263	2	296	9	95	5
	19.5	65	1	75.5	0.5	104.5	6.5	144	3	171	5	180.5	0.5	198	6	257.5	5.5	287.5	7.5	263.5	3.5	296.5	9.5	92.5	3.5
	20	62	1	75.5	0.5	102	5	137.5	1.5	172.5	0.5	182	6	197	6	255.5	4.5	292	9	272	3	300	7	95	5
	20.5	67.5	1.5	76.5	3.5	103	5	135.5	0.5	172	1	182.5	3.5	196.5	7.5	253	1	288.5	4.5	272	4	305	6	95	4
	21	64	1	77.5	3.5	97.5	8.5	135.5	2.5	169.5	4.5	185.5	2.5	196	2	246	4	289.5	3.5	276	3	306.5	6.5	92	5
	21.5	65	6	74	1	94	7	133	4	167	2	191.5	2.5	198.5	2.5	241	5	291.5	1.5	283	2	304	4	95	2
	22	64	3	76.5	1.5	90	4	130.5	3.5	172	2	190.5	2.5	197.5	2.5	237.5	6.5	291	5	285	5	307.5	5.5	92.5	2.5
	22.5	67	1	77	1	93	3	131	1	169	1	189.5	4.5	199.5	3.5	237	3	291.5	2.5	285.5	3.5	309.5	3.5	94	2
	23	66	0	76.5	0.5	88	6	128.5	1.5	166	2	186.5	1.5	202.5	0.5	229	3	289	1	289.5	4.5	309.5	2.5	93	5
	23.5	67.5	2.5	73.5	0.5	89.5	4.5	131	2	167	1	194.5	3.5	200.5	8.5	226.5	8.5	291	2	289	1	311.5	5.5	92.5	2.5
	24	68.5	2.5	73	1	87	6	125	2	164.5	0.5	191	3	199	8	224.5	6.5	293	2	290	2	311.5	2.5	95	4
	24.5	65	1	74.5	0.5	88.5	4.5	123.5	1.5	164	1	188.5	1.5	201.5	4.5	223.5	6.5	289.5	0.5	292.5	2.5	311.5	2.5	96.5	1.5
	25	67	0	77.5	0.5	86	4	120.5	0.5	162.5	1.5	187.5	3.5	205.5	2.5	223	5	286	3	293.5	4.5	311.5	2.5	94	1
	25.5	66.5	3.5	75.5	1.5	87.5	4.5	114	3	165	0	191.5	6.5	204	5	223	8	289.5	0.5	299	1	312.5	0.5	92.5	1.5
	26	64	1	80	1	82.5	2.5	116	2	156.5	4.5	188	8	203.5	4.5	223.5	2.5	283.5	5.5	296.5	1.5	311	6	92.5	2.5
	26.5	68	1	74.5	0.5	80.5	0.5	112.5	2.5	158	1	191	5	206.5	7.5	223	7	287	2	300	1	315.5	2.5	95.5	0.5
	27	61.5	1.5	76	1	82	2	110.5	0.5	160	4	193.5	5.5	205.5	4.5	219.5	6.5	284.5	1.5	301	4	315	3	93.5	3.5
	27.5	61.5	2.5	75.5	3.5	80	1	111.5	0.5	158	3	195.5	8.5	212.5	1.5	224.5	8.5	287	7	300	3	315.5	1.5	94	3
	28	66	1	77	0	80	4	108.5	1.5	153.5	2.5	199	5	210	4	226	8	283	7	305.5	1.5	315	4	92.5	1.5
	28.5	65.5	2.5	72	1	79	4	102	2	151.5	5.5	195.5	4.5	209.5	9.5	221	8	283	6	298.5	2.5	316	3	90	4
	29	67.5	4.5	75.5	1.5	77	1	101.5	0.5	148.5	0.5	192.5	5.5	214	9	229	7	281.5	10.5	306.5	2.5	316	6	92.5	2.5
	29.5	67.5	1.5	73.5	0.5	79	0	99	3	151.5	2.5	193	5	214.5	6.5	225	9	280	8	303	0	314.5	1.5	95.5	4.5
	30	71	1	75.5	4.5	76	0	99.5	8.5	149	0	192	5	215.5	10.5	227	0	279.5	9.5	302.5	4.5	317	4	96	7
	30.5	61.5	1.5	79.5	0.5	78.5	3.5	98.5	2.5	150.5	2.5	194	8	214	6	231.5	7.5	280	9	305	1	314.5	0.5	94	6
	31	69	1	77	3	76.5	2.5	95.5	5.5	147	1	194.5	2.5	216	1	236.5	6.5	278.5	11.5	305.5	0.5	317.5	3.5	95.5	2.5
	31.5	65.5	5.5	73	2	77.5	0.5	94	2	144.5	1.5	194	6	218	3	232	4	270.5	13.5	307.5	1.5	315	1	96.5	3.5
	32	63	3	77	1	76.5	3.5	97	4	146	0	192.5	6.5	216	3	228.5	8.5	270.5	12.5	311	0	317	1	93.5	3.5
	32.5	68	1	73	1	73.5	0.5	87.5	3.5	144.5	2.5	192.5	11.5	218	6	230	7	273	5	308	3	314.5	0.5	98	3
	33	68	5	79.5	0.5	78	2	92.5	1.5	143	2	190.5	7.5	223	5	234	6	273	6	310.5	0.5	313	2	94.5	1.5
	33.5	66	0	76.5	2.5	73.5	0.5	91	1	139.5	2.5	193.5	9.5	223	10	233	3	268.5	11.5	310.5	0.5	317	2	92	4
	34	63.5	2.5	78	2	75.5	3.5	88	4	137	1	195.5	7.5	220	6	237.5	0.5	271.5	7.5	307.5	0.5	314.5	2.5	96.5	4.5
	34.5	65	1	73	0	76	0	86	1	136	2	191	8	219	5	239.5	1.5	273.5	3.5	310	2	316.5	0.5	96	3
	35	66	2	76	0	73	0	88	0	137	3	192	10	220.5	8.5	239.5	4.5	273	6	309.5	0.5	317	0	95	4
	35.5	62	1	75	3	74	1	85.5	1.5	132	1	191	9	220.5	5.5	234.5	4.5	267	0	311.5	3.5	313.5	3.5	92.5	3.5
	36	66.5	0.5	72.5	3.5	78.5	0.5	83.5	3.5	132	3	191	11	222.5	4.5	237	5	268	1	309.5	0.5	320	1	94	3
	36.5	63.5	2.5	75	0	72	3	83.5	3.5	130.5	3.5	191	11	227.5	7.5	242.5	6.5	269.5	0.5	310.5	1.5	317.5	0.5	95	5
	37	66	2	75.5	2.5	76	1	87	1	131	1	192	9	223	11	240.5	4.5	268.5	2.5	313.5	3.5	307.5	1.5	93.5	4.5
	37.5	66.5	0.5	76	3	74.5	0.5	85.5	0.5	130	3	188.5	12.5	221	5	237	1	272.5	0.5	314.5	1.5	313.5	3.5	93.5	2.5
	38	66.5	0.5	75	2	76	1	79	2	128.5	1.5	187.5	8.5	222.5	6.5	239.5	4.5	272	3	309.5	0.5	311.5	3.5	95	6
	38.5	67.5	3.5	74	4	76.5	1.5	81	2	129	0	187	12	220.5	8.5	243	3	272	6	310	1	313.5	1.5	94.5	3.5
	39	67	1	77	2	74	2	78.5	2.5	124	0	186.5	11.5	226	8	240.5	6.5	272	0	313	4	312.5	3.5	98	0
	39.5	66.5	3.5	75.5	0.5	76	2	79.5	0.5	122.5	1.5	186	12	222.5	8.5	241.5	0.5	273	4	312.5	0.5	312	4	97	7
	40	67.5	4.5	76.5	1.5	77	3	82	2	124.5	1.5	187	11	226	2	245	1	273.5	5.5	316.5	1.5	304.5	2.5	94.5	3.5
	40.5	67.5	0.5	75.5	0.5	74	4	83.5	2.5	122	4	188.5	14.5	221	7	245	3	276	6	313.5	1.5	309	2	96	1
	41	66.5	3.5	73.5	0.5	72.5	0.5	77.5	2.5	121	1	186	12	225.5	6.5	245.5	1.5	270.5	2.5	312.5	3.5	304.5	5.5	96	1
	41.5	66	2	72	1	73	1	79	1	116.5	1.5	186	11	228.5	11.5	241.5	3.5	270	3	314.5	0.5	306	8	94.5	2.5
	42	64	3	75	2	76	1	78	1	114	1	186.5	9.5	229.5	6.5	247.5	1.5	268.5	2.5	316	1	305	6	96	1
	42.5	62.5	2.5	77	2	72.5	3.5	78	2	115	3	183	14	229	10	248	1	274.5	1.5	317	4	310	1	92	1
	43	69.5	2.5	75.5	0.5	74	0	78.5	2.5	112	2	183.5	10.5	225	11	251.5	2.5	271.5	1.5	314.5	2.5	308	4	96	4
	43.5	64.5	0.5	78.5	1.5	74.5	0.5	77	1	115	4	182.5	13.5	222.5	10.5	251	1	276.5	1.5	315	2	304.5	3.5	97.5	0.5
	44	67	2	77	0	73.5	0.5	77	2	114.5	2.5	184.5	10.5	226	14	250	4	277.5	4.5	317	1	300.5	6.5	96	5
	44.5	66.5	3.5	77	4	73.5	2.5	80	2	114.5	0.5	179.5	12.5	220.5	12.5	252.5	1.5	276	7	312.5	5.5	301.5	10.5	98.5	4.5
	45	69	1	74.5	3.5	75	1	76.5	2.5	111.5	1.5	183.5	15.5	225.5	8.5	250	1	274.5	5.5	314.5	1.5	300	5	104.5	5.5
	45.5	68.5	0.5	75	0	77.5	0.5	76	0	114	1	182	14	225	10	255	0	284	7	311.5	2.5	297.5	6.5	96.5	3.5
	46	66	4	75.5	2.5	75.5	2.5	73.5	1.5	110	2	179.5	14.5	226.5	13.5	248	5	282	3	312	2	297	1	99.5	1.5
	46.5	63.5	3.5	75	3	76	2	76	1	111	2	181.5	16.5	224	8	251	1	274	3	315.5	1.5	298	3	101	1
	47	65.5	3.5	79	3	75.5	2.5	74.5	0.5	109.5	0.5	180	12	225	11	252.5	0.5	276.5	3.5	317.5	1.5	294.5	5.5	98.5	1.5
	47.5	65	1	75	0	76.5	0.5	77	3	108.5	2.5	178	15	225	16	252	3	279	4	318.5	0.5	299.5	0.5	102.5	3.5
	48	65.5	3.5	76.5	2.5	75	0	75.5	1.5	106	2	177	11	223.5	14.5	251.5	1.5	282.5	0.5	317	2	294	3	97	0
	48.5	65.5	3.5	77	0	75	1	72.5	0.5	105.5	5.5	178.5	12.5	227	11	251.5	2.5	286.5	6.5	313	2	300	7	98	3
	49	65	5	78	1	79	2	75.5	0.5	106.5	1.5	177	17	227	12	250	1	287.5	0.5	318	2	291.5	4.5	97.5	1.5
	49.5	64	2	73.5	1.5	73	6	74.5	0.5	102.5	4.5	179.5	14.5	221.5	15.5	253.5	7.5	289	4	312.5	0.5	292	0	99.5	0.5
	50	66	6	76.5	3.5	76	0	76.5	3.5	106.5	2.5	177.5	14.5	226	13	252.5	0.5	282.5	2.5	317.5	0.5	295	4	97	2
	50.5	64.5	0.5	78.5	0.5	74	2	74.5	0.5	104.5	2.5	176.5	16.5	221.5	10.5	251	2	285	0	319	1	297.5	1.5	99	3
	51	63	1	71.5	2.5	73	0	73	1	103	1	174.5	14.5	225.5	13.5	253.5	2.5	287.5	5.5	315.5	4.5	297.5	1.5	96	3
	51.5	69	2	77	2	79	3	74	0	104.5	0.5	174	18	224	16	250.5	4.5	287.5	5.5	313.5	4.5	293.5	2.5	95	2
	52	66.5	0.5	73.5	2.5	80	1	78	0	105.5	1.5	173	12	222.5	20.5	252	3	286	4	315	3	295.5	4.5	94.5	1.5
	52.5	65	3	74.5	1.5	75	0	75	0	103.5	1.5	174.5	11.5	223.5	15.5	258.5	1.5	289	4	316.5	0.5	294.5	2.5	94	0
	53	67.5	3.5	73.5	0.5	75	1	75	2	101	1	172.5	11.5	224.5	8.5	251	2	283.5	1.5	316.5	0.5	298.5	1.5	97.5	1.5
	53.5	64	5	77.5	0.5	75	3	73	1	101.5	1.5	172	11	222	13	248.5	2.5	296.5	0.5	316	3	299	2	94	2
	54	67	0	75	2	75	0	75	2	102.5	1.5	172.5	13.5	224	17	253	4	290	3	314	4	294	0	95	2
	54.5	64.5	4.5	77	1	72.5	0.5	74	1	103.5	2.5	173	9	223.5	14.5	248	5	289	2	309.5	3.5	298.5	0.5	91.5	5.5
	55	69	2	77	4	72.5	2.5	76.5	0.5	100	2	172	10	226.5	16.5	254	1	291.5	4.5	316	3	298.5	3.5	95	3
	55.5	66.5	2.5	74	1	77	4	74.5	1.5	101	2	172.5	13.5	220	13	253	4	292.5	3.5	315.5	4.5	301	1	92	0
	56	65	3	75.5	2.5	75	0	72.5	0.5	102.5	3.5	170.5	12.5	220.5	14.5	255.5	7.5	293.5	0.5	313	4	299.5	2.5	92.5	1.5
	56.5	66	2	80	0	69.5	0.5	76.5	0.5	97	2	170.5	12.5	217	16	252	2	298	2	316.5	4.5	302.5	1.5	89	6
	57	66.5	2.5	75.5	2.5	76	3	72.5	0.5	98.5	0.5	169	12	217.5	15.5	257.5	1.5	295.5	0.5	313	7	304	3	91.5	5.5
	57.5	66.5	2.5	75	0	74.5	0.5	77	1	99.5	0.5	164.5	13.5	219.5	14.5	251	0	302	0	317.5	2.5	308	2	93	2
	58	67.5	1.5	74	2	71.5	0.5	71	1	98.5	1.5	165	11	222	16	251	5	296.5	2.5	316	5	305	1	90.5	4.5
	58.5	66	0	81	0	77.5	0.5	75	1	99	5	164.5	9.5	220	17	259	1	294	3	317	8	306.5	0.5	82	3
	59	66	0	74	1	76.5	0.5	74.5	0.5	97.5	0.5	170	12	219.5	13.5	255.5	0.5	296	0	314.5	9.5	308.5	2.5	90.5	0.5
	59.5	69	2	76	2	76	3	73.5	2.5	98.5	1.5	165	14	215.5	17.5	251	2	287.5	1.5	316	10	305.5	0.5	88.5	2.5
	60	67	1	76.5	3.5	73	2	75	1	96	1	166.5	14.5	217	17	251.5	1.5	298	4	316.5	6.5	310.5	7.5	90	0

## Sheet: 3c
Fluorescence Polarization Assay
Fig. 3c
	Polarization (mP)													Parameterized Metrics
		BAX-2S													BAX-2S
		2t16 4.5μM		2t16 4.5μM + BIM		DMSO		BIM		BAK-TAMRA					− BIM		+ BIM
	Time (min)	Mean	SEM	Mean	SEM	Mean	SEM	Mean	SEM	Mean	SEM			Sample	Norm Tmax	Norm EP	Norm Tmax	Norm EP	Shift
	0	100	19	99.5	16.5	83.5	14.5	111.5	7.5	106	3			2t16 10μM	1.02	0.83	0.18	0.2	1.05
	0.5	87.5	13.5	88	1	95	16	115.5	0.5	94.5	1.5			2t16 6.6μM	0.99	0.82	0.22	0.26	0.952
	1	95	11	88.5	0.5	114	2	143.5	0.5	101.5	0.5			2t16 4.4μM	0.91	0.86	0.32	0.29	0.82
	1.5	99.5	1.5	99	2	125	12	137	2	101	1
	2	103.5	3.5	112	1	135.5	2.5	153	0	101.5	1.5			BAX-2S	1	1	1.03	1.36	0.361
	2.5	62	47	118	5	141	0	153	9	113.5	0.5			BAK-TAMRA	0	0
	3	111	11	131.5	1.5	142.5	8.5	172.5	4.5	111	1
	3.5	127.5	0.5	135	3	153	4	175	6	109	0
	4	135	6	136.5	1.5	160.5	6.5	178	4	109	4
	4.5	133	2	137.5	0.5	158.5	5.5	184.5	5.5	113	1
	5	145	9	144.5	1.5	157.5	7.5	187	7	113.5	2.5
	5.5	150	7	149	0	161	6	194	8	114	0
	6	152.5	6.5	146	0	168	5	202.5	1.5	114	1
	6.5	155.5	8.5	154.5	1.5	169.5	2.5	210.5	0.5	120.5	0.5
	7	157	8	152	3	172.5	3.5	212.5	5.5	118	1
	7.5	165	4	172	1	172	9	214.5	2.5	118.5	3.5
	8	169	9	215	4	187.5	3.5	217	1	116.5	1.5
	8.5	174.5	3.5	200.5	2.5	187	0	228	4	115.5	2.5
	9	183.5	2.5	213	1	193	1	225.5	0.5	118.5	2.5
	9.5	184.5	4.5	222.5	0.5	191	7	226.5	1.5	119	3
	10	189	3	233.5	1.5	188	7	234.5	0.5	112.5	6.5
	10.5	192	5	238	1	194	4	238.5	1.5	120	6
	11	200	17	242	1	197	5	243.5	1.5	117.5	7.5
	11.5	205	13	249	1	196.5	6.5	254	2	118	5
	12	210.5	9.5	250.5	1.5	208.5	4.5	254.5	0.5	120	6
	12.5	218	10	256	1	206.5	6.5	258.5	0.5	120.5	5.5
	13	219.5	10.5	261	1	206	2	266	4	122.5	0.5
	13.5	227.5	8.5	265	1	214	5	271.5	3.5	123.5	3.5
	14	234.5	10.5	267	2	218	2	281.5	1.5	119.5	5.5
	14.5	234	6	268.5	1.5	224.5	0.5	279	2	124	6
	15	235.5	7.5	273	0	226	7	291.5	4.5	123	6
	15.5	246.5	11.5	272	3	229.5	1.5	295	3	122	2
	16	249.5	7.5	273.5	2.5	231	2	295	7	125.5	6.5
	16.5	250.5	12.5	279.5	1.5	233.5	1.5	301	1	121.5	5.5
	17	251	10	280	2	237.5	5.5	302.5	2.5	129	5
	17.5	253.5	14.5	278.5	5.5	236.5	8.5	303.5	5.5	124	7
	18	255.5	9.5	280.5	6.5	242	10	313.5	5.5	124.5	5.5
	18.5	256	12	278	3	243	5	321	6	121.5	7.5
	19	255.5	12.5	282.5	4.5	241.5	6.5	323	6	126	4
	19.5	260	9	277	2	245	9	317	0	126.5	4.5
	20	268	17	274.5	4.5	251	5	332	5	120	6
	20.5	259	9	275	5	255	7	333	0	133	5
	21	269	9	271.5	4.5	250	6	335	4	130	5
	21.5	267	10	271	6	253.5	6.5	341.5	4.5	129.5	3.5
	22	263.5	10.5	272	6	255	6	338	1	129.5	3.5
	22.5	269	12	264.5	11.5	255.5	6.5	338.5	5.5	127	2
	23	265	7	261.5	12.5	260.5	0.5	348.5	5.5	124.5	4.5
	23.5	269	8	256.5	10.5	259.5	5.5	345.5	4.5	130	11
	24	273.5	9.5	252.5	10.5	254.5	5.5	352	2	131	3
	24.5	275	10	251	9	260.5	2.5	349	3	130	6
	25	272	11	244.5	11.5	266.5	0.5	355.5	1.5	130.5	5.5
	25.5	276.5	10.5	241.5	11.5	265	5	356.5	1.5	132	7
	26	275.5	9.5	237.5	13.5	265	2	352.5	4.5	129	11
	26.5	280.5	11.5	235.5	10.5	278	4	357.5	1.5	133	4
	27	278.5	11.5	231.5	10.5	277	5	360.5	3.5	132	8
	27.5	279.5	10.5	229.5	7.5	275.5	3.5	361	0	134.5	5.5
	28	281.5	11.5	220.5	14.5	277.5	2.5	364.5	1.5	126.5	8.5
	28.5	279.5	10.5	225.5	12.5	280.5	4.5	362.5	0.5	128.5	12.5
	29	281	6	220.5	7.5	279.5	10.5	363	6	129.5	3.5
	29.5	280.5	7.5	217	1	283.5	4.5	367.5	3.5	134	8
	30	283	7	217.5	6.5	274.5	4.5	360.5	0.5	137	5
	30.5	282.5	5.5	218	6	284	7	364.5	0.5	132.5	6.5
	31	283.5	6.5	218	5	288.5	1.5	362.5	2.5	137	2
	31.5	283	4	219	6	281.5	3.5	363.5	0.5	135	1
	32	284	6	219	9	290	6	365.5	0.5	132	6
	32.5	287	6	218	10	288	6	370	3	130.5	10.5
	33	286.5	5.5	216.5	9.5	290	3	369.5	0.5	136	5
	33.5	287.5	10.5	217.5	2.5	290.5	1.5	371.5	4.5	130.5	9.5
	34	282.5	2.5	222.5	8.5	290.5	1.5	366.5	1.5	135.5	8.5
	34.5	286	4	217.5	6.5	296	6	371	0	137.5	6.5
	35	284	0	215	5	293	1	366	4	133	6
	35.5	284	2	217	5	298	2	375	1	130.5	7.5
	36	287	5	214	4	298	4	370.5	3.5	140.5	3.5
	36.5	284.5	2.5	214.5	5.5	300	1	371	1	139	1
	37	286	0	217.5	4.5	296.5	0.5	374.5	2.5	134.5	6.5
	37.5	284.5	0.5	215	4	297	5	373.5	1.5	129	6
	38	287.5	1.5	212.5	8.5	295	2	369	3	137	5
	38.5	290.5	0.5	212	2	298.5	0.5	371	6	128.5	9.5
	39	285	1	211	10	300	2	371.5	1.5	136.5	7.5
	39.5	286	4	216	6	300.5	0.5	379.5	2.5	130	6
	40	285.5	7.5	217	6	300.5	0.5	368	5	135.5	6.5
	40.5	287	5	215.5	5.5	300.5	3.5	374	4	132	9
	41	286	5	215	13	307	1	370.5	2.5	130.5	8.5
	41.5	284.5	5.5	211.5	12.5	300.5	0.5	367.5	3.5	136.5	10.5
	42	283	8	216	7	301.5	2.5	373	2	131	5
	42.5	285.5	5.5	214	7	303	3	373.5	4.5	136	4
	43	283	8	217	6	300.5	0.5	373.5	6.5	134.5	5.5
	43.5	287.5	10.5	214.5	9.5	303.5	0.5	373.5	2.5	138.5	11.5
	44	285	9	213.5	5.5	299.5	5.5	370.5	3.5	132	7
	44.5	283.5	10.5	213	7	305.5	0.5	371.5	4.5	137	8
	45	288.5	9.5	212	13	307.5	2.5	362.5	0.5	135	10
	45.5	283.5	12.5	212.5	9.5	309	4	374.5	2.5	139	2
	46	289	7	212.5	6.5	309	1	372	9	131.5	9.5
	46.5	283	8	211.5	8.5	307	2	373	8	130.5	8.5
	47	286	16	212.5	10.5	307.5	2.5	370.5	10.5	129	14
	47.5	287.5	9.5	213.5	7.5	304.5	1.5	372.5	0.5	137.5	9.5
	48	287	16	214	10	308.5	3.5	370.5	4.5	140	8
	48.5	286.5	11.5	210	12	310	0	371	0	136	9
	49	286	10	215	10	309	2	376	3	135.5	8.5
	49.5	284.5	8.5	209.5	12.5	313.5	1.5	373.5	0.5	140	8
	50	287	11	213	9	307.5	1.5	371.5	6.5	138	4
	50.5	286	13	215.5	10.5	309.5	2.5	374.5	1.5	134.5	8.5
	51	283.5	16.5	214	7	311	5	371	2	134	10
	51.5	287.5	6.5	213	10	311	0	376	2	135	11
	52	286	15	210	13	310.5	2.5	372.5	1.5	132	11
	52.5	288.5	16.5	211.5	12.5	308.5	2.5	369	1	134	10
	53	288.5	10.5	206	11	311	3	373	4	133	12
	53.5	296.5	12.5	210.5	11.5	314.5	0.5	370.5	4.5	135.5	10.5
	54	293	11	210.5	13.5	308.5	0.5	372.5	0.5	135	13
	54.5	288	13	210	18	311.5	2.5	369.5	5.5	135	4
	55	288	12	207	10	313.5	2.5	368	0	134	10
	55.5	289	10	209.5	11.5	309	1	372.5	1.5	130.5	4.5
	56	293	10	205	13	312.5	4.5	370.5	5.5	139.5	7.5
	56.5	294	11	206.5	11.5	316.5	0.5	374.5	2.5	142.5	5.5
	57	295.5	12.5	210	11	315.5	0.5	376	4	131	7
	57.5	289.5	12.5	208	10	315.5	0.5	379	1	140.5	7.5
	58	291.5	10.5	210.5	16.5	315.5	2.5	373	3	129.5	7.5
	58.5	291	17	204	14	317.5	1.5	373	0	133.5	7.5
	59	289.5	12.5	202.5	10.5	312.5	1.5	372.5	1.5	134.5	2.5
	59.5	292.5	15.5	205.5	14.5	317.5	1.5	379	2	138.5	7.5
	60	290	17	205.5	10.5	315	1	380	2	133	10

## Sheet: 3d
Fluorescence Polarization Assay
Fig. 3d
	Polarization (mP)															Parameterized Metrics
		BAX-2S															BAX-2S
		2t16 10μM + BIM		2t16 6.5μM + BIM		2t16 4.5μM + BIM		BIM		DMSO		BAK-TAMRA					− BIM		+ BIM
	Time (min)	Mean	SEM	Mean	SEM	Mean	SEM	Mean	SEM	Mean	SEM	Mean	SEM			Sample	Norm Tmax	Norm EP	Norm Tmax	Norm EP	Shift
	0	78.5	4.5	100	16	106	2	103.5	10.5	131	6	106	10			2t16 10μM	1.08	0.81	0.19	0.31	1.021
	0.5	77.5	6.5	104.5	11.5	108	9	123	11	110.5	10.5	103	1			2t16 6.5μM	1.11	0.84	0.25	0.38	0.975
	1	88.5	1.5	110.5	15.5	107	1	127	18	130	3	105	2			2t16 4.5μM	0.99	0.83	0.33	0.49	0.742
	1.5	106	0	119	12	113.5	2.5	138.5	0.5	132	0	105.5	1.5
	2	133	15	120	16	122	5	155	5	147	4	112	3			BAX-2S	1	1	0.33	0.72	0.726
	2.5	128.5	12.5	133.5	16.5	126.5	7.5	153.5	3.5	155	3	114	5			BAK-TAMRA	0	0
	3	154.5	4.5	133	12	135	7	149	1	156	0	114	2
	3.5	163	5	142.5	7.5	142.5	9.5	164	0	161	1	111	5
	4	173	3	143	0	150.5	4.5	172	1	159.5	5.5	113	2
	4.5	186	6	171	8	155	3	173	4	169	2	113.5	3.5
	5	193.5	3.5	179.5	6.5	159	0	183	5	163.5	6.5	113	2
	5.5	200	3	192.5	6.5	167	4	194.5	2.5	182	1	107	0
	6	208.5	2.5	200.5	4.5	168.5	0.5	201.5	1.5	184.5	3.5	114.5	0.5
	6.5	211.5	3.5	208	3	169	2	208.5	1.5	188.5	0.5	108	0
	7	219	5	218	2	172.5	9.5	222.5	1.5	204	12	114.5	10.5
	7.5	219.5	2.5	225.5	1.5	185.5	7.5	230.5	6.5	207.5	6.5	109	7
	8	229	2	228	1	199	3	240.5	6.5	209	5	116	3
	8.5	228.5	1.5	234.5	1.5	210	6	244	3	216.5	5.5	110.5	7.5
	9	235.5	0.5	236.5	2.5	217	3	244.5	2.5	216.5	4.5	109	5
	9.5	236.5	2.5	240.5	0.5	221	10	264	14	224	8	104	13
	10	241.5	0.5	244	1	232.5	8.5	276.5	25.5	233	9	100.5	1.5
	10.5	238.5	0.5	250	2	244	3	286	11	240.5	15.5	64	42
	11	237	3	254.5	5.5	252	5	287	9	248.5	8.5	110	5
	11.5	238	2	255	3	257	6	289	1	252	14	100	1
	12	233	0	256.5	0.5	263.5	4.5	294.5	3.5	256.5	14.5	111	15
	12.5	221	1	257	1	271	0	304	1	269	11	101	4
	13	224	3	254	0	274	3	307	2	267.5	13.5	101.5	4.5
	13.5	216	4	258.5	1.5	280	2	314	0	275	10	110.5	5.5
	14	207	5	255.5	3.5	285	3	313	4	277	5	100	2
	14.5	202.5	1.5	249	1	289	4	317	2	279.5	6.5	104.5	4.5
	15	197.5	4.5	245	1	287.5	1.5	318.5	3.5	285.5	6.5	99.5	5.5
	15.5	194	4	242	3	291	1	324	4	288.5	5.5	103.5	2.5
	16	193	5	239	3	291.5	3.5	326	4	300.5	11.5	97	2
	16.5	191	0	229	2	299	3	323.5	3.5	298	12	106	1
	17	191	3	223.5	2.5	294	1	324.5	7.5	303	9	103.5	1.5
	17.5	188.5	4.5	214	0	297	2	327	5	304	15	102	5
	18	190	4	214.5	0.5	299.5	2.5	331.5	0.5	306.5	10.5	104	3
	18.5	189	5	209	0	298	0	329.5	3.5	309	15	98.5	5.5
	19	198	7	202.5	0.5	296.5	6.5	325	7	312.5	13.5	110.5	10.5
	19.5	197.5	3.5	203	1	294	4	329	13	319	14	109	7
	20	199	3	201.5	1.5	294	8	324.5	8.5	321	9	97.5	6.5
	20.5	194	1	200	2	297.5	9.5	325	10	318.5	11.5	101.5	7.5
	21	205.5	3.5	198	1	298	12	320.5	9.5	328.5	4.5	104.5	6.5
	21.5	204	0	201	2	294.5	12.5	323	9	331.5	10.5	97	2
	22	201.5	5.5	202.5	0.5	293	13	320	8	331	6	94.5	5.5
	22.5	206	1	212	7	283	15	314.5	9.5	331.5	12.5	99.5	2.5
	23	208	5	209	3	283.5	13.5	310.5	9.5	339	9	105.5	6.5
	23.5	211.5	2.5	212	1	277	20	309.5	16.5	338	8	101.5	2.5
	24	202.5	5.5	212.5	0.5	275	21	297.5	15.5	338	8	96	3
	24.5	211	3	211	3	269.5	19.5	299	16	337	5	96	6
	25	211	3	211	5	270.5	26.5	291.5	10.5	339.5	0.5	111.5	2.5
	25.5	207	1	213.5	0.5	272.5	21.5	289.5	12.5	346	4	96.5	4.5
	26	212	6	215	2	263	21	283	16	344	2	100	10
	26.5	210	1	216.5	2.5	255.5	20.5	280.5	14.5	343	3	103.5	5.5
	27	213	4	219.5	0.5	256	19	279.5	17.5	341.5	8.5	101	5
	27.5	213.5	0.5	208.5	2.5	248	24	279.5	13.5	347	5	94.5	11.5
	28	215	2	220.5	1.5	246.5	23.5	276	5	347	8	97	0
	28.5	216.5	2.5	221.5	2.5	245	16	275.5	5.5	344.5	5.5	103	12
	29	211.5	2.5	221	3	245	23	277	8	348	4	118	2
	29.5	210.5	0.5	219.5	3.5	242.5	18.5	276	7	350.5	1.5	101	5
	30	210	6	220.5	1.5	247.5	10.5	277	3	349.5	1.5	106.5	6.5
	30.5	207.5	4.5	221	2	239	14	276.5	2.5	348	8	106	3
	31	205.5	6.5	223.5	0.5	244.5	8.5	268	2	349	3	102.5	10.5
	31.5	204.5	4.5	222	1	239	12	272	4	350	6	101.5	7.5
	32	210	2	222.5	4.5	233.5	12.5	272	7	345	1	97.5	1.5
	32.5	206	6	220	0	238	9	273.5	4.5	352	4	99.5	1.5
	33	209	1	224.5	0.5	237	12	281	0	349.5	2.5	107.5	0.5
	33.5	208	0	223	2	235.5	9.5	275	3	355.5	6.5	95	5
	34	211.5	3.5	221.5	0.5	231.5	7.5	272	2	355.5	1.5	96	1
	34.5	209	2	218.5	2.5	232	6	282	2	358.5	1.5	101.5	1.5
	35	210	10	222.5	0.5	239	10	283.5	0.5	355.5	2.5	96.5	3.5
	35.5	205.5	0.5	222.5	6.5	241	10	283	3	350	2	97.5	5.5
	36	201.5	0.5	219.5	1.5	232.5	9.5	280	3	354.5	5.5	105	6
	36.5	204	3	220.5	2.5	238.5	10.5	281.5	1.5	354	1	92.5	16.5
	37	207	2	221.5	6.5	232	10	281	5	352	1	95	8
	37.5	209.5	0.5	210.5	1.5	234.5	9.5	287.5	8.5	348.5	0.5	109.5	0.5
	38	206	1	221.5	7.5	236.5	11.5	294	2	350.5	4.5	103.5	0.5
	38.5	206	0	217	1	229	11	288.5	0.5	352	1	102.5	5.5
	39	204.5	1.5	219	7	234.5	12.5	287	5	351	2	98.5	1.5
	39.5	200.5	1.5	222	7	234	10	289	10	354.5	3.5	93.5	3.5
	40	205.5	4.5	217.5	6.5	235	12	292.5	6.5	356	4	102.5	0.5
	40.5	201.5	0.5	216	7	232.5	10.5	290.5	1.5	354.5	0.5	102	9
	41	205.5	3.5	219.5	3.5	230	5	289	3	354.5	0.5	99	1
	41.5	200.5	1.5	215	9	232	8	294.5	8.5	355.5	0.5	106	8
	42	201.5	1.5	217.5	6.5	234	10	289.5	9.5	352.5	0.5	109	0
	42.5	202	4	216	5	231	12	294	5	348.5	0.5	99	1
	43	201.5	1.5	208.5	2.5	229.5	11.5	289.5	13.5	349.5	3.5	101	0
	43.5	198	4	218.5	3.5	231.5	10.5	286.5	6.5	353.5	2.5	99	2
	44	200	1	212.5	2.5	232.5	11.5	291	5	356.5	1.5	98.5	4.5
	44.5	198.5	2.5	208.5	4.5	230.5	17.5	296	7	353.5	0.5	109.5	0.5
	45	197	1	212	4	228.5	12.5	287.5	1.5	350	4	105.5	6.5
	45.5	199.5	0.5	208	2	234	15	288	8	347.5	1.5	97	9
	46	196.5	0.5	216	8	227.5	17.5	291.5	4.5	352.5	0.5	102	1
	46.5	200.5	5.5	210	1	232	10	298	8	358	1	104	10
	47	198.5	0.5	208	7	228	9	288.5	4.5	350.5	0.5	103	2
	47.5	197.5	0.5	208	1	229	18	295	8	353	0	109	4
	48	193.5	3.5	212	4	228.5	15.5	290	6	348	5	104	3
	48.5	193	2	204	1	230.5	9.5	284	2	356	2	108.5	10.5
	49	191.5	4.5	209.5	3.5	229	9	297	6	351.5	5.5	118	10
	49.5	193	2	205	2	227.5	10.5	294	6	351	2	110	9
	50	189	1	206.5	1.5	230	15	290	7	353	6	99.5	2.5
	50.5	190.5	3.5	208	6	226.5	11.5	291	3	350	9	105	8
	51	189	1	203.5	3.5	224.5	9.5	285.5	11.5	357.5	0.5	106	1
	51.5	190	0	207.5	8.5	229.5	13.5	296.5	1.5	354.5	4.5	103	4
	52	193	0	205	3	227	13	293	7	353	0	113.5	9.5
	52.5	186.5	3.5	203.5	3.5	227	17	295.5	11.5	354.5	9.5	101	4
	53	189.5	1.5	206	6	228.5	14.5	287	11	352.5	4.5	108	7
	53.5	188	4	198.5	9.5	223.5	8.5	291	4	349.5	7.5	109.5	10.5
	54	183	1	204	8	223.5	17.5	291.5	3.5	361	0	103.5	1.5
	54.5	186.5	3.5	204.5	9.5	223.5	16.5	291.5	9.5	354.5	0.5	112.5	8.5
	55	185.5	3.5	201	4	221.5	14.5	286	9	350.5	1.5	103	1
	55.5	187	3	203	6	223.5	14.5	293	2	353.5	7.5	109.5	0.5
	56	183.5	1.5	200	8	222.5	15.5	283	6	348.5	5.5	103	10
	56.5	177	0	204	8	226	15	289	3	356	0	109.5	8.5
	57	181.5	3.5	195.5	7.5	224	17	291	5	354	7	117.5	3.5
	57.5	183.5	5.5	203.5	7.5	225	17	288.5	10.5	348	8	101.5	4.5
	58	180.5	0.5	201	9	226	13	280	4	353.5	6.5	112.5	5.5
	58.5	177.5	2.5	199.5	6.5	225.5	15.5	280	10	354	4	106.5	3.5
	59	184.5	0.5	196.5	4.5	226.5	16.5	286	10	359.5	1.5	107.5	2.5
	59.5	185	1	197	3	218.5	13.5	286.5	1.5	353	1	107.5	9.5
	60	179.5	2.5	196.5	7.5	224	18	280.5	3.5	348.5	15.5	104	10

## Sheet: 3e
Size Exclusion Chromatography
Fig. 3e
	A280 Values
		BAX-WT
		Vehicle		BIM [low]		BIM [high]		BIM [high] + 2t16
		Volume (ml)	AU	Volume (ml)	AU	Volume (ml)	AU	Volume (ml)	AU
		0.01	0.219074	0.01	0.066059	0.01	0.074053	0.011	0.112699
		0.033	0.21421	0.033	0.062015	0.033	0.080593	0.038	0.1145
		0.056	0.319709	0.057	0.052522	0.056	0.070065	0.065	0.120295
		0.08	0.41048	0.08	0.027129	0.08	0.06709	0.091	0.122983
		0.103	0.406299	0.103	0.031452	0.103	0.087448	0.118	0.148956
		0.126	0.60841	0.127	0.048924	0.126	0.088641	0.145	0.159744
		0.15	0.272965	0.15	0.077295	0.15	0.083375	0.171	0.164002
		0.173	0.150754	0.173	0.088589	0.173	0.077303	0.198	0.158164
		0.196	0.161187	0.196	0.096968	0.196	0.071381	0.225	0.161034
		0.22	0.16886	0.22	0.07745	0.219	0.071464	0.251	0.156426
		0.243	0.073929	0.243	0.071433	0.243	0.074266	0.278	0.145271
		0.266	0.079777	0.266	0.088459	0.266	0.074495	0.304	0.140498
		0.289	0.07343	0.29	0.061307	0.289	0.069173	0.331	0.133508
		0.313	0.060506	0.313	0.063449	0.313	0.067049	0.358	0.128418
		0.336	0.056167	0.336	0.071405	0.336	0.061143	0.384	0.111052
		0.359	0.049308	0.36	0.058289	0.359	0.071356	0.411	0.102187
		0.383	0.055625	0.383	0.054591	0.383	0.072658	0.438	0.095503
		0.406	0.042497	0.406	0.049716	0.406	0.066177	0.464	0.089873
		0.429	0.034633	0.43	0.050731	0.429	0.075229	0.491	0.097979
		0.453	0.041889	0.453	0.039742	0.453	0.077528	0.518	0.110033
		0.476	0.042388	0.476	0.054305	0.476	0.058739	0.544	0.100854
		0.499	0.026533	0.499	0.04889	0.499	0.063556	0.571	0.107379
		0.523	0.019354	0.523	0.050562	0.522	0.067163	0.597	0.115302
		0.546	0	0.546	0.036344	0.546	0.053874	0.624	0.116876
		0.569	0.010109	0.569	0.038185	0.569	0.05108	0.651	0.114405
		0.592	0.032499	0.593	0.066898	0.592	0.072879	0.677	0.130975
		0.616	0.034281	0.616	0.050607	0.616	0.049428	0.704	0.166519
		0.639	0.03716	0.639	0.057271	0.639	0.050022	0.731	0.198594
		0.662	0.073049	0.663	0.078699	0.662	0.094234	0.757	0.217277
		0.686	0.134816	0.686	0.12435	0.686	0.164732	0.784	0.250132
		0.709	0.171351	0.709	0.157149	0.709	0.213064	0.811	0.279437
		0.732	0.184813	0.733	0.16137	0.732	0.256123	0.837	0.301683
		0.756	0.202881	0.756	0.199651	0.756	0.304897	0.864	0.283405
		0.779	0.246675	0.779	0.237274	0.779	0.357957	0.89	0.26781
		0.802	0.282054	0.802	0.250036	0.802	0.398697	0.917	0.257469
		0.826	0.289927	0.826	0.257514	0.826	0.414743	0.944	0.257348
		0.849	0.277346	0.849	0.245936	0.849	0.404693	0.97	0.257402
		0.872	0.265139	0.872	0.245049	0.872	0.374088	0.997	0.256424
		0.895	0.256039	0.896	0.251556	0.895	0.353291	1.024	0.2576
		0.919	0.26598	0.919	0.245739	0.919	0.327827	1.05	0.254602
		0.942	0.265849	0.942	0.242012	0.942	0.329606	1.077	0.261313
		0.965	0.257798	0.966	0.231527	0.965	0.322354	1.104	0.283257
		0.989	0.254317	0.989	0.222648	0.989	0.307818	1.13	0.254505
		1.012	0.248344	1.012	0.236931	1.012	0.304651	1.157	0.253865
		1.035	0.247768	1.036	0.224353	1.035	0.307009	1.183	0.237763
		1.059	0.242661	1.059	0.229618	1.059	0.312462	1.21	0.225568
		1.082	0.234983	1.082	0.223244	1.082	0.30412	1.237	0.222494
		1.105	0.220175	1.106	0.219187	1.105	0.283477	1.263	0.198662
		1.129	0.209042	1.129	0.205066	1.129	0.285216	1.29	0.198584
		1.152	0.204383	1.152	0.187918	1.152	0.268223	1.317	0.180904
		1.175	0.184557	1.175	0.18232	1.175	0.254503	1.343	0.197474
		1.198	0.169637	1.199	0.180133	1.199	0.246502	1.37	0.19897
		1.222	0.167714	1.222	0.182765	1.222	0.230067	1.397	0.175844
		1.245	0.161436	1.245	0.166744	1.245	0.225419	1.423	0.182833
		1.268	0.161506	1.269	0.174041	1.268	0.225248	1.45	0.164969
		1.292	0.155363	1.292	0.181345	1.292	0.196506	1.476	0.148178
		1.315	0.145407	1.315	0.164203	1.315	0.201243	1.503	0.148898
		1.338	0.138917	1.339	0.155726	1.338	0.19843	1.53	0.146181
		1.362	0.140624	1.362	0.140858	1.362	0.198207	1.556	0.154241
		1.385	0.135299	1.385	0.153179	1.385	0.188699	1.583	0.155186
		1.408	0.128454	1.409	0.147053	1.408	0.181527	1.61	0.159206
		1.432	0.129745	1.432	0.137243	1.432	0.16815	1.636	0.147206
		1.455	0.123572	1.455	0.138874	1.455	0.176445	1.663	0.143022
		1.478	0.116198	1.478	0.143884	1.478	0.173125	1.69	0.142513
		1.502	0.134195	1.502	0.128531	1.502	0.171194	1.716	0.118401
		1.525	0.141307	1.525	0.121947	1.525	0.18129	1.743	0.124395
		1.548	0.120816	1.548	0.141925	1.548	0.17454	1.77	0.116546
		1.571	0.116575	1.572	0.136884	1.572	0.167354	1.796	0.122844
		1.595	0.121516	1.595	0.124112	1.595	0.16771	1.823	0.127527
		1.618	0.115046	1.618	0.127115	1.618	0.162593	1.849	0.115017
		1.641	0.105105	1.642	0.126162	1.641	0.161583	1.876	0.110147
		1.665	0.095508	1.665	0.130488	1.665	0.147589	1.903	0.113858
		1.688	0.105511	1.688	0.121718	1.688	0.130839	1.929	0.122815
		1.711	0.104471	1.712	0.112162	1.711	0.125658	1.956	0.118554
		1.735	0.088817	1.735	0.108224	1.735	0.131061	1.983	0.128213
		1.758	0.079393	1.758	0.120347	1.758	0.123749	2.009	0.112256
		1.781	0.081449	1.781	0.104447	1.781	0.12101	2.036	0.101587
		1.805	0.08522	1.805	0.100329	1.805	0.116431	2.063	0.086238
		1.828	0.083182	1.828	0.103733	1.828	0.115114	2.089	0.09313
		1.851	0.080566	1.851	0.113888	1.851	0.113455	2.116	0.087323
		1.874	0.085802	1.875	0.119745	1.875	0.112619	2.142	0.092415
		1.898	0.085389	1.898	0.09567	1.898	0.116856	2.169	0.088449
		1.921	0.073298	1.921	0.099433	1.921	0.121489	2.196	0.079706
		1.944	0.071315	1.945	0.102618	1.944	0.110763	2.222	0.079782
		1.968	0.089316	1.968	0.092363	1.968	0.111513	2.249	0.085969
		1.991	0.082529	1.991	0.091381	1.991	0.113156	2.276	0.071792
		2.014	0.060817	2.015	0.096377	2.014	0.097408	2.302	0.071911
		2.038	0.077765	2.038	0.088122	2.038	0.088597	2.329	0.072388
		2.061	0.074979	2.061	0.067404	2.061	0.093891	2.356	0.073622
		2.084	0.076644	2.085	0.075308	2.084	0.100039	2.382	0.084922
		2.108	0.058229	2.108	0.089341	2.108	0.087431	2.409	0.082682
		2.131	0.04806	2.131	0.084921	2.131	0.087784	2.435	0.080234
		2.154	0.06183	2.154	0.099206	2.154	0.098562	2.462	0.093391
		2.177	0.070896	2.178	0.091513	2.178	0.108977	2.489	0.090154
		2.201	0.069484	2.201	0.078405	2.201	0.100982	2.515	0.092552
		2.224	0.073391	2.224	0.093153	2.224	0.086846	2.542	0.088266
		2.247	0.065263	2.248	0.095807	2.248	0.078787	2.569	0.087693
		2.271	0.054598	2.271	0.088729	2.271	0.069231	2.595	0.10072
		2.294	0.058243	2.294	0.096312	2.294	0.076073	2.622	0.101221
		2.317	0.05978	2.318	0.086039	2.317	0.087185	2.649	0.097562
		2.341	0.067704	2.341	0.084224	2.341	0.093659	2.675	0.096381
		2.364	0.071197	2.364	0.081506	2.364	0.093664	2.702	0.083461
		2.387	0.078278	2.388	0.084634	2.387	0.09084	2.728	0.079186
		2.411	0.079552	2.411	0.080454	2.411	0.097424	2.755	0.074416
		2.434	0.079249	2.434	0.086005	2.434	0.093548	2.782	0.074084
		2.457	0.06707	2.457	0.066924	2.457	0.084677	2.808	0.080203
		2.48	0.05003	2.481	0.064952	2.481	0.084472	2.835	0.082918
		2.504	0.052338	2.504	0.064929	2.504	0.083456	2.862	0.087312
		2.527	0.065991	2.527	0.063444	2.527	0.095799	2.888	0.081463
		2.55	0.056274	2.551	0.065406	2.551	0.106866	2.915	0.064859
		2.574	0.056089	2.574	0.07076	2.574	0.109681	2.942	0.070848
		2.597	0.055253	2.597	0.088663	2.597	0.093468	2.968	0.07583
		2.62	0.051136	2.621	0.092034	2.621	0.086809	2.995	0.086302
		2.644	0.039214	2.644	0.078167	2.644	0.08255	3.021	0.074245
		2.667	0.032359	2.667	0.087087	2.667	0.087085	3.048	0.050558
		2.69	0.04861	2.691	0.096295	2.69	0.084671	3.075	0.043301
		2.714	0.046428	2.714	0.092942	2.714	0.079215	3.101	0.054667
		2.737	0.047336	2.737	0.082807	2.737	0.072531	3.128	0.046869
		2.76	0.035234	2.76	0.069364	2.76	0.078951	3.155	0.059831
		2.784	0.046594	2.784	0.070681	2.784	0.079071	3.181	0.067644
		2.807	0.049849	2.807	0.076356	2.807	0.074907	3.208	0.0606
		2.83	0.045879	2.83	0.082327	2.83	0.06551	3.235	0.060341
		2.853	0.034315	2.854	0.081257	2.854	0.071961	3.261	0.058468
		2.877	0.032946	2.877	0.089002	2.877	0.059259	3.288	0.058156
		2.9	0.038981	2.9	0.088059	2.9	0.065217	3.315	0.063126
		2.923	0.028437	2.924	0.086138	2.924	0.067361	3.341	0.062233
		2.947	0.033827	2.947	0.080175	2.947	0.066448	3.368	0.062534
		2.97	0.033526	2.97	0.076917	2.97	0.056536	3.394	0.067144
		2.993	0.030162	2.994	0.073509	2.994	0.06947	3.421	0.064376
		3.017	0.02435	3.017	0.059732	3.017	0.073745	3.448	0.06519
		3.04	0.031127	3.04	0.078292	3.04	0.071611	3.474	0.078924
		3.063	0.030458	3.064	0.084582	3.063	0.071033	3.501	0.066665
		3.087	0.031357	3.087	0.073296	3.087	0.072021	3.528	0.070069
		3.11	0.031517	3.11	0.074559	3.11	0.086954	3.554	0.073777
		3.133	0.032868	3.133	0.07211	3.133	0.098628	3.581	0.083788
		3.156	0.036913	3.157	0.069563	3.157	0.091597	3.608	0.080616
		3.18	0.025433	3.18	0.082771	3.18	0.088936	3.634	0.072766
		3.203	0.048417	3.203	0.089664	3.203	0.082159	3.661	0.063171
		3.226	0.043345	3.227	0.076194	3.227	0.09495	3.687	0.05298
		3.25	0.035885	3.25	0.074696	3.25	0.081951	3.714	0.054951
		3.273	0.033805	3.273	0.072048	3.273	0.101042	3.741	0.053424
		3.296	0.044146	3.297	0.064796	3.297	0.09603	3.767	0.053924
		3.32	0.035017	3.32	0.066386	3.32	0.088532	3.794	0.072288
		3.343	0.044232	3.343	0.077385	3.343	0.087938	3.821	0.073206
		3.366	0.056066	3.367	0.071569	3.367	0.090819	3.847	0.076141
		3.39	0.039595	3.39	0.09567	3.39	0.084689	3.874	0.079732
		3.413	0.034187	3.413	0.085807	3.413	0.084475	3.901	0.07051
		3.436	0.022877	3.436	0.077727	3.436	0.075577	3.927	0.060976
		3.459	0.007538	3.46	0.085113	3.46	0.083594	3.954	0.062748
		3.483	0.00875	3.483	0.07581	3.483	0.074954	3.98	0.067366
		3.506	0.023247	3.506	0.063115	3.506	0.081527	4.007	0.069738
		3.529	0.028358	3.53	0.058202	3.53	0.083535	4.034	0.054691
		3.553	0.017675	3.553	0.038845	3.553	0.068953	4.06	0.059356
		3.576	0.031261	3.576	0.053461	3.576	0.063833	4.087	0.048832
		3.599	0.026841	3.6	0.072497	3.6	0.07437	4.114	0.054439
		3.623	0.043295	3.623	0.065125	3.623	0.069508	4.14	0.05939
		3.646	0.039171	3.646	0.056485	3.646	0.071146	4.167	0.056354
		3.669	0.045735	3.67	0.047252	3.67	0.071146	4.194	0.071653
		3.693	0.047626	3.693	0.060141	3.693	0.064632	4.22	0.079694
		3.716	0.051384	3.716	0.052083	3.716	0.063847	4.247	0.070945
		3.739	0.045902	3.739	0.050218	3.739	0.057903	4.273	0.05972
		3.762	0.04311	3.763	0.056567	3.763	0.059658	4.3	0.057255
		3.786	0.045599	3.786	0.060167	3.786	0.06597	4.327	0.054121
		3.809	0.027941	3.809	0.05045	3.809	0.06756	4.353	0.038955
		3.832	0.020474	3.833	0.03917	3.833	0.066046	4.38	0.047551
		3.856	0.019931	3.856	0.043314	3.856	0.07687	4.407	0.04403
		3.879	0.032988	3.879	0.052877	3.879	0.070532	4.433	0.051714
		3.902	0.026105	3.903	0.047667	3.903	0.060612	4.46	0.059606
		3.926	0.01058	3.926	0.065483	3.926	0.064026	4.487	0.045505
		3.949	0.005132	3.949	0.050697	3.949	0.070702	4.513	0.044927
		3.972	0.008232	3.973	0.029938	3.973	0.062646	4.54	0.031747
		3.996	0.029226	3.996	0.033735	3.996	0.066415	4.566	0.038582
		4.019	0.013018	4.019	0.02748	4.019	0.065754	4.593	0.050464
		4.042	0.030181	4.043	0.039054	4.043	0.079312	4.62	0.035878
		4.065	0.026408	4.066	0.046166	4.066	0.08392	4.646	0.042331
		4.089	0.019186	4.089	0.037302	4.089	0.066164	4.673	0.052228
		4.112	0.027703	4.112	0.033228	4.112	0.057722	4.7	0.036174
		4.135	0.028955	4.136	0.030331	4.136	0.054938	4.726	0.030576
		4.159	0.026616	4.159	0.027869	4.159	0.037657	4.753	0.02762
		4.182	0.035007	4.182	0.03785	4.182	0.039725	4.78	0.032904
		4.205	0.031041	4.206	0.047489	4.206	0.04598	4.806	0.027714
		4.229	0.030539	4.229	0.048023	4.229	0.046659	4.833	0.0291
		4.252	0.040263	4.252	0.042216	4.252	0.050564	4.859	0.018615
		4.275	0.034527	4.276	0.042923	4.276	0.046801	4.886	0.016594
		4.299	0.040096	4.299	0.042342	4.299	0.052343	4.913	0.009217
		4.322	0.046931	4.322	0.042779	4.322	0.058461	4.939	0.011136
		4.345	0.052395	4.346	0.039123	4.346	0.049908	4.966	0.025389
		4.369	0.055959	4.369	0.041165	4.369	0.038582	4.993	0.021457
		4.392	0.05077	4.392	0.035602	4.392	0.032651	5.019	0.038019
		4.415	0.046009	4.415	0.041237	4.416	0.034641	5.046	0.041012
		4.438	0.045812	4.439	0.034912	4.439	0.039791	5.073	0.02474
		4.462	0.066266	4.462	0.026742	4.462	0.028547	5.099	0.016873
		4.485	0.071239	4.485	0.061381	4.485	0.040239	5.126	0.036049
		4.508	0.058833	4.509	0.03551	4.509	0.049092	5.152	0.0384
		4.532	0.059844	4.532	0.035001	4.532	0.043505	5.179	0.027738
		4.555	0.059798	4.555	0.043398	4.555	0.043857	5.206	0.027542
		4.578	0.048679	4.579	0.038423	4.579	0.056863	5.232	0.022303
		4.602	0.051323	4.602	0.047983	4.602	0.04723	5.259	0.025475
		4.625	0.058336	4.625	0.057934	4.625	0.033167	5.286	0.026979
		4.648	0.035386	4.649	0.048795	4.649	0.0339	5.312	0.034902
		4.672	0.042862	4.672	0.043785	4.672	0.047754	5.339	0.028302
		4.695	0.043276	4.695	0.051201	4.695	0.044192	5.366	0.028219
		4.718	0.038889	4.718	0.052687	4.719	0.037732	5.392	0.017102
		4.741	0.045471	4.742	0.049972	4.742	0.041716	5.419	0.033732
		4.765	0.047599	4.765	0.036312	4.765	0.035067	5.446	0.035879
		4.788	0.037924	4.788	0.040128	4.789	0.047626	5.472	0.034332
		4.811	0.036698	4.812	0.034183	4.812	0.038689	5.499	0.017384
		4.835	0.041957	4.835	0.043438	4.835	0.059142	5.525	0.030687
		4.858	0.035871	4.858	0.038859	4.858	0.055791	5.552	0.018478
		4.881	0.04376	4.882	0.046265	4.882	0.055233	5.579	0.023366
		4.905	0.044946	4.905	0.0364	4.905	0.056022	5.605	0.040409
		4.928	0.038736	4.928	0.043687	4.928	0.054052	5.632	0.045019
		4.951	0.036581	4.952	0.050636	4.952	0.039557	5.659	0.045355
		4.975	0.045982	4.975	0.048052	4.975	0.050958	5.685	0.035083
		4.998	0.045268	4.998	0.049241	4.998	0.039556	5.712	0.036229
		5.021	0.052002	5.022	0.057918	5.022	0.035529	5.739	0.015835
		5.044	0.058425	5.045	0.056375	5.045	0.029098	5.765	0.030214
		5.068	0.04464	5.068	0.055547	5.068	0.014272	5.792	0.032323
		5.091	0.050579	5.091	0.059795	5.092	0.015713	5.818	0.026661
		5.114	0.046296	5.115	0.065427	5.115	0.02155	5.845	0.033629
		5.138	0.041579	5.138	0.04668	5.138	0.01416	5.872	0.036696
		5.161	0.033488	5.161	0.040896	5.161	0.012194	5.898	0.036003
		5.184	0.042465	5.185	0.054493	5.185	0.018986	5.925	0.022134
		5.208	0.056878	5.208	0.056415	5.208	0.010979	5.952	0.02298
		5.231	0.054348	5.231	0.045045	5.231	0.018926	5.978	0.02998
		5.254	0.050269	5.255	0.064448	5.255	0.020001	6.005	0.024105
		5.278	0.047122	5.278	0.070139	5.278	0.010857	6.032	0.031921
		5.301	0.041906	5.301	0.062052	5.301	0.019651	6.058	0.02275
		5.324	0.043687	5.325	0.039868	5.325	0.024336	6.085	0.026081
		5.347	0.045479	5.348	0.043583	5.348	0.019641	6.111	0.030316
		5.371	0.034446	5.371	0.044646	5.371	0.030423	6.138	0.022143
		5.394	0.039872	5.394	0.049599	5.395	0.046955	6.165	0.027735
		5.417	0.046866	5.418	0.051763	5.418	0.043292	6.191	0.012925
		5.441	0.062013	5.441	0.053728	5.441	0.012516	6.218	0
		5.464	0.058123	5.464	0.063543	5.465	0.019243	6.245	0.017502
		5.487	0.044863	5.488	0.072132	5.488	0.033902	6.271	0.014861
		5.511	0.040021	5.511	0.040058	5.511	0.028054	6.298	0.024111
		5.534	0.038528	5.534	0.036269	5.534	0.028184	6.325	0.017197
		5.557	0.041936	5.558	0.04547	5.558	0.027412	6.351	0.011765
		5.581	0.057978	5.581	0.056672	5.581	0.010385	6.378	0.02657
		5.604	0.053459	5.604	0.052602	5.604	0.002393	6.404	0.020931
		5.627	0.045038	5.628	0.062067	5.628	0	6.431	0.01288
		5.65	0.040708	5.651	0.053933	5.651	0.01441	6.458	0.01832
		5.674	0.037373	5.674	0.059312	5.674	0.010289	6.484	0.025001
		5.697	0.041844	5.697	0.061893	5.698	0.03022	6.511	0.035765
		5.72	0.047072	5.721	0.050914	5.721	0.039702	6.538	0.036587
		5.744	0.041779	5.744	0.055247	5.744	0.03297	6.564	0.015483
		5.767	0.050268	5.767	0.052971	5.768	0.040237	6.591	0.012901
		5.79	0.049448	5.791	0.054874	5.791	0.040826	6.618	0.026727
		5.814	0.042961	5.814	0.057228	5.814	0.02876	6.644	0.01748
		5.837	0.038947	5.837	0.05527	5.838	0.029662	6.671	0.016862
		5.86	0.04835	5.861	0.067028	5.861	0.034996	6.697	0.012815
		5.884	0.05122	5.884	0.048211	5.884	0.016525	6.724	0.02261
		5.907	0.036902	5.907	0.056182	5.907	0.029669	6.751	0.025758
		5.93	0.03711	5.931	0.061214	5.931	0.030098	6.777	0.029947
		5.954	0.04974	5.954	0.055931	5.954	0.025149	6.804	0.042035
		5.977	0.066815	5.977	0.064116	5.977	0.029003	6.831	0.044157
		6	0.038103	6.001	0.051067	6.001	0.034803	6.857	0.032862
		6.023	0.043767	6.024	0.049725	6.024	0.027532	6.884	0.035189
		6.047	0.043832	6.047	0.069973	6.047	0.037352	6.911	0.041949
		6.07	0.058209	6.07	0.07099	6.071	0.042195	6.937	0.033084
		6.093	0.045909	6.094	0.06728	6.094	0.055774	6.964	0.040686
		6.117	0.055938	6.117	0.068833	6.117	0.040675	6.99	0.045883
		6.14	0.043706	6.14	0.052765	6.141	0.03832	7.017	0.045881
		6.163	0.040455	6.164	0.051036	6.164	0.037335	7.044	0.034996
		6.187	0.055105	6.187	0.067064	6.187	0.033071	7.07	0.030467
		6.21	0.055015	6.21	0.057392	6.211	0.015202	7.097	0.023171
		6.233	0.05862	6.234	0.047574	6.234	0.027709	7.124	0.040846
		6.257	0.043252	6.257	0.043992	6.257	0.031215	7.15	0.046077
		6.28	0.03268	6.28	0.063709	6.28	0.029777	7.177	0.023726
		6.303	0.034053	6.304	0.068729	6.304	0.011497	7.204	0.043144
		6.326	0.026937	6.327	0.067036	6.327	0.029344	7.23	0.05397
		6.35	0.053335	6.35	0.047179	6.35	0.034392	7.257	0.03518
		6.373	0.057683	6.373	0.036166	6.374	0.029225	7.284	0.027705
		6.396	0.04817	6.397	0.040346	6.397	0.032739	7.31	0.022984
		6.42	0.05154	6.42	0.043862	6.42	0.033926	7.337	0.018165
		6.443	0.03602	6.443	0.036868	6.444	0.028673	7.363	0.019151
		6.466	0.022234	6.467	0.052262	6.467	0.034285	7.39	0.043166
		6.49	0.04794	6.49	0.06009	6.49	0.010329	7.417	0.043765
		6.513	0.052573	6.513	0.057089	6.514	0.022723	7.443	0.02991
		6.536	0.035945	6.537	0.044673	6.537	0.020523	7.47	0.028352
		6.56	0.032598	6.56	0.041729	6.56	0.029998	7.497	0.024746
		6.583	0.052692	6.583	0.040065	6.584	0.035157	7.523	0.021503
		6.606	0.044238	6.607	0.044632	6.607	0.043554	7.55	0.02331
		6.629	0.036778	6.63	0.067502	6.63	0.042341	7.577	0.038609
		6.653	0.033552	6.653	0.06429	6.653	0.037966	7.603	0.026064
		6.676	0.045059	6.677	0.053365	6.677	0.041141	7.63	0.021383
		6.699	0.053383	6.7	0.043647	6.7	0.0379	7.656	0.019767
		6.723	0.052768	6.723	0.059077	6.723	0.042988	7.683	0.023114
		6.746	0.037058	6.746	0.073199	6.747	0.036234	7.71	0.036008
		6.769	0.034429	6.77	0.063941	6.77	0.040964	7.736	0.042399
		6.793	0.030209	6.793	0.063775	6.793	0.045407	7.763	0.036092
		6.816	0.036125	6.816	0.058711	6.817	0.036188	7.79	0.0293
		6.839	0.041952	6.84	0.041536	6.84	0.025402	7.816	0.019574
		6.863	0.029439	6.863	0.040938	6.863	0.028275	7.843	0.024663
		6.886	0.048626	6.886	0.052504	6.887	0.040851	7.87	0.017206
		6.909	0.052603	6.91	0.062069	6.91	0.03521	7.896	0.031488
		6.932	0.059204	6.933	0.032993	6.933	0.046744	7.923	0.025407
		6.956	0.050482	6.956	0.020197	6.956	0.054621	7.949	0.017946
		6.979	0.054521	6.98	0.039618	6.98	0.031305	7.976	0.013958
		7.002	0.058535	7.003	0.058199	7.003	0.038229	8.003	0.025952
		7.026	0.053682	7.026	0.050918	7.026	0.035761	8.029	0.007169
		7.049	0.057417	7.049	0.032511	7.05	0.05159	8.056	0.005191
		7.072	0.064207	7.073	0.052059	7.073	0.041329	8.083	0.001916
		7.096	0.051045	7.096	0.052336	7.096	0.03926	8.109	0.003518
		7.119	0.041004	7.119	0.033707	7.12	0.033313	8.136	0.01958
		7.142	0.033912	7.143	0.035728	7.143	0.054803	8.163	0.016921
		7.166	0.036814	7.166	0.049815	7.166	0.059477	8.189	0.031441
		7.189	0.043582	7.189	0.041467	7.19	0.053457	8.216	0.027315
		7.212	0.052329	7.213	0.036599	7.213	0.050119	8.242	0.022887
		7.235	0.033112	7.236	0.038668	7.236	0.053276	8.269	0.021665
		7.259	0.039885	7.259	0.041904	7.26	0.035256	8.296	0.01944
		7.282	0.038115	7.283	0.064215	7.283	0.036943	8.322	0.012868
		7.305	0.041952	7.306	0.067066	7.306	0.040206	8.349	0.020456
		7.329	0.029391	7.329	0.065784	7.329	0.048601	8.376	0.019417
		7.352	0.025096	7.352	0.058014	7.353	0.030891	8.402	0.021501
		7.375	0.044489	7.376	0.038828	7.376	0.028646	8.429	0.022785
		7.399	0.041124	7.399	0.03894	7.399	0.05518	8.456	0.018944
		7.422	0.040496	7.422	0.05652	7.423	0.046582	8.482	0.010131
		7.445	0.031959	7.446	0.045888	7.446	0.04751	8.509	0.019543
		7.469	0.048075	7.469	0.050756	7.469	0.042119	8.535	0.023503
		7.492	0.042965	7.492	0.05242	7.493	0.045273	8.562	0.028363
		7.515	0.03923	7.516	0.055983	7.516	0.057474	8.589	0.019466
		7.538	0.041681	7.539	0.032598	7.539	0.048264	8.615	0.027862
		7.562	0.038255	7.562	0.047449	7.563	0.033454	8.642	0.018844
		7.585	0.036229	7.586	0.036746	7.586	0.036504	8.669	0.012714
		7.608	0.057846	7.609	0.02509	7.609	0.044632	8.695	0.033501
		7.632	0.062327	7.632	0.024711	7.633	0.040298	8.722	0.031097
		7.655	0.043194	7.656	0.042151	7.656	0.04876	8.749	0.05096
		7.678	0.049336	7.679	0.032227	7.679	0.032383	8.775	0.049154
		7.702	0.045257	7.702	0.03519	7.702	0.025194	8.802	0.033406
		7.725	0.048404	7.725	0.032522	7.726	0.032074	8.828	0.035224
		7.748	0.056163	7.749	0.020431	7.749	0.024621	8.855	0.038417
		7.772	0.051526	7.772	0.040959	7.772	0.029187	8.882	0.030523
		7.795	0.043939	7.795	0.033405	7.796	0.027803	8.908	0.024665
		7.818	0.043552	7.819	0.027829	7.819	0.037907	8.935	0.026668
		7.842	0.055495	7.842	0.0216	7.842	0.025455	8.962	0.01744
		7.865	0.060613	7.865	0.031655	7.866	0.029237	8.988	0.025529
		7.888	0.047928	7.889	0.026656	7.889	0.036835	9.015	0.036044
		7.911	0.040109	7.912	0.030224	7.912	0.027932	9.042	0.030688
		7.935	0.046075	7.935	0.042262	7.936	0.028612	9.068	0.033947
		7.958	0.052381	7.959	0.053579	7.959	0.032887	9.095	0.03477
		7.981	0.057654	7.982	0.039874	7.982	0.026531	9.122	0.036438
		8.005	0.054341	8.005	0.027267	8.006	0.040131	9.148	0.033819
		8.028	0.066665	8.028	0.02894	8.029	0.035413	9.175	0.041449
		8.051	0.068037	8.052	0.025122	8.052	0.032588	9.201	0.048989
		8.075	0.043837	8.075	0.029795	8.075	0.037903	9.228	0.032127
		8.098	0.055292	8.098	0.032434	8.099	0.034847	9.255	0.046466
		8.121	0.071622	8.122	0.006745	8.122	0.025404	9.281	0.040109
		8.145	0.053289	8.145	0.014418	8.145	0.014375	9.308	0.048066
		8.168	0.048676	8.168	0.010551	8.169	0.021368	9.335	0.04421
		8.191	0.045923	8.192	0.008604	8.192	0.029815	9.361	0.029008
		8.214	0.053752	8.215	0.023268	8.215	0.035782	9.388	0.04383
		8.238	0.061548	8.238	0.032887	8.239	0.046729	9.415	0.06086
		8.261	0.052223	8.262	0.036301	8.262	0.042689	9.441	0.048261
		8.284	0.055204	8.285	0.02067	8.285	0.052041	9.468	0.037221
		8.308	0.061108	8.308	0.01554	8.309	0.052552	9.494	0.048119
		8.331	0.053584	8.331	0.023227	8.332	0.054383	9.521	0.059446
		8.354	0.054962	8.355	0.033398	8.355	0.040854	9.548	0.06575
		8.378	0.034607	8.378	0.051845	8.379	0.032905	9.574	0.057753
		8.401	0.021368	8.401	0.052024	8.402	0.04769	9.601	0.056244
		8.424	0.012567	8.425	0.050736	8.425	0.046545	9.628	0.054511
		8.448	0.002825	8.448	0.020567	8.448	0.047465	9.654	0.051656
		8.471	0.034921	8.471	0.027751	8.472	0.043478	9.681	0.049838
		8.494	0.03483	8.495	0.035868	8.495	0.03533	9.708	0.044302
		8.517	0.036256	8.518	0.026021	8.518	0.04741	9.734	0.042285
		8.541	0.034525	8.541	0.035606	8.542	0.017354	9.761	0.060418
		8.564	0.027902	8.565	0.040945	8.565	0.0435	9.787	0.058903
		8.587	0.02924	8.588	0.03502	8.588	0.041152	9.814	0.058274
		8.611	0.026195	8.611	0.043489	8.612	0.050271	9.841	0.066057
		8.634	0.029373	8.635	0.041037	8.635	0.048004	9.867	0.067014
		8.657	0.026258	8.658	0.032493	8.658	0.0724	9.894	0.057044
		8.681	0.039586	8.681	0.015824	8.682	0.046456	9.921	0.063768
		8.704	0.024551	8.704	0.020719	8.705	0.032686	9.947	0.071176
		8.727	0.0226	8.728	0.03289	8.728	0.058629	9.974	0.072478
		8.751	0.025266	8.751	0.023749	8.751	0.05234	10.001	0.073193
		8.774	0.030357	8.774	0.021216	8.775	0.044775	10.027	0.071496
		8.797	0.028846	8.798	0.03314	8.798	0.041109	10.054	0.063745
		8.82	0.034309	8.821	0.037108	8.821	0.039037	10.08	0.06592
		8.844	0.026528	8.844	0.023493	8.845	0.050549	10.107	0.085318
		8.867	0.030955	8.868	0.028516	8.868	0.029488	10.134	0.096345
		8.89	0.031883	8.891	0.025478	8.891	0.035249	10.16	0.08577
		8.914	0.034477	8.914	0.027141	8.915	0.042734	10.187	0.095637
		8.937	0.049911	8.938	0.040256	8.938	0.048865	10.214	0.099782
		8.96	0.043989	8.961	0.043282	8.961	0.035543	10.24	0.107799
		8.984	0.044273	8.984	0.045436	8.985	0.028745	10.267	0.111332
		9.007	0.040424	9.007	0.021463	9.008	0.053255	10.294	0.127217
		9.03	0.045798	9.031	0.017008	9.031	0.056676	10.32	0.123163
		9.054	0.044823	9.054	0.029715	9.055	0.045303	10.347	0.121747
		9.077	0.03646	9.077	0.046025	9.078	0.037702	10.374	0.134833
		9.1	0.031792	9.101	0.042896	9.101	0.022975	10.4	0.130987
		9.123	0.046449	9.124	0.039635	9.124	0.031353	10.427	0.134709
		9.147	0.046844	9.147	0.043548	9.148	0.028663	10.453	0.151904
		9.17	0.051613	9.171	0.046118	9.171	0.035123	10.48	0.150662
		9.193	0.05772	9.194	0.058745	9.194	0.032389	10.507	0.169435
		9.217	0.067737	9.217	0.048029	9.218	0.032369	10.533	0.173691
		9.24	0.062635	9.241	0.042081	9.241	0.037648	10.56	0.161633
		9.263	0.052967	9.264	0.039121	9.264	0.03685	10.587	0.176969
		9.287	0.048662	9.287	0.035188	9.288	0.048333	10.613	0.196831
		9.31	0.039348	9.31	0.033224	9.311	0.023555	10.64	0.195887
		9.333	0.049703	9.334	0.030978	9.334	0.027172	10.667	0.201845
		9.357	0.045911	9.357	0.037705	9.358	0.02007	10.693	0.230877
		9.38	0.037523	9.38	0.030203	9.381	0.041234	10.72	0.24304
		9.403	0.052133	9.404	0.017183	9.404	0.043373	10.746	0.237759
		9.427	0.054327	9.427	0.034034	9.428	0.041709	10.773	0.251465
		9.45	0.046562	9.45	0.044755	9.451	0.042428	10.8	0.244733
		9.473	0.031432	9.474	0.037641	9.474	0.046568	10.826	0.257099
		9.496	0.036538	9.497	0.026607	9.497	0.047952	10.853	0.265611
		9.52	0.047825	9.52	0.029333	9.521	0.060091	10.88	0.272867
		9.543	0.055677	9.544	0.042521	9.544	0.064925	10.906	0.2779
		9.566	0.048494	9.567	0.042856	9.567	0.049639	10.933	0.279645
		9.59	0.04988	9.59	0.033238	9.591	0.059181	10.96	0.263894
		9.613	0.04983	9.614	0.022795	9.614	0.072782	10.986	0.276032
		9.636	0.044883	9.637	0.024685	9.637	0.077383	11.013	0.277649
		9.66	0.026525	9.66	0.04375	9.661	0.066608	11.039	0.288463
		9.683	0.023958	9.683	0.039245	9.684	0.063847	11.066	0.300073
		9.706	0.037233	9.707	0.029507	9.707	0.06026	11.093	0.294643
		9.73	0.038739	9.73	0.018299	9.731	0.064696	11.119	0.276321
		9.753	0.047601	9.753	0.022165	9.754	0.06424	11.146	0.271714
		9.776	0.062697	9.777	0.01755	9.777	0.051524	11.173	0.289272
		9.799	0.062376	9.8	0.03294	9.801	0.060429	11.199	0.291431
		9.823	0.063523	9.823	0.019445	9.824	0.067203	11.226	0.287593
		9.846	0.047989	9.847	0.025708	9.847	0.075069	11.253	0.290785
		9.869	0.057542	9.87	0.022561	9.87	0.082543	11.279	0.283851
		9.893	0.054621	9.893	0	9.894	0.072438	11.306	0.294778
		9.916	0.039274	9.917	0.015757	9.917	0.066651	11.332	0.281762
		9.939	0.038197	9.94	0.01315	9.94	0.073825	11.359	0.287596
		9.963	0.046232	9.963	0.0176	9.964	0.083362	11.386	0.286553
		9.986	0.042176	9.986	0.018022	9.987	0.080133	11.412	0.293397
		10.009	0.043835	10.01	0.025179	10.01	0.094114	11.439	0.308406
		10.033	0.04822	10.033	0.03163	10.034	0.099616	11.466	0.304287
		10.056	0.058248	10.056	0.05159	10.057	0.104396	11.492	0.317074
		10.079	0.055351	10.08	0.040018	10.08	0.095311	11.519	0.306817
		10.102	0.058737	10.103	0.032501	10.104	0.099289	11.546	0.29642
		10.126	0.056363	10.126	0.022283	10.127	0.1102	11.572	0.277567
		10.149	0.058658	10.15	0.020893	10.15	0.105815	11.599	0.277365
		10.172	0.04325	10.173	0.023026	10.173	0.105054	11.625	0.276083
		10.196	0.040051	10.196	0.030553	10.197	0.119453	11.652	0.277209
		10.219	0.047919	10.22	0.029712	10.22	0.114051	11.679	0.275354
		10.242	0.029031	10.243	0.029739	10.243	0.126736	11.705	0.270266
		10.266	0.041285	10.266	0.018536	10.267	0.123262	11.732	0.284128
		10.289	0.046851	10.29	0.030791	10.29	0.14019	11.759	0.277759
		10.312	0.042273	10.313	0.024973	10.313	0.136459	11.785	0.274752
		10.336	0.051618	10.336	0.047789	10.337	0.148706	11.812	0.282463
		10.359	0.034399	10.359	0.039179	10.36	0.158589	11.839	0.276834
		10.382	0.039193	10.383	0.03871	10.383	0.164165	11.865	0.269631
		10.405	0.027298	10.406	0.033066	10.407	0.172887	11.892	0.260687
		10.429	0.039265	10.429	0.042837	10.43	0.169558	11.919	0.252307
		10.452	0.048536	10.453	0.061078	10.453	0.168325	11.945	0.258819
		10.475	0.044288	10.476	0.050947	10.477	0.167619	11.972	0.257413
		10.499	0.05697	10.499	0.040285	10.5	0.176567	11.998	0.255422
		10.522	0.050786	10.523	0.018491	10.523	0.181036	12.025	0.264478
		10.545	0.047562	10.546	0.03074	10.546	0.193942	12.052	0.27491
		10.569	0.048974	10.569	0.046985	10.57	0.204429	12.078	0.2541
		10.592	0.03675	10.593	0.045428	10.593	0.212284	12.105	0.249907
		10.615	0.042243	10.616	0.032786	10.616	0.221279	12.132	0.235283
		10.639	0.049942	10.639	0.031599	10.64	0.231564	12.158	0.246592
		10.662	0.044954	10.662	0.037453	10.663	0.226577	12.185	0.250246
		10.685	0.036129	10.686	0.036346	10.686	0.240251	12.212	0.253143
		10.708	0.046676	10.709	0.045806	10.71	0.243002	12.238	0.2415
		10.732	0.052844	10.732	0.02709	10.733	0.246674	12.265	0.252802
		10.755	0.042346	10.756	0.03963	10.756	0.24848	12.291	0.256727
		10.778	0.059573	10.779	0.040035	10.78	0.260563	12.318	0.266624
		10.802	0.047062	10.802	0.042111	10.803	0.264927	12.345	0.266859
		10.825	0.048761	10.826	0.037586	10.826	0.267975	12.371	0.257063
		10.848	0.063808	10.849	0.048986	10.85	0.278926	12.398	0.261277
		10.872	0.070979	10.872	0.052256	10.873	0.28669	12.425	0.26791
		10.895	0.061147	10.896	0.054456	10.896	0.278548	12.451	0.267499
		10.918	0.052696	10.919	0.062409	10.919	0.293836	12.478	0.288073
		10.942	0.059927	10.942	0.053403	10.943	0.28659	12.505	0.293776
		10.965	0.088557	10.965	0.053953	10.966	0.291147	12.531	0.299132
		10.988	0.086474	10.989	0.058306	10.989	0.286855	12.558	0.293582
		11.012	0.063763	11.012	0.06353	11.013	0.293933	12.584	0.305453
		11.035	0.06879	11.035	0.070116	11.036	0.297547	12.611	0.296132
		11.058	0.058043	11.059	0.077145	11.059	0.312588	12.638	0.306233
		11.081	0.063117	11.082	0.075134	11.083	0.304496	12.664	0.31002
		11.105	0.053195	11.105	0.088171	11.106	0.305414	12.691	0.330101
		11.128	0.067865	11.129	0.092605	11.129	0.305503	12.718	0.330959
		11.151	0.064874	11.152	0.092733	11.153	0.30577	12.744	0.341933
		11.175	0.062512	11.175	0.103408	11.176	0.309366	12.771	0.355111
		11.198	0.061867	11.199	0.092025	11.199	0.317942	12.798	0.349176
		11.221	0.058128	11.222	0.095573	11.223	0.304437	12.824	0.35434
		11.245	0.072665	11.245	0.103276	11.246	0.303001	12.851	0.369869
		11.268	0.079221	11.269	0.095329	11.269	0.302242	12.877	0.375582
		11.291	0.078499	11.292	0.09316	11.292	0.304672	12.904	0.366809
		11.315	0.077616	11.315	0.106168	11.316	0.300384	12.931	0.384829
		11.338	0.071341	11.338	0.121236	11.339	0.309531	12.957	0.398951
		11.361	0.085071	11.362	0.128228	11.362	0.309882	12.984	0.390773
		11.384	0.079258	11.385	0.121245	11.386	0.305533	13.011	0.384726
		11.408	0.077088	11.408	0.11508	11.409	0.305749	13.037	0.385012
		11.431	0.07211	11.432	0.100467	11.432	0.30783	13.064	0.397557
		11.454	0.068469	11.455	0.105924	11.456	0.307452	13.091	0.407547
		11.478	0.067567	11.478	0.102383	11.479	0.327462	13.117	0.40709
		11.501	0.071574	11.502	0.109801	11.502	0.30403	13.144	0.396475
		11.524	0.080406	11.525	0.103743	11.526	0.311893	13.17	0.39496
		11.548	0.092234	11.548	0.111486	11.549	0.315476	13.197	0.398715
		11.571	0.088962	11.572	0.116483	11.572	0.330364	13.224	0.401083
		11.594	0.088249	11.595	0.104947	11.596	0.320509	13.25	0.406035
		11.618	0.072609	11.618	0.102043	11.619	0.316634	13.277	0.400355
		11.641	0.075409	11.641	0.117452	11.642	0.299746	13.304	0.388971
		11.664	0.075128	11.665	0.10518	11.665	0.301727	13.33	0.386144
		11.687	0.07847	11.688	0.097423	11.689	0.314527	13.357	0.396718
		11.711	0.07986	11.711	0.102189	11.712	0.309931	13.384	0.371883
		11.734	0.066295	11.735	0.093686	11.735	0.309503	13.41	0.373846
		11.757	0.061061	11.758	0.100595	11.759	0.295919	13.437	0.367833
		11.781	0.070774	11.781	0.103372	11.782	0.288038	13.464	0.363122
		11.804	0.081864	11.805	0.113267	11.805	0.312129	13.49	0.364064
		11.827	0.07522	11.828	0.115095	11.829	0.303616	13.517	0.359015
		11.851	0.091257	11.851	0.10997	11.852	0.30109	13.543	0.355893
		11.874	0.090114	11.875	0.101676	11.875	0.299437	13.57	0.356719
		11.897	0.089004	11.898	0.101974	11.899	0.295369	13.597	0.342962
		11.921	0.091623	11.921	0.107763	11.922	0.296632	13.623	0.328594
		11.944	0.086034	11.944	0.113259	11.945	0.306188	13.65	0.331963
		11.967	0.082368	11.968	0.102359	11.968	0.315579	13.677	0.328019
		11.99	0.064896	11.991	0.112265	11.992	0.309848	13.703	0.311789
		12.014	0.082394	12.014	0.11626	12.015	0.308393	13.73	0.322161
		12.037	0.105859	12.038	0.117418	12.038	0.319905	13.757	0.312153
		12.06	0.097397	12.061	0.111256	12.062	0.309177	13.783	0.311676
		12.084	0.095875	12.084	0.116294	12.085	0.301029	13.81	0.303756
		12.107	0.085244	12.108	0.099629	12.108	0.308777	13.836	0.297127
		12.13	0.075483	12.131	0.117319	12.132	0.31318	13.863	0.2926
		12.154	0.079064	12.154	0.124932	12.155	0.321148	13.89	0.273705
		12.177	0.080625	12.178	0.136154	12.178	0.328735	13.916	0.264084
		12.2	0.088995	12.201	0.135345	12.202	0.323187	13.943	0.276876
		12.224	0.085955	12.224	0.147084	12.225	0.336995	13.97	0.279421
		12.247	0.092901	12.248	0.144537	12.248	0.334572	13.996	0.252175
		12.27	0.102993	12.271	0.139407	12.272	0.356228	14.023	0.253645
		12.293	0.097982	12.294	0.149141	12.295	0.352285	14.05	0.24844
		12.317	0.111228	12.317	0.146271	12.318	0.357242	14.076	0.252675
		12.34	0.117168	12.341	0.160701	12.341	0.3555	14.103	0.235081
		12.363	0.118414	12.364	0.159187	12.365	0.366322	14.129	0.22491
		12.387	0.111867	12.387	0.14869	12.388	0.388356	14.156	0.218501
		12.41	0.122363	12.411	0.154884	12.411	0.401394	14.183	0.205518
		12.433	0.123256	12.434	0.178094	12.435	0.413546	14.209	0.22393
		12.457	0.127067	12.457	0.186929	12.458	0.438788	14.236	0.207362
		12.48	0.116602	12.481	0.187203	12.481	0.44982	14.263	0.193417
		12.503	0.129068	12.504	0.190552	12.505	0.450211	14.289	0.204436
		12.527	0.144293	12.527	0.209107	12.528	0.455112	14.316	0.2071
		12.55	0.140348	12.551	0.211088	12.551	0.462685	14.343	0.191396
		12.573	0.162263	12.574	0.234558	12.575	0.48261	14.369	0.195926
		12.596	0.182437	12.597	0.248298	12.598	0.49401	14.396	0.193515
		12.62	0.182438	12.62	0.250291	12.621	0.512668	14.422	0.201111
		12.643	0.183929	12.644	0.249635	12.645	0.531675	14.449	0.201043
		12.666	0.181905	12.667	0.273271	12.668	0.542526	14.476	0.195139
		12.69	0.198596	12.69	0.274065	12.691	0.559934	14.502	0.180274
		12.713	0.208086	12.714	0.285882	12.714	0.563695	14.529	0.178247
		12.736	0.214244	12.737	0.296551	12.738	0.570186	14.556	0.188046
		12.76	0.204942	12.76	0.32142	12.761	0.569978	14.582	0.184587
		12.783	0.206201	12.784	0.331894	12.784	0.586122	14.609	0.177298
		12.806	0.224559	12.807	0.344876	12.808	0.587115	14.636	0.172111
		12.83	0.229984	12.83	0.355634	12.831	0.602951	14.662	0.177341
		12.853	0.232057	12.854	0.375375	12.854	0.62152	14.689	0.161084
		12.876	0.236803	12.877	0.394425	12.878	0.620497	14.716	0.162616
		12.9	0.258823	12.9	0.410388	12.901	0.630293	14.742	0.158271
		12.923	0.245062	12.924	0.416889	12.924	0.628128	14.769	0.16774
		12.946	0.257323	12.947	0.422614	12.948	0.649311	14.795	0.166157
		12.969	0.273819	12.97	0.435092	12.971	0.657076	14.822	0.164158
		12.993	0.287837	12.993	0.437531	12.994	0.662256	14.849	0.166519
		13.016	0.282142	13.017	0.442809	13.018	0.645085	14.875	0.167332
		13.039	0.289823	13.04	0.441478	13.041	0.650399	14.902	0.162432
		13.063	0.300508	13.063	0.444482	13.064	0.657873	14.929	0.149665
		13.086	0.307785	13.087	0.442249	13.087	0.654162	14.955	0.122782
		13.109	0.312145	13.11	0.452475	13.111	0.667342	14.982	0.14187
		13.133	0.317336	13.133	0.46653	13.134	0.663154	15.009	0.124464
		13.156	0.31228	13.157	0.456803	13.157	0.669608	15.035	0.12571
		13.179	0.308026	13.18	0.466176	13.181	0.675052	15.062	0.125401
		13.203	0.31421	13.203	0.482026	13.204	0.661674	15.088	0.122337
		13.226	0.331031	13.227	0.481026	13.227	0.671036	15.115	0.120732
		13.249	0.340817	13.25	0.494316	13.251	0.665045	15.142	0.117669
		13.272	0.342165	13.273	0.49266	13.274	0.653163	15.168	0.113287
		13.296	0.343037	13.296	0.492138	13.297	0.675194	15.195	0.104963
		13.319	0.349527	13.32	0.489283	13.321	0.660443	15.222	0.100881
		13.342	0.339884	13.343	0.512349	13.344	0.641756	15.248	0.118243
		13.366	0.343284	13.366	0.517289	13.367	0.634169	15.275	0.114609
		13.389	0.335938	13.39	0.518407	13.39	0.625787	15.302	0.108566
		13.412	0.34436	13.413	0.512251	13.414	0.630641	15.328	0.115309
		13.436	0.322322	13.436	0.512522	13.437	0.624034	15.355	0.096223
		13.459	0.344394	13.46	0.504991	13.46	0.625983	15.381	0.090483
		13.482	0.337158	13.483	0.509185	13.484	0.61073	15.408	0.101853
		13.506	0.345959	13.506	0.504606	13.507	0.605878	15.435	0.099303
		13.529	0.343928	13.53	0.496287	13.53	0.586027	15.461	0.096675
		13.552	0.339965	13.553	0.488681	13.554	0.587639	15.488	0.10582
		13.575	0.323755	13.576	0.497166	13.577	0.583636	15.515	0.11389
		13.599	0.324858	13.599	0.503715	13.6	0.582524	15.541	0.09954
		13.622	0.315338	13.623	0.491988	13.624	0.578319	15.568	0.098861
		13.645	0.308169	13.646	0.492471	13.647	0.560628	15.595	0.086996
		13.669	0.313253	13.669	0.495861	13.67	0.565241	15.621	0.082316
		13.692	0.303423	13.693	0.475302	13.694	0.568145	15.648	0.086455
		13.715	0.306636	13.716	0.479466	13.717	0.548692	15.674	0.083263
		13.739	0.30492	13.739	0.477617	13.74	0.53681	15.701	0.087141
		13.762	0.306023	13.763	0.459611	13.763	0.522808	15.728	0.07985
		13.785	0.314046	13.786	0.464753	13.787	0.517817	15.754	0.078782
		13.809	0.307719	13.809	0.477283	13.81	0.510892	15.781	0.083293
		13.832	0.313502	13.833	0.452106	13.833	0.49786	15.808	0.089955
		13.855	0.302173	13.856	0.465198	13.857	0.478856	15.834	0.075852
		13.878	0.301864	13.879	0.473732	13.88	0.485503	15.861	0.072315
		13.902	0.290887	13.903	0.461754	13.903	0.463968	15.888	0.071519
		13.925	0.279173	13.926	0.447185	13.927	0.469429	15.914	0.066583
		13.948	0.269916	13.949	0.449881	13.95	0.459055	15.941	0.043964
		13.972	0.271522	13.972	0.456295	13.973	0.472263	15.967	0.041075
		13.995	0.27391	13.996	0.458457	13.997	0.448921	15.994	0.045411
		14.018	0.282598	14.019	0.437844	14.02	0.438255	16.021	0.045089
		14.042	0.272828	14.042	0.435194	14.043	0.41158	16.047	0.037481
		14.065	0.260738	14.066	0.436556	14.067	0.425636	16.074	0.054607
		14.088	0.292509	14.089	0.417658	14.09	0.403735	16.101	0.042517
		14.112	0.290696	14.112	0.41517	14.113	0.400488	16.127	0.04511
		14.135	0.28385	14.136	0.399486	14.136	0.405268	16.154	0.041195
		14.158	0.265741	14.159	0.406098	14.16	0.401484	16.181	0.043603
		14.181	0.27466	14.182	0.393189	14.183	0.394715	16.207	0.044833
		14.205	0.256222	14.206	0.381591	14.206	0.390659	16.234	0.038086
		14.228	0.249621	14.229	0.381	14.23	0.394035	16.261	0.044475
		14.251	0.256288	14.252	0.378977	14.253	0.389711	16.287	0.042109
		14.275	0.248638	14.275	0.381094	14.276	0.370106	16.314	0.03171
		14.298	0.250873	14.299	0.382617	14.3	0.362572	16.34	0.038348
		14.321	0.244166	14.322	0.368682	14.323	0.358846	16.367	0.037189
		14.345	0.236322	14.345	0.353847	14.346	0.346744	16.394	0.039012
		14.368	0.235298	14.369	0.364546	14.37	0.350563	16.42	0.048448
		14.391	0.245709	14.392	0.352542	14.393	0.342613	16.447	0.033118
		14.415	0.23309	14.415	0.338094	14.416	0.329117	16.474	0.030793
		14.438	0.232698	14.439	0.336681	14.44	0.329389	16.5	0.039211
		14.461	0.227896	14.462	0.325811	14.463	0.319357	16.527	0.039798
		14.485	0.212796	14.485	0.327129	14.486	0.319344	16.554	0.036987
		14.508	0.210599	14.509	0.323475	14.509	0.309535	16.58	0.049007
		14.531	0.200161	14.532	0.309413	14.533	0.294853	16.607	0.051548
		14.554	0.185023	14.555	0.303446	14.556	0.298732	16.633	0.056921
		14.578	0.193774	14.578	0.300496	14.579	0.330713	16.66	0.048158
		14.601	0.173314	14.602	0.307368	14.603	0.293349	16.687	0.047839
		14.624	0.192205	14.625	0.296439	14.626	0.285354	16.713	0.043108
		14.648	0.189027	14.648	0.292359	14.649	0.283745	16.74	0.043619
		14.671	0.191968	14.672	0.293014	14.673	0.289464	16.767	0.041395
		14.694	0.184557	14.695	0.284534	14.696	0.265783	16.793	0.042624
		14.718	0.173017	14.718	0.27003	14.719	0.254815	16.82	0.058557
		14.741	0.165366	14.742	0.270771	14.743	0.246957	16.847	0.061713
		14.764	0.167758	14.765	0.257178	14.766	0.252904	16.873	0.05855
		14.788	0.166822	14.788	0.252129	14.789	0.248554	16.9	0.067128
		14.811	0.157491	14.812	0.241489	14.813	0.234644	16.926	0.065861
		14.834	0.153936	14.835	0.243679	14.836	0.233117	16.953	0.063798
		14.857	0.153995	14.858	0.239913	14.859	0.225578	16.98	0.083167
		14.881	0.158421	14.882	0.227145	14.882	0.222594	17.006	0.079511
		14.904	0.161042	14.905	0.225707	14.906	0.220089	17.033	0.063048
		14.927	0.159376	14.928	0.237589	14.929	0.207915	17.06	0.069082
		14.951	0.160617	14.951	0.228259	14.952	0.209067	17.086	0.064277
		14.974	0.160895	14.975	0.210043	14.976	0.216161	17.113	0.071292
		14.997	0.163788	14.998	0.210135	14.999	0.221868	17.14	0.071716
		15.021	0.151723	15.021	0.196395	15.022	0.21018	17.166	0.079315
		15.044	0.157383	15.045	0.196174	15.046	0.20178	17.193	0.083762
		15.067	0.135531	15.068	0.181602	15.069	0.202323	17.219	0.08315
		15.091	0.138976	15.091	0.194897	15.092	0.208441	17.246	0.068516
		15.114	0.140289	15.115	0.191206	15.116	0.209956	17.273	0.067003
		15.137	0.140945	15.138	0.167964	15.139	0.208261	17.299	0.099234
		15.16	0.154736	15.161	0.178761	15.162	0.208091	17.326	0.100511
		15.184	0.146614	15.185	0.178983	15.185	0.196333	17.353	0.093379
		15.207	0.128731	15.208	0.173967	15.209	0.205713	17.379	0.08225
		15.23	0.125496	15.231	0.163588	15.232	0.197299	17.406	0.085781
		15.254	0.131126	15.254	0.176618	15.255	0.200312	17.433	0.089765
		15.277	0.130736	15.278	0.166735	15.279	0.190268	17.459	0.090002
		15.3	0.122473	15.301	0.155995	15.302	0.195212	17.486	0.096284
		15.324	0.118417	15.324	0.16473	15.325	0.201532	17.512	0.102904
		15.347	0.111219	15.348	0.16615	15.349	0.197271	17.539	0.09991
		15.37	0.119749	15.371	0.156778	15.372	0.184469	17.566	0.102203
		15.394	0.125155	15.394	0.151362	15.395	0.18694	17.592	0.102359
		15.417	0.124757	15.418	0.14116	15.419	0.195322	17.619	0.105549
		15.44	0.117508	15.441	0.147915	15.442	0.186962	17.646	0.094354
		15.463	0.129872	15.464	0.1411	15.465	0.205744	17.672	0.113274
		15.487	0.119595	15.488	0.138892	15.489	0.205348	17.699	0.128164
		15.51	0.122552	15.511	0.127298	15.512	0.197856	17.726	0.122185
		15.533	0.121612	15.534	0.131386	15.535	0.189514	17.752	0.12939
		15.557	0.108958	15.558	0.123122	15.558	0.174785	17.779	0.141293
		15.58	0.108207	15.581	0.130491	15.582	0.173456	17.806	0.140265
		15.603	0.104228	15.604	0.13061	15.605	0.167403	17.832	0.137704
		15.627	0.109539	15.627	0.131674	15.628	0.167406	17.859	0.131583
		15.65	0.108521	15.651	0.126889	15.652	0.169289	17.885	0.138096
		15.673	0.107829	15.674	0.128045	15.675	0.17075	17.912	0.148706
		15.697	0.100854	15.697	0.119787	15.698	0.170209	17.939	0.163489
		15.72	0.092116	15.721	0.109515	15.722	0.176725	17.965	0.166786
		15.743	0.100441	15.744	0.104331	15.745	0.154592	17.992	0.195892
		15.766	0.105356	15.767	0.100391	15.768	0.151057	18.019	0.194188
		15.79	0.098605	15.791	0.104969	15.792	0.15259	18.045	0.199689
		15.813	0.100554	15.814	0.100892	15.815	0.142281	18.072	0.205446
		15.836	0.099258	15.837	0.107199	15.838	0.152572	18.099	0.217449
		15.86	0.094757	15.861	0.088512	15.862	0.147862	18.125	0.223842
		15.883	0.060362	15.884	0.086684	15.885	0.157157	18.152	0.239006
		15.906	0.073134	15.907	0.100071	15.908	0.171558	18.178	0.247567
		15.93	0.067904	15.93	0.089233	15.931	0.162327	18.205	0.25332
		15.953	0.067474	15.954	0.084156	15.955	0.151388	18.232	0.264786
		15.976	0.062703	15.977	0.092256	15.978	0.13926	18.258	0.285255
		16	0.058718	16	0.101754	16.001	0.137652	18.285	0.293815
		16.023	0.069233	16.024	0.087462	16.025	0.139211	18.312	0.305087
		16.046	0.073391	16.047	0.094183	16.048	0.137542	18.338	0.307767
		16.07	0.076278	16.07	0.095192	16.071	0.14296	18.365	0.329552
		16.093	0.073598	16.094	0.084125	16.095	0.143153	18.392	0.342688
		16.116	0.071406	16.117	0.08386	16.118	0.124003	18.418	0.37045
		16.139	0.07415	16.14	0.090429	16.141	0.14311	18.445	0.397246
		16.163	0.069064	16.164	0.096293	16.165	0.133129	18.471	0.416191
		16.186	0.069414	16.187	0.101943	16.188	0.123467	18.498	0.443767
		16.209	0.066641	16.21	0.093085	16.211	0.117306	18.525	0.460015
		16.233	0.070987	16.233	0.082249	16.235	0.134278	18.551	0.485918
		16.256	0.064647	16.257	0.074774	16.258	0.144769	18.578	0.511054
		16.279	0.054683	16.28	0.063102	16.281	0.143541	18.605	0.535605
		16.303	0.045511	16.303	0.080093	16.304	0.135766	18.631	0.582021
		16.326	0.061212	16.327	0.076986	16.328	0.139265	18.658	0.617002
		16.349	0.057138	16.35	0.061024	16.351	0.143124	18.685	0.643667
		16.373	0.068206	16.373	0.064759	16.374	0.144861	18.711	0.687529
		16.396	0.051654	16.397	0.061016	16.398	0.139731	18.738	0.724029
		16.419	0.062377	16.42	0.066887	16.421	0.140411	18.764	0.760924
		16.442	0.062141	16.443	0.060198	16.444	0.139976	18.791	0.802983
		16.466	0.052538	16.467	0.050061	16.468	0.133084	18.818	0.834278
		16.489	0.040905	16.49	0.076003	16.491	0.121072	18.844	0.865982
		16.512	0.042226	16.513	0.077408	16.514	0.127863	18.871	0.916744
		16.536	0.045613	16.537	0.074811	16.538	0.123584	18.898	0.947239
		16.559	0.049292	16.56	0.069676	16.561	0.130127	18.924	0.99565
		16.582	0.054695	16.583	0.034039	16.584	0.120524	18.951	1.05356
		16.606	0.049955	16.606	0.041662	16.608	0.123292	18.978	1.08327
		16.629	0.061996	16.63	0.048314	16.631	0.132101	19.004	1.11246
		16.652	0.046613	16.653	0.055505	16.654	0.128294	19.031	1.16577
		16.676	0.045132	16.676	0.061823	16.677	0.115802	19.057	1.19194
		16.699	0.058692	16.7	0.042478	16.701	0.11342	19.084	1.25422
		16.722	0.067817	16.723	0.046552	16.724	0.139148	19.111	1.28294
		16.745	0.052875	16.746	0.053018	16.747	0.120408	19.137	1.30341
		16.769	0.066964	16.77	0.057008	16.771	0.113539	19.164	1.32991
		16.792	0.064088	16.793	0.037752	16.794	0.119001	19.191	1.35142
		16.815	0.049578	16.816	0.054808	16.817	0.116267	19.217	1.36544
		16.839	0.032086	16.84	0.046904	16.841	0.10792	19.244	1.38979
		16.862	0.035102	16.863	0.052649	16.864	0.116696	19.271	1.39891
		16.885	0.042598	16.886	0.063026	16.887	0.121836	19.297	1.41448
		16.909	0.056927	16.909	0.064509	16.911	0.115923	19.324	1.4231
		16.932	0.054627	16.933	0.055158	16.934	0.098708	19.351	1.43717
		16.955	0.051664	16.956	0.054293	16.957	0.101288	19.377	1.43561
		16.979	0.06493	16.979	0.071629	16.98	0.101832	19.404	1.44636
		17.002	0.06102	17.003	0.059643	17.004	0.11238	19.43	1.45019
		17.025	0.051006	17.026	0.044647	17.027	0.119302	19.457	1.45169
		17.049	0.060486	17.049	0.033743	17.05	0.130558	19.484	1.45785
		17.072	0.060329	17.073	0.035285	17.074	0.13282	19.51	1.4652
		17.095	0.069014	17.096	0.039371	17.097	0.125418	19.537	1.46096
		17.118	0.061495	17.119	0.03342	17.12	0.119148	19.564	1.45709
		17.142	0.064155	17.143	0.031729	17.144	0.118503	19.59	1.44207
		17.165	0.051512	17.166	0.063834	17.167	0.125113	19.617	1.44225
		17.188	0.058937	17.189	0.054742	17.19	0.122161	19.644	1.44491
		17.212	0.049943	17.212	0.040678	17.214	0.113557	19.67	1.4271
		17.235	0.054668	17.236	0.048167	17.237	0.129323	19.697	1.4206
		17.258	0.057828	17.259	0.058355	17.26	0.13651	19.723	1.40946
		17.282	0.066801	17.282	0.056176	17.284	0.146807	19.75	1.39819
		17.305	0.07643	17.306	0.05412	17.307	0.14376	19.777	1.37721
		17.328	0.067238	17.329	0.037765	17.33	0.138802	19.803	1.35571
		17.352	0.057014	17.352	0.035487	17.353	0.148685	19.83	1.35336
		17.375	0.058364	17.376	0.037566	17.377	0.137937	19.857	1.34719
		17.398	0.066097	17.399	0.043629	17.4	0.133112	19.883	1.31518
		17.421	0.056468	17.422	0.024564	17.423	0.138281	19.91	1.30387
		17.445	0.057096	17.446	0.01851	17.447	0.146097	19.937	1.28218
		17.468	0.05476	17.469	0.017499	17.47	0.136778	19.963	1.25898
		17.491	0.05393	17.492	0.016676	17.493	0.124927	19.99	1.26745
		17.515	0.063057	17.516	0.020022	17.517	0.141053	20.016	1.23969
		17.538	0.053615	17.539	0.029593	17.54	0.139082	20.043	1.20963
		17.561	0.069998	17.562	0.024759	17.563	0.13762	20.07	1.19675
		17.585	0.049472	17.585	0.023605	17.587	0.137719	20.096	1.17649
		17.608	0.047837	17.609	0.027052	17.61	0.13762	20.123	1.15267
		17.631	0.056568	17.632	0.027374	17.633	0.131813	20.15	1.1523
		17.655	0.059271	17.655	0.035249	17.657	0.136055	20.176	1.12879
		17.678	0.0499	17.679	0.034773	17.68	0.133864	20.203	1.11147
		17.701	0.051724	17.702	0.036511	17.703	0.136713	20.23	1.10572
		17.724	0.05745	17.725	0.036114	17.726	0.152695	20.256	1.07344
		17.748	0.05822	17.749	0.030408	17.75	0.141178	20.283	1.05459
		17.771	0.067073	17.772	0.021557	17.773	0.159921	20.309	1.05616
		17.794	0.077708	17.795	0.017972	17.796	0.16028	20.336	1.03713
		17.818	0.070286	17.819	0.027819	17.82	0.176657	20.363	1.02131
		17.841	0.064063	17.842	0.033017	17.843	0.181135	20.389	1.01195
		17.864	0.065256	17.865	0.033278	17.866	0.182448	20.416	0.976708
		17.888	0.062265	17.888	0.04282	17.89	0.177919	20.443	0.966822
		17.911	0.049061	17.912	0.050079	17.913	0.192608	20.469	0.957608
		17.934	0.05987	17.935	0.042182	17.936	0.209004	20.496	0.955633
		17.958	0.0576	17.958	0.051784	17.96	0.211342	20.523	0.9313
		17.981	0.062876	17.982	0.036399	17.983	0.214835
		18.004	0.064178	18.005	0.049566	18.006	0.228907
		18.028	0.049183	18.028	0.048478	18.03	0.238981
		18.051	0.062735	18.052	0.050113	18.053	0.247003
		18.074	0.049773	18.075	0.049655	18.076	0.2507
		18.097	0.061604	18.098	0.055112	18.099	0.266615
		18.121	0.057096	18.122	0.053228	18.123	0.268197
		18.144	0.0361	18.145	0.058541	18.146	0.284391
		18.167	0.057659	18.168	0.066294	18.169	0.298402
		18.191	0.065349	18.191	0.063049	18.193	0.288512
		18.214	0.070793	18.215	0.06718	18.216	0.322411
		18.237	0.072332	18.238	0.079184	18.239	0.326952
		18.261	0.063283	18.261	0.071388	18.263	0.318481
		18.284	0.063921	18.285	0.069409	18.286	0.335421
		18.307	0.064438	18.308	0.072165	18.309	0.348326
		18.331	0.066668	18.331	0.074206	18.333	0.383317
		18.354	0.072881	18.355	0.069566	18.356	0.395774
		18.377	0.064868	18.378	0.070973	18.379	0.410382
		18.4	0.064847	18.401	0.072594	18.402	0.427248
		18.424	0.052862	18.425	0.081146	18.426	0.445242
		18.447	0.043176	18.448	0.099121	18.449	0.451572
		18.47	0.053602	18.471	0.08686	18.472	0.470521
		18.494	0.063312	18.495	0.093297	18.496	0.504276
		18.517	0.074791	18.518	0.099571	18.519	0.537572
		18.54	0.058193	18.541	0.096999	18.542	0.560063
		18.564	0.057869	18.564	0.113215	18.566	0.58402
		18.587	0.046961	18.588	0.108159	18.589	0.602381
		18.61	0.05077	18.611	0.115992	18.612	0.65518
		18.634	0.039234	18.634	0.113027	18.636	0.688551
		18.657	0.059745	18.658	0.125977	18.659	0.733821
		18.68	0.054713	18.681	0.135165	18.682	0.764026
		18.704	0.048909	18.704	0.136805	18.706	0.814702
		18.727	0.05969	18.728	0.133183	18.729	0.852459
		18.75	0.043552	18.751	0.134119	18.752	0.90148
		18.773	0.04636	18.774	0.151941	18.775	0.935741
		18.797	0.058486	18.798	0.144833	18.799	0.980462
		18.82	0.057831	18.821	0.148347	18.822	1.03492
		18.843	0.048744	18.844	0.159724	18.845	1.08307
		18.867	0.043087	18.867	0.171061	18.869	1.13325
		18.89	0.048742	18.891	0.172563	18.892	1.17204
		18.913	0.030106	18.914	0.168554	18.915	1.2128
		18.937	0.030973	18.937	0.188308	18.939	1.27807
		18.96	0.065619	18.961	0.19429	18.962	1.31365
		18.983	0.037369	18.984	0.213578	18.985	1.35143
		19.007	0.031212	19.007	0.226028	19.009	1.39353
		19.03	0.030479	19.031	0.222992	19.032	1.42803
		19.053	0.033436	19.054	0.218965	19.055	1.4543
		19.076	0.049648	19.077	0.240419	19.079	1.49041
		19.1	0.052393	19.101	0.243117	19.102	1.53681
		19.123	0.045723	19.124	0.246217	19.125	1.56055
		19.146	0.045062	19.147	0.244791	19.148	1.59273
		19.17	0.046073	19.171	0.260533	19.172	1.61491
		19.193	0.050844	19.194	0.271923	19.195	1.63459
		19.216	0.041689	19.217	0.280676	19.218	1.65289
		19.24	0.03978	19.24	0.277994	19.242	1.67175
		19.263	0.041218	19.264	0.274885	19.265	1.67732
		19.286	0.039776	19.287	0.277981	19.288	1.70715
		19.31	0.050611	19.31	0.272758	19.312	1.72689
		19.333	0.051977	19.334	0.282826	19.335	1.73923
		19.356	0.054202	19.357	0.282018	19.358	1.75261
		19.379	0.060285	19.38	0.276908	19.382	1.77187
		19.403	0.045952	19.404	0.279926	19.405	1.78365
		19.426	0.055329	19.427	0.283753	19.428	1.76013
		19.449	0.050092	19.45	0.289927	19.452	1.76383
		19.473	0.046891	19.474	0.284108	19.475	1.77605
		19.496	0.065127	19.497	0.286462	19.498	1.76393
		19.519	0.051089	19.52	0.283392	19.521	1.74859
		19.543	0.044407	19.543	0.293755	19.545	1.73966
		19.566	0.029597	19.567	0.298542	19.568	1.73578
		19.589	0.038336	19.59	0.293373	19.591	1.7261
		19.613	0.052968	19.613	0.306755	19.615	1.71484
		19.636	0.040741	19.637	0.311952	19.638	1.70774
		19.659	0.037746	19.66	0.314372	19.661	1.69968
		19.683	0.054385	19.683	0.322187	19.685	1.69298
		19.706	0.060122	19.707	0.317323	19.708	1.66734
		19.729	0.053664	19.73	0.312106	19.731	1.64078
		19.752	0.054534	19.753	0.317785	19.755	1.64069
		19.776	0.058517	19.777	0.327809	19.778	1.61827
		19.799	0.057404	19.8	0.325121	19.801	1.5843
		19.822	0.04694	19.823	0.300545	19.825	1.57105
		19.846	0.051925	19.846	0.315077	19.848	1.56603
		19.869	0.042699	19.87	0.323644	19.871	1.5439
		19.892	0.050463	19.893	0.300846	19.894	1.51746
		19.916	0.048187	19.916	0.297886	19.918	1.48911
		19.939	0.04735	19.94	0.302975	19.941	1.46056
		19.962	0.049878	19.963	0.292231	19.964	1.43219
		19.986	0.049397	19.986	0.282619	19.988	1.41513
		20.009	0.053086	20.01	0.275645	20.011	1.39865
		20.032	0.071849	20.033	0.280952	20.034	1.3907

## Sheet: 3f–g
Size Exclusion Chromatography Fluorescence
Fig. 3f										Fig. 3g
	Normalized Fraction Fluoescence										Normalized Fraction Fluoescence
		BAX-WT										BAX-WT
		Vehicle	2t16	BIM	BIM+2t16	DDPC						Vehicle	16CHO	BIM	BIM+16CHO	DDPC
	Fraction	Norm. AU	Norm. AU	Norm. AU	Norm. AU	Norm. AU					Fraction	Norm. AU	Norm. AU	Norm. AU	Norm. AU	Norm. AU
	20	0	0	0	9.88258	14.6159					20	0	0.305652	0	0	43.7629
	21	0.0463846	0.523865	0.995208	9.02642	40.6367					21	0.21881	0	0.326851	0.822268	79.0934
	22	0.319538	1.3554	3.32473	40.2642	82.3253					22	1.3355	1.03611	1.6506	2.62517	100
	23	0.749884	4.80625	15.5769	40.362	100					23	2.8483	2.35197	18.6686	9.38604	71.2157
	24	2.30634	8.59804	29.3402	46.2084	57.9239					24	8.47701	6.46014	35.2182	29.7905	86.6698
	25	5.0585	11.7329	30.3133	41.7564	32.526					25	15.2714	13.2207	33.6547	31.9466	36.4559
	26	7.45246	16.0402	38.6141	56.9716	29.4118					26	21.2019	15.3551	33.061	34.0906	26.8347
	27	16.4433	67.1212	71.972	100	19.2941					27	24.9255	19.8985	69.4503	90.5591	24.4888
	28	59.5578	100	100	87.9159	12.609					28	66.0505	57.5869	100	100	14.5982
	29	100	79.4944	78.9163	74.1928	9.79931					29	100	99.9171	74.4784	80.832	11.9036
	30	90.7437	54.3739	52.2005	57.9012	4.31834					30	94.2279	100	61.655	59.1789	6.21335
	31	63.4928	34.176	30.704	44.3738	1.03806					31	65.3148	78.6924	39.7069	39.4871	6.53035
	32	41.8492	20.4224	18.5477	1.07632	0.0276817					32	38.1899	51.5723	25.6088	19.7893	3.15422
	33	26.8902	12.7806	11.8319	1.93249	0					33	26.8721	34.7252	16.7402	11.6336	3.17007
	34	17.3736	8.59804	7.99853	0.342466	0.761246					34	17.1125	19.6964	11.8266	18.2361	1.10953
	35	12.6785	6.08681	5.39624	0.0733855	1.30104					35	13.6681	14.6817	8.30201	7.68059	0
	36	9.45988	4.20755	4.16513	0	7.86159					36	12.6495	11.392	6.55336	6.43196	1.75939
