# Supplementary material for: A gated hydrophobic funnel within BAX binds bioactive lipids to potentiate pro-apoptotic function
Source: Nat Commun. 2026 Feb 25;17:3180. doi: 10.1038/s41467-026-69836-9 (PMC13046825; doi:10.1038/s41467-026-69836-9)
Supplement: Supplementary file 4 — Source Data [file 41467_2026_69836_MOESM4_ESM.zip › SourceDataFiles_v2/SourceData_Fig4.xlsx]

## Sheet: 4a
1H-15N HSQC
Fig. 4a
	CSPs
		BAX apo					BAX + 2t‑hexadecenal					CSP Values
		Residue #	Residue ID	1H (ppm)	15N (ppm)		Residue #	Residue ID	1H (ppm)	15N (ppm)		Residue ID	CSP	Signif?
		1	M1				1	M1				M1
		2	D2				2	D2				D2
		3	G3	8.455	109.87		3	G3	8.455	109.87		G3		0
		4	S4	8.27	115.754		4	S4	8.265	115.796		S4	0.0134	0
		5	G5	8.388	110.732		5	G5	8.388	110.732		G5		0
		6	E6	8.144	120.473		6	E6	8.146	120.464		E6	0.0038	0
		7	Q7	8.397	122.731		7	Q7	8.391	122.744		Q7	0.0086	0
		8	P8				8	P8				P8
		9	R9	8.439	121.503		9	R9	8.405	121.795		R9	0.0924	2
		10	G10	8.367	109.98		10	G10	8.367	109.98		G10		0
		11	G11	8.286	108.554		11	G11	8.302	109.212		G11	0.1476	2
		12	G12	8.33	108.45		12	G12	8.308	109.181		G12	0.1682	2
		13	P13				13	P13				P13
		14	T14	7.983	107.331		14	T14	7.978	107.348		T14	0.0084	0
		15	S15	8.09	118.591		15	S15	8.114	119.158		S15	0.1374	2
		16	S16	8.985	119.697		16	S16	8.985	119.697		S16
		17	E17	8.534	120.072		17	E17	8.532	120.107		E17	0.009	0
		18	Q18	7.766	119.782		18	Q18	7.771	119.976		Q18	0.0438	0
		19	I19	8.465	120.896		19	I19	8.463	120.916		I19	0.006	0
		20	M20	8.333	118.968		20	M20	8.326	119.028		M20	0.019	0
		21	K21	8.328	123.459		21	K21	8.332	123.4		K21	0.0158	0
		22	T22	8.735	116.828		22	T22	8.73	116.848		T22	0.009	0
		23	G23	8.383	108.538		23	G23	8.381	108.492		G23	0.0112	0
		24	A24	7.966	122.03		24	A24	7.963	122.017		A24	0.0056	0
		25	L25	7.728	119.423		25	L25	7.735	119.473		L25	0.017	0
		26	L26	8.613	120.236		26	L26	8.623	120.235		L26	0.0102	0
		27	L27	8.121	120.299		27	L27	8.124	120.413		L27	0.0258	0
		28	Q28	8.343	117.516		28	Q28	8.332	117.55		Q28
		29	G29	8.289	105.362		29	G29	8.316	105.355		G29	0.0284	0
		30	F30	8.004	123.232		30	F30	8.004	123.141		F30	0.0182	0
		31	I31	8.281	118.55		31	I31	8.26	118.632		I31	0.0374	0
		32	Q32	8.399	118.403		32	Q32	8.405	118.394		Q32	0.0078	0
		33	D33	8.042	119.576		33	D33	8.035	119.524		D33	0.0174	0
		34	R34	7.932	117.794		34	R34	7.916	117.832		R34
		35	A35	8.489	121.453		35	A35	8.496	121.505		A35	0.0174	0
		36	G36	7.892	105.494		36	G36	7.891	105.434		G36	0.013	0
		37	R37	7.643	119.561		37	R37	7.615	119.456		R37	0.049	0
		38	M38	7.696	117.649		38	M38	7.683	117.668		M38	0.0168	0
		39	G39	7.923	107.838		39	G39	7.936	107.872		G39	0.0198	0
		40	G40	8.119	108.958		40	G40	8.108	108.868		G40	0.029	0
		41	E41	8.079	119.632		41	E41	8.088	119.715		E41	0.0256	0
		42	A42	8.017	124.9		42	A42	8.018	124.924		A42	0.0058	0
		43	P43				43	P43				P43
		44	E44	8.658	119.156		44	E44	8.661	119.062		E44	0.0218	0
		45	L45	7.912	121.541		45	L45	7.901	121.604		L45	0.0236	0
		46	A46	7.951	124.262		46	A46	7.952	124.243		A46	0.0048	0
		47	L47	7.759	120.931		47	L47	7.765	121.233		L47	0.0664	1
		48	D48	8.264	123.011		48	D48	8.271	122.953		D48	0.0186	0
		49	P49				49	P49				P49
		50	V50	8.044	121.762		50	V50	8.031	121.651		V50	0.0352	0
		51	P51				51	P51				P51
		52	Q52	8.326	120.523		52	Q52	8.364	120.439		Q52	0.0548	0
		53	D53	8.094	121.33		53	D53	8.087	121.357		D53	0.0124	0
		54	A54	8.541	123.246		54	A54	8.541	123.246		A54
		55	S55	8.48	114.142		55	S55	8.48	114.142		S55
		56	T56	8.024	116.55		56	T56	8.036	116.619		T56
		57	K57	8.062	122.942		57	K57	8.073	122.97		K57	0.0166	0
		58	K58	7.862	118.408		58	K58	7.882	118.508		K58	0.04	0
		59	L59	7.97	120.54		59	L59	7.97	120.655		L59	0.023	0
		60	S60	8.549	115.82		60	S60	8.545	115.846		S60	0.0092	0
		61	E61	8.046	122.743		61	E61	8.053	122.834		E61	0.0252	0
		62	C62	7.701	119.649		62	C62	7.711	119.439		C62	0.052	0
		63	L63	8.048	117.732		63	L63	8.052	117.684		L63	0.0136	0
		64	K64	8.036	120.563		64	K64	8.027	120.727		K64	0.0418	0
		65	R65	7.494	118.01		65	R65	7.493	118.105		R65	0.02	0
		66	I66	8.074	118.82		66	I66	8.098	118.6		I66	0.068	1
		67	G67	8.823	108.785		67	G67	8.832	108.772		G67
		68	D68	8.515	121.425		68	D68	8.518	121.475		D68	0.013	0
		69	E69	7.682	120.771		69	E69	7.682	120.744		E69	0.0054	0
		70	L70	8.508	122.277		70	L70	8.503	121.978		L70	0.0648	1
		71	D71	8.505	118.513		71	D71	8.491	118.129		D71	0.0908	2
		72	S72	7.29	112.445		72	S72	7.294	112.472		S72	0.0094	0
		73	N73	7.591	121.427		73	N73	7.587	121.368		N73	0.0158	0
		74	M74	8.716	126.575		74	M74	8.71	126.546		M74	0.0118	0
		75	E75	8.4	121.756		75	E75	8.387	121.825		E75	0.0268	0
		76	L76	7.733	120.779		76	L76	7.695	120.798		L76	0.0418	0
		77	Q77	8.25	115.719		77	Q77	8.251	115.664		Q77	0.012	0
		78	R78	8.091	120.271		78	R78	8.069	120.309		R78	0.0296	0
		79	M79	7.663	118.797		79	M79	7.653	118.86		M79	0.0226	0
		80	I80	8.167	118.999		80	I80	8.166	119.026		I80	0.0064	0
		81	A81	8.029	121.545		81	A81	8.003	121.689		A81	0.0548	0
		82	A82	7.175	117.603		82	A82	7.176	117.597		A82	0.0022	0
		83	V83	7.203	116.223		83	V83	7.208	116.212		V83	0.0072	0
		84	D84	7.745	125.334		84	D84	7.785	125.664		D84
		85	T85	8.094	113.297		85	T85	8.094	113.297		T85
		86	D86	8.121	122.568		86	D86	8.122	122.661		D86	0.0196	0
		87	S87	8.393	114.801		87	S87	8.381	114.776		S87	0.017	0
		88	P88				88	P88				P88
		89	R89	8.155	119.285		89	R89	8.16	119.387		R89	0.0254	0
		90	E90	7.683	116.462		90	E90	7.683	116.487		E90	0.005	0
		91	V91	7.675	117.806		91	V91	7.672	117.702		V91	0.0238	0
		92	F92	8.43	119.484		92	F92	8.43	119.588		F92	0.0208	0
		93	F93	7.944	113.164		93	F93	7.963	113.247		F93	0.0356	0
		94	R94	7.941	120.551		94	R94	7.97	120.412		R94	0.0568	1
		95	V95	7.992	120.635		95	V95	7.98	120.688		V95	0.0226	0
		96	A96	8.021	120.63		96	A96	8.048	120.831		A96	0.0672	1
		97	A97	7.556	114.77		97	A97	7.554	114.795		A97	0.007	0
		98	D98	7.882	118.504		98	D98	7.893	118.419		D98	0.028	0
		99	M99	8.135	117.896		99	M99	8.132	118.038		M99	0.0314	0
		100	F100	7.044	112.775		100	F100	7.046	112.791		F100	0.0052	0
		101	S101	7.525	117.884		101	S101	7.532	117.931		S101	0.0164	0
		102	D102	8.311	120.574		102	D102	8.298	120.635		D102	0.0252	0
		103	G103	7.854	106.792		103	G103	7.86	106.737		G103	0.017	0
		104	N104	7.889	118.378		104	N104	7.898	118.389		N104	0.0112	0
		105	F105	7.909	118.385		105	F105	7.952	118.302		F105	0.0596	1
		106	N106	5.957	110.331		106	N106	5.951	110.372		N106	0.0142	0
		107	W107	8.618	119.411		107	W107	8.589	119.259		W107	0.0594	1
		108	G108	8.011	107.834		108	G108	7.964	108.087		G108
		109	R109	7.757	119.435		109	R109	7.759	119.41		R109	0.007	0
		110	V110	7.107	117.999		110	V110	7.107	117.976		V110	0.0046	0
		111	V111	8.158	117.522		111	V111	8.14	117.965		V111	0.1066	2
		112	A112	8.38	121.884		112	A112	8.374	121.897		A112	0.0086	0
		113	L113	8.075	119.032		113	L113	8.076	118.928		L113	0.0218	0
		114	F114	8.358	118.968		114	F114	8.345	118.943		F114	0.018	0
		115	Y115	9.146	120.125		115	Y115	9.134	119.998		Y115
		116	F116	9.101	120.919		116	F116	9.1	120.853		F116	0.0142	0
		117	A117	8.711	119.85		117	A117	8.709	119.879		A117	0.0078	0
		118	S118	8.015	111.556		118	S118	8.019	111.501		S118	0.015	0
		119	K119	7.627	120.954		119	K119	7.67	120.688		K119	0.0962	2
		120	L120	7.799	120.775		120	L120	7.781	120.938		L120	0.0506	0
		121	V121	7.967	119.812		121	V121	7.963	119.721		V121	0.0222	0
		122	L122	8.034	118.567		122	L122	8.038	118.553		L122	0.0068	0
		123	K123	7.609	119.443		123	K123	7.593	119.443		K123	0.016	0
		124	A124	7.708	123.611		124	A124	7.723	123.649		A124	0.0226	0
		125	L125	8.124	118.786		125	L125	8.141	118.774		L125	0.0194	0
		126	C126	8.136	117.407		126	C126	8.149	117.454		C126	0.0224	0
		127	T127	7.749	110.183		127	T127	7.73	109.786		T127
		128	K128	7.658	116.001		128	K128	7.685	116.04		K128	0.0348	0
		129	V129	7.929	118.382		129	V129	7.924	118.385		V129	0.0056	0
		130	P130				130	P130				P130
		131	E131	9.243	119.391		131	E131	9.243	119.391		E131		0
		132	L132	7.592	119.697		132	L132	7.564	119.567		L132	0.054	0
		133	I133	7.732	118.836		133	I133	7.713	118.877		I133	0.0272	0
		134	R134	7.772	117		134	R134	7.774	117.008		R134	0.0036	0
		135	T135	7.348	117.629		135	T135	7.348	117.629		T135
		136	I136	7.866	121.159		136	I136	7.853	121.203		I136	0.0218	0
		137	M137	7.705	119.435		137	M137	7.714	119.452		M137	0.0124	0
		138	G138	7.723	106.532		138	G138	7.728	106.556		G138	0.0098	0
		139	W139	7.902	121.648		139	W139	7.89	121.617		W139	0.0182	0
		140	T140	7.71	114.762		140	T140	7.71	114.735		T140	0.0054	0
		141	L141	8.307	121.655		141	L141	8.306	121.939		L141	0.0578	1
		142	D142	8.942	121.933		142	D142	8.948	121.952		D142	0.0098	0
		143	F143	8.417	122.568		143	F143	8.393	122.744		F143	0.0592	1
		144	L144	8.582	120.002		144	L144	8.599	120.273		L144	0.0712	1
		145	R145	8.667	119.507		145	R145	8.66	119.555		R145	0.0166	0
		146	E146	8.31	115.19		146	E146	8.265	115.109		E146	0.0612	1
		147	R147	8.178	113.038		147	R147	8.198	113.049		R147	0.0222	0
		148	L148	7.529	116.499		148	L148	7.505	116.477		L148
		149	L149	7.377	122.262		149	L149	7.382	122.22		L149	0.0134	0
		150	G150	8.033	105.017		150	G150	8.022	104.942		G150	0.026	0
		151	W151	7.687	123.412		151	W151	7.698	123.642		W151	0.057	1
		152	I152	8.162	118.335		152	I152	8.182	118.28		I152	0.031	0
		153	Q153	8.522	119.938		153	Q153	8.529	120.086		Q153	0.0366	0
		154	D154	7.921	122.091		154	D154	7.951	122.096		D154	0.031	0
		155	Q155	7.36	116.055		155	Q155	7.34	116.106		Q155	0.0302	0
		156	G156	7.773	105.715		156	G156	7.768	105.649		G156	0.0182	0
		157	G157	8.079	107.338		157	G157	8.088	107.301		G157	0.0164	0
		158	W158	8.615	119.362		158	W158	8.648	119.138		W158	0.0778	1
		159	D159	8.499	118.177		159	D159	8.507	118.516		D159	0.0758	1
		160	G160	8.179	107.662		160	G160	8.192	107.609		G160	0.0236	0
		161	L161	6.916	124.111		161	L161	6.931	123.47		L161	0.1432	2
		162	L162	7.052	117.507		162	L162	7.155	117.597		L162	0.121	2
		163	S163	7.439	113.338		163	S163	7.452	113.456		S163	0.0366	0
		164	Y164	7.595	124.753		164	Y164	7.583	124.703		Y164	0.022	0
		165	F165	7.587	114.01		165	F165	7.569	113.947		F165	0.0306	0
		166	G166	7.571	107.329		166	G166	7.571	107.329		G166
		167	T167				167	T167				T167
		168	P168				168	P168				P168
		169	T169				169	T169				T169
		170	W170				170	W170				W170
		171	Q171	8.44	118.906		171	Q171	8.374	119.033		Q171	0.0914	2
		172	T172	7.676	113.591		172	T172	7.655	113.528		T172
		173	V173	7.885	121.66		173	V173	7.921	122.041		V173	0.1122	2
		174	T174	7.898	115.168		174	T174	7.909	115.13		T174	0.0186	0
		175	I175	7.643	122.057		175	I175	7.656	122.203		I175
		176	F176	7.777	121.834		176	F176	7.798	122.039		F176
		177	V177	8.549	119.93		177	V177	8.536	120.069		V177	0.0408	0
		178	A178	8.102	119.722		178	A178	8.093	119.685		A178	0.0164	0
		179	G179	8.036	106.842		179	G179	8.044	106.854		G179	0.0104	0
		180	V180	7.733	123.199		180	V180	7.745	123.193		V180	0.0132	0
		181	L181	7.438	119.568		181	L181	7.436	119.528		L181
		182	T182	8.648	113.957		182	T182	8.659	113.928		T182	0.0168	0
		183	A183	7.749	123.126		183	A183	7.77	123.136		A183
		184	S184	7.433	113.823		184	S184	7.422	113.848		S184	0.016	0
		185	L185	8.048	119.083		185	L185	8.06	119.009		L185	0.0268	0
		186	T186	7.569	113.968		186	T186	7.563	113.981		T186	0.0086	0
		187	I187	7.318	119.268		187	I187	7.319	119.209		I187	0.0128	0
		188	W188	7.529	121.315		188	W188	7.522	121.348		W188	0.0136	0
		189	K189	7.506	120.595		189	K189	7.504	120.548		K189	0.0114	0
		190	K190	7.998	121.972		190	K190	7.997	121.876		K190	0.0202	0
		191	M191	8.099	121.884		191	M191	8.093	121.88		M191	0.0068	0
		192	G192	7.824	115.946		192	G192	7.821	115.935		G192	0.0052	0
												Mean:	0.0289804
												STDEV:	0.0269279
												1 SD:	0.0559083
												2 SD:	0.0828363

## Sheet: 4h
Size Exclusion Chromatography Fluorescence
Fig. 4h
	Normalized Fraction Fluoescence
		BAX-α8-locked
		Vehicle	2t16	BIM	BIM+2t16
	Fraction	Norm. AU	Norm. AU	Norm. AU	Norm. AU
	20	4.26474	0	0	0
	21	0	1.84799	28.1725	8.80716
	22	2.63442	0.571198	25.462	18.3499
	23	4.89095	2.84927	22.6694	4.61233
	24	21.8419	3.11135	23.3265	17.3559
	25	38.5878	10.7452	31.8275	51.6899
	26	60.2246	19.1318	58.4394	73.8171
	27	68.9916	66.306	97.6181	100
	28	88.8577	100	100	85.1491
	29	100	82.938	92.2793	95.4871
	30	66.3788	64.5521	82.9979	83.1412
	31	53.8545	49.6674	69.0349	54.9702
	32	42.7014	38.8348	56.4271	59.9205
	33	4.53466	34.2585	39.384	24.5924
	34	10.6349	28.0895	29.3634	4.55268
	35	5.49557	10.7385	23.2854	31.9085
	36	3.29303	26.0265	20.8214	21.0537

## Sheet: 4i
Fluorescence Polarization Assay
Fig. 4i
	Polarization (mP)													Parameterized Metrics
		BAX-α8-locked													BAX-α8-locked
		2t16 4.5μM		2t16 4.5μM + BIM		DMSO		BIM		BAK-TAMRA					− BIM		+ BIM
	Time (min)	Mean	SEM	Mean	SEM	Mean	SEM	Mean	SEM	Mean	SEM			Sample	Norm Tmax	Norm EP	Norm Tmax	Norm EP	Shift
	0	82	3	87	5	95	13	71.5	4.5	81.5	1.5			2t16 10μM	0.99	0.79	0.91	1.2	0.418
	0.5	90	1	89	1	95.5	0.5	96.5	8.5	83	6			2t16 6.5μM	1	0.85	0.83	1.33	0.509
	1	95.5	0.5	101	4	101.5	1.5	106.5	2.5	87.5	3.5			2t16 4.5μM	1	0.94	0.89	1.47	0.541
	1.5	96	4	110.5	4.5	102.5	0.5	112.5	2.5	94.5	0.5			2t16 3μM	1	0.98	1	1.41	0.43
	2	99	9	119	0	101	2	118.5	1.5	99.5	7.5
	2.5	130	1	125	0	107	5	117.5	0.5	88	8			BAX-α8-locked	1	1	0.9	1.4	0.412
	3	107	20	123.5	2.5	103	6	115.5	0.5	109	2			BAK-TAMRA	0	0
	3.5	105.5	11.5	123	4	107	6	115	2	113.5	10.5
	4	109.5	9.5	128	8	107.5	5.5	121.5	3.5	105.5	0.5
	4.5	110.5	6.5	132.5	7.5	107	6	116	4	108	2
	5	115.5	11.5	133.5	6.5	114	0	121.5	3.5	109	1
	5.5	120	13	147	9	114.5	3.5	135	8	109	4
	6	120	12	141	1	123.5	9.5	125	8	108.5	1.5
	6.5	122	13	140.5	1.5	120	6	139	12	106	5
	7	126.5	14.5	141.5	1.5	122	4	141	8	104.5	3.5
	7.5	129.5	12.5	147.5	3.5	126	5	139	8	106	3
	8	127	15	147	4	127.5	2.5	145	10	105	2
	8.5	130.5	12.5	160	14	129	5	144.5	6.5	107.5	3.5
	9	129	13	151.5	8.5	128.5	4.5	147.5	7.5	105	2
	9.5	130.5	13.5	156	2	134	2	149	9	94	13
	10	133	14	158	4	140	3	154	9	97	10
	10.5	133	14	158.5	3.5	140	1	153.5	9.5	100	6
	11	137.5	15.5	164.5	4.5	139	6	156	8	102.5	6.5
	11.5	136	13	165.5	4.5	142	0	159.5	9.5	97	7
	12	137.5	13.5	166	5	143.5	4.5	162.5	8.5	97.5	7.5
	12.5	138.5	13.5	168.5	8.5	144.5	4.5	161.5	9.5	100	10
	13	139	15	171.5	5.5	143.5	1.5	163	8	98.5	4.5
	13.5	140	19	169	6	145.5	6.5	162.5	9.5	99	6
	14	140	16	172.5	7.5	146.5	4.5	168.5	7.5	96.5	8.5
	14.5	143	16	175.5	8.5	146.5	2.5	168.5	11.5	98.5	7.5
	15	144.5	15.5	178.5	8.5	149	5	169.5	9.5	97	6
	15.5	143	17	175.5	8.5	150.5	3.5	170	10	98	8
	16	143.5	17.5	180	9	149.5	3.5	171.5	8.5	93.5	6.5
	16.5	146	14	179	10	151	5	169.5	9.5	99.5	9.5
	17	146	16	180.5	10.5	151.5	6.5	172.5	9.5	96	7
	17.5	147.5	15.5	182.5	8.5	153	4	174	10	97.5	7.5
	18	146	14	183	12	152.5	4.5	173	10	97	9
	18.5	145.5	17.5	185	9	154.5	3.5	177.5	9.5	96	5
	19	147	16	185	10	155	8	175.5	11.5	97.5	7.5
	19.5	146.5	16.5	187	11	155.5	5.5	179.5	11.5	95	7
	20	150.5	17.5	186	9	155	4	178	10	97	6
	20.5	150	15	185	7	158.5	4.5	180.5	6.5	95.5	7.5
	21	152	18	186	8	156	7	181.5	9.5	97.5	10.5
	21.5	150.5	14.5	191	7	155	5	182.5	10.5	95	7
	22	151	14	190	9	157	5	183	10	94.5	7.5
	22.5	152.5	17.5	194	11	157.5	3.5	184	10	93.5	6.5
	23	154	17	191	10	160	3	185	10	97	7
	23.5	155.5	15.5	192.5	10.5	159	7	186.5	7.5	95	7
	24	153	16	190.5	7.5	157.5	6.5	184.5	10.5	95	8
	24.5	151.5	16.5	191.5	7.5	158	6	187.5	10.5	95.5	8.5
	25	155	17	195	9	160	5	188	10	92.5	8.5
	25.5	154.5	15.5	195	8	161.5	2.5	190	6	96	6
	26	156	16	195	11	161.5	2.5	190.5	8.5	96	7
	26.5	157	17	198	9	162	6	191	8	96.5	8.5
	27	155.5	15.5	197.5	10.5	159.5	5.5	191	9	96	8
	27.5	156	19	199	9	163.5	7.5	195	10	97	8
	28	159.5	16.5	198	6	163	8	194.5	7.5	96.5	7.5
	28.5	156.5	18.5	199	8	163.5	4.5	198	8	96	8
	29	156.5	17.5	200	8	161.5	3.5	194.5	8.5	97.5	7.5
	29.5	160	18	204.5	9.5	163.5	7.5	195.5	6.5	96	9
	30	160	18	203	6	166	8	198	7	98	9
	30.5	159.5	15.5	206	8	169	5	200	7	95.5	6.5
	31	161	18	204.5	5.5	168.5	4.5	198	11	95.5	11.5
	31.5	161.5	18.5	204	8	168	5	203	8	95.5	8.5
	32	159.5	17.5	206	7	169	6	202.5	5.5	96	7
	32.5	161	17	208	5	171.5	4.5	205	9	96	10
	33	163	17	208	7	167	4	204	8	95.5	9.5
	33.5	164	18	209	8	170.5	4.5	208	5	94.5	7.5
	34	164.5	17.5	210.5	7.5	168.5	5.5	207.5	4.5	95	8
	34.5	162.5	18.5	209.5	3.5	168.5	4.5	205	3	93.5	9.5
	35	162	19	212	3	171	6	208	5	95.5	6.5
	35.5	163.5	18.5	213.5	2.5	168.5	6.5	209.5	6.5	95	9
	36	164.5	14.5	218	5	170.5	6.5	212.5	2.5	94	9
	36.5	164.5	19.5	213	6	172.5	6.5	216	4	95.5	10.5
	37	166.5	17.5	219.5	5.5	170.5	5.5	213.5	6.5	95	10
	37.5	167.5	19.5	218	1	173.5	5.5	215.5	6.5	95.5	9.5
	38	167.5	18.5	220	4	174.5	7.5	218.5	3.5	96.5	9.5
	38.5	169	16	223	3	174.5	3.5	219.5	2.5	92	9
	39	167.5	18.5	224.5	1.5	174	4	221.5	2.5	94.5	7.5
	39.5	166.5	17.5	224.5	2.5	177	5	221	7	96	7
	40	170	19	227.5	0.5	177.5	6.5	226	5	93.5	7.5
	40.5	171	18	228.5	3.5	176.5	5.5	226.5	2.5	93	7
	41	169.5	17.5	227.5	0.5	179	4	227.5	3.5	94.5	8.5
	41.5	168	20	230.5	1.5	176.5	5.5	230	4	97	8
	42	170.5	19.5	234	0	176.5	4.5	230	5	97	9
	42.5	173	19	228.5	0.5	177	7	231.5	4.5	95.5	9.5
	43	173	18	231.5	0.5	179	5	233	4	93	10
	43.5	173.5	19.5	235.5	1.5	180.5	3.5	234.5	4.5	95	8
	44	174	16	235	2	180.5	4.5	239	4	96.5	6.5
	44.5	175	20	241.5	2.5	179.5	3.5	238	7	96	11
	45	175.5	18.5	238.5	0.5	183.5	7.5	235	3	93.5	7.5
	45.5	176	19	242	4	183	4	239.5	5.5	97	6
	46	175.5	20.5	244	4	187	7	238	3	94	8
	46.5	175	19	243.5	0.5	183	5	238	5	94.5	7.5
	47	177.5	19.5	241.5	2.5	183	7	242	6	96.5	6.5
	47.5	176.5	18.5	248	4	183.5	5.5	238	7	94	8
	48	177.5	20.5	247.5	0.5	186	4	242	3	93.5	9.5
	48.5	178	21	247.5	3.5	185.5	4.5	244.5	7.5	94	8
	49	179	21	250.5	2.5	186	5	243	8	96.5	10.5
	49.5	178.5	22.5	251	1	186.5	4.5	247.5	8.5	98	12
	50	183	20	248	2	189.5	5.5	245.5	6.5	96.5	8.5
	50.5	183.5	21.5	247	0	189	6	248.5	6.5	95.5	9.5
	51	182.5	17.5	251	4	188.5	4.5	244	11	95.5	10.5
	51.5	184	20	249.5	3.5	189.5	6.5	251	10	96.5	10.5
	52	183	22	252	2	193	4	250	8	96	8
	52.5	185	22	252	4	195	7	247	9	96.5	7.5
	53	183	21	249.5	4.5	189.5	3.5	250.5	8.5	97.5	11.5
	53.5	187	20	258	6	195	6	248	12	96	9
	54	189	24	253.5	8.5	194	5	251.5	9.5	97	8
	54.5	186	25	255.5	6.5	194	5	251	12	96	9
	55	190	22	255	3	197	6	247.5	10.5	97	7
	55.5	190	21	255	8	196	3	249.5	10.5	96	10
	56	190	20	255	7	197	4	250.5	12.5	95.5	9.5
	56.5	195	19	251.5	11.5	198	3	249.5	14.5	97.5	8.5
	57	192.5	23.5	256	11	199	3	250.5	11.5	95.5	7.5
	57.5	193.5	23.5	255	10	198	5	250	14	95	8
	58	192.5	23.5	257.5	9.5	198.5	2.5	247	11	95.5	8.5
	58.5	192	24	256	12	204.5	2.5	251	9	97	9
	59	194.5	23.5	252.5	10.5	200	5	248.5	12.5	94.5	9.5
	59.5	195.5	23.5	255.5	13.5	203.5	2.5	247.5	15.5	94	8
	60	198	24	256.5	13.5	205	4	248.5	10.5	96	11
