# Supplementary material for: A gated hydrophobic funnel within BAX binds bioactive lipids to potentiate pro-apoptotic function
Source: Nat Commun. 2026 Feb 25;17:3180. doi: 10.1038/s41467-026-69836-9 (PMC13046825; doi:10.1038/s41467-026-69836-9)
Supplement: Supplementary file 4 — Source Data [file 41467_2026_69836_MOESM4_ESM.zip › SourceDataFiles_v2/SourceData_Fig5.xlsx]

## Sheet: 5c
Microscale Thermophoresis
Fig. 5c
	Thermophoresis (Fnorm (‰))																					Fit Line												Best Fit Slope
		BAX-WT																					BAX-WT											BAX-WT
		2t5		2t6		2t7		2t8		2t9		2t10		2t11		2t12		2t13					2t5	2t6	2t7	2t8	2t9	2t10	2t11	2t12	2t13			2t5		2t6		2t7		2t8		2t9		2t10		2t11		2t12
	Conc (μM)	Mean	SEM	Mean	SEM	Mean	SEM	Mean	SEM	Mean	SEM	Mean	SEM	Mean	SEM	Mean	SEM	Mean	SEM			Log2 (μM)	Fnorm (‰)	Fnorm (‰)	Fnorm (‰)	Fnorm (‰)	Fnorm (‰)	Fnorm (‰)	Fnorm (‰)	Fnorm (‰)	Fnorm (‰)			Slope	Std Error	Slope	Std Error	Slope	Std Error	Slope	Std Error	Slope	Std Error	Slope	Std Error	Slope	Std Error	Slope	Std Error
	5	872.226	2.122	865.892	3.487	877.894	1.01	875.888	0	873.341	2.864	886.892	5.354	880.981	2.978	890.697	0	883.543	0			-2.73697	841.412	840.523	844.786	836.394	838.648	838.502	834.682	820.705	829.54			6.216	0.8975	6.123	1.012	6.652	0.7955	8.414	1	7.311	0.6797	8.818	1.319	9.012	1.076	12.75	1.089
	2.5	869.557	6.575	871.632	9.744	869.712	3.244	873.875	1.593	872.181	5.278	866.119	2.1	868.011	0.777	870.5	0	876.315	0			-2.71167	841.569	840.678	844.955	836.607	838.833	838.725	834.91	821.028	829.803
	1.3	858.847	2.07	860.459	2.166	867.218	3.672	864.041	0.798	861.632	5.725	866.793	6.135	860.834	2.419	856.785	0	855.099	0			-2.68638	841.726	840.833	845.123	836.82	839.018	838.948	835.138	821.351	830.066
	0.6	849.901	2.649	853.418	4.895	862.935	2.492	849.431	2.511	850.064	0.864	860.132	1.941	860.021	7.177	842.652	0	848.972	0			-2.66108	841.883	840.988	845.291	837.033	839.203	839.172	835.366	821.673	830.329
	0.3	852.864	4.873	845.638	5.132	847.589	5.414	849.936	1.734	847.665	4.433	850.86	4.58	844.66	4.057	832.207	0	838.048	0			-2.63579	842.041	841.143	845.459	837.246	839.387	839.395	835.594	821.996	830.591
	0.15	839.759	0.514	839.374	4.774	844.698	7.002	833.363	1.271	838.375	0.702	834.55	4.551	830.866	2.145	825.651	0	833.584	0			-2.61049	842.198	841.298	845.628	837.458	839.572	839.618	835.822	822.318	830.854
	0	834.677	0	837.506	7.074	836.293	6.611	844.135	1.989	830.335	6.996	835.23	1.269	828.212	3.007	819.787	0	838.801	0			-2.5852	842.355	841.453	845.796	837.671	839.757	839.841	836.05	822.641	831.117
																						-2.5599	842.512	841.608	845.964	837.884	839.942	840.064	836.278	822.963	831.38
																						-2.53461	842.67	841.762	846.132	838.097	840.127	840.287	836.506	823.286	831.643
																						-2.50932	842.827	841.917	846.301	838.31	840.312	840.51	836.734	823.609	831.906
																						-2.48402	842.984	842.072	846.469	838.523	840.497	840.733	836.962	823.931	832.169
																						-2.45873	843.141	842.227	846.637	838.735	840.682	840.956	837.19	824.254	832.432
																						-2.43343	843.298	842.382	846.805	838.948	840.867	841.179	837.418	824.576	832.695
																						-2.40814	843.456	842.537	846.974	839.161	841.052	841.402	837.646	824.899	832.957
																						-2.38284	843.613	842.692	847.142	839.374	841.237	841.625	837.874	825.221	833.22
																						-2.35755	843.77	842.847	847.31	839.587	841.422	841.848	838.102	825.544	833.483
																						-2.33225	843.927	843.001	847.478	839.8	841.607	842.071	838.329	825.866	833.746
																						-2.30696	844.084	843.156	847.647	840.012	841.792	842.294	838.557	826.189	834.009
																						-2.28167	844.242	843.311	847.815	840.225	841.977	842.517	838.785	826.512	834.272
																						-2.25637	844.399	843.466	847.983	840.438	842.161	842.74	839.013	826.834	834.535
																						-2.23108	844.556	843.621	848.151	840.651	842.346	842.964	839.241	827.157	834.798
																						-2.20578	844.713	843.776	848.32	840.864	842.531	843.187	839.469	827.479	835.061
																						-2.18049	844.871	843.931	848.488	841.076	842.716	843.41	839.697	827.802	835.323
																						-2.15519	845.028	844.086	848.656	841.289	842.901	843.633	839.925	828.124	835.586
																						-2.1299	845.185	844.24	848.824	841.502	843.086	843.856	840.153	828.447	835.849
																						-2.1046	845.342	844.395	848.993	841.715	843.271	844.079	840.381	828.77	836.112
																						-2.07931	845.499	844.55	849.161	841.928	843.456	844.302	840.609	829.092	836.375
																						-2.05401	845.657	844.705	849.329	842.141	843.641	844.525	840.837	829.415	836.638
																						-2.02872	845.814	844.86	849.497	842.353	843.826	844.748	841.065	829.737	836.901
																						-2.00343	845.971	845.015	849.666	842.566	844.011	844.971	841.293	830.06	837.164
																						-1.97813	846.128	845.17	849.834	842.779	844.196	845.194	841.521	830.382	837.427
																						-1.95284	846.286	845.325	850.002	842.992	844.381	845.417	841.749	830.705	837.689
																						-1.92754	846.443	845.479	850.17	843.205	844.566	845.64	841.977	831.027	837.952
																						-1.90225	846.6	845.634	850.339	843.417	844.75	845.863	842.205	831.35	838.215
																						-1.87695	846.757	845.789	850.507	843.63	844.935	846.086	842.433	831.673	838.478
																						-1.85166	846.914	845.944	850.675	843.843	845.12	846.309	842.661	831.995	838.741
																						-1.82636	847.072	846.099	850.843	844.056	845.305	846.532	842.888	832.318	839.004
																						-1.80107	847.229	846.254	851.012	844.269	845.49	846.755	843.116	832.64	839.267
																						-1.77578	847.386	846.409	851.18	844.482	845.675	846.979	843.344	832.963	839.53
																						-1.75048	847.543	846.564	851.348	844.694	845.86	847.202	843.572	833.285	839.793
																						-1.72519	847.701	846.718	851.516	844.907	846.045	847.425	843.8	833.608	840.055
																						-1.69989	847.858	846.873	851.685	845.12	846.23	847.648	844.028	833.931	840.318
																						-1.6746	848.015	847.028	851.853	845.333	846.415	847.871	844.256	834.253	840.581
																						-1.6493	848.172	847.183	852.021	845.546	846.6	848.094	844.484	834.576	840.844
																						-1.62401	848.329	847.338	852.189	845.759	846.785	848.317	844.712	834.898	841.107
																						-1.59871	848.487	847.493	852.358	845.971	846.97	848.54	844.94	835.221	841.37
																						-1.57342	848.644	847.648	852.526	846.184	847.155	848.763	845.168	835.543	841.633
																						-1.54813	848.801	847.803	852.694	846.397	847.34	848.986	845.396	835.866	841.896
																						-1.52283	848.958	847.957	852.863	846.61	847.524	849.209	845.624	836.189	842.159
																						-1.49754	849.115	848.112	853.031	846.823	847.709	849.432	845.852	836.511	842.421
																						-1.47224	849.273	848.267	853.199	847.035	847.894	849.655	846.08	836.834	842.684
																						-1.44695	849.43	848.422	853.367	847.248	848.079	849.878	846.308	837.156	842.947
																						-1.42165	849.587	848.577	853.536	847.461	848.264	850.101	846.536	837.479	843.21
																						-1.39636	849.744	848.732	853.704	847.674	848.449	850.324	846.764	837.801	843.473
																						-1.37106	849.902	848.887	853.872	847.887	848.634	850.547	846.992	838.124	843.736
																						-1.34577	850.059	849.042	854.04	848.1	848.819	850.77	847.219	838.446	843.999
																						-1.32048	850.216	849.196	854.209	848.312	849.004	850.994	847.447	838.769	844.262
																						-1.29518	850.373	849.351	854.377	848.525	849.189	851.217	847.675	839.092	844.525
																						-1.26989	850.53	849.506	854.545	848.738	849.374	851.44	847.903	839.414	844.787
																						-1.24459	850.688	849.661	854.713	848.951	849.559	851.663	848.131	839.737	845.05
																						-1.2193	850.845	849.816	854.882	849.164	849.744	851.886	848.359	840.059	845.313
																						-1.194	851.002	849.971	855.05	849.377	849.929	852.109	848.587	840.382	845.576
																						-1.16871	851.159	850.126	855.218	849.589	850.113	852.332	848.815	840.704	845.839
																						-1.14341	851.317	850.281	855.386	849.802	850.298	852.555	849.043	841.027	846.102
																						-1.11812	851.474	850.435	855.555	850.015	850.483	852.778	849.271	841.35	846.365
																						-1.09283	851.631	850.59	855.723	850.228	850.668	853.001	849.499	841.672	846.628
																						-1.06753	851.788	850.745	855.891	850.441	850.853	853.224	849.727	841.995	846.891
																						-1.04224	851.945	850.9	856.059	850.653	851.038	853.447	849.955	842.317	847.153
																						-1.01694	852.103	851.055	856.228	850.866	851.223	853.67	850.183	842.64	847.416
																						-0.991647	852.26	851.21	856.396	851.079	851.408	853.893	850.411	842.962	847.679
																						-0.966353	852.417	851.365	856.564	851.292	851.593	854.116	850.639	843.285	847.942
																						-0.941058	852.574	851.52	856.732	851.505	851.778	854.339	850.867	843.607	848.205
																						-0.915764	852.732	851.674	856.901	851.718	851.963	854.562	851.095	843.93	848.468
																						-0.890469	852.889	851.829	857.069	851.93	852.148	854.785	851.323	844.253	848.731
																						-0.865175	853.046	851.984	857.237	852.143	852.333	855.009	851.55	844.575	848.994
																						-0.83988	853.203	852.139	857.405	852.356	852.518	855.232	851.778	844.898	849.257
																						-0.814586	853.36	852.294	857.574	852.569	852.703	855.455	852.006	845.22	849.519
																						-0.789292	853.518	852.449	857.742	852.782	852.887	855.678	852.234	845.543	849.782
																						-0.763997	853.675	852.604	857.91	852.994	853.072	855.901	852.462	845.865	850.045
																						-0.738703	853.832	852.759	858.078	853.207	853.257	856.124	852.69	846.188	850.308
																						-0.713408	853.989	852.913	858.247	853.42	853.442	856.347	852.918	846.511	850.571
																						-0.688114	854.146	853.068	858.415	853.633	853.627	856.57	853.146	846.833	850.834
																						-0.662819	854.304	853.223	858.583	853.846	853.812	856.793	853.374	847.156	851.097
																						-0.637525	854.461	853.378	858.751	854.059	853.997	857.016	853.602	847.478	851.36
																						-0.61223	854.618	853.533	858.92	854.271	854.182	857.239	853.83	847.801	851.622
																						-0.586936	854.775	853.688	859.088	854.484	854.367	857.462	854.058	848.123	851.885
																						-0.561641	854.933	853.843	859.256	854.697	854.552	857.685	854.286	848.446	852.148
																						-0.536347	855.09	853.998	859.424	854.91	854.737	857.908	854.514	848.769	852.411
																						-0.511052	855.247	854.152	859.593	855.123	854.922	858.131	854.742	849.091	852.674
																						-0.485758	855.404	854.307	859.761	855.336	855.107	858.354	854.97	849.414	852.937
																						-0.460463	855.561	854.462	859.929	855.548	855.292	858.577	855.198	849.736	853.2
																						-0.435169	855.719	854.617	860.097	855.761	855.476	858.8	855.426	850.059	853.463
																						-0.409874	855.876	854.772	860.266	855.974	855.661	859.024	855.654	850.381	853.726
																						-0.38458	856.033	854.927	860.434	856.187	855.846	859.247	855.881	850.704	853.988
																						-0.359286	856.19	855.082	860.602	856.4	856.031	859.47	856.109	851.026	854.251
																						-0.333991	856.348	855.237	860.77	856.612	856.216	859.693	856.337	851.349	854.514
																						-0.308697	856.505	855.391	860.939	856.825	856.401	859.916	856.565	851.672	854.777
																						-0.283402	856.662	855.546	861.107	857.038	856.586	860.139	856.793	851.994	855.04
																						-0.258108	856.819	855.701	861.275	857.251	856.771	860.362	857.021	852.317	855.303
																						-0.232813	856.976	855.856	861.444	857.464	856.956	860.585	857.249	852.639	855.566
																						-0.207519	857.134	856.011	861.612	857.677	857.141	860.808	857.477	852.962	855.829
																						-0.182224	857.291	856.166	861.78	857.889	857.326	861.031	857.705	853.284	856.092
																						-0.15693	857.448	856.321	861.948	858.102	857.511	861.254	857.933	853.607	856.354
																						-0.131635	857.605	856.476	862.117	858.315	857.696	861.477	858.161	853.93	856.617
																						-0.106341	857.763	856.63	862.285	858.528	857.881	861.7	858.389	854.252	856.88
																						-0.0810464	857.92	856.785	862.453	858.741	858.066	861.923	858.617	854.575	857.143
																						-0.0557519	858.077	856.94	862.621	858.953	858.25	862.146	858.845	854.897	857.406
																						-0.0304575	858.234	857.095	862.79	859.166	858.435	862.369	859.073	855.22	857.669
																						-0.005163	858.391	857.25	862.958	859.379	858.62	862.592	859.301	855.542	857.932
																						0.0201315	858.549	857.405	863.126	859.592	858.805	862.815	859.529	855.865	858.195
																						0.0454259	858.706	857.56	863.294	859.805	858.99	863.039	859.757	856.187	858.458
																						0.0707204	858.863	857.715	863.463	860.018	859.175	863.262	859.985	856.51	858.72
																						0.0960149	859.02	857.869	863.631	860.23	859.36	863.485	860.212	856.833	858.983
																						0.121309	859.177	858.024	863.799	860.443	859.545	863.708	860.44	857.155	859.246
																						0.146604	859.335	858.179	863.967	860.656	859.73	863.931	860.668	857.478	859.509
																						0.171898	859.492	858.334	864.136	860.869	859.915	864.154	860.896	857.8	859.772
																						0.197193	859.649	858.489	864.304	861.082	860.1	864.377	861.124	858.123	860.035
																						0.222487	859.806	858.644	864.472	861.295	860.285	864.6	861.352	858.445	860.298
																						0.247782	859.964	858.799	864.64	861.507	860.47	864.823	861.58	858.768	860.561
																						0.273076	860.121	858.954	864.809	861.72	860.655	865.046	861.808	859.091	860.824
																						0.298371	860.278	859.108	864.977	861.933	860.839	865.269	862.036	859.413	861.086
																						0.323665	860.435	859.263	865.145	862.146	861.024	865.492	862.264	859.736	861.349
																						0.34896	860.592	859.418	865.313	862.359	861.209	865.715	862.492	860.058	861.612
																						0.374254	860.75	859.573	865.482	862.571	861.394	865.938	862.72	860.381	861.875
																						0.399548	860.907	859.728	865.65	862.784	861.579	866.161	862.948	860.703	862.138
																						0.424843	861.064	859.883	865.818	862.997	861.764	866.384	863.176	861.026	862.401
																						0.450137	861.221	860.038	865.986	863.21	861.949	866.607	863.404	861.349	862.664
																						0.475432	861.379	860.193	866.155	863.423	862.134	866.83	863.632	861.671	862.927
																						0.500726	861.536	860.347	866.323	863.636	862.319	867.054	863.86	861.994	863.19
																						0.526021	861.693	860.502	866.491	863.848	862.504	867.277	864.088	862.316	863.452
																						0.551315	861.85	860.657	866.659	864.061	862.689	867.5	864.316	862.639	863.715
																						0.57661	862.007	860.812	866.828	864.274	862.874	867.723	864.543	862.961	863.978
																						0.601904	862.165	860.967	866.996	864.487	863.059	867.946	864.771	863.284	864.241
																						0.627199	862.322	861.122	867.164	864.7	863.244	868.169	864.999	863.606	864.504
																						0.652493	862.479	861.277	867.332	864.912	863.429	868.392	865.227	863.929	864.767
																						0.677788	862.636	861.432	867.501	865.125	863.613	868.615	865.455	864.252	865.03
																						0.703082	862.794	861.586	867.669	865.338	863.798	868.838	865.683	864.574	865.293
																						0.728377	862.951	861.741	867.837	865.551	863.983	869.061	865.911	864.897	865.556
																						0.753671	863.108	861.896	868.005	865.764	864.168	869.284	866.139	865.219	865.818
																						0.778966	863.265	862.051	868.174	865.977	864.353	869.507	866.367	865.542	866.081
																						0.80426	863.422	862.206	868.342	866.189	864.538	869.73	866.595	865.864	866.344
																						0.829554	863.58	862.361	868.51	866.402	864.723	869.953	866.823	866.187	866.607
																						0.854849	863.737	862.516	868.678	866.615	864.908	870.176	867.051	866.51	866.87
																						0.880143	863.894	862.671	868.847	866.828	865.093	870.399	867.279	866.832	867.133
																						0.905438	864.051	862.825	869.015	867.041	865.278	870.622	867.507	867.155	867.396
																						0.930732	864.208	862.98	869.183	867.254	865.463	870.846	867.735	867.477	867.659
																						0.956027	864.366	863.135	869.351	867.466	865.648	871.069	867.963	867.8	867.922
																						0.981321	864.523	863.29	869.52	867.679	865.833	871.292	868.191	868.122	868.184
																						1.00662	864.68	863.445	869.688	867.892	866.018	871.515	868.419	868.445	868.447
																						1.03191	864.837	863.6	869.856	868.105	866.202	871.738	868.647	868.768	868.71
																						1.0572	864.995	863.755	870.025	868.318	866.387	871.961	868.874	869.09	868.973
																						1.0825	865.152	863.91	870.193	868.53	866.572	872.184	869.102	869.413	869.236
																						1.10779	865.309	864.064	870.361	868.743	866.757	872.407	869.33	869.735	869.499
																						1.13309	865.466	864.219	870.529	868.956	866.942	872.63	869.558	870.058	869.762
																						1.15838	865.623	864.374	870.698	869.169	867.127	872.853	869.786	870.38	870.025
																						1.18368	865.781	864.529	870.866	869.382	867.312	873.076	870.014	870.703	870.288
																						1.20897	865.938	864.684	871.034	869.595	867.497	873.299	870.242	871.025	870.55
																						1.23427	866.095	864.839	871.202	869.807	867.682	873.522	870.47	871.348	870.813
																						1.25956	866.252	864.994	871.371	870.02	867.867	873.745	870.698	871.671	871.076
																						1.28485	866.41	865.149	871.539	870.233	868.052	873.968	870.926	871.993	871.339
																						1.31015	866.567	865.303	871.707	870.446	868.237	874.191	871.154	872.316	871.602
																						1.33544	866.724	865.458	871.875	870.659	868.422	874.414	871.382	872.638	871.865
																						1.36074	866.881	865.613	872.044	870.871	868.607	874.637	871.61	872.961	872.128
																						1.38603	867.038	865.768	872.212	871.084	868.792	874.861	871.838	873.283	872.391
																						1.41133	867.196	865.923	872.38	871.297	868.976	875.084	872.066	873.606	872.654
																						1.43662	867.353	866.078	872.548	871.51	869.161	875.307	872.294	873.929	872.916
																						1.46192	867.51	866.233	872.717	871.723	869.346	875.53	872.522	874.251	873.179
																						1.48721	867.667	866.388	872.885	871.936	869.531	875.753	872.75	874.574	873.442
																						1.51251	867.825	866.542	873.053	872.148	869.716	875.976	872.978	874.896	873.705
																						1.5378	867.982	866.697	873.221	872.361	869.901	876.199	873.205	875.219	873.968
																						1.56309	868.139	866.852	873.39	872.574	870.086	876.422	873.433	875.541	874.231
																						1.58839	868.296	867.007	873.558	872.787	870.271	876.645	873.661	875.864	874.494
																						1.61368	868.453	867.162	873.726	873	870.456	876.868	873.889	876.186	874.757
																						1.63898	868.611	867.317	873.894	873.213	870.641	877.091	874.117	876.509	875.02
																						1.66427	868.768	867.472	874.063	873.425	870.826	877.314	874.345	876.832	875.282
																						1.68957	868.925	867.627	874.231	873.638	871.011	877.537	874.573	877.154	875.545
																						1.71486	869.082	867.781	874.399	873.851	871.196	877.76	874.801	877.477	875.808
																						1.74016	869.239	867.936	874.567	874.064	871.381	877.983	875.029	877.799	876.071
																						1.76545	869.397	868.091	874.736	874.277	871.565	878.206	875.257	878.122	876.334
																						1.79074	869.554	868.246	874.904	874.489	871.75	878.429	875.485	878.444	876.597
																						1.81604	869.711	868.401	875.072	874.702	871.935	878.652	875.713	878.767	876.86
																						1.84133	869.868	868.556	875.24	874.915	872.12	878.876	875.941	879.09	877.123
																						1.86663	870.026	868.711	875.409	875.128	872.305	879.099	876.169	879.412	877.386
																						1.89192	870.183	868.866	875.577	875.341	872.49	879.322	876.397	879.735	877.648
																						1.91722	870.34	869.02	875.745	875.554	872.675	879.545	876.625	880.057	877.911
																						1.94251	870.497	869.175	875.913	875.766	872.86	879.768	876.853	880.38	878.174
																						1.96781	870.654	869.33	876.082	875.979	873.045	879.991	877.081	880.702	878.437
																						1.9931	870.812	869.485	876.25	876.192	873.23	880.214	877.309	881.025	878.7
																						2.01839	870.969	869.64	876.418	876.405	873.415	880.437	877.536	881.348	878.963
																						2.04369	871.126	869.795	876.586	876.618	873.6	880.66	877.764	881.67	879.226
																						2.06898	871.283	869.95	876.755	876.831	873.785	880.883	877.992	881.993	879.489
																						2.09428	871.441	870.105	876.923	877.043	873.97	881.106	878.22	882.315	879.752
																						2.11957	871.598	870.259	877.091	877.256	874.155	881.329	878.448	882.638	880.014
																						2.14487	871.755	870.414	877.259	877.469	874.339	881.552	878.676	882.96	880.277
																						2.17016	871.912	870.569	877.428	877.682	874.524	881.775	878.904	883.283	880.54
																						2.19546	872.069	870.724	877.596	877.895	874.709	881.998	879.132	883.605	880.803
																						2.22075	872.227	870.879	877.764	878.107	874.894	882.221	879.36	883.928	881.066
																						2.24604	872.384	871.034	877.932	878.32	875.079	882.444	879.588	884.251	881.329
																						2.27134	872.541	871.189	878.101	878.533	875.264	882.667	879.816	884.573	881.592
																						2.29663	872.698	871.344	878.269	878.746	875.449	882.891	880.044	884.896	881.855
																						2.32193	872.856	871.498	878.437	878.959	875.634	883.114	880.272	885.218	882.118
[truncated: 2 more columns]

## Sheet: 5d–e
Fluorescence Polarization Assay
Fig. 5d–e
	Parameterized Metrics
		BAX-2S
		2t5		2t6		2t7		2t8		2t9		2t10		2t11		2t12		2t13		2t16
	Conc	Norm Tmax	Norm EP	Norm Tmax	Norm EP	Norm Tmax	Norm EP	Norm Tmax	Norm EP	Norm Tmax	Norm EP	Norm Tmax	Norm EP	Norm Tmax	Norm EP	Norm Tmax	Norm EP	Norm Tmax	Norm EP	Norm Tmax	Norm EP
	50μM	1	0.91	0.96	0.77	0.91	0.87	0.51	0.78	0.52	0.85	0.5	1	0.32	0.92	0.23	0.83	0.27	0.41	0.01	-0.06
	33μM	0.96	0.88	0.69	0.81	0.93	0.82	0.52	0.83	0.73	0.9	0.48	1	0.47	0.93	0.27	0.9	0.29	0.7	0.03	-0.05
	22μM	0.84	0.82	0.94	0.85	0.84	0.81	0.58	0.85	0.98	0.93	0.8	0.99	0.58	0.88	0.35	0.87	0.44	0.85	0.08	-0.01
	15μM	0.88	0.89	0.94	0.86	0.93	0.88	1	0.89	0.94	0.97	0.98	1.03	0.68	0.93	0.33	0.97	0.54	0.89	0.1	-0.03
	10μM	0.98	1.02	0.89	0.8	0.91	0.97	0.98	0.92	1.02	0.91	0.96	0.99	0.85	0.92	0.43	0.95	0.52	0.98	0.15	0.16
	6.6μM	0.96	0.95	0.83	0.83	1.05	0.93	0.88	0.92	1.03	0.97	0.95	0.99	0.8	0.98	0.53	0.94	0.54	0.98	0.28	0.51
	4.4μM	0.98	0.92	0.93	0.83	1.15	1.01	0.81	0.94	1.05	0.98	0.96	1	0.8	0.95	0.5	0.93	0.81	1	0.47	0.8
	2.9μM	0.98	0.95	1	0.85	1	0.92	0.98	0.95	1.01	0.89	0.97	0.97	1	0.98	0.82	0.93	0.73	0.96	1	0.98
	DMSO	1	1	1	1	1	1	1	1	1	1	1	1	1	1	1	1	1	1	1	1
	BAK-TAMRA	0	0	0	0	0	0	0	0	0	0	0	0	0	0	0	0	0	0	0	0

## Sheet: 5f
LUV Permeabilization
Fig. 5f
	Normalized Endpoint Permeabilization (%)
		BAX-2S
		2t5			2t6			2t7			2t8			2t9			2t10			2t11			2t12			2t13			2t16
	2t16 (μM)	Replicate 1	Replicate 2	Replicate 3	Replicate 1	Replicate 2	Replicate 3	Replicate 1	Replicate 2	Replicate 3	Replicate 1	Replicate 2	Replicate 3	Replicate 1	Replicate 2	Replicate 3	Replicate 1	Replicate 2	Replicate 3	Replicate 1	Replicate 2	Replicate 3	Replicate 1	Replicate 2	Replicate 3	Replicate 1	Replicate 2	Replicate 3	Replicate 1	Replicate 2	Replicate 3
	6.6	0	5.3	3.1	2.9	4.7	2.8	1.1	0.9	-1.2	-1.7	0	0.1	2.9	-0.5	-2.3	1.5	1.2	-0.3	1.4	0.2	-2.1	3.1	2.9	0.1	10	15.6	0	14	13.6	10.3
	10	2	1.4	2.1	1.4	6.5	1	3.1	2.4	1	0.9	0.2	1.7	1.8	1.2	-1.3	2.9	6.9	2.2	0	4.7	0.5	6.3	6	8	17.3	0	11.9	16.4	22.4	21.2
	15	4.6	4.2	2.2	5.1	3	4.4	4.9	2.3	2.2	2.5	0.2	2.3	2.4	-1.6	2	7.3	6.7	4.1	6.5	3	1.9	12.6	17.5	14.6	27.3	22.7	26.9	22	25.6	26
	22	3.2	5.6	4.6	5	2.8	1.9	3	4.8	1.5	3.3	0.6	2.9	4.6	3.5	2.6	8.9	8.7	5.1	8.3	7.1	8.1	24.8	25.8	25.3	0	39.8	43.7	30.4	29.6	28.7
	33	9.2	6.4	3.9	6.2	6.9	6.4	5.6	4.9	5.3	3	2.7	1.7	6.6	6.7	4.3	7.9	11.6	12.7	19.9	18.3	21.6	48.7	52.2	38.7	61.2	56.8	55.6	44.4	41.9	44.5
	50	9.2	9.9	7.8	7.8	10.3	8.8	7	8.1	6.6	0	5.2	10.1	13.4	13.1	10	19.9	22.8	20.1	41.8	38	27.5	56.9	62.5	63.6	70.8	67.5	68.9	67.9	68.6	70.3
	Normalized Endpoint Permeabilization (%)
		BAX-2S
		2t5		2t6		2t7		2t8		2t9		2t10		2t11		2t12		2t13		2t16
	2t16 (μM)	Mean	SEM	Mean	SEM	Mean	SEM	Mean	SEM	Mean	SEM	Mean	SEM	Mean	SEM	Mean	SEM	Mean	SEM	Mean	SEM
	6.6	4.199	1.143	3.446	0.627	0.242	0.722	-0.776	0.881	0.056	1.519	0.813	0.537	-0.183	1.028	2.012	0.968	12.765	2.789	12.623	1.169
	10	1.806	0.227	2.948	1.756	2.179	0.606	0.941	0.457	0.581	0.949	3.974	1.469	2.597	2.089	6.779	0.639	14.598	2.736	19.993	1.84
	15	3.655	0.762	4.158	0.625	3.119	0.876	1.647	0.714	0.933	1.292	6.027	0.991	3.801	1.408	14.9	1.441	25.635	1.485	24.528	1.266
	22	4.468	0.701	3.232	0.941	3.09	0.976	2.265	0.838	3.549	0.59	7.572	1.232	7.867	0.376	25.297	0.273	41.752	1.977	29.535	0.485
	33	6.497	1.543	6.522	0.205	5.269	0.188	2.474	0.401	5.863	0.796	10.733	1.475	19.921	0.942	46.55	4.03	57.851	1.691	43.611	0.876
	50	8.98	0.625	8.971	0.72	7.234	0.452	7.674	2.464	12.169	1.101	20.907	0.947	35.746	4.29	61.003	2.051	69.076	0.971	68.909	0.715
