# Supplementary material for: A gated hydrophobic funnel within BAX binds bioactive lipids to potentiate pro-apoptotic function
Source: Nat Commun. 2026 Feb 25;17:3180. doi: 10.1038/s41467-026-69836-9 (PMC13046825; doi:10.1038/s41467-026-69836-9)
Supplement: Supplementary file 4 — Source Data [file 41467_2026_69836_MOESM4_ESM.zip › SourceDataFiles_v2/SourceData_FigS3.xlsx]

## Sheet: S3c
Fluorescence Polarization Assay
Fig. S3c
	Polarization (mP)																			Parameterized Metrics
		BAX-WT																			BAX-WT
		BIM 2μM		BIM 1.33μM		BIM 0.89μM		BIM 0.59μM		BIM 0.39μM		BIM 0.26μM		BAX-WT		BAK-TAMRA				Sample	Norm Tmax	Norm EP
	Time (min)	Mean	SEM	Mean	SEM	Mean	SEM	Mean	SEM	Mean	SEM	Mean	SEM	Mean	SEM	Mean	SEM			BIM 2μM	0.01	-0.51
	0	54	3	67	1	86.5	2.5	75.5	15.5	102	15	100.5	4.5	67.5	11.5	67	3			BIM 1.33μM	0.04	-0.39
	0.5	74.5	6.5	97	6	111.5	29.5	97	0	87	0	97.5	1.5	70.5	1.5	73	4			BIM 0.89μM	0.1	-0.27
	1	74.5	5.5	98	5	92	10	101	2	108	13	109.5	8.5	88	4	73.5	2.5			BIM 0.59μM	0.18	0.05
	1.5	69.5	6.5	100	9	120	1	111.5	5.5	106	5	107	1	86.5	9.5	73.5	4.5			BIM 0.39μM	0.38	1.03
	2	65	7	90	10	136	1	135	5	124	0	114.5	2.5	82.5	4.5	73.5	7.5			BIM 0.26μM	1.59	2.49
	2.5	63.5	2.5	86	12	149.5	10.5	147	5	141.5	12.5	122.5	2.5	91	9	73.5	5.5
	3	61	2	79.5	8.5	150.5	11.5	151.5	1.5	162	20	132	4	87.5	6.5	69.5	8.5			BAX-WT	1	1
	3.5	62.5	1.5	80.5	9.5	151.5	11.5	152	5	168	9	143.5	12.5	95.5	5.5	70	7			BAK-TAMRA	0	0
	4	63	7	74.5	9.5	151.5	13.5	160.5	1.5	172	10	150	18	98.5	9.5	73	3
	4.5	63.5	6.5	74.5	6.5	147.5	15.5	169	0	156.5	3.5	153	13	97.5	2.5	77	3
	5	61.5	2.5	73	7	144.5	18.5	180.5	7.5	161	4	147	10	98.5	0.5	76.5	4.5
	5.5	58.5	2.5	69.5	3.5	138	21	184	10	167	3	162.5	10.5	103.5	0.5	75	5
	6	65.5	2.5	69	3	125	18	186	15	174.5	2.5	157	4	106.5	2.5	76.5	8.5
	6.5	58.5	2.5	68.5	0.5	119	15	187	22	179	1	154	13	121	13	75	7
	7	61	4	69.5	4.5	111	14	183.5	25.5	190.5	1.5	169	10	103	4	69	11
	7.5	59	6	69.5	4.5	109.5	16.5	184.5	31.5	194.5	0.5	163	5	112	6	78	8
	8	61	5	68.5	3.5	102.5	12.5	179.5	36.5	201.5	0.5	170	5	111	2	70	13
	8.5	62	0	68	5	102	13	182	45	206.5	2.5	174	2	111.5	1.5	75	7
	9	60.5	3.5	69	4	95.5	11.5	180	43	213	4	174	1	113	5	82.5	5.5
	9.5	62	4	68	4	96.5	9.5	173	42	216.5	4.5	178	0	112	8	74.5	6.5
	10	61	3	69	3	91	9	168	47	222	5	180	1	110.5	8.5	82	2
	10.5	60	7	70	6	92	12	164.5	47.5	222	5	185	1	118.5	7.5	75.5	6.5
	11	61	4	69.5	4.5	91.5	9.5	162.5	46.5	226	6	189.5	1.5	119.5	4.5	75	6
	11.5	59.5	4.5	67	5	90	7	158	42	228.5	5.5	194	1	118.5	3.5	77	10
	12	61	5	69.5	4.5	87	7	156	41	228.5	8.5	193.5	2.5	120	3	78.5	6.5
	12.5	63	8	65.5	3.5	89	8	151.5	40.5	232.5	6.5	201	2	121.5	4.5	74	10
	13	61	1	71	4	85	9	149	40	231	7	201	3	123.5	6.5	81	7
	13.5	59.5	4.5	68	5	86.5	7.5	146.5	38.5	230.5	7.5	204	2	127.5	8.5	73	9
	14	62.5	4.5	66.5	6.5	85	7	141.5	31.5	234	8	205.5	4.5	128.5	7.5	72	9
	14.5	63	2	66.5	4.5	82.5	6.5	140.5	33.5	232	14	209.5	4.5	132	4	78.5	7.5
	15	61.5	5.5	66	4	86.5	8.5	137.5	31.5	231	14	210.5	5.5	130	5	75.5	11.5
	15.5	61	4	66	5	81	5	138	29	231	17	211	4	133	7	76	11
	16	61.5	2.5	69	4	82.5	5.5	135.5	27.5	226.5	18.5	216.5	7.5	135	6	74.5	8.5
	16.5	61.5	5.5	70	1	81	8	136.5	27.5	226.5	16.5	217	6	139.5	5.5	74.5	7.5
	17	61	3	69	3	81.5	6.5	130.5	24.5	226.5	18.5	217.5	7.5	140	5	76	10
	17.5	65.5	5.5	68	3	86.5	9.5	132	26	225.5	19.5	220	5	144	9	76	11
	18	62.5	5.5	67	4	78.5	6.5	129	25	220.5	22.5	220	5	140	5	80.5	8.5
	18.5	62.5	5.5	67	4	81.5	6.5	129	25	219	26	223	6	141	9	76.5	9.5
	19	59	5	67	2	79.5	7.5	126	24	214	29	222.5	6.5	143.5	9.5	82.5	1.5
	19.5	62	6	68.5	4.5	77	7	127.5	23.5	212.5	25.5	223.5	7.5	147.5	5.5	80.5	5.5
	20	64	3	66.5	4.5	80	5	121	24	210.5	28.5	225	6	146	9	78.5	10.5
	20.5	62	2	69.5	4.5	81	6	121.5	25.5	207.5	29.5	225	7	148	8	78.5	10.5
	21	59	6	67	4	82.5	7.5	118.5	20.5	205.5	28.5	228	7	151.5	6.5	78	7
	21.5	61.5	2.5	69.5	5.5	80.5	9.5	121.5	21.5	205	30	227.5	4.5	153.5	8.5	75.5	9.5
	22	64.5	3.5	69.5	4.5	78	5	119	26	201	30	230.5	6.5	156.5	6.5	79.5	8.5
	22.5	59	4	69	4	80	8	119	24	198.5	30.5	230	6	152.5	7.5	78	8
	23	64	6	68	1	80	5	113	19	196	31	232.5	7.5	156.5	7.5	79	8
	23.5	60.5	2.5	70	3	81	12	116	24	196.5	28.5	233.5	10.5	152.5	7.5	79	9
	24	63	4	67	4	81	5	117	22	193.5	32.5	234	7	156.5	4.5	79	10
	24.5	63.5	4.5	69	5	79.5	5.5	111.5	20.5	187.5	32.5	233	4	156	8	79.5	9.5
	25	60.5	4.5	69	3	79.5	6.5	112	17	186	32	234.5	5.5	156	10	82	10
	25.5	64	5	70	4	80.5	6.5	111	20	186	31	237	7	159	6	77	9
	26	61	3	64.5	4.5	80	10	110.5	23.5	183	31	237.5	6.5	160.5	8.5	79	8
	26.5	60	2	69	2	78	8	112	22	183	27	238.5	7.5	158.5	8.5	80	11
	27	61	5	68	4	77	5	111	22	182	29	238.5	8.5	158.5	5.5	77	8
	27.5	62	6	69.5	3.5	79	9	109.5	21.5	183.5	29.5	241	10	160	10	78	11
	28	59.5	6.5	66	6	79.5	1.5	111	20	183	29	241	9	158	9	76.5	10.5
	28.5	65	3	68.5	4.5	83	5	108.5	19.5	181	28	240.5	7.5	159.5	7.5	78.5	11.5
	29	62.5	1.5	67.5	1.5	80.5	5.5	105.5	21.5	179	30	243	5	159	8	81	9
	29.5	64	8	64.5	1.5	81	8	110	20	175.5	28.5	244	10	159.5	7.5	79.5	10.5
	30	60.5	6.5	69	2	81.5	5.5	108.5	19.5	178.5	27.5	242	8	157.5	10.5	77	9
	30.5	58.5	5.5	68.5	4.5	80.5	2.5	108.5	19.5	176	29	241	9	159	9	78.5	7.5
	31	62	5	68	5	76.5	2.5	105.5	21.5	177.5	30.5	243.5	8.5	161	8	76.5	11.5
	31.5	62	5	68.5	4.5	77	6	107.5	19.5	173.5	27.5	244.5	8.5	161	10	79	10
	32	59.5	2.5	67.5	2.5	80	7	106.5	19.5	177.5	28.5	246	11	161.5	5.5	76.5	11.5
	32.5	62.5	5.5	65	3	78.5	8.5	105	20	174	28	245	12	161	9	75	12
	33	61	3	68.5	4.5	79.5	5.5	104.5	16.5	175	27	247	9	158.5	7.5	79.5	11.5
	33.5	61.5	5.5	71	4	79	7	101.5	18.5	177	29	247	12	161.5	9.5	75	11
	34	62	6	67	5	78	8	103.5	16.5	173	30	244.5	11.5	160.5	8.5	79	11
	34.5	60.5	2.5	67	3	79.5	6.5	103	16	174	29	245.5	12.5	158.5	9.5	78	12
	35	62.5	3.5	70	4	80.5	5.5	102.5	18.5	175	31	249	16	162.5	9.5	77	10
	35.5	63	6	66.5	7.5	79.5	4.5	100.5	14.5	173.5	30.5	250	15	161	9	79.5	9.5
	36	59	5	70.5	3.5	79	4	102	19	172.5	26.5	247	15	160	11	78.5	11.5
	36.5	60.5	4.5	70	4	78.5	6.5	101	14	171.5	31.5	248	14	163.5	8.5	78	11
	37	62.5	4.5	69	4	78.5	6.5	101.5	16.5	174	30	248	19	162	8	77	11
	37.5	61.5	2.5	67.5	1.5	76.5	3.5	101	15	173	28	248	17	160	7	76.5	13.5
	38	62.5	7.5	68.5	3.5	79.5	5.5	100.5	20.5	173.5	29.5	248.5	18.5	161.5	9.5	77	11
	38.5	60	6	69	3	78.5	4.5	102	17	171.5	31.5	249	12	161.5	6.5	77.5	9.5
	39	59.5	3.5	70.5	4.5	79.5	5.5	101	15	171.5	29.5	247.5	17.5	159.5	6.5	80.5	11.5
	39.5	63	4	66.5	0.5	76.5	6.5	100	20	171	27	246.5	16.5	162	7	77.5	11.5
	40	61	8	68	5	76	4	98	14	172.5	33.5	249.5	19.5	158.5	4.5	75.5	9.5
	40.5	63.5	3.5	69.5	4.5	76.5	6.5	100	17	172	31	249	20	163.5	7.5	81	12
	41	65.5	5.5	68.5	3.5	77.5	5.5	99	16	169	30	250	20	160.5	3.5	78.5	9.5
	41.5	59.5	1.5	68	6	76	8	100.5	14.5	170	30	250	19	162	9	80	10
	42	62.5	3.5	67	7	79	8	100	14	168.5	29.5	251.5	21.5	163	6	78	13
	42.5	60	6	67.5	4.5	81.5	5.5	99.5	17.5	170.5	29.5	250	19	158.5	10.5	79	12
	43	62.5	7.5	67.5	4.5	78	2	97.5	15.5	167.5	30.5	253.5	21.5	162.5	7.5	82	9
	43.5	59.5	5.5	65.5	2.5	80	6	97.5	13.5	169	28	248.5	21.5	160	7	79	10
	44	61	6	68	3	76.5	6.5	98.5	13.5	166.5	30.5	249	22	161	10	79.5	12.5
	44.5	61	3	68.5	2.5	77.5	5.5	97.5	16.5	169	28	249.5	21.5	161.5	7.5	78.5	7.5
	45	61	4	67.5	1.5	80	7	99.5	16.5	167	26	249.5	24.5	160	10	76.5	7.5
	45.5	62	6	69	3	80	5	98.5	15.5	171	29	250	25	159	5	81	13
	46	57	7	68.5	4.5	76.5	7.5	96	15	170.5	29.5	250.5	21.5	160	7	79	12
	46.5	61.5	4.5	67	4	80	5	96.5	13.5	168.5	28.5	251.5	22.5	160.5	7.5	77	10
	47	59.5	2.5	69	6	76.5	4.5	96	20	166.5	31.5	251	22	160	8	79.5	10.5
	47.5	58.5	0.5	69	4	76	4	99	16	163	31	252	27	158.5	9.5	79.5	9.5
	48	61	4	66	4	78	8	97.5	13.5	167.5	34.5	249.5	24.5	160.5	6.5	78	10
	48.5	59	4	69.5	7.5	77	7	98	16	168	30	253	26	159	6	80.5	12.5
	49	59.5	5.5	66.5	1.5	81	4	94.5	16.5	163	31	249	24	159.5	6.5	81	10
	49.5	59.5	5.5	64.5	0.5	79	7	99	16	161.5	30.5	253	28	163.5	6.5	78	9
	50	63.5	3.5	67.5	2.5	78.5	6.5	95	15	165	32	252	26	160.5	6.5	78.5	11.5
	50.5	55.5	3.5	66.5	3.5	79	2	94	14	162.5	30.5	251.5	28.5	162	3	77.5	8.5
	51	60	5	65.5	1.5	76	5	95.5	16.5	165.5	32.5	254	27	160	6	75.5	12.5
	51.5	61.5	6.5	67.5	5.5	76.5	6.5	96	15	161	35	251.5	28.5	162	6	78	10
	52	63.5	6.5	66.5	1.5	77.5	4.5	95	14	159	30	252	27	160	7	74	10
	52.5	58.5	5.5	65	4	77.5	5.5	97	19	165.5	31.5	252	27	161	6	77.5	9.5
	53	62.5	5.5	66.5	1.5	77.5	4.5	97.5	15.5	164	32	256	29	159	4	74.5	11.5
	53.5	63.5	5.5	66	2	79	7	96.5	13.5	161.5	31.5	254	28	158.5	5.5	77.5	8.5
	54	62.5	3.5	69	6	75	5	92	14	162.5	32.5	255.5	29.5	162.5	5.5	77.5	11.5
	54.5	61.5	5.5	67.5	2.5	75	5	94.5	12.5	162.5	29.5	253.5	24.5	161.5	8.5	77	12
	55	59.5	3.5	70	5	79.5	6.5	96.5	12.5	160.5	26.5	254	27	160.5	3.5	77	11
	55.5	62.5	1.5	66.5	4.5	81	11	96	16	164.5	30.5	254.5	30.5	158.5	7.5	79	11
	56	59.5	2.5	67.5	3.5	75	6	98	15	161	29	255	30	160.5	9.5	75	11
	56.5	59.5	5.5	67.5	4.5	79	1	92.5	19.5	161.5	29.5	256	28	159	6	76	9
	57	60.5	3.5	67	3	81	5	97.5	16.5	162	31	254.5	29.5	154	9	81	11
	57.5	59	4	68	4	78.5	4.5	97.5	14.5	161.5	32.5	255	29	163.5	7.5	78	12
	58	62.5	6.5	69.5	2.5	76.5	4.5	94	15	162.5	30.5	257	30	158	8	74	9
	58.5	61.5	4.5	69	0	77.5	5.5	95	14	163.5	30.5	257	30	156	6	75.5	10.5
	59	58.5	4.5	66	3	80.5	4.5	99	15	162	27	253	28	158.5	9.5	78	9
	59.5	61	6	68	4	77.5	6.5	99.5	15.5	162.5	29.5	256	29	159	10	77	11
	60	60.5	1.5	68.5	4.5	76.5	3.5	97.5	12.5	161.5	31.5	257	32	159.5	8.5	78	12

## Sheet: S3d
Fluorescence Polarization Assay
Fig. S3d
	Polarization (mP)																									Parameterized Metrics
		BAX-WT																									BAX-WT
		16CHO 50μM		16CHO 33μM		16CHO 22μM		16CHO 15μM		16CHO 10μM		16CHO 6.6μM		16CHO 4.4μM		16CHO 2.9μM		2t16 0μM		BAX-WT		BAK-TAMRA				Sample	Norm Tmax	Norm EP
	Time (min)	Mean	SEM	Mean	SEM	Mean	SEM	Mean	SEM	Mean	SEM	Mean	SEM	Mean	SEM	Mean	SEM	Mean	SEM	Mean	SEM	Mean	SEM			16CHO 50μM	1.02	0.92
	0	94.5	12.5	78.5	6.5	81.5	3.5	83.5	2.5	113	23	116.5	22.5	110.5	7.5	95.5	10.5	96	8	95	13	90	2			16CHO 33μM	0.98	0.87
	0.5	110.5	7.5	111	7	112	2	103	7	104.5	2.5	125.5	9.5	116	13	107	7	96.5	2.5	91.5	1.5	99.5	0.5			16CHO 22μM	1.02	0.84
	1	109.5	1.5	133	4	120	8	129.5	9.5	104.5	16.5	118	2	123	3	103	17	120	14	99	3	108	1			16CHO 15μM	0.97	0.81
	1.5	125.5	12.5	141	0	142.5	6.5	122.5	8.5	136.5	6.5	131	3	135	0	128	6	120	16	105.5	1.5	119	4			16CHO 10μM	1	0.87
	2	123.5	2.5	146.5	3.5	148.5	3.5	145.5	6.5	152	5	147.5	0.5	148.5	4.5	137	2	132.5	7.5	136.5	2.5	114.5	14.5			16CHO 6.6μM	1	0.93
	2.5	129	4	150.5	1.5	152	1	151.5	2.5	161	4	156	0	160.5	3.5	151	2	142.5	7.5	150	2	132	0			16CHO 4.4μM	1.02	0.93
	3	126.5	3.5	157.5	1.5	160	4	163	5	164	3	169.5	2.5	167.5	3.5	159	3	152	4	158.5	0.5	131	2			16CHO 2.9μM	1	0.91
	3.5	140	4	164.5	0.5	166	1	167.5	6.5	173.5	2.5	169	1	173.5	1.5	170	2	163.5	5.5	166	0	136.5	1.5
	4	141.5	2.5	173.5	3.5	179.5	5.5	167.5	3.5	173.5	5.5	179.5	0.5	181	2	174.5	3.5	170	7	172.5	2.5	137.5	0.5			BAX-WT	1	1
	4.5	152.5	4.5	181.5	2.5	183.5	4.5	178	3	181.5	3.5	180	3	185	1	181.5	2.5	173.5	7.5	181	0	141	3			BAK-TAMRA	0	0
	5	162.5	5.5	180.5	1.5	188.5	0.5	187	2	189.5	3.5	187.5	0.5	190	2	181.5	0.5	179.5	6.5	185.5	1.5	142	3
	5.5	157	3	196.5	2.5	188	6	186.5	3.5	191	6	190.5	2.5	193.5	0.5	188.5	1.5	184	3	189	2	144.5	3.5
	6	177.5	3.5	187.5	5.5	195.5	2.5	195	4	198	7	195.5	1.5	193.5	0.5	188	4	186.5	3.5	198	2	144.5	3.5
	6.5	176.5	0.5	194.5	1.5	197	5	200	2	209	5	198.5	6.5	197.5	0.5	191.5	3.5	190	6	199.5	1.5	146	1
	7	180.5	2.5	203.5	6.5	203	4	203.5	0.5	209.5	4.5	204	3	204.5	5.5	198.5	4.5	191.5	8.5	202	0	143	1
	7.5	202.5	2.5	210.5	4.5	213	4	204	4	216.5	6.5	208.5	0.5	207.5	1.5	199	4	194	5	207	0	148	1
	8	194	2	207.5	8.5	213	4	211.5	7.5	212.5	7.5	208	0	213	0	203.5	4.5	198	5	206	2	148.5	0.5
	8.5	196	14	200.5	7.5	214	5	206.5	4.5	218	3	212.5	3.5	214.5	2.5	205	5	199	7	210	2	148	2
	9	206.5	6.5	209	5	219	3	216	3	219.5	3.5	214	0	217.5	0.5	208.5	3.5	204.5	8.5	214	0	148.5	1.5
	9.5	212.5	3.5	212.5	1.5	214	5	222	7	225.5	3.5	222	2	222.5	0.5	212.5	3.5	205.5	8.5	217.5	0.5	149	0
	10	226	13	224.5	3.5	219.5	2.5	223.5	3.5	227	8	221	1	221	2	218.5	4.5	212.5	6.5	221.5	0.5	148.5	2.5
	10.5	225.5	1.5	220	12	225	7	219	5	228	7	222.5	0.5	225.5	3.5	217.5	4.5	209	7	223.5	0.5	150	0
	11	216	6	224	1	227	4	225	3	233	8	228	1	230.5	2.5	221.5	4.5	212.5	8.5	226.5	0.5	149	0
	11.5	212.5	4.5	223.5	6.5	227	8	224	4	229.5	10.5	226	1	231.5	1.5	225.5	5.5	212.5	4.5	227.5	2.5	151.5	4.5
	12	227	5	237.5	0.5	228	3	230	3	239	6	234	1	231	3	227	8	220	4	233	4	151	1
	12.5	221.5	3.5	230.5	1.5	233.5	11.5	231.5	2.5	237.5	3.5	231	4	233.5	0.5	228.5	6.5	223	5	231	2	150.5	0.5
	13	232.5	0.5	236.5	2.5	235	8	233.5	0.5	245	7	237	3	235	1	230.5	6.5	222.5	5.5	232	2	155	0
	13.5	236	7	235.5	0.5	237.5	13.5	238	6	244	2	236	4	241.5	0.5	228.5	6.5	225	6	233	0	152	3
	14	239	2	247	1	237.5	7.5	235.5	4.5	243.5	6.5	241.5	2.5	240.5	1.5	232	8	224	5	236	4	152	1
	14.5	232	12	239	6	236.5	14.5	240	2	243.5	1.5	238.5	0.5	237.5	1.5	233.5	7.5	228	7	238.5	1.5	149.5	1.5
	15	237.5	8.5	235	3	239.5	9.5	238.5	1.5	243.5	8.5	242.5	3.5	242	4	236	10	231.5	6.5	239	1	153	0
	15.5	234.5	2.5	235.5	9.5	244.5	6.5	238	5	251	5	245.5	1.5	241.5	1.5	238	6	230	5	243.5	2.5	153.5	0.5
	16	236.5	0.5	248.5	2.5	242.5	6.5	244	3	251.5	3.5	242.5	0.5	242.5	1.5	238.5	6.5	233	4	244	0	151	1
	16.5	241	5	242	7	242	12	249	2	247.5	9.5	248	4	248	0	240	7	231.5	4.5	244	1	150.5	0.5
	17	233	4	243.5	6.5	249	8	244.5	4.5	251.5	4.5	251.5	1.5	249.5	0.5	240.5	5.5	234.5	2.5	246.5	0.5	153	1
	17.5	234.5	10.5	235.5	8.5	246.5	4.5	243.5	3.5	249	8	253.5	3.5	251.5	1.5	243	6	239.5	2.5	247.5	2.5	151	1
	18	228.5	11.5	248	7	249	1	249.5	4.5	257	5	252	3	252.5	3.5	244	10	238.5	4.5	243.5	0.5	153.5	0.5
	18.5	234	11	242	17	251.5	7.5	248	6	255	5	255.5	1.5	253	3	244.5	6.5	239	1	247.5	1.5	156	0
	19	226	8	235.5	14.5	251	1	248	0	262.5	1.5	257.5	4.5	252	3	247	9	240.5	4.5	252.5	0.5	153	1
	19.5	231	14	237	18	254.5	2.5	254.5	2.5	259.5	8.5	257.5	1.5	255	3	243	7	240.5	7.5	250.5	1.5	151.5	1.5
	20	230.5	16.5	233.5	16.5	255	2	254.5	2.5	266	7	257	7	258	3	249	10	244	6	251	2	154	0
	20.5	232	12	230	18	251.5	1.5	258	1	262.5	5.5	257.5	6.5	260.5	4.5	253	6	241.5	3.5	252.5	4.5	154	2
	21	229	13	232	14	257.5	3.5	260	2	265	3	261	6	259.5	5.5	251	7	245	5	257	2	154	0
	21.5	229.5	16.5	228	20	254.5	5.5	259.5	0.5	265	9	261.5	6.5	262	7	254.5	8.5	246	6	260	3	156	1
	22	225.5	14.5	226	9	253	7	261.5	2.5	264	7	265	3	260.5	6.5	254.5	8.5	241.5	8.5	255	1	152	1
	22.5	230	15	222	9	254	13	255.5	0.5	268	0	263	4	263	4	258	9	245.5	7.5	254.5	4.5	156.5	0.5
	23	224.5	13.5	220	10	254	10	261	1	268.5	6.5	262.5	4.5	266	5	260	12	248.5	4.5	259	3	155.5	0.5
	23.5	223.5	12.5	218.5	10.5	244	13	256.5	0.5	270.5	3.5	265	5	264.5	6.5	257.5	10.5	250.5	5.5	261.5	5.5	150.5	0.5
	24	223	11	224.5	10.5	247.5	10.5	257	3	271.5	6.5	269	5	265.5	5.5	263.5	8.5	249.5	4.5	262	5	154.5	0.5
	24.5	226	4	222	7	242	12	259.5	1.5	268.5	0.5	267.5	2.5	268	2	261	8	253.5	6.5	263	8	155	1
	25	221.5	8.5	225.5	6.5	244	11	259	5	271.5	2.5	265.5	1.5	269	3	264.5	6.5	252.5	6.5	262.5	7.5	157	0
	25.5	222.5	4.5	220.5	3.5	239.5	12.5	255.5	3.5	266.5	0.5	265.5	0.5	267	0	264	9	253.5	9.5	265	4	157.5	0.5
	26	223	5	219	3	239.5	11.5	252.5	6.5	267.5	3.5	268.5	0.5	269.5	0.5	263.5	7.5	253.5	7.5	264	9	158.5	1.5
	26.5	226.5	3.5	217	2	238	14	250.5	11.5	267.5	8.5	265.5	1.5	269.5	0.5	266.5	9.5	256.5	7.5	269.5	5.5	155.5	1.5
	27	225.5	8.5	221.5	2.5	232	12	245.5	8.5	267.5	8.5	272.5	2.5	270	2	267.5	9.5	258.5	10.5	267	9	156.5	0.5
	27.5	224	2	219.5	2.5	234	4	241.5	8.5	266	8	269	6	267.5	4.5	264	6	258.5	7.5	270	4	157	1
	28	226	1	228	3	230.5	6.5	242.5	7.5	265	12	269.5	5.5	268.5	5.5	265.5	4.5	260	7	272.5	7.5	154	0
	28.5	230.5	6.5	226.5	3.5	232	3	245	5	267	14	265.5	9.5	266	7	270	3	261	10	271	6	156	1
	29	230.5	1.5	220	4	237	3	233	6	264	20	266	7	269	9	266	8	261.5	7.5	271	5	158	1
	29.5	232.5	1.5	230	5	233	2	235	5	263.5	15.5	265.5	12.5	263.5	13.5	271	5	264	11	273	7	159.5	0.5
	30	231	6	230	6	239	2	231.5	4.5	266	17	266	13	264.5	10.5	267	1	265.5	10.5	277.5	7.5	158	2
	30.5	229	1	229.5	3.5	235.5	2.5	233.5	0.5	260	19	263.5	15.5	265	15	270	1	264	9	278.5	6.5	154.5	1.5
	31	237.5	2.5	229.5	0.5	234	1	236	4	263	21	266.5	15.5	263	15	266.5	4.5	263.5	10.5	278	8	155.5	2.5
	31.5	238.5	0.5	234.5	0.5	234	5	233.5	4.5	265.5	21.5	265	18	266	17	267.5	1.5	265.5	10.5	279	8	155.5	0.5
	32	234	4	229	2	234	1	231	1	262	17	266	20	265	21	269.5	7.5	270.5	12.5	281.5	7.5	158.5	1.5
	32.5	241.5	1.5	235.5	2.5	238.5	1.5	231.5	2.5	259	19	264.5	17.5	262	20	264.5	8.5	265.5	10.5	273.5	5.5	155	1
	33	237.5	1.5	233	3	235.5	0.5	231.5	1.5	258	19	262.5	21.5	265	18	268	8	271.5	9.5	282.5	6.5	155.5	0.5
	33.5	239	0	238.5	1.5	242.5	0.5	231.5	5.5	261	18	264.5	23.5	266	24	266	11	271	9	280	5	157	0
	34	246	3	244.5	2.5	235	4	231.5	0.5	257	14	263	22	266	20	267	11	271.5	13.5	281	4	157.5	1.5
	34.5	249.5	4.5	240.5	0.5	239.5	2.5	234.5	1.5	265.5	13.5	264	25	268.5	19.5	267	15	272.5	8.5	278	2	156	1
	35	249	1	238	2	238.5	3.5	234	4	258	13	262	20	269	22	265	12	269.5	10.5	278	1	158.5	0.5
	35.5	250.5	3.5	248.5	3.5	237.5	2.5	237	0	258.5	13.5	264.5	24.5	267	20	266	13	274.5	10.5	278.5	0.5	157	0
	36	250	2	243	2	243	3	236	1	259	13	265	22	270	19	267	11	276	10	280	4	155	1
	36.5	249	5	241	3	240.5	0.5	234.5	0.5	260	15	262.5	23.5	269	20	268	16	277.5	16.5	277.5	3.5	158	2
	37	253	4	249	2	244	4	234.5	2.5	263.5	9.5	262.5	19.5	275.5	21.5	273.5	16.5	277	13	281.5	1.5	159.5	0.5
	37.5	253	12	248.5	2.5	249	2	245.5	0.5	263	7	264.5	20.5	273	19	267.5	15.5	275.5	11.5	278.5	2.5	158.5	0.5
	38	256.5	4.5	247	1	250	3	240.5	0.5	259	7	264	20	275.5	20.5	268.5	14.5	276	10	280	4	158	0
	38.5	262.5	1.5	252	1	247.5	7.5	248.5	0.5	255	8	265	24	269.5	21.5	268	20	278	10	278.5	5.5	157.5	1.5
	39	263	6	253	3	249	3	242	1	262	6	266.5	17.5	267.5	22.5	267.5	15.5	277	12	283.5	8.5	156.5	1.5
	39.5	261.5	0.5	254	5	247.5	5.5	246.5	3.5	259	5	265.5	17.5	272	14	269.5	19.5	278.5	10.5	279.5	5.5	157.5	0.5
	40	257.5	0.5	253.5	0.5	254	3	246.5	1.5	260	5	264.5	13.5	275.5	17.5	270	19	279	13	281.5	8.5	155.5	3.5
	40.5	263.5	3.5	255	0	253	6	250	1	258	0	268.5	9.5	274	19	269	17	279.5	12.5	281.5	8.5	158	1
	41	264.5	6.5	254.5	3.5	252	3	247	3	259.5	2.5	266.5	11.5	278.5	11.5	274	17	278.5	8.5	280.5	10.5	157.5	1.5
	41.5	270.5	3.5	257	1	257	5	246	3	261.5	0.5	269.5	15.5	279	14	275.5	14.5	282	10	280.5	5.5	156	1
	42	268.5	3.5	258	2	254	6	246.5	0.5	260.5	1.5	269	13	276.5	12.5	274	15	280	15	282.5	7.5	158	3
	42.5	265.5	6.5	263	2	257	3	253.5	0.5	258	2	271	14	275.5	13.5	271	15	280	8	286	7	161	0
	43	271	3	259	0	257.5	1.5	252.5	0.5	262.5	2.5	268.5	11.5	273.5	13.5	272.5	9.5	284	9	281	13	162.5	0.5
	43.5	272.5	5.5	261	0	261	0	255.5	2.5	261.5	3.5	269.5	9.5	277	17	275.5	13.5	281.5	7.5	279	10	156	2
	44	268	8	262.5	0.5	262.5	7.5	253.5	0.5	264.5	1.5	267	12	273.5	13.5	277	15	282	6	283	7	158.5	2.5
	44.5	270	3	260.5	0.5	260.5	0.5	252	1	272	2	270	9	274.5	6.5	277	11	280.5	4.5	287	6	156.5	0.5
	45	274	7	270	2	261	3	259.5	1.5	264.5	1.5	266	5	281.5	11.5	279.5	11.5	281	6	283	6	159	1
	45.5	268	5	269.5	0.5	258	2	258	3	266.5	1.5	274	11	278.5	9.5	275.5	12.5	283	9	284	6	160	1
	46	278	10	266.5	2.5	261.5	0.5	261	2	270	3	268.5	4.5	280	9	277.5	12.5	282.5	4.5	283	11	159	1
	46.5	272.5	4.5	268	1	262.5	0.5	258	0	270.5	2.5	268.5	8.5	278	6	282	11	288	4	287	12	157.5	1.5
	47	280	9	266.5	0.5	265	4	256	4	271	2	274.5	7.5	278.5	10.5	277	12	284.5	0.5	289	5	158	2
	47.5	281.5	7.5	268.5	1.5	268	6	265.5	0.5	269.5	0.5	273	5	279	7	278.5	4.5	283.5	3.5	289	2	159.5	1.5
	48	281	7	266.5	2.5	266	5	264.5	3.5	273.5	1.5	267.5	8.5	279	4	279.5	9.5	282	1	288.5	10.5	156.5	0.5
	48.5	282.5	6.5	264	0	269	1	263.5	5.5	272.5	1.5	272.5	4.5	278.5	5.5	279.5	9.5	281	5	289.5	4.5	158.5	0.5
	49	281.5	9.5	270.5	2.5	271	1	263.5	5.5	273.5	0.5	275	4	282	6	281	10	286	1	293.5	8.5	158.5	0.5
	49.5	283.5	5.5	268.5	1.5	270.5	2.5	268	1	277.5	1.5	273.5	1.5	281	3	279.5	3.5	289.5	3.5	288.5	10.5	158.5	0.5
	50	283.5	7.5	271.5	0.5	266	6	268.5	0.5	278.5	0.5	275.5	8.5	282	6	279.5	7.5	289	4	291.5	9.5	158	1
	50.5	281	1	273	1	274.5	1.5	265.5	0.5	279	4	279	7	286.5	4.5	276	4	285	3	292.5	8.5	157.5	1.5
	51	290.5	4.5	273.5	2.5	272.5	2.5	268.5	0.5	277.5	3.5	279.5	3.5	284	1	280.5	2.5	291.5	3.5	293	4	157	1
	51.5	287	8	270.5	1.5	269.5	1.5	270.5	2.5	274.5	2.5	280	2	279.5	5.5	279	3	286	0	291.5	6.5	160	0
	52	287	8	274	0	274.5	3.5	268.5	1.5	275	2	282	4	282.5	3.5	280	1	292.5	3.5	296	11	156	0
	52.5	286	9	279	1	276	0	276.5	0.5	280.5	2.5	281.5	3.5	283.5	2.5	273.5	1.5	289	1	292	8	158.5	0.5
	53	287	4	282	2	275	3	268.5	0.5	279.5	2.5	279	7	282	3	283.5	3.5	287.5	0.5	300.5	6.5	159	3
	53.5	289	6	278	4	273	1	275	5	280	2	281	4	289	1	284.5	2.5	291.5	0.5	300.5	2.5	158	2
	54	291	2	278	2	274	0	273	2	284	0	281.5	4.5	284	2	281	1	289.5	1.5	300.5	8.5	158	1
	54.5	292	7	275	1	274	0	268.5	1.5	280	2	281.5	2.5	286.5	1.5	283	1	295.5	1.5	299.5	7.5	157.5	1.5
	55	292	7	271.5	0.5	279	3	272.5	2.5	279	3	282	7	286.5	2.5	283	1	294	2	300.5	11.5	156.5	1.5
	55.5	290	9	278	3	276	4	273.5	3.5	280.5	3.5	286.5	2.5	292	4	283.5	3.5	293.5	1.5	302	9	158.5	3.5
	56	291	8	283.5	2.5	277.5	0.5	277.5	0.5	276.5	4.5	282.5	5.5	284.5	2.5	285	0	300	1	301.5	4.5	159.5	2.5
	56.5	294	5	280.5	0.5	278	1	280	5	280.5	4.5	282	4	289.5	5.5	288	1	301	2	299	2	158	2
	57	293.5	9.5	277	4	277.5	7.5	275	0	286.5	0.5	285	7	289	3	290	3	300.5	5.5	297.5	0.5	157.5	0.5
	57.5	295.5	10.5	285.5	1.5	278.5	1.5	275	0	288	3	288	0	294	3	288	1	300.5	7.5	301.5	3.5	158	1
	58	295	8	284	3	279	4	277.5	1.5	284.5	2.5	288.5	2.5	294	1	289.5	0.5	302	3	299.5	5.5	160.5	2.5
	58.5	291	8	285.5	0.5	281	2	272.5	1.5	292	3	292.5	3.5	285	0	294.5	1.5	309.5	2.5	300	2	161.5	1.5
	59	296	3	282.5	4.5	279	1	279.5	2.5	286.5	3.5	290	6	289.5	6.5	290	1	301	1	305	3	159.5	1.5
	59.5	298.5	7.5	281	6	281.5	3.5	279	1	284.5	3.5	290	12	297.5	6.5	293.5	0.5	294.5	2.5	303.5	5.5	157	0
	60	291	5	284.5	4.5	279.5	3.5	276	0	284.5	7.5	292.5	7.5	293.5	2.5	290	2	303	5	303	1	158	0

## Sheet: S3e
Fluorescence Polarization Assay
Fig. S3d
	Polarization (mP)																									Parameterized Metrics
		BAX-2S																									BAX-2S
		16CHO 50μM		16CHO 33μM		16CHO 22μM		16CHO 15μM		16CHO 10μM		16CHO 6.6μM		16CHO 4.4μM		16CHO 2.9μM		2t16 0μM		BAX-WT		BAK-TAMRA				Sample	Norm Tmax	Norm EP
	Time (min)	Mean	SEM	Mean	SEM	Mean	SEM	Mean	SEM	Mean	SEM	Mean	SEM	Mean	SEM	Mean	SEM	Mean	SEM	Mean	SEM	Mean	SEM			16CHO 50μM	2.67	0.73
	0	68.5	1.5	82	38	57.5	4.5	70	5	104.5	8.5	101	4	73	8	84.5	2.5	41	23	96	4	58.5	31.5			16CHO 33μM	2.44	0.95
	0.5	88	11	91	9	97.5	2.5	103	4	109.5	1.5	104.5	0.5	104.5	1.5	106.5	0.5	92	3	113.5	2.5	102	3			16CHO 22μM	0.92	0.97
	1	85.5	10.5	110	13	110	6	117	2	121	3	116.5	6.5	115	2	120.5	0.5	117.5	6.5	124.5	1.5	110	6			16CHO 15μM	1.03	1.05
	1.5	87.5	7.5	114	11	110.5	0.5	123	1	129	3	130	7	125	1	124.5	1.5	125.5	4.5	136.5	0.5	116	4			16CHO 10μM	1.06	1.12
	2	97.5	4.5	121	5	127	0	133.5	1.5	136.5	2.5	133	8	136.5	1.5	135	2	142	8	145.5	0.5	120.5	0.5			16CHO 6.6μM	1	0.92
	2.5	101.5	8.5	123	1	131	3	138	1	142.5	0.5	141.5	5.5	141	3	141.5	3.5	147.5	6.5	156	3	126	1			16CHO 4.4μM	0.83	1.07
	3	108.5	3.5	131	1	140.5	2.5	146.5	4.5	147.5	2.5	149.5	6.5	150.5	7.5	148	4	157.5	6.5	163	2	128	2			16CHO 2.9μM	0.83	0.92
	3.5	111	2	133.5	1.5	141	1	156.5	4.5	155	6	155	9	157	7	154.5	3.5	161	6	165.5	3.5	128	0
	4	121.5	1.5	141.5	2.5	168.5	16.5	157	1	159.5	4.5	161	7	166	5	162	5	165.5	7.5	179	2	131.5	2.5			BAX-2S	1	1
	4.5	133.5	2.5	150.5	3.5	161.5	0.5	162	5	167	5	169.5	14.5	168.5	5.5	163	4	171.5	9.5	183.5	3.5	134	2			BAK-TAMRA	0	0
	5	131	4	151	0	163	2	180	13	171	1	175.5	9.5	175	6	172.5	2.5	173	10	187.5	0.5	137	1
	5.5	141	6	165	3	167	2	173	4	174.5	0.5	172.5	6.5	177	2	173	4	175	8	191.5	0.5	138.5	2.5
	6	149	3	162	3	171.5	3.5	176	4	177.5	2.5	177.5	6.5	179.5	6.5	181.5	4.5	178.5	5.5	195.5	1.5	139	1
	6.5	149.5	8.5	169	3	179.5	4.5	180	3	187	0	180	9	181.5	9.5	186	9	185	6	198	0	138	2
	7	151	11	175	1	182.5	0.5	183.5	5.5	185.5	1.5	185	10	188.5	8.5	186.5	8.5	188.5	5.5	202.5	0.5	140	0
	7.5	157.5	6.5	181.5	2.5	186	1	188	6	188.5	1.5	187.5	11.5	190	8	189	10	191.5	4.5	205.5	2.5	142	2
	8	163.5	10.5	185	5	185.5	0.5	190.5	2.5	189.5	1.5	191	7	196	7	195	6	198	3	211.5	0.5	139.5	1.5
	8.5	172	18	179.5	5.5	190	0	194.5	2.5	194	1	195	7	198.5	7.5	196	5	198	8	211	1	140	3
	9	153	16	188.5	5.5	190	3	193	4	195	1	196	9	201.5	8.5	200	4	202	6	213	3	140	0
	9.5	158.5	24.5	193	3	196	1	199.5	3.5	198.5	1.5	201.5	4.5	203.5	7.5	203	6	202	4	216	3	142.5	2.5
	10	150.5	25.5	194.5	3.5	197.5	2.5	197.5	4.5	201	2	202	5	205.5	11.5	204	8	205	5	220	4	142.5	3.5
	10.5	147	21	197.5	0.5	202.5	1.5	204.5	2.5	203	3	202	6	207.5	8.5	204	7	206.5	5.5	222	3	142	4
	11	147	21	196.5	1.5	205.5	2.5	203	5	203	0	206	7	209.5	7.5	209	9	210	5	222	0	141.5	1.5
	11.5	141	19	199	3	208	0	204	4	205.5	0.5	204	7	211	7	210.5	8.5	209	4	225.5	3.5	142.5	0.5
	12	137.5	21.5	203.5	4.5	208.5	0.5	207.5	2.5	208	1	209.5	6.5	216.5	8.5	208.5	7.5	216	6	226.5	0.5	139.5	2.5
	12.5	138	19	200.5	3.5	209.5	2.5	210	5	208.5	2.5	210.5	9.5	216.5	11.5	215	9	214.5	4.5	223.5	1.5	144.5	0.5
	13	138.5	17.5	205.5	0.5	212.5	0.5	210.5	2.5	212.5	0.5	212	8	218	8	217.5	8.5	219	2	230.5	0.5	143	0
	13.5	137.5	17.5	207	1	214.5	0.5	212.5	4.5	217	4	212.5	8.5	219.5	9.5	219	9	224	5	233	2	141	2
	14	137.5	13.5	207	1	216.5	0.5	215.5	4.5	217	0	218	8	224	11	220.5	6.5	227	4	235.5	0.5	143	2
	14.5	143.5	13.5	208.5	1.5	221.5	1.5	219	1	220	4	218	8	223.5	8.5	222	6	228	6	238.5	3.5	143.5	2.5
	15	141	13	212	6	220.5	1.5	220.5	3.5	219.5	0.5	226.5	6.5	228.5	7.5	228.5	7.5	230.5	5.5	239	1	143	5
	15.5	138.5	10.5	208	4	219.5	2.5	223.5	1.5	222	3	221.5	6.5	228	8	224.5	9.5	234	6	243	0	140	2
	16	142	13	205.5	7.5	221.5	0.5	227	3	225	2	227	6	228.5	6.5	228	4	231.5	4.5	241	0	141	3
	16.5	141.5	10.5	202	5	224	2	226.5	4.5	230	1	227.5	5.5	227	1	226.5	1.5	236	3	244	1	140.5	0.5
	17	144.5	9.5	204.5	5.5	221.5	1.5	231	4	230	4	227.5	4.5	228	1	227.5	2.5	237	4	244	3	142.5	2.5
	17.5	144.5	14.5	197.5	7.5	220.5	3.5	231	0	232	1	230.5	0.5	227	3	227	3	234.5	3.5	243.5	2.5	143	3
	18	147	10	193	7	217	4	232	3	235.5	0.5	231.5	1.5	227.5	3.5	224	6	238.5	5.5	246	3	142	2
	18.5	143.5	11.5	192.5	3.5	217	1	236	3	237.5	1.5	229.5	6.5	226	6	226	6	235	3	240	2	141.5	2.5
	19	147.5	11.5	192	3	211	5	234	3	239.5	2.5	229	6	226.5	14.5	224.5	10.5	235	1	238.5	0.5	142	4
	19.5	151	15	188.5	4.5	205	7	234.5	0.5	233	4	226.5	10.5	222.5	15.5	221.5	13.5	233	2	230.5	1.5	141	3
	20	155	11	183	1	204.5	3.5	234.5	2.5	239	3	227	13	220.5	14.5	223	15	229.5	0.5	231	3	140.5	1.5
	20.5	151.5	10.5	181.5	2.5	197.5	0.5	231	7	235	3	223.5	15.5	223	20	221.5	15.5	227	0	220	1	139.5	0.5
	21	153	10	186	5	196.5	5.5	230.5	6.5	236	4	222	18	220	19	220	17	222.5	0.5	221	0	142	0
	21.5	154.5	8.5	184	1	193.5	5.5	227.5	5.5	227.5	8.5	220	17	217.5	18.5	214.5	18.5	220	0	214	1	140.5	0.5
	22	158	9	187	4	193.5	0.5	223	4	228.5	8.5	213	15	214.5	21.5	212.5	17.5	216	1	212	1	139	2
	22.5	160	9	184.5	0.5	189	5	222.5	7.5	225	10	215	18	218.5	17.5	212.5	16.5	211.5	0.5	209	2	142	1
	23	160	13	185.5	1.5	189	0	219	7	225	7	212.5	17.5	214.5	17.5	210	16	211.5	2.5	205	1	140	5
	23.5	163.5	8.5	185.5	0.5	187.5	0.5	218	3	225.5	12.5	206.5	18.5	211.5	17.5	207	14	209	7	208	3	140.5	1.5
	24	163.5	10.5	185.5	0.5	190	3	216	8	219	8	210.5	16.5	213	18	206.5	16.5	206.5	1.5	208.5	0.5	141	0
	24.5	165	11	190	1	195	0	212.5	2.5	216	11	209	14	209	17	203	13	206	0	209	2	143.5	3.5
	25	165.5	6.5	192.5	1.5	190.5	0.5	206	5	212	10	206.5	12.5	206.5	14.5	206	10	203.5	4.5	210.5	1.5	141.5	1.5
	25.5	164.5	11.5	183.5	1.5	190	2	206.5	0.5	211	12	203	11	207	13	199.5	9.5	207	3	207.5	3.5	139	2
	26	165.5	8.5	191	4	194.5	5.5	209	5	205	8	202.5	6.5	203	13	203	9	205	4	207.5	1.5	140.5	1.5
	26.5	165.5	5.5	194	0	193.5	0.5	206	5	209.5	6.5	202	12	207	10	199.5	10.5	206.5	4.5	210.5	3.5	141	1
	27	166.5	12.5	194	0	194	0	201.5	0.5	206.5	7.5	199	8	203.5	7.5	202	6	207	5	209.5	0.5	142	1
	27.5	168.5	9.5	197	3	196	0	203.5	1.5	206	5	199	6	206.5	9.5	202	9	204	8	209.5	5.5	142	1
	28	173.5	10.5	195.5	0.5	195	1	205.5	2.5	203.5	2.5	200	8	205.5	9.5	195.5	3.5	203.5	2.5	211	1	144.5	0.5
	28.5	173	13	195.5	1.5	201	0	203	3	203	4	199.5	6.5	202.5	11.5	196	7	209	4	213.5	4.5	143.5	0.5
	29	175	9	199.5	1.5	196	2	208.5	2.5	204.5	2.5	200.5	9.5	205	5	203	7	206	1	210.5	5.5	142	1
	29.5	173.5	6.5	197	2	199	0	204	1	207	0	198.5	5.5	204	3	201.5	4.5	205	3	211.5	0.5	142	1
	30	175	7	198	1	201	3	207	1	206.5	3.5	200	7	206	9	199	9	206.5	4.5	212.5	3.5	139	0
	30.5	178.5	9.5	200	4	200.5	1.5	206.5	2.5	206.5	1.5	199	7	208.5	7.5	203	6	210	4	214	1	140	0
	31	178.5	7.5	205	1	205	0	204	1	209.5	5.5	200.5	6.5	206	4	204	7	214.5	4.5	214.5	3.5	140.5	1.5
	31.5	178.5	9.5	197.5	1.5	202	4	207	3	210	5	200.5	7.5	207.5	5.5	203	6	209.5	3.5	215.5	0.5	140	0
	32	181.5	14.5	206.5	2.5	207	4	209.5	0.5	211	4	201	2	206	8	202.5	7.5	211.5	2.5	213	3	143	3
	32.5	181.5	8.5	205	0	208	0	209	4	207.5	1.5	199.5	5.5	208	3	206.5	6.5	212.5	1.5	211	4	139	1
	33	186	10	206	0	204.5	0.5	209	3	210	4	205.5	1.5	205.5	5.5	202.5	8.5	211	0	216.5	3.5	141	0
	33.5	188	8	210	2	207	1	209	1	212.5	3.5	204	5	206	8	199.5	10.5	211	3	213	2	142.5	2.5
	34	181	11	210	0	205.5	1.5	209.5	1.5	209	8	202	6	203.5	7.5	202.5	6.5	214.5	2.5	213.5	1.5	142	0
	34.5	187	9	212.5	0.5	204.5	0.5	213	1	212	7	205	6	212	7	205.5	10.5	209	6	215.5	4.5	140.5	1.5
	35	183.5	6.5	209.5	1.5	204	1	215	4	210.5	4.5	206.5	8.5	206.5	4.5	203	6	215	3	217.5	1.5	144	0
	35.5	187	9	210	0	207.5	0.5	213.5	2.5	213.5	4.5	205.5	4.5	205.5	4.5	203.5	12.5	214.5	1.5	217	1	141.5	0.5
	36	184.5	6.5	208	4	207	2	210.5	1.5	213	0	203	9	207.5	8.5	208	5	211.5	2.5	215.5	5.5	144	2
	36.5	189.5	5.5	211	4	205.5	5.5	212.5	0.5	213.5	9.5	206.5	7.5	208	10	207.5	11.5	213.5	0.5	215.5	1.5	144	1
	37	187	11	211	0	211.5	2.5	214.5	0.5	208	8	206.5	9.5	211	9	205.5	6.5	212	3	217.5	0.5	146.5	0.5
	37.5	193	7	210.5	0.5	207	1	210	2	208.5	7.5	207	7	212.5	9.5	205	9	214.5	3.5	215	1	138.5	0.5
	38	191	8	209	1	207	6	214	2	213.5	8.5	207	10	208.5	10.5	205.5	12.5	213.5	2.5	214	1	141.5	1.5
	38.5	192.5	9.5	208.5	2.5	205.5	1.5	215	4	214	8	207.5	9.5	210.5	8.5	203.5	8.5	211	2	219.5	1.5	142	2
	39	195	7	210.5	2.5	208.5	2.5	215	1	213.5	7.5	210.5	9.5	212.5	14.5	204	12	211	4	218.5	0.5	139.5	0.5
	39.5	195	9	210	3	209	2	213.5	2.5	212	5	206	7	212.5	11.5	205.5	11.5	210.5	0.5	218	3	140	0
	40	193	9	211.5	3.5	209.5	0.5	216	1	213	5	209	8	214.5	8.5	203.5	9.5	210.5	0.5	216.5	0.5	142.5	0.5
	40.5	197	10	211	2	208	1	214	3	214.5	6.5	205.5	12.5	213	10	207	11	216.5	3.5	219	3	142.5	0.5
	41	194.5	11.5	213	2	211.5	1.5	210.5	1.5	217.5	7.5	207.5	11.5	212.5	10.5	208.5	10.5	214	1	214	4	143	0
	41.5	196.5	8.5	211	7	206	3	216.5	0.5	214.5	6.5	205.5	11.5	213.5	12.5	207.5	11.5	214	0	220.5	2.5	140.5	0.5
	42	199	13	214	0	210	5	215.5	0.5	219	7	208	10	215	11	207.5	11.5	215	1	217.5	2.5	143.5	1.5
	42.5	195	14	216	5	207.5	2.5	215.5	1.5	216.5	8.5	205.5	12.5	212	14	209	14	215	1	220	2	141	1
	43	195.5	14.5	215	4	209.5	0.5	211.5	2.5	215.5	3.5	208.5	7.5	214.5	14.5	209	15	214.5	4.5	214.5	2.5	140	0
	43.5	194.5	10.5	214.5	0.5	211.5	1.5	218	1	214	5	208	9	212	16	210	14	213	3	220	4	141.5	1.5
	44	196.5	10.5	219.5	5.5	210	0	218.5	2.5	212.5	3.5	208	10	210.5	10.5	207	15	213	4	218	2	142.5	1.5
	44.5	194	8	215	7	212	5	214	6	220.5	6.5	205	9	213	14	208	14	218.5	0.5	219.5	1.5	144	2
	45	195.5	10.5	211	3	211	5	215.5	2.5	217	9	212	12	213	13	204	13	213.5	2.5	216	1	144	2
	45.5	196	8	217.5	5.5	214.5	1.5	215	6	218.5	8.5	210	12	215	13	212.5	14.5	213	3	216	2	143	1
	46	197	8	211	3	207	3	216.5	6.5	218.5	5.5	209.5	10.5	214	12	206.5	15.5	215	3	214.5	2.5	141.5	0.5
	46.5	196.5	9.5	214	8	209.5	3.5	219.5	1.5	219.5	8.5	209	13	211.5	14.5	206	10	217.5	1.5	219	1	144	0
	47	196	9	215.5	4.5	209	2	214	3	217.5	9.5	211	11	212	16	206	15	214.5	1.5	215	4	142	0
	47.5	197.5	12.5	214.5	5.5	212.5	0.5	215.5	2.5	223.5	10.5	212	10	215.5	12.5	210	14	213	5	219	1	143.5	2.5
	48	202.5	9.5	217.5	4.5	212	4	218	5	217	7	211	10	213	14	209.5	13.5	214.5	4.5	217	0	145.5	0.5
	48.5	202.5	7.5	214	6	209	1	217	2	218	12	208	11	215	12	209.5	11.5	209	2	216.5	0.5	140.5	2.5
	49	193.5	8.5	216.5	4.5	212	2	219.5	3.5	219	7	212.5	13.5	217	15	207.5	17.5	213	1	217.5	1.5	144	0
	49.5	198.5	10.5	216	6	211.5	3.5	220.5	3.5	217	6	210	11	215	14	206.5	20.5	212	4	219.5	0.5	144	0
	50	193	9	211	6	207	2	214.5	0.5	217	5	210	13	217.5	12.5	208	17	214	1	219	1	141.5	0.5
	50.5	196	6	217.5	6.5	211	4	217	4	220	10	207.5	10.5	214.5	18.5	205	13	215	0	217	2	143	1
	51	197.5	7.5	211.5	6.5	208.5	4.5	222	8	216	8	209	15	213	19	209.5	16.5	217.5	1.5	215	1	142.5	0.5
	51.5	195	9	210.5	5.5	210	4	214.5	2.5	219.5	8.5	209	13	217	16	206	16	214	2	215.5	0.5	143	1
	52	198.5	6.5	216	6	210.5	0.5	218.5	0.5	216.5	9.5	208	15	212.5	17.5	209.5	9.5	213.5	1.5	215	0	144	2
	52.5	196	9	216.5	3.5	209	0	219	1	220	10	207.5	13.5	210.5	20.5	205.5	14.5	213	2	212	1	145	1
	53	194	5	211	3	208.5	3.5	215.5	0.5	219	14	209	12	214	17	212.5	16.5	213	3	213.5	1.5	142.5	1.5
	53.5	196	9	211.5	4.5	209.5	6.5	219	4	219.5	7.5	206	12	214	11	207	17	214.5	1.5	215.5	0.5	143.5	0.5
	54	195.5	8.5	212.5	6.5	207	4	217.5	4.5	222	9	207	15	213.5	16.5	205.5	13.5	213	2	216	4	143	1
	54.5	197	6	209	8	206	5	216.5	2.5	218.5	11.5	206.5	10.5	213	18	204	19	212.5	0.5	218	1	144.5	0.5
	55	194	11	208.5	6.5	210.5	5.5	213.5	0.5	217.5	8.5	206	11	212.5	15.5	207.5	14.5	211	1	214	0	142.5	0.5
	55.5	196	7	211.5	8.5	208	3	218	6	223.5	11.5	206.5	13.5	210.5	17.5	205	16	212	2	215.5	1.5	141	1
	56	194	9	210.5	5.5	204	8	216	1	216	11	204	12	212.5	16.5	205.5	22.5	214.5	3.5	215	1	147	1
	56.5	190	9	210.5	4.5	207.5	4.5	216.5	5.5	216	13	205	12	211	17	204.5	16.5	213	3	209.5	0.5	144.5	1.5
	57	191.5	10.5	209	10	204	3	213.5	4.5	221.5	10.5	203	13	213	18	206.5	15.5	213.5	4.5	214.5	0.5	147.5	1.5
	57.5	192.5	11.5	208.5	8.5	208.5	6.5	213.5	6.5	222.5	9.5	203	13	212	20	204.5	17.5	209	1	214	1	142	1
	58	194	8	210	11	205	4	215.5	3.5	221.5	9.5	209	16	212.5	16.5	201	16	207.5	1.5	213.5	0.5	145.5	0.5
	58.5	190.5	5.5	210	7	204.5	7.5	214.5	3.5	219.5	8.5	202.5	13.5	214	18	205	16	207	0	210.5	0.5	145	2
	59	192	8	206.5	5.5	205.5	5.5	215.5	5.5	223.5	9.5	202.5	10.5	211.5	14.5	203.5	18.5	207.5	3.5	215	1	145.5	0.5
	59.5	189.5	7.5	206	5	206.5	7.5	216.5	7.5	220.5	11.5	205.5	12.5	208.5	17.5	206.5	19.5	209	5	208.5	1.5	142	1
	60	190.5	8.5	205	8	206.5	5.5	211.5	4.5	216.5	13.5	203	15	213	15	203	19	208.5	4.5	211	2	142	1

## Sheet: S3f
Fluorescence Polarization Assay
Fig. S3f
	Polarization (mP)													% Change AUC
		BAX-2S													BAX-2S
		2t16 10μM		2t16 6.5μM		2t16 4.5μM		DMSO		BAK-TAMRA					− BIM	+ BIM
	Time (min)	Mean	SEM	Mean	SEM	Mean	SEM	Mean	SEM	Mean	SEM			Sample	%	%
	0	84.5	1.5	101	21	93.5	15.5	131	6	106	10			2t16 10μM	-25.03	-54.49
	0.5	97.5	4.5	89	2	91	13	110.5	10.5	103	1			2t16 6.5μM	-22.66	-48.47
	1	101.5	2.5	100.5	2.5	99	3	130	3	105	2			2t16 4.5μM	-20.59	-36.81
	1.5	100.5	0.5	110	2	102.5	2.5	132	0	105.5	1.5
	2	110	2	118	4	121	5	147	4	112	3			BAX-2S	0	-15.92
	2.5	118	3	126	5	123	10	155	3	114	5			BAK-TAMRA	-100
	3	124.5	2.5	133.5	4.5	129.5	12.5	156	0	114	2
	3.5	128.5	4.5	138	4	133	9	161	1	111	5
	4	146	7	139.5	3.5	137	10	159.5	5.5	113	2
	4.5	169.5	24.5	141	2	145	9	169	2	113.5	3.5
	5	162.5	17.5	146	1	148.5	10.5	163.5	6.5	113	2
	5.5	161	11	145	3	160	3	182	1	107	0
	6	175	11	167	21	158.5	4.5	184.5	3.5	114.5	0.5
	6.5	176	12	161	11	159.5	0.5	188.5	0.5	108	0
	7	191.5	7.5	168	13	164	3	204	12	114.5	10.5
	7.5	202	4	172	20	168.5	3.5	207.5	6.5	109	7
	8	201.5	12.5	180.5	23.5	174.5	6.5	209	5	116	3
	8.5	208	6	191.5	21.5	173	4	216.5	5.5	110.5	7.5
	9	213	10	191	25	179.5	4.5	216.5	4.5	109	5
	9.5	218.5	4.5	210.5	13.5	185	7	224	8	104	13
	10	221.5	4.5	213	17	192.5	11.5	233	9	100.5	1.5
	10.5	231.5	9.5	214.5	12.5	199	9	240.5	15.5	64	42
	11	231.5	7.5	220	9	201.5	8.5	248.5	8.5	110	5
	11.5	232	6	229	9	211.5	15.5	252	14	100	1
	12	240.5	3.5	230.5	4.5	217	16	256.5	14.5	111	15
	12.5	241.5	3.5	237.5	10.5	225.5	17.5	269	11	101	4
	13	244	5	244.5	9.5	233	14	267.5	13.5	101.5	4.5
	13.5	246.5	7.5	244.5	9.5	236.5	11.5	275	10	110.5	5.5
	14	252.5	6.5	244.5	7.5	243	15	277	5	100	2
	14.5	253.5	5.5	249.5	8.5	249	10	279.5	6.5	104.5	4.5
	15	255	2	250.5	6.5	253	8	285.5	6.5	99.5	5.5
	15.5	257.5	3.5	256.5	7.5	254.5	6.5	288.5	5.5	103.5	2.5
	16	258	3	260.5	7.5	258	7	300.5	11.5	97	2
	16.5	267.5	4.5	261.5	4.5	264	7	298	12	106	1
	17	263.5	2.5	262	8	267	8	303	9	103.5	1.5
	17.5	267	0	264.5	9.5	267	7	304	15	102	5
	18	268.5	0.5	270.5	9.5	272.5	6.5	306.5	10.5	104	3
	18.5	269.5	0.5	269.5	5.5	274.5	4.5	309	15	98.5	5.5
	19	273	1	271.5	4.5	273	8	312.5	13.5	110.5	10.5
	19.5	270	2	278	2	279.5	5.5	319	14	109	7
	20	273	2	275	3	278.5	6.5	321	9	97.5	6.5
	20.5	272	1	273.5	7.5	279	7	318.5	11.5	101.5	7.5
	21	275	4	278	4	284.5	6.5	328.5	4.5	104.5	6.5
	21.5	275.5	6.5	279.5	3.5	284.5	2.5	331.5	10.5	97	2
	22	277	5	284.5	0.5	284.5	8.5	331	6	94.5	5.5
	22.5	276	7	277.5	3.5	286	6	331.5	12.5	99.5	2.5
	23	281.5	7.5	285	7	290	5	339	9	105.5	6.5
	23.5	278	2	283.5	0.5	290.5	5.5	338	8	101.5	2.5
	24	278	10	285.5	2.5	291	5	338	8	96	3
	24.5	274	7	290	1	294.5	9.5	337	5	96	6
	25	278	6	291	4	295.5	6.5	339.5	0.5	111.5	2.5
	25.5	276	8	293	2	296.5	5.5	346	4	96.5	4.5
	26	278	9	289	1	298	5	344	2	100	10
	26.5	276.5	7.5	291	0	296	8	343	3	103.5	5.5
	27	277	10	292.5	0.5	302	8	341.5	8.5	101	5
	27.5	270	11	288.5	5.5	301	5	347	5	94.5	11.5
	28	276.5	9.5	292	0	299	5	347	8	97	0
	28.5	275.5	5.5	290	2	302.5	3.5	344.5	5.5	103	12
	29	270.5	8.5	291.5	1.5	304	6	348	4	118	2
	29.5	271.5	9.5	296	2	302	4	350.5	1.5	101	5
	30	272	8	292.5	2.5	303.5	5.5	349.5	1.5	106.5	6.5
	30.5	265	6	291.5	1.5	302	1	348	8	106	3
	31	267	4	298	5	304	2	349	3	102.5	10.5
	31.5	271.5	8.5	293.5	3.5	304	4	350	6	101.5	7.5
	32	268	2	295	0	304.5	5.5	345	1	97.5	1.5
	32.5	272	1	295.5	1.5	304.5	6.5	352	4	99.5	1.5
	33	267	2	294.5	1.5	309	5	349.5	2.5	107.5	0.5
	33.5	264	0	292.5	2.5	307.5	5.5	355.5	6.5	95	5
	34	271	2	291	3	304.5	7.5	355.5	1.5	96	1
	34.5	270	2	294.5	4.5	306.5	9.5	358.5	1.5	101.5	1.5
	35	269.5	2.5	289.5	3.5	306.5	5.5	355.5	2.5	96.5	3.5
	35.5	273	0	296.5	3.5	305	4	350	2	97.5	5.5
	36	275	4	297.5	0.5	305	5	354.5	5.5	105	6
	36.5	268.5	2.5	289	4	307	0	354	1	92.5	16.5
	37	279	1	293	2	304.5	1.5	352	1	95	8
	37.5	281	3	291	3	306.5	1.5	348.5	0.5	109.5	0.5
	38	276	2	294	2	303	3	350.5	4.5	103.5	0.5
	38.5	280.5	2.5	292	1	306.5	2.5	352	1	102.5	5.5
	39	282.5	2.5	298.5	1.5	310	2	351	2	98.5	1.5
	39.5	282	0	290.5	7.5	307	2	354.5	3.5	93.5	3.5
	40	285.5	1.5	293	4	307	1	356	4	102.5	0.5
	40.5	277.5	3.5	297.5	0.5	309	3	354.5	0.5	102	9
	41	285	2	297	5	310.5	0.5	354.5	0.5	99	1
	41.5	284.5	1.5	289	1	309.5	0.5	355.5	0.5	106	8
	42	287	2	290.5	0.5	309	1	352.5	0.5	109	0
	42.5	283.5	8.5	296.5	0.5	307	1	348.5	0.5	99	1
	43	289	2	297	3	307	1	349.5	3.5	101	0
	43.5	285	2	294.5	0.5	307.5	0.5	353.5	2.5	99	2
	44	280.5	2.5	293.5	2.5	307	2	356.5	1.5	98.5	4.5
	44.5	285.5	0.5	292.5	2.5	308.5	0.5	353.5	0.5	109.5	0.5
	45	283	2	297	1	305	3	350	4	105.5	6.5
	45.5	292.5	1.5	293	1	306	9	347.5	1.5	97	9
	46	293.5	2.5	296.5	5.5	308.5	5.5	352.5	0.5	102	1
	46.5	294.5	1.5	293.5	5.5	306.5	4.5	358	1	104	10
	47	294.5	1.5	294.5	4.5	302	11	350.5	0.5	103	2
	47.5	291.5	3.5	291	3	309.5	8.5	353	0	109	4
	48	290	0	300	6	301	9	348	5	104	3
	48.5	291	1	299.5	1.5	301	8	356	2	108.5	10.5
	49	291.5	3.5	293	5	306.5	9.5	351.5	5.5	118	10
	49.5	294	2	299	4	303.5	13.5	351	2	110	9
	50	297	2	295	5	309.5	10.5	353	6	99.5	2.5
	50.5	294	4	297.5	0.5	305	7	350	9	105	8
	51	300.5	0.5	295	8	305	7	357.5	0.5	106	1
	51.5	302	1	296.5	1.5	300	7	354.5	4.5	103	4
	52	295.5	0.5	297.5	5.5	302.5	10.5	353	0	113.5	9.5
	52.5	299.5	3.5	296.5	0.5	303.5	11.5	354.5	9.5	101	4
	53	299	1	298	2	301	9	352.5	4.5	108	7
	53.5	292.5	0.5	301.5	4.5	311.5	12.5	349.5	7.5	109.5	10.5
	54	300.5	3.5	302	6	306	10	361	0	103.5	1.5
	54.5	296.5	3.5	305	0	309	10	354.5	0.5	112.5	8.5
	55	296.5	1.5	303	5	301.5	15.5	350.5	1.5	103	1
	55.5	296	1	306.5	1.5	306.5	8.5	353.5	7.5	109.5	0.5
	56	299	5	301.5	8.5	303	11	348.5	5.5	103	10
	56.5	299	4	307	9	304	14	356	0	109.5	8.5
	57	298	3	304	9	306	6	354	7	117.5	3.5
	57.5	302.5	4.5	305	8	307	10	348	8	101.5	4.5
	58	300	5	305.5	10.5	309	9	353.5	6.5	112.5	5.5
	58.5	304.5	3.5	304	9	310	8	354	4	106.5	3.5
	59	302.5	4.5	303.5	3.5	303.5	9.5	359.5	1.5	107.5	2.5
	59.5	302	1	300.5	3.5	307	13	353	1	107.5	9.5
	60	301	6	310	3	306.5	7.5	348.5	15.5	104	10

## Sheet: S3g
Fluorescence Polarization Assay
Fig. S3g
	Polarization (mP)													Parameterized Metrics								% Change AUC
		BAX-WT													BAX-WT								BAX-2S
		2t16 4.5μM		2t16 4.5μM + BIM		DMSO		BIM		BAK-TAMRA					− BIM		+ BIM						− BIM	+ BIM
	Time (min)	Mean	SEM	Mean	SEM	Mean	SEM	Mean	SEM	Mean	SEM			Sample	Norm Tmax	Norm EP	Norm Tmax	Norm EP	Shift			Sample	%	%
	0	113.5	17.5	143	1	167	18	154.5	2.5	83.5	33.5			2t16 10μM	0.78	0.51	0.05	-0.17	0.998			2t16 10μM	-38.77	-89.25
	0.5	125.5	15.5	125	24	143.5	18.5	152.5	14.5	114	0			2t16 6.5μM	1.05	0.83	0.13	0.1	1.174			2t16 6.5μM	-9.33	-61.15
	1	125	9	131	2	147.5	9.5	180.5	23.5	119	1			2t16 4.5μM	1.06	0.96	0.2	0.28	1.096			2t16 4.5μM	1.14	-44.95
	1.5	119.5	33.5	136	4	165.5	10.5	198.5	5.5	127	1
	2	141.5	42.5	154	4	170	8	208.5	15.5	128.5	6.5			BAX-WT	1	1	0.5	1.31	0.588			BAX-2S	0	37.12
	2.5	157	2	163.5	4.5	176.5	2.5	206.5	9.5	126.5	6.5			BAK-TAMRA	0	0						BAK-TAMRA	-100
	3	164	4	169.5	6.5	172	2	216	4	124	8
	3.5	178	11	183.5	4.5	180.5	3.5	211.5	12.5	130.5	5.5
	4	184	5	190	9	188	4	218	1	128	4
	4.5	195	9	198	3	190	8	226	2	131.5	6.5
	5	193	14	212	9	194.5	6.5	226.5	0.5	128.5	6.5
	5.5	192.5	4.5	228.5	6.5	207.5	5.5	237	8	129.5	4.5
	6	202	2	236	6	209.5	7.5	240.5	7.5	129.5	12.5
	6.5	207.5	0.5	248	4	218.5	10.5	248	9	127	9
	7	218	1	254.5	0.5	218.5	12.5	248.5	0.5	129	4
	7.5	218	3	262.5	1.5	217	9	248	4	130	7
	8	224	8	269	1	223.5	11.5	257	5	128.5	6.5
	8.5	228	10	273	1	230	12	261	9	131.5	3.5
	9	238	8	281	3	232	9	270	1	128.5	5.5
	9.5	237	13	284	3	234	6	275	10	128	5
	10	249	5	281	3	238	15	283.5	0.5	134.5	6.5
	10.5	255.5	5.5	286	4	239	9	288.5	1.5	132.5	7.5
	11	259	8	286	6	241.5	9.5	297.5	2.5	131.5	8.5
	11.5	262.5	3.5	280	12	254	10	297	2	131.5	8.5
	12	265.5	7.5	275.5	9.5	249	9	301	1	136.5	7.5
	12.5	271	2	276.5	13.5	254.5	8.5	315	9	133	3
	13	281	5	272	17	254	6	310.5	3.5	135.5	7.5
	13.5	283.5	6.5	262	21	255	9	317	7	136	5
	14	285.5	0.5	258	24	259	12	324.5	1.5	132	4
	14.5	288.5	4.5	245.5	25.5	271.5	4.5	329.5	6.5	133	11
	15	294	3	248.5	22.5	261.5	11.5	328.5	2.5	132.5	7.5
	15.5	286.5	0.5	240.5	21.5	263	10	335.5	4.5	135.5	3.5
	16	294	1	234.5	16.5	273	8	337.5	4.5	135.5	4.5
	16.5	297	4	231	11	273.5	11.5	344	4	134	9
	17	299	5	225.5	14.5	269	9	351	9	135.5	6.5
	17.5	302.5	6.5	223.5	12.5	272.5	15.5	352	2	135	9
	18	304.5	2.5	226	10	273.5	12.5	358	4	141.5	5.5
	18.5	301	3	223	2	279.5	13.5	355.5	1.5	140	4
	19	303.5	0.5	220.5	0.5	279	11	357	1	138.5	6.5
	19.5	304	3	223	0	276.5	10.5	358.5	4.5	139.5	5.5
	20	301	5	234	7	276.5	13.5	364.5	3.5	139.5	5.5
	20.5	306.5	1.5	229	6	285.5	10.5	361	4	142.5	4.5
	21	304.5	6.5	225.5	0.5	287.5	12.5	373	2	143	3
	21.5	307.5	6.5	226.5	3.5	285	10	364.5	3.5	136.5	5.5
	22	307	13	222	3	288.5	9.5	371.5	1.5	142	5
	22.5	310.5	4.5	230.5	11.5	285.5	17.5	369	4	141.5	4.5
	23	306.5	3.5	229.5	3.5	284.5	7.5	373	5	139.5	3.5
	23.5	310	10	236.5	5.5	296	15	371.5	6.5	142.5	4.5
	24	297.5	10.5	229	6	296.5	14.5	373	3	141	7
	24.5	305.5	14.5	230	7	295.5	9.5	368.5	4.5	145	5
	25	308	13	228.5	4.5	295	16	374.5	4.5	137	2
	25.5	309.5	8.5	230	10	294.5	10.5	381.5	4.5	137	4
	26	305	18	231	7	295.5	9.5	369.5	6.5	143.5	1.5
	26.5	315	13	226	7	303.5	12.5	374	2	146.5	6.5
	27	307.5	11.5	227	12	301	10	373	3	144.5	0.5
	27.5	306.5	23.5	225	11	300.5	7.5	375	7	140	2
	28	305.5	19.5	223.5	2.5	302	9	374.5	4.5	144	7
	28.5	308.5	21.5	229	8	300.5	13.5	377.5	4.5	148	5
	29	296.5	22.5	225	8	307.5	9.5	372.5	4.5	144	4
	29.5	300	21	229	4	303	8	377.5	2.5	145	1
	30	297.5	28.5	224.5	0.5	308	17	371	4	149	8
	30.5	297.5	23.5	224	3	313	6	377.5	2.5	149	3
	31	304.5	21.5	225	6	299.5	8.5	377.5	8.5	148.5	7.5
	31.5	298	28	230	10	302	14	368.5	0.5	145	7
	32	292.5	23.5	224.5	7.5	312.5	9.5	374	1	146	2
	32.5	305	30	219.5	1.5	308	8	370	3	150.5	3.5
	33	303	25	225	6	308	8	370.5	5.5	147.5	8.5
	33.5	306	25	223	7	313	6	369	2	149.5	0.5
	34	304	27	221	0	309.5	6.5	371.5	0.5	147.5	2.5
	34.5	303	26	217.5	5.5	317.5	10.5	370	4	148.5	4.5
	35	307.5	27.5	224.5	8.5	310	12	368	4	144	2
	35.5	310.5	24.5	217	13	316	6	369	2	150	4
	36	310.5	24.5	218	10	314	11	367	3	148.5	5.5
	36.5	303	24	221.5	2.5	316.5	8.5	372	5	146.5	6.5
	37	309	26	211.5	4.5	312	7	366.5	1.5	150.5	6.5
	37.5	304.5	22.5	220	9	319	6	371	4	150	8
	38	308.5	22.5	215.5	7.5	312.5	9.5	366.5	3.5	146.5	8.5
	38.5	311.5	19.5	217	6	314	11	369	2	144.5	1.5
	39	317.5	18.5	221.5	4.5	316.5	8.5	365.5	3.5	146.5	6.5
	39.5	316.5	21.5	214	6	317.5	7.5	373.5	1.5	149	8
	40	307.5	25.5	221	6	316	12	373	3	150.5	6.5
	40.5	309	27	217	11	320	5	370.5	5.5	147	1
	41	307	22	214	5	323	8	365	2	145.5	2.5
	41.5	305	24	212	10	320.5	7.5	360.5	2.5	149	4
	42	313.5	24.5	208	5	318	7	365.5	3.5	148	5
	42.5	315	23	212	10	319	6	361.5	0.5	148	4
	43	312.5	20.5	211	4	314.5	1.5	357	5	149.5	3.5
	43.5	319	17	212.5	4.5	315.5	6.5	366	1	143	6
	44	314	19	214.5	2.5	317	8	360	0	147	4
	44.5	316.5	14.5	214	4	321.5	3.5	360	0	148.5	7.5
	45	314.5	26.5	212.5	8.5	317	8	356	1	147.5	5.5
	45.5	315.5	23.5	216.5	10.5	319.5	8.5	370	8	156	1
	46	319.5	21.5	212	11	321.5	3.5	363	5	142.5	4.5
	46.5	317	22	207.5	0.5	321.5	3.5	365	2	152.5	2.5
	47	312.5	20.5	205	4	324.5	11.5	358	5	151	9
	47.5	323.5	18.5	202.5	0.5	316.5	5.5	364	4	152	4
	48	317	25	207.5	1.5	324	15	367.5	3.5	149.5	6.5
	48.5	318.5	9.5	207.5	2.5	321.5	14.5	361.5	3.5	148.5	3.5
	49	314	19	207	7	326.5	6.5	363.5	2.5	150.5	11.5
	49.5	323.5	21.5	209.5	7.5	321	7	362.5	7.5	149	4
	50	318.5	23.5	203.5	6.5	323.5	9.5	371	4	151	5
	50.5	318.5	26.5	207	4	318.5	9.5	363	3	149.5	2.5
	51	317.5	18.5	207	7	322	8	358.5	1.5	151.5	2.5
	51.5	322.5	16.5	205.5	4.5	330	3	361.5	5.5	149.5	7.5
	52	322.5	13.5	209.5	4.5	327	9	365	3	147	7
	52.5	319.5	13.5	200.5	4.5	318.5	9.5	355.5	2.5	140.5	7.5
	53	317.5	18.5	206	6	326.5	6.5	363	5	148.5	2.5
	53.5	321	22	202	0	325.5	7.5	365.5	7.5	146	3
	54	322.5	13.5	210.5	7.5	328	14	371	8	147.5	0.5
	54.5	326	20	199	7	324.5	8.5	368.5	10.5	147.5	1.5
	55	317.5	22.5	200.5	4.5	319.5	5.5	369.5	10.5	148	2
	55.5	319.5	20.5	201	6	325	11	364	5	150	7
	56	321	22	202.5	1.5	326.5	12.5	364	0	148	5
	56.5	318	22	205.5	7.5	321.5	3.5	357	2	148	7
	57	323	10	202.5	5.5	323.5	9.5	371.5	1.5	151	1
	57.5	321.5	25.5	195.5	0.5	318	4	363	7	148.5	1.5
	58	323	20	197.5	6.5	321	7	368.5	7.5	146.5	2.5
	58.5	321.5	18.5	201.5	4.5	326.5	12.5	373	3	148	3
	59	320	10	201.5	3.5	321	7	376	1	149	2
	59.5	323	10	201	4	321	12	376.5	5.5	148	2
	60	315	15	196.5	4.5	322.5	8.5	376.5	5.5	148	10

## Sheet: S3h
Fluorescence Polarization Assay
Fig. S3h
	Polarization (mP)
		BCL-xL-ΔC
		2t16 50μM		2t16 33μM		2t16 22μM		2t16 15μM		2t16 10μM		2t16 6.6μM		2t16 4.4μM		2t16 2.9μM		2t16 1.9μM		2t16 0μM		BCL-xL-ΔC		BAK-TAMRA
	Time (min)	Mean	SEM	Mean	SEM	Mean	SEM	Mean	SEM	Mean	SEM	Mean	SEM	Mean	SEM	Mean	SEM	Mean	SEM	Mean	SEM	Mean	SEM	Mean	SEM
	0	151	0	198.5	6.5	151.5	11.5	164	0	171	51	175	57	176.5	50.5	201.5	17.5	145	4	172	6	178.5	3.5	41	4
	0.5	135	27	209.5	8.5	182.5	0.5	189.5	6.5	199	16	186	26	201.5	1.5	222	6	191	9	200	9	203	12	52.5	6.5
	1	154	14	207	4	204	0	202.5	10.5	209	1	217.5	4.5	196.5	3.5	206.5	3.5	207	5	207	4	200	0	51.5	1.5
	1.5	171.5	7.5	205	1	206	2	206	5	206	1	206.5	3.5	207	0	212	0	201.5	1.5	211	3	205.5	0.5	54	2
	2	177.5	5.5	203.5	4.5	206.5	2.5	205.5	4.5	206.5	0.5	208	0	207	5	211.5	0.5	203	1	209.5	4.5	206	2	53.5	1.5
	2.5	177	5	199	4	205	2	206	3	208	0	211.5	0.5	210	3	210	0	200.5	2.5	206.5	0.5	207	1	52.5	2.5
	3	179	3	200.5	1.5	204.5	0.5	205.5	1.5	209	1	207	2	211	2	210.5	0.5	200	2	207.5	1.5	207	1	53.5	0.5
	3.5	177.5	3.5	201.5	1.5	207.5	2.5	205	2	209	0	217	10	207.5	1.5	208	2	201.5	2.5	209.5	1.5	204.5	0.5	55	0
	4	175.5	3.5	199	3	206	1	204	4	207.5	1.5	201.5	6.5	210.5	2.5	206.5	0.5	198.5	2.5	207.5	0.5	205	1	54	2
	4.5	176.5	3.5	199	0	205	1	206	0	208.5	1.5	204.5	0.5	210.5	1.5	207	3	200.5	3.5	204.5	1.5	205	1	53	3
	5	177	6	199	0	204.5	0.5	204	2	209.5	0.5	207	1	210.5	0.5	207	1	197.5	3.5	204	1	206	1	54	1
	5.5	177	5	197.5	0.5	204.5	1.5	204.5	0.5	207.5	0.5	203.5	1.5	207.5	0.5	206.5	1.5	198.5	4.5	204.5	0.5	203.5	0.5	53.5	0.5
	6	179	4	196.5	1.5	204	1	205	1	209	1	204.5	0.5	209	1	205.5	0.5	197.5	4.5	206	2	205	1	52	1
	6.5	177.5	4.5	198	0	204.5	0.5	204.5	0.5	211	1	205.5	0.5	210.5	2.5	206	0	196	2	204.5	0.5	205	1	55.5	1.5
	7	178	3	197	0	205.5	2.5	204.5	1.5	208	0	203.5	1.5	206.5	0.5	204	1	195.5	3.5	203.5	0.5	203	0	52.5	0.5
	7.5	174.5	4.5	197.5	0.5	205.5	0.5	203.5	1.5	206.5	0.5	203	0	207	2	205.5	1.5	194	5	204	1	201	0	52.5	0.5
	8	176.5	3.5	197	1	205	1	205	2	207	1	203	2	207.5	0.5	205	1	195.5	3.5	204	2	203	1	53	1
	8.5	175	4	196.5	0.5	205	0	204.5	1.5	207.5	0.5	205	0	209	2	205	1	195.5	3.5	202	0	203	0	52	1
	9	176.5	1.5	198.5	0.5	206.5	0.5	202.5	0.5	205	0	202.5	0.5	207	2	205	2	196	4	202.5	0.5	204.5	1.5	51.5	1.5
	9.5	175	2	196.5	1.5	202	2	202	0	205.5	0.5	202.5	0.5	206.5	0.5	205	2	197	3	203	1	201	0	54.5	0.5
	10	174	4	194	1	204	1	203	1	206.5	1.5	201.5	1.5	205	1	203.5	1.5	194	3	200.5	1.5	203	0	53.5	0.5
	10.5	176	3	196	0	202.5	1.5	204.5	2.5	207	1	202	0	203.5	1.5	203	1	194	2	204	2	201.5	1.5	53.5	0.5
	11	173	2	194	1	202.5	2.5	201.5	0.5	205	1	201.5	0.5	190	15	202.5	1.5	197	5	203	1	201.5	2.5	50.5	0.5
	11.5	171	3	194	2	202	1	202.5	0.5	206.5	0.5	202.5	0.5	198.5	5.5	201.5	0.5	195	3	201.5	0.5	203.5	0.5	54	1
	12	174	5	193.5	0.5	201.5	0.5	201	1	203	1	201.5	2.5	203	0	202	1	192.5	3.5	202.5	0.5	202	1	51.5	0.5
	12.5	174.5	1.5	195.5	1.5	202.5	1.5	203.5	2.5	205	1	203	1	205	1	204	0	195.5	4.5	201.5	0.5	202.5	1.5	54	1
	13	174.5	2.5	194	1	203	0	201.5	0.5	205.5	1.5	202	2	202.5	2.5	202.5	1.5	191.5	3.5	202	0	201	2	51.5	2.5
	13.5	173.5	3.5	193.5	0.5	201.5	0.5	201.5	1.5	205.5	1.5	201.5	0.5	202.5	0.5	201	1	194.5	3.5	202	1	202	0	51.5	0.5
	14	173	4	193	0	201.5	0.5	200.5	2.5	205	1	203.5	0.5	206	2	201.5	0.5	195	1	201	0	200	0	51.5	0.5
	14.5	174.5	3.5	194	1	201.5	1.5	200.5	1.5	204.5	0.5	202.5	1.5	203.5	0.5	203	1	194.5	3.5	202	1	202	1	55	0
	15	173	1	194.5	1.5	200	1	201.5	1.5	203	0	201	1	202.5	0.5	201.5	1.5	192.5	3.5	203.5	0.5	203	2	53.5	0.5
	15.5	172	2	193	2	199	1	199.5	0.5	203	2	201	1	203.5	1.5	204	2	193.5	2.5	202.5	0.5	201.5	0.5	51.5	1.5
	16	172.5	4.5	195	1	201.5	2.5	200	1	204.5	2.5	201.5	0.5	203.5	2.5	200	0	196	4	203	1	200	0	52	1
	16.5	171	4	192.5	0.5	201.5	0.5	198	2	204	0	199	1	200.5	0.5	201.5	0.5	194.5	4.5	201.5	0.5	199.5	0.5	51	3
	17	171	3	191	1	199.5	1.5	200.5	1.5	203.5	0.5	199.5	1.5	204	1	201	1	193	3	201	1	203	0	51	1
	17.5	170.5	2.5	192.5	1.5	201.5	1.5	198.5	3.5	204.5	1.5	201.5	0.5	201.5	0.5	201.5	0.5	191.5	3.5	200.5	0.5	201.5	0.5	52.5	1.5
	18	171.5	2.5	192.5	0.5	202.5	0.5	200	1	202.5	2.5	201.5	0.5	203.5	0.5	200.5	1.5	194.5	3.5	201	1	200.5	0.5	53	0
	18.5	171	3	192	0	200.5	0.5	200	1	203.5	0.5	201	1	202.5	1.5	198.5	2.5	191.5	3.5	200.5	0.5	202	3	52	2
	19	171	3	192.5	0.5	202.5	0.5	198	0	202.5	0.5	201	1	203.5	0.5	201	0	190	4	200	0	201.5	0.5	50.5	0.5
	19.5	170	1	192	1	198.5	0.5	201	1	204	0	199.5	1.5	201.5	1.5	201	2	192.5	4.5	201	0	199	0	51.5	0.5
	20	170	3	188.5	0.5	201.5	0.5	199	2	201.5	0.5	200.5	1.5	203	1	200	1	193.5	2.5	199	0	200	0	51	2
	20.5	170	4	192	1	199.5	1.5	199	0	203.5	1.5	199	2	200	1	201	0	191.5	2.5	201.5	0.5	199	2	53.5	0.5
	21	168	4	192.5	0.5	199	1	199	0	202	1	199	0	202	0	198.5	1.5	191.5	4.5	199	0	199	0	50	0
	21.5	169	3	190.5	0.5	198	1	198	1	202	1	200	0	201	2	199	2	195.5	3.5	200	0	200.5	0.5	53	1
	22	167.5	3.5	191	0	200.5	1.5	197.5	0.5	203	0	201.5	1.5	200.5	0.5	202	0	193	4	200	1	201	2	54.5	0.5
	22.5	169	3	190.5	0.5	198.5	0.5	198	1	203	0	199.5	0.5	205	0	200.5	0.5	194	4	201	1	201	2	50.5	0.5
	23	168.5	2.5	192	1	199	1	199.5	1.5	200.5	0.5	199	0	201	3	203	1	192.5	4.5	198.5	0.5	201	0	51	1
	23.5	169	5	191.5	1.5	197	1	197.5	1.5	202	1	199	1	203	0	197.5	0.5	192	2	200	1	196.5	0.5	50.5	1.5
	24	166.5	1.5	190	1	197	1	198	4	203.5	0.5	200	1	201	1	199	0	192.5	3.5	201.5	0.5	199	2	53	2
	24.5	168.5	2.5	189.5	0.5	200	2	197	2	203	0	199.5	1.5	201	2	200	0	194.5	3.5	199.5	2.5	199	3	51.5	1.5
	25	168	2	190.5	0.5	199	1	200.5	0.5	202	2	199.5	1.5	198.5	0.5	200	2	191.5	3.5	200.5	2.5	201.5	1.5	50.5	1.5
	25.5	167	3	190	1	198.5	1.5	197	2	202.5	1.5	199	0	200.5	0.5	199	2	192.5	2.5	199	0	200	2	51	1
	26	168.5	2.5	191	2	200	3	198.5	0.5	200.5	1.5	201	0	200	0	200	1	193.5	3.5	202	0	200	2	53.5	0.5
	26.5	167	2	190	0	199.5	0.5	199	1	203	1	198	1	200.5	1.5	202.5	0.5	194.5	3.5	201.5	2.5	200	2	52	1
	27	167	1	189	0	197.5	2.5	196.5	0.5	201	2	199	0	201	1	198.5	1.5	193.5	3.5	200	0	200.5	1.5	51.5	0.5
	27.5	165.5	1.5	191	0	197.5	0.5	197.5	1.5	201.5	0.5	201	1	199.5	0.5	196.5	2.5	192.5	2.5	200.5	1.5	200	1	52	1
	28	168	2	190	1	197	0	198.5	0.5	200	2	199.5	0.5	201	3	200	1	193.5	2.5	201.5	1.5	199	2	51.5	1.5
	28.5	165.5	2.5	188.5	0.5	199.5	0.5	200	1	200	0	198.5	0.5	200.5	0.5	200	1	192.5	3.5	199.5	0.5	200.5	0.5	51.5	0.5
	29	166	3	189	0	198	1	196	1	200	1	199.5	1.5	201	1	200	2	192	3	200	1	201	1	52.5	0.5
	29.5	165.5	2.5	190	2	197	0	200.5	2.5	200.5	1.5	200.5	1.5	201	0	200	1	191	5	198.5	0.5	200	2	54.5	0.5
	30	164.5	3.5	189	1	195.5	2.5	198.5	0.5	203	2	199.5	0.5	200	0	200	0	193	5	197	1	200	1	52	2
	30.5	164	4	189.5	1.5	199	1	196.5	2.5	200	0	196.5	0.5	202.5	1.5	201	1	192	3	198.5	2.5	199.5	0.5	53.5	0.5
	31	164.5	1.5	190	0	198	1	196.5	2.5	201.5	0.5	200	1	202	1	199.5	0.5	193	3	198.5	0.5	198	1	51	1
	31.5	162	3	190	0	196	0	196	0	202	0	199	1	199.5	0.5	198	2	192	4	201	0	199	1	52	1
	32	164.5	1.5	190	1	197	1	197	3	200	0	199.5	0.5	200	1	198.5	0.5	196	2	200.5	0.5	200	1	52	0
	32.5	162.5	1.5	188.5	0.5	199.5	1.5	197	1	200.5	0.5	198.5	0.5	199.5	0.5	199.5	1.5	191.5	2.5	200	1	198.5	0.5	52.5	1.5
	33	167	3	188.5	0.5	197.5	0.5	199	1	201	0	197.5	0.5	200	0	198	1	194	1	200	0	200.5	0.5	52	0
	33.5	165.5	4.5	189	1	198.5	0.5	199	2	202.5	0.5	200	0	201.5	1.5	198.5	0.5	192.5	1.5	200.5	0.5	201	1	52.5	1.5
	34	163.5	3.5	188	0	195.5	0.5	198.5	2.5	202	0	198.5	0.5	200.5	1.5	200	1	192	5	198.5	0.5	200	1	52.5	0.5
	34.5	163.5	3.5	189.5	0.5	199	1	197	2	203.5	1.5	198.5	2.5	201	0	197	1	193.5	2.5	200	2	202	1	51	0
	35	162	0	190.5	0.5	197	1	195.5	1.5	201.5	1.5	197.5	0.5	199.5	0.5	199.5	1.5	195.5	1.5	201.5	1.5	201	0	54.5	0.5
	35.5	162.5	1.5	189.5	0.5	197.5	1.5	200	2	201	1	197	1	201	0	199	2	192	2	200.5	2.5	197.5	0.5	52.5	0.5
	36	162.5	4.5	188	1	198	2	196	0	200	1	197	0	202.5	1.5	199	3	192.5	3.5	198.5	0.5	199	1	51	0
	36.5	162.5	2.5	188.5	0.5	196	0	196.5	0.5	199.5	2.5	199.5	0.5	200.5	0.5	200.5	1.5	190.5	2.5	198.5	0.5	200.5	1.5	51	2
	37	161	2	189.5	0.5	196	2	196.5	1.5	201.5	0.5	198.5	1.5	201.5	1.5	200.5	0.5	190	4	197.5	0.5	200	1	52.5	0.5
	37.5	159.5	1.5	186	1	195.5	2.5	197.5	0.5	201	1	198	0	200	1	198.5	0.5	193	3	199	1	202	1	52.5	0.5
	38	160.5	2.5	188.5	1.5	196	3	198.5	1.5	200	2	199	0	200	1	198.5	1.5	193	3	200.5	2.5	201.5	0.5	50.5	1.5
	38.5	162	1	186	2	197	1	196.5	0.5	199	1	198.5	0.5	200	0	199	0	194	3	200	0	197.5	0.5	52	0
	39	163.5	2.5	191	2	196	1	198.5	0.5	203.5	0.5	200	0	199	1	199	0	192.5	1.5	199	2	200	2	51	1
	39.5	161	4	189.5	0.5	198	1	198	1	200.5	1.5	195.5	2.5	201	1	197.5	0.5	193.5	2.5	198	0	202	1	51.5	0.5
	40	160.5	1.5	186	1	198	2	196	1	200	0	198.5	0.5	199.5	0.5	199	1	192	3	198.5	1.5	199.5	1.5	51.5	0.5
	40.5	160	2	187.5	0.5	197.5	0.5	197	2	200.5	1.5	198	0	200	1	200	0	191.5	2.5	198	1	199.5	0.5	53	0
	41	160	0	188	3	195.5	0.5	196	2	200	1	198.5	0.5	200.5	1.5	197.5	0.5	193	3	199	2	199	2	52	2
	41.5	160	2	187	0	197	2	197	2	202	1	198	2	200	2	199	1	193	3	200	2	199	1	51.5	0.5
	42	160.5	1.5	187	1	196	0	195	3	199.5	1.5	196.5	1.5	200.5	0.5	201	0	193	1	198	1	198	3	51	1
	42.5	162.5	1.5	188.5	0.5	196.5	0.5	196.5	1.5	200	1	199.5	0.5	199.5	0.5	199	1	191.5	2.5	198.5	1.5	199	2	51.5	0.5
	43	159	0	187.5	0.5	198	3	195	0	199	0	198	1	200.5	0.5	197	1	193.5	2.5	198.5	0.5	197.5	0.5	49	1
	43.5	157.5	2.5	188.5	1.5	195.5	1.5	194.5	4.5	201	1	198	0	201	1	201	2	193	1	199.5	1.5	198.5	1.5	54.5	0.5
	44	159	1	188	1	197	2	197	1	200.5	0.5	198.5	0.5	201	1	200	1	192	2	202	1	199	1	52.5	0.5
	44.5	159.5	2.5	189	0	199	1	197	1	200.5	0.5	198.5	0.5	200.5	1.5	197.5	1.5	192.5	2.5	200	3	200	1	53	0
	45	160.5	0.5	189	1	197.5	1.5	196.5	2.5	200.5	0.5	197	1	199.5	1.5	198	1	192.5	3.5	200.5	0.5	200.5	0.5	52.5	0.5
	45.5	159	2	185.5	1.5	196.5	1.5	196	0	201	1	197	0	200	1	197	2	194	4	201	1	198.5	0.5	52	1
	46	158.5	0.5	187	0	196.5	0.5	197	2	202.5	0.5	198	2	199	0	198	1	190.5	4.5	198	1	198.5	0.5	51	1
	46.5	160	2	187.5	2.5	196	1	196.5	1.5	202.5	1.5	198	0	200	1	200.5	1.5	190	3	198.5	0.5	200	0	53	2
	47	158	2	186	2	198.5	1.5	197.5	2.5	201.5	0.5	198	1	200.5	1.5	198.5	3.5	193	4	198	0	198.5	0.5	51.5	0.5
	47.5	161.5	3.5	187	0	198	0	197	1	200.5	0.5	198.5	0.5	199	1	201.5	0.5	191	4	201	2	199.5	1.5	52.5	0.5
	48	161	4	189	1	197	1	197	1	199	0	198.5	0.5	200.5	0.5	199.5	0.5	192	4	201.5	1.5	199	2	50.5	1.5
	48.5	157	1	188.5	0.5	195	3	198	3	200.5	1.5	199	2	201	0	199	0	193	1	200	0	200.5	0.5	52.5	0.5
	49	160	2	187.5	0.5	195	0	197	3	201	1	196.5	1.5	198.5	1.5	199.5	0.5	193	2	199.5	0.5	198.5	0.5	52	1
	49.5	159	1	186.5	0.5	195.5	0.5	196.5	1.5	200.5	1.5	197.5	2.5	201	0	197.5	1.5	193	4	198.5	0.5	200.5	1.5	52.5	1.5
	50	160	1	188	3	196	2	198.5	2.5	201	0	197	0	199.5	0.5	196	0	191.5	1.5	200.5	3.5	201	0	52	1
	50.5	158	1	187	1	197.5	1.5	196	0	199	1	198	2	199.5	0.5	198	1	194	2	201	1	200	1	51.5	1.5
	51	157.5	2.5	185.5	0.5	196.5	1.5	197.5	3.5	201.5	1.5	196	0	198	1	198.5	1.5	190.5	3.5	199	1	197.5	2.5	49.5	1.5
	51.5	157.5	2.5	188	0	195.5	0.5	197.5	2.5	200	0	198	1	197.5	2.5	200	0	192.5	3.5	198.5	1.5	197.5	0.5	52	3
	52	157.5	2.5	187.5	0.5	194	1	196	0	201	0	197.5	1.5	199	0	199.5	0.5	191.5	3.5	199.5	0.5	199.5	1.5	50.5	0.5
	52.5	156	3	189.5	1.5	195.5	4.5	195	1	200	0	200	3	200.5	1.5	197.5	0.5	193	5	197	0	200.5	1.5	51	1
	53	159	1	188	1	196.5	0.5	197	1	201	0	197.5	0.5	200.5	0.5	202	0	191	4	200	0	200	2	49	0
	53.5	157.5	1.5	188	0	197.5	0.5	196	1	200.5	0.5	197	2	197.5	0.5	198	1	192.5	3.5	200.5	0.5	199.5	1.5	50.5	1.5
	54	159	2	188.5	0.5	197.5	0.5	196.5	0.5	200.5	0.5	198	2	199.5	2.5	196.5	0.5	189.5	2.5	200	1	200.5	1.5	52	2
	54.5	160	2	186.5	1.5	197	1	196.5	1.5	198.5	0.5	199	1	200	1	199	0	192	2	198.5	1.5	199.5	0.5	52	1
	55	158.5	3.5	187	3	194	2	196	1	200.5	1.5	198.5	1.5	199	0	200.5	0.5	191	3	201	1	198.5	0.5	52	1
	55.5	160	4	184	2	197	1	194	1	198	1	198	0	201	1	199.5	0.5	190.5	0.5	198.5	1.5	200.5	1.5	51.5	0.5
	56	158.5	2.5	187.5	2.5	197	2	196.5	0.5	199.5	0.5	198.5	1.5	199	2	198.5	0.5	192	4	201	1	197.5	0.5	52.5	1.5
	56.5	158.5	2.5	189.5	1.5	197.5	0.5	197.5	1.5	199	3	196	1	200.5	0.5	201.5	1.5	190	2	199.5	1.5	197.5	1.5	52.5	0.5
	57	161	4	187	0	196	0	195.5	1.5	201	1	196	0	199.5	1.5	198.5	0.5	191	4	199	1	199.5	1.5	54	0
	57.5	160.5	2.5	189	1	196	1	197.5	0.5	199	0	200	2	197.5	2.5	200.5	0.5	190	2	200	1	200.5	0.5	53.5	0.5
	58	157.5	4.5	186	0	197	0	197	3	197.5	1.5	197.5	0.5	201.5	1.5	198	1	194.5	0.5	200	1	198	1	53	1
	58.5	161	3	184	1	197.5	2.5	196.5	2.5	198	5	198.5	2.5	199	1	200	0	191	1	199.5	1.5	200	0	51.5	1.5
	59	159	0	185	1	197	0	196	1	199.5	0.5	196.5	0.5	199.5	0.5	202	1	192.5	2.5	199	2	202.5	1.5	54.5	0.5
	59.5	158.5	3.5	187.5	1.5	196.5	0.5	195.5	1.5	201	1	198.5	0.5	197	1	202	1	194	2	199	2	199.5	1.5	52	0
	60	158	3	186	0	198	0	196.5	1.5	199.5	2.5	197	1	199.5	1.5	198	2	192.5	3.5	200	1	197	2	51.5	2.5
