# Supplementary material for: A gated hydrophobic funnel within BAX binds bioactive lipids to potentiate pro-apoptotic function
Source: Nat Commun. 2026 Feb 25;17:3180. doi: 10.1038/s41467-026-69836-9 (PMC13046825; doi:10.1038/s41467-026-69836-9)
Supplement: Supplementary file 4 — Source Data [file 41467_2026_69836_MOESM4_ESM.zip › SourceDataFiles_v2/SourceData_FigS4.xlsx]

## Sheet: S4a–b
1H-15N HSQC
Fig. S4a–b
	CSPs
		BAX apo					BAX + 2t‑hexadecenal [50μM]					BAX + 2t‑hexadecenal [150μM]						CSP values					CSP Significance
		Residue #	Residue ID	1H	15N		Residue #	Residue ID	1H	15N		Residue #	Residue ID	1H	15N			Residue ID	50μM	150μM	Average		Residue ID	50μM	150μM	Average
		1	M1				1	M1				1	M1					M1					M1
		2	D2				2	D2				2	D2					D2					D2
		3	G3	8.455	109.87		3	G3	8.455	109.87		3	G3	8.455	109.87			G3					G3	0	0	0
		4	S4	8.27	115.754		4	S4	8.255	115.716		4	S4	8.265	115.796			S4	0.0226	0.0134	0.018		S4	0	0	0
		5	G5	8.388	110.732		5	G5	8.388	110.732		5	G5	8.388	110.732			G5					G5	0	0	0
		6	E6	8.144	120.473		6	E6	8.153	120.414		6	E6	8.146	120.464			E6	0.0208	0.0038	0.0123		E6	0	0	0
		7	Q7	8.397	122.731		7	Q7	8.395	122.715		7	Q7	8.391	122.744			Q7	0.0052	0.0086	0.0069		Q7	0	0	0
		8	P8				8	P8				8	P8					P8					P8
		9	R9	8.439	121.503		9	R9	8.432	121.658		9	R9	8.405	121.795			R9	0.038	0.0924	0.0652		R9	0	2	1
		10	G10	8.367	109.98		10	G10	8.367	109.98		10	G10	8.367	109.98			G10					G10	0	0	0
		11	G11	8.286	108.554		11	G11	8.307	109.16		11	G11	8.302	109.212			G11	0.1422	0.1476	0.1449		G11	2	2	2
		12	G12	8.33	108.45		12	G12	8.308	109.181		12	G12	8.308	109.181			G12	0.1682	0.1682	0.1682		G12	2	2	2
		13	P13				13	P13				13	P13					P13					P13
		14	T14	7.983	107.331		14	T14	7.985	107.536		14	T14	7.978	107.348			T14	0.043	0.0084	0.0257		T14	1	0	0
		15	S15	8.09	118.591		15	S15	8.109	118.775		15	S15	8.114	119.158			S15	0.0558	0.1374	0.0966		S15	1	2	2
		16	S16	8.985	119.697		16	S16	8.985	119.697		16	S16	8.985	119.697			S16					S16	0	0	0
		17	E17	8.534	120.072		17	E17	8.529	120.031		17	E17	8.532	120.107			E17	0.0132	0.009	0.0111		E17	0	0	0
		18	Q18	7.766	119.782		18	Q18	7.772	119.87		18	Q18	7.771	119.976			Q18	0.0236	0.0438	0.0337		Q18	0	0	0
		19	I19	8.465	120.896		19	I19	8.465	120.896		19	I19	8.463	120.916			I19		0.006	0.006		I19	0	0	0
		20	M20	8.333	118.968		20	M20	8.328	118.995		20	M20	8.326	119.028			M20	0.0104	0.019	0.0147		M20	0	0	0
		21	K21	8.328	123.459		21	K21	8.338	123.422		21	K21	8.332	123.4			K21	0.0174	0.0158	0.0166		K21	0	0	0
		22	T22	8.735	116.828		22	T22	8.73	116.883		22	T22	8.73	116.848			T22	0.016	0.009	0.0125		T22	0	0	0
		23	G23	8.383	108.538		23	G23	8.38	108.545		23	G23	8.381	108.492			G23	0.0044	0.0112	0.0078		G23	0	0	0
		24	A24	7.966	122.03		24	A24	7.969	122.043		24	A24	7.963	122.017			A24	0.0056	0.0056	0.0056		A24	0	0	0
		25	L25	7.728	119.423		25	L25	7.719	119.423		25	L25	7.735	119.473			L25	0.009	0.017	0.013		L25	0	0	0
		26	L26	8.613	120.236		26	L26	8.616	120.224		26	L26	8.623	120.235			L26	0.0054	0.0102	0.0078		L26	0	0	0
		27	L27	8.121	120.299		27	L27	8.131	120.432		27	L27	8.124	120.413			L27	0.0366	0.0258	0.0312		L27	0	0	0
		28	Q28	8.343	117.516		28	Q28	8.332	117.55		28	Q28	8.332	117.55			Q28	0.0178				Q28	0	0	0
		29	G29	8.289	105.362		29	G29	8.3	105.317		29	G29	8.316	105.355			G29	0.02	0.0284	0.0242		G29	0	0	0
		30	F30	8.004	123.232		30	F30	8.011	123.245		30	F30	8.004	123.141			F30	0.0096	0.0182	0.0139		F30	0	0	0
		31	I31	8.281	118.55		31	I31	8.264	118.559		31	I31	8.26	118.632			I31	0.0188	0.0374	0.0281		I31	0	0	0
		32	Q32	8.399	118.403		32	Q32	8.402	118.459		32	Q32	8.405	118.394			Q32	0.0142	0.0078	0.011		Q32	0	0	0
		33	D33	8.042	119.576		33	D33	8.035	119.524		33	D33	8.035	119.524			D33	0.0174	0.0174	0.0174		D33	0	0	0
		34	R34	7.932	117.794		34	R34	7.916	117.832		34	R34	7.916	117.832			R34	0.0236				R34	0	0	0
		35	A35	8.489	121.453		35	A35	8.493	121.369		35	A35	8.496	121.505			A35	0.0208	0.0174	0.0191		A35	0	0	0
		36	G36	7.892	105.494		36	G36	7.905	105.507		36	G36	7.891	105.434			G36	0.0156	0.013	0.0143		G36	0	0	0
		37	R37	7.643	119.561		37	R37	7.628	119.448		37	R37	7.615	119.456			R37	0.0376	0.049	0.0433		R37	0	0	0
		38	M38	7.696	117.649		38	M38	7.683	117.724		38	M38	7.683	117.668			M38	0.028	0.0168	0.0224		M38	0	0	0
		39	G39	7.923	107.838		39	G39	7.923	107.838		39	G39	7.936	107.872			G39		0.0198	0.0198		G39	0	0	0
		40	G40	8.119	108.958		40	G40	8.119	108.958		40	G40	8.108	108.868			G40		0.029	0.029		G40	0	0	0
		41	E41	8.079	119.632		41	E41	8.081	119.675		41	E41	8.088	119.715			E41	0.0106	0.0256	0.0181		E41	0	0	0
		42	A42	8.017	124.9		42	A42	8.028	124.929		42	A42	8.018	124.924			A42	0.0168	0.0058	0.0113		A42	0	0	0
		43	P43				43	P43				43	P43					P43					P43
		44	E44	8.658	119.156		44	E44	8.653	119.109		44	E44	8.661	119.062			E44	0.0144	0.0218	0.0181		E44	0	0	0
		45	L45	7.912	121.541		45	L45	7.902	121.557		45	L45	7.901	121.604			L45	0.0132	0.0236	0.0184		L45	0	0	0
		46	A46	7.951	124.262		46	A46	7.947	124.302		46	A46	7.952	124.243			A46	0.012	0.0048	0.0084		A46	0	0	0
		47	L47	7.759	120.931		47	L47	7.765	121.059		47	L47	7.765	121.233			L47	0.0316	0.0664	0.049		L47	0	1	1
		48	D48	8.264	123.011		48	D48	8.264	123.047		48	D48	8.271	122.953			D48	0.0072	0.0186	0.0129		D48	0	0	0
		49	P49				49	P49				49	P49					P49					P49
		50	V50	8.044	121.762		50	V50	8.03	121.682		50	V50	8.031	121.651			V50	0.03	0.0352	0.0326		V50	0	0	0
		51	P51				51	P51				51	P51					P51					P51
		52	Q52	8.326	120.523		52	Q52	8.359	120.448		52	Q52	8.364	120.439			Q52	0.048	0.0548	0.0514		Q52	1	0	1
		53	D53	8.094	121.33		53	D53	8.087	121.357		53	D53	8.087	121.357			D53	0.0124	0.0124	0.0124		D53	0	0	0
		54	A54	8.541	123.246		54	A54	8.541	123.246		54	A54	8.541	123.246			A54					A54	0	0	0
		55	S55	8.48	114.142		55	S55	8.48	114.142		55	S55	8.48	114.142			S55					S55	0	0	0
		56	T56	8.024	116.55		56	T56	8.036	116.619		56	T56	8.036	116.619			T56	0.0258		0.0258		T56	0	0	0
		57	K57	8.062	122.942		57	K57	8.065	122.929		57	K57	8.073	122.97			K57	0.0056	0.0166	0.0111		K57	0	0	0
		58	K58	7.862	118.408		58	K58	7.876	118.45		58	K58	7.882	118.508			K58	0.0224	0.04	0.0312		K58	0	0	0
		59	L59	7.97	120.54		59	L59	7.97	120.655		59	L59	7.97	120.655			L59	0.023	0.023	0.023		L59	0	0	0
		60	S60	8.549	115.82		60	S60	8.551	115.847		60	S60	8.545	115.846			S60	0.0074	0.0092	0.0083		S60	0	0	0
		61	E61	8.046	122.743		61	E61	8.054	122.786		61	E61	8.053	122.834			E61	0.0166	0.0252	0.0209		E61	0	0	0
		62	C62	7.701	119.649		62	C62	7.698	119.604		62	C62	7.711	119.439			C62	0.012	0.052	0.032		C62	0	0	0
		63	L63	8.048	117.732		63	L63	8.052	117.746		63	L63	8.052	117.684			L63	0.0068	0.0136	0.0102		L63	0	0	0
		64	K64	8.036	120.563		64	K64	8.031	120.687		64	K64	8.027	120.727			K64	0.0298	0.0418	0.0358		K64	0	0	0
		65	R65	7.494	118.01		65	R65	7.492	118.123		65	R65	7.493	118.105			R65	0.0246	0.02	0.0223		R65	0	0	0
		66	I66	8.074	118.82		66	I66	8.08	118.868		66	I66	8.098	118.6			I66	0.0156	0.068	0.0418		I66	0	1	0
		67	G67	8.823	108.785		67	G67	8.832	108.772		67	G67	8.832	108.772			G67					G67	0	0	0
		68	D68	8.515	121.425		68	D68	8.512	121.448		68	D68	8.518	121.475			D68	0.0076	0.013	0.0103		D68	0	0	0
		69	E69	7.682	120.771		69	E69	7.676	120.776		69	E69	7.682	120.744			E69	0.007	0.0054	0.0062		E69	0	0	0
		70	L70	8.508	122.277		70	L70	8.5	121.954		70	L70	8.503	121.978			L70	0.0726	0.0648	0.0687		L70	2	1	2
		71	D71	8.505	118.513		71	D71	8.485	118.279		71	D71	8.491	118.129			D71	0.0668	0.0908	0.0788		D71	2	2	2
		72	S72	7.29	112.445		72	S72	7.282	112.4		72	S72	7.294	112.472			S72	0.017	0.0094	0.0132		S72	0	0	0
		73	N73	7.591	121.427		73	N73	7.58	121.407		73	N73	7.587	121.368			N73	0.015	0.0158	0.0154		N73	0	0	0
		74	M74	8.716	126.575		74	M74	8.718	126.628		74	M74	8.71	126.546			M74	0.0126	0.0118	0.0122		M74	0	0	0
		75	E75	8.4	121.756		75	E75	8.393	121.815		75	E75	8.387	121.825			E75	0.0188	0.0268	0.0228		E75	0	0	0
		76	L76	7.733	120.779		76	L76	7.71	120.723		76	L76	7.695	120.798			L76	0.0342	0.0418	0.038		L76	0	0	0
		77	Q77	8.25	115.719		77	Q77	8.245	115.652		77	Q77	8.251	115.664			Q77	0.0184	0.012	0.0152		Q77	0	0	0
		78	R78	8.091	120.271		78	R78	8.073	120.325		78	R78	8.069	120.309			R78	0.0288	0.0296	0.0292		R78	0	0	0
		79	M79	7.663	118.797		79	M79	7.655	118.819		79	M79	7.653	118.86			M79	0.0124	0.0226	0.0175		M79	0	0	0
		80	I80	8.167	118.999		80	I80	8.163	119.011		80	I80	8.166	119.026			I80	0.0064	0.0064	0.0064		I80	0	0	0
		81	A81	8.029	121.545		81	A81	8.017	121.553		81	A81	8.003	121.689			A81	0.0136	0.0548	0.0342		A81	0	0	0
		82	A82	7.175	117.603		82	A82	7.171	117.632		82	A82	7.176	117.597			A82	0.0098	0.0022	0.006		A82	0	0	0
		83	V83	7.203	116.223		83	V83	7.209	116.174		83	V83	7.208	116.212			V83	0.0158	0.0072	0.0115		V83	0	0	0
		84	D84	7.745	125.334		84	D84	7.763	125.379		84	D84	7.785	125.664			D84	0.027		0.027		D84	0	0	0
		85	T85	8.094	113.297		85	T85	8.094	113.297		85	T85	8.094	113.297			T85					T85	0	0	0
		86	D86	8.121	122.568		86	D86	8.118	122.589		86	D86	8.122	122.661			D86	0.0072	0.0196	0.0134		D86	0	0	0
		87	S87	8.393	114.801		87	S87	8.375	114.896		87	S87	8.381	114.776			S87	0.037	0.017	0.027		S87	0	0	0
		88	P88				88	P88				88	P88					P88					P88
		89	R89	8.155	119.285		89	R89	8.153	119.089		89	R89	8.16	119.387			R89	0.0412	0.0254	0.0333		R89	1	0	0
		90	E90	7.683	116.462		90	E90	7.683	116.462		90	E90	7.683	116.487			E90	0	0.005	0.0025		E90	0	0	0
		91	V91	7.675	117.806		91	V91	7.672	117.842		91	V91	7.672	117.702			V91	0.0102	0.0238	0.017		V91	0	0	0
		92	F92	8.43	119.484		92	F92	8.414	119.552		92	F92	8.43	119.588			F92	0.0296	0.0208	0.0252		F92	0	0	0
		93	F93	7.944	113.164		93	F93	7.958	113.256		93	F93	7.963	113.247			F93	0.0324	0.0356	0.034		F93	0	0	0
		94	R94	7.941	120.551		94	R94	7.958	120.558		94	R94	7.97	120.412			R94	0.0184	0.0568	0.0376		R94	0	1	0
		95	V95	7.992	120.635		95	V95	7.985	120.758		95	V95	7.98	120.688			V95	0.0316	0.0226	0.0271		V95	0	0	0
		96	A96	8.021	120.63		96	A96	8.035	120.791		96	A96	8.048	120.831			A96	0.0462	0.0672	0.0567		A96	1	1	1
		97	A97	7.556	114.77		97	A97	7.556	114.791		97	A97	7.554	114.795			A97	0.0042	0.007	0.0056		A97	0	0	0
		98	D98	7.882	118.504		98	D98	7.887	118.457		98	D98	7.893	118.419			D98	0.0144	0.028	0.0212		D98	0	0	0
		99	M99	8.135	117.896		99	M99	8.134	118.01		99	M99	8.132	118.038			M99	0.0238	0.0314	0.0276		M99	0	0	0
		100	F100	7.044	112.775		100	F100	7.044	112.775		100	F100	7.046	112.791			F100	0	0.0052	0.0026		F100	0	0	0
		101	S101	7.525	117.884		101	S101	7.519	117.958		101	S101	7.532	117.931			S101	0.0208	0.0164	0.0186		S101	0	0	0
		102	D102	8.311	120.574		102	D102	8.312	120.608		102	D102	8.298	120.635			D102	0.0078	0.0252	0.0165		D102	0	0	0
		103	G103	7.854	106.792		103	G103	7.852	106.786		103	G103	7.86	106.737			G103	0.0032	0.017	0.0101		G103	0	0	0
		104	N104	7.889	118.378		104	N104	7.905	118.407		104	N104	7.898	118.389			N104	0.0218	0.0112	0.0165		N104	0	0	0
		105	F105	7.909	118.385		105	F105	7.929	118.46		105	F105	7.952	118.302			F105	0.035	0.0596	0.0473		F105	0	1	1
		106	N106	5.957	110.331		106	N106	5.971	110.329		106	N106	5.951	110.372			N106	0.0144	0.0142	0.0143		N106	0	0	0
		107	W107	8.618	119.411		107	W107	8.608	119.251		107	W107	8.589	119.259			W107	0.042	0.0594	0.0507		W107	1	1	1
		108	G108	8.011	107.834		108	G108	7.964	108.087		108	G108	7.964	108.087			G108					G108	0	0	0
		109	R109	7.757	119.435		109	R109	7.763	119.394		109	R109	7.759	119.41			R109	0.0142	0.007	0.0106		R109	0	0	0
		110	V110	7.107	117.999		110	V110	7.105	118.011		110	V110	7.107	117.976			V110	0.0044	0.0046	0.0045		V110	0	0	0
		111	V111	8.158	117.522		111	V111	8.161	117.578		111	V111	8.14	117.965			V111	0.0142	0.1066	0.0604		V111	0	2	1
		112	A112	8.38	121.884		112	A112	8.372	121.861		112	A112	8.374	121.897			A112	0.0126	0.0086	0.0106		A112	0	0	0
		113	L113	8.075	119.032		113	L113	8.091	118.989		113	L113	8.076	118.928			L113	0.0246	0.0218	0.0232		L113	0	0	0
		114	F114	8.358	118.968		114	F114	8.352	118.916		114	F114	8.345	118.943			F114	0.0164	0.018	0.0172		F114	0	0	0
		115	Y115	9.146	120.125		115	Y115	9.134	119.998		115	Y115	9.134	119.998			Y115	0.0374		0.0374		Y115	0	0	0
		116	F116	9.101	120.919		116	F116	9.108	120.92		116	F116	9.1	120.853			F116	0.0072	0.0142	0.0107		F116	0	0	0
		117	A117	8.711	119.85		117	A117	8.707	119.883		117	A117	8.709	119.879			A117	0.0106	0.0078	0.0092		A117	0	0	0
		118	S118	8.015	111.556		118	S118	8.025	111.476		118	S118	8.019	111.501			S118	0.026	0.015	0.0205		S118	0	0	0
		119	K119	7.627	120.954		119	K119	7.658	120.77		119	K119	7.67	120.688			K119	0.0678	0.0962	0.082		K119	2	2	2
		120	L120	7.799	120.775		120	L120	7.777	120.83		120	L120	7.781	120.938			L120	0.033	0.0506	0.0418		L120	0	0	0
		121	V121	7.967	119.812		121	V121	7.963	119.721		121	V121	7.963	119.721			V121	0.0222	0.0222	0.0222		V121	0	0	0
		122	L122	8.034	118.567		122	L122	8.019	118.739		122	L122	8.038	118.553			L122	0.0494	0.0068	0.0281		L122	1	0	0
		123	K123	7.609	119.443		123	K123	7.606	119.491		123	K123	7.593	119.443			K123	0.0126	0.016	0.0143		K123	0	0	0
		124	A124	7.708	123.611		124	A124	7.708	123.611		124	A124	7.723	123.649			A124		0.0226	0.0226		A124	0	0	0
		125	L125	8.124	118.786		125	L125	8.129	118.764		125	L125	8.141	118.774			L125	0.0094	0.0194	0.0144		L125	0	0	0
		126	C126	8.136	117.407		126	C126	8.132	117.354		126	C126	8.149	117.454			C126	0.0146	0.0224	0.0185		C126	0	0	0
		127	T127	7.749	110.183		127	T127	7.749	110.183		127	T127	7.73	109.786			T127					T127	0	0	0
		128	K128	7.658	116.001		128	K128	7.658	116.001		128	K128	7.685	116.04			K128		0.0348	0.0348		K128	0	0	0
		129	V129	7.929	118.382		129	V129	7.958	118.35		129	V129	7.924	118.385			V129	0.0354	0.0056	0.0205		V129	0	0	0
		130	P130				130	P130				130	P130					P130					P130
		131	E131	9.243	119.391		131	E131	9.243	119.391		131	E131	9.243	119.391			E131					E131	0	0	0
		132	L132	7.592	119.697		132	L132	7.585	119.651		132	L132	7.564	119.567			L132	0.0162	0.054	0.0351		L132	0	0	0
		133	I133	7.732	118.836		133	I133	7.716	118.829		133	I133	7.713	118.877			I133	0.0174	0.0272	0.0223		I133	0	0	0
		134	R134	7.772	117		134	R134	7.785	117.06		134	R134	7.774	117.008			R134	0.025	0.0036	0.0143		R134	0	0	0
		135	T135	7.348	117.629		135	T135	7.348	117.629		135	T135	7.348	117.629			T135					T135	0	0	0
		136	I136	7.866	121.159		136	I136	7.846	121.203		136	I136	7.853	121.203			I136	0.0288	0.0218	0.0253		I136	0	0	0
		137	M137	7.705	119.435		137	M137	7.705	119.473		137	M137	7.714	119.452			M137	0.0076	0.0124	0.01		M137	0	0	0
		138	G138	7.723	106.532		138	G138	7.73	106.531		138	G138	7.728	106.556			G138	0.0072	0.0098	0.0085		G138	0	0	0
		139	W139	7.902	121.648		139	W139	7.902	121.603		139	W139	7.89	121.617			W139	0.009	0.0182	0.0136		W139	0	0	0
		140	T140	7.71	114.762		140	T140	7.696	114.702		140	T140	7.71	114.735			T140	0.026	0.0054	0.0157		T140	0	0	0
		141	L141	8.307	121.655		141	L141	8.32	121.719		141	L141	8.306	121.939			L141	0.0258	0.0578	0.0418		L141	0	1	0
		142	D142	8.942	121.933		142	D142	8.943	121.957		142	D142	8.948	121.952			D142	0.0058	0.0098	0.0078		D142	0	0	0
		143	F143	8.417	122.568		143	F143	8.435	122.4		143	F143	8.393	122.744			F143	0.0516	0.0592	0.0554		F143	1	1	1
		144	L144	8.582	120.002		144	L144	8.586	120.009		144	L144	8.599	120.273			L144	0.0054	0.0712	0.0383		L144	0	1	0
		145	R145	8.667	119.507		145	R145	8.67	119.321		145	R145	8.66	119.555			R145	0.0402	0.0166	0.0284		R145	1	0	0
		146	E146	8.31	115.19		146	E146	8.312	115.178		146	E146	8.265	115.109			E146	0.0044	0.0612	0.0328		E146	0	1	0
		147	R147	8.178	113.038		147	R147	8.186	112.99		147	R147	8.198	113.049			R147	0.0176	0.0222	0.0199		R147	0	0	0
		148	L148	7.529	116.499		148	L148	7.505	116.477		148	L148	7.505	116.477			L148	0.0284		0.0284		L148	0	0	0
		149	L149	7.377	122.262		149	L149	7.388	122.256		149	L149	7.382	122.22			L149	0.0122	0.0134	0.0128		L149	0	0	0
		150	G150	8.033	105.017		150	G150	8.042	104.873		150	G150	8.022	104.942			G150	0.0378	0.026	0.0319		G150	0	0	0
		151	W151	7.687	123.412		151	W151	7.676	123.515		151	W151	7.698	123.642			W151	0.0316	0.057	0.0443		W151	0	1	0
		152	I152	8.162	118.335		152	I152	8.182	118.23		152	I152	8.182	118.28			I152	0.041	0.031	0.036		I152	1	0	0
		153	Q153	8.522	119.938		153	Q153	8.524	119.992		153	Q153	8.529	120.086			Q153	0.0128	0.0366	0.0247		Q153	0	0	0
		154	D154	7.921	122.091		154	D154	7.941	121.928		154	D154	7.951	122.096			D154	0.0526	0.031	0.0418		D154	1	0	0
		155	Q155	7.36	116.055		155	Q155	7.354	116.104		155	Q155	7.34	116.106			Q155	0.0158	0.0302	0.023		Q155	0	0	0
		156	G156	7.773	105.715		156	G156	7.785	105.604		156	G156	7.768	105.649			G156	0.0342	0.0182	0.0262		G156	0	0	0
		157	G157	8.079	107.338		157	G157	8.085	107.358		157	G157	8.088	107.301			G157	0.01	0.0164	0.0132		G157	0	0	0
		158	W158	8.615	119.362		158	W158	8.635	119.206		158	W158	8.648	119.138			W158	0.0512	0.0778	0.0645		W158	1	1	1
		159	D159	8.499	118.177		159	D159	8.49	118.122		159	D159	8.507	118.516			D159	0.02	0.0758	0.0479		D159	0	1	1
		160	G160	8.179	107.662		160	G160	8.182	107.768		160	G160	8.192	107.609			G160	0.0242	0.0236	0.0239		G160	0	0	0
		161	L161	6.916	124.111		161	L161	6.937	123.701		161	L161	6.931	123.47			L161	0.103	0.1432	0.1231		L161	2	2	2
		162	L162	7.052	117.507		162	L162	7.087	117.48		162	L162	7.155	117.597			L162	0.0404	0.121	0.0807		L162	1	2	2
		163	S163	7.439	113.338		163	S163	7.429	113.15		163	S163	7.452	113.456			S163	0.0476	0.0366	0.0421		S163	1	0	0
		164	Y164	7.595	124.753		164	Y164	7.592	124.742		164	Y164	7.583	124.703			Y164	0.0052	0.022	0.0136		Y164	0	0	0
		165	F165	7.587	114.01		165	F165	7.583	114.005		165	F165	7.569	113.947			F165	0.005	0.0306	0.0178		F165	0	0	0
		166	G166	7.571	107.329		166	G166	7.571	107.329		166	G166	7.571	107.329			G166					G166	0	0	0
		167	T167				167	T167				167	T167					T167					T167
		168	P168				168	P168				168	P168					P168					P168
		169	T169				169	T169				169	T169					T169					T169
		170	W170				170	W170				170	W170					W170					W170
		171	Q171	8.44	118.906		171	Q171	8.383	118.959		171	Q171	8.374	119.033			Q171	0.0676	0.0914	0.0795		Q171	2	2	2
		172	T172	7.676	113.591		172	T172	7.655	113.528		172	T172	7.655	113.528			T172	0.0336		0.0336		T172	0	0	0
		173	V173	7.885	121.66		173	V173	7.917	122.017		173	V173	7.921	122.041			V173	0.1034	0.1122	0.1078		V173	2	2	2
		174	T174	7.898	115.168		174	T174	7.895	115.142		174	T174	7.909	115.13			T174	0.0082	0.0186	0.0134		T174	0	0	0
		175	I175	7.643	122.057		175	I175	7.656	122.203		175	I175	7.656	122.203			I175	0.0422		0.0422		I175	1	0	0
		176	F176	7.777	121.834		176	F176	7.798	122.039		176	F176	7.798	122.039			F176					F176	0	0	0
		177	V177	8.549	119.93		177	V177	8.534	119.999		177	V177	8.536	120.069			V177	0.0288	0.0408	0.0348		V177	0	0	0
		178	A178	8.102	119.722		178	A178	8.097	119.767		178	A178	8.093	119.685			A178	0.014	0.0164	0.0152		A178	0	0	0
		179	G179	8.036	106.842		179	G179	8.035	106.861		179	G179	8.044	106.854			G179	0.0048	0.0104	0.0076		G179	0	0	0
		180	V180	7.733	123.199		180	V180	7.75	123.207		180	V180	7.745	123.193			V180	0.0186	0.0132	0.0159		V180	0	0	0
		181	L181	7.438	119.568		181	L181	7.436	119.528		181	L181	7.436	119.528			L181	0.01		0.01		L181	0	0	0
		182	T182	8.648	113.957		182	T182	8.648	113.941		182	T182	8.659	113.928			T182	0.0032	0.0168	0.01		T182	0	0	0
		183	A183	7.749	123.126		183	A183	7.77	123.136		183	A183	7.77	123.136			A183	0.023		0.023		A183	0	0	0
		184	S184	7.433	113.823		184	S184	7.436	113.788		184	S184	7.422	113.848			S184	0.01	0.016	0.013		S184	0	0	0
		185	L185	8.048	119.083		185	L185	8.063	119.082		185	L185	8.06	119.009			L185	0.0152	0.0268	0.021		L185	0	0	0
		186	T186	7.569	113.968		186	T186	7.569	113.987		186	T186	7.563	113.981			T186	0.0038	0.0086	0.0062		T186	0	0	0
		187	I187	7.318	119.268		187	I187	7.32	119.281		187	I187	7.319	119.209			I187	0.0046	0.0128	0.0087		I187	0	0	0
		188	W188	7.529	121.315		188	W188	7.528	121.336		188	W188	7.522	121.348			W188	0.0052	0.0136	0.0094		W188	0	0	0
		189	K189	7.506	120.595		189	K189	7.512	120.584		189	K189	7.504	120.548			K189	0.0082	0.0114	0.0098		K189	0	0	0
		190	K190	7.998	121.972		190	K190	8	121.835		190	K190	7.997	121.876			K190	0.0294	0.0202	0.0248		K190	0	0	0
		191	M191	8.099	121.884		191	M191	8.098	121.866		191	M191	8.093	121.88			M191	0.0046	0.0068	0.0057		M191	0	0	0
		192	G192	7.824	115.946		192	G192	7.826	115.956		192	G192	7.821	115.935			G192	0.004	0.0052	0.0046		G192	0	0	0
																		Mean:	0.0220038	0.0289804	0.0255
																		STDEV:	0.0174291	0.0269279	0.02
																		1 SD:	0.0394329	0.0559083	0.0455
																		2 SD:	0.056862	0.0828363	0.0656

## Sheet: S4c
1H-15N HSQC
Fig. S4c
	CSPs
		BAX apo					BAX + 2t‑hexadecenal					CSP Values
		Residue #	Residue ID	1H (ppm)	15N (ppm)		Residue #	Residue ID	1H (ppm)	15N (ppm)		Residue ID	1H shift	15N shift	H Signif?	N Signif?
		1	M1				1	M1				M1
		2	D2				2	D2				D2
		3	G3	8.455	109.87		3	G3	8.455	109.87		G3
		4	S4	8.27	115.754		4	S4	8.265	115.796		S4	0.005	0.042	0	0
		5	G5	8.388	110.732		5	G5	8.388	110.732		G5		0
		6	E6	8.144	120.473		6	E6	8.146	120.464		E6	0.002	0.009	0	0
		7	Q7	8.397	122.731		7	Q7	8.391	122.744		Q7	0.006	0.013	0	0
		8	P8				8	P8				P8
		9	R9	8.439	121.503		9	R9	8.405	121.795		R9	0.034	0.292	1	1
		10	G10	8.367	109.98		10	G10	8.367	109.98		G10
		11	G11	8.286	108.554		11	G11	8.302	109.212		G11	0.016	0.658	0	2
		12	G12	8.33	108.45		12	G12	8.308	109.181		G12	0.022	0.731	0	2
		13	P13				13	P13				P13
		14	T14	7.983	107.331		14	T14	7.978	107.348		T14	0.005	0.017	0	0
		15	S15	8.09	118.591		15	S15	8.114	119.158		S15	0.024	0.567	0	2
		16	S16	8.985	119.697		16	S16	8.985	119.697		S16
		17	E17	8.534	120.072		17	E17	8.532	120.107		E17	0.002	0.035	0	0
		18	Q18	7.766	119.782		18	Q18	7.771	119.976		Q18	0.005	0.194	0	0
		19	I19	8.465	120.896		19	I19	8.463	120.916		I19	0.002	0.02	0	0
		20	M20	8.333	118.968		20	M20	8.326	119.028		M20	0.007	0.06	0	0
		21	K21	8.328	123.459		21	K21	8.332	123.4		K21	0.004	0.059	0	0
		22	T22	8.735	116.828		22	T22	8.73	116.848		T22	0.005	0.02	0	0
		23	G23	8.383	108.538		23	G23	8.381	108.492		G23	0.002	0.046	0	0
		24	A24	7.966	122.03		24	A24	7.963	122.017		A24	0.003	0.013	0	0
		25	L25	7.728	119.423		25	L25	7.735	119.473		L25	0.007	0.05	0	0
		26	L26	8.613	120.236		26	L26	8.623	120.235		L26	0.01	0.001	0	0
		27	L27	8.121	120.299		27	L27	8.124	120.413		L27	0.003	0.114	0	0
		28	Q28	8.343	117.516		28	Q28	8.332	117.55		Q28	0.011	0.034	0	0
		29	G29	8.289	105.362		29	G29	8.316	105.355		G29	0.027	0.007	1	0
		30	F30	8.004	123.232		30	F30	8.004	123.141		F30		0.091		0
		31	I31	8.281	118.55		31	I31	8.26	118.632		I31	0.021	0.082	0	0
		32	Q32	8.399	118.403		32	Q32	8.405	118.394		Q32	0.006	0.009	0	0
		33	D33	8.042	119.576		33	D33	8.035	119.524		D33	0.007	0.052	0	0
		34	R34	7.932	117.794		34	R34	7.916	117.832		R34	0.016	0.038	0	0
		35	A35	8.489	121.453		35	A35	8.496	121.505		A35	0.007	0.052	0	0
		36	G36	7.892	105.494		36	G36	7.891	105.434		G36	0.001	0.06	0	0
		37	R37	7.643	119.561		37	R37	7.615	119.456		R37	0.028	0.105	1	0
		38	M38	7.696	117.649		38	M38	7.683	117.668		M38	0.013	0.019	0	0
		39	G39	7.923	107.838		39	G39	7.936	107.872		G39	0.013	0.034	0	0
		40	G40	8.119	108.958		40	G40	8.108	108.868		G40	0.011	0.09	0	0
		41	E41	8.079	119.632		41	E41	8.088	119.715		E41	0.009	0.083	0	0
		42	A42	8.017	124.9		42	A42	8.018	124.924		A42	0.001	0.024	0	0
		43	P43				43	P43				P43
		44	E44	8.658	119.156		44	E44	8.661	119.062		E44	0.003	0.094	0	0
		45	L45	7.912	121.541		45	L45	7.901	121.604		L45	0.011	0.063	0	0
		46	A46	7.951	124.262		46	A46	7.952	124.243		A46	0.001	0.019	0	0
		47	L47	7.759	120.931		47	L47	7.765	121.233		L47	0.006	0.302	0	1
		48	D48	8.264	123.011		48	D48	8.271	122.953		D48	0.007	0.058	0	0
		49	P49				49	P49				P49
		50	V50	8.044	121.762		50	V50	8.031	121.651		V50	0.013	0.111	0	0
		51	P51				51	P51				P51
		52	Q52	8.326	120.523		52	Q52	8.364	120.439		Q52	0.038	0.084	1	0
		53	D53	8.094	121.33		53	D53	8.087	121.357		D53	0.007	0.027	0	0
		54	A54	8.541	123.246		54	A54	8.541	123.246		A54
		55	S55	8.48	114.142		55	S55	8.48	114.142		S55
		56	T56	8.024	116.55		56	T56	8.036	116.619		T56	0.012	0.069	0	0
		57	K57	8.062	122.942		57	K57	8.073	122.97		K57	0.011	0.028	0	0
		58	K58	7.862	118.408		58	K58	7.882	118.508		K58	0.02	0.1	0	0
		59	L59	7.97	120.54		59	L59	7.97	120.655		L59		0.115		0
		60	S60	8.549	115.82		60	S60	8.545	115.846		S60	0.004	0.026	0	0
		61	E61	8.046	122.743		61	E61	8.053	122.834		E61	0.007	0.091	0	0
		62	C62	7.701	119.649		62	C62	7.711	119.439		C62	0.01	0.21	0	0
		63	L63	8.048	117.732		63	L63	8.052	117.684		L63	0.004	0.048	0	0
		64	K64	8.036	120.563		64	K64	8.027	120.727		K64	0.009	0.164	0	0
		65	R65	7.494	118.01		65	R65	7.493	118.105		R65	0.001	0.095	0	0
		66	I66	8.074	118.82		66	I66	8.098	118.6		I66	0.024	0.22	0	0
		67	G67	8.823	108.785		67	G67	8.832	108.772		G67	0.009	0.013	0	0
		68	D68	8.515	121.425		68	D68	8.518	121.475		D68	0.003	0.05	0	0
		69	E69	7.682	120.771		69	E69	7.682	120.744		E69		0.027		0
		70	L70	8.508	122.277		70	L70	8.503	121.978		L70	0.005	0.299	0	1
		71	D71	8.505	118.513		71	D71	8.491	118.129		D71	0.014	0.384	0	2
		72	S72	7.29	112.445		72	S72	7.294	112.472		S72	0.004	0.027	0	0
		73	N73	7.591	121.427		73	N73	7.587	121.368		N73	0.004	0.059	0	0
		74	M74	8.716	126.575		74	M74	8.71	126.546		M74	0.006	0.029	0	0
		75	E75	8.4	121.756		75	E75	8.387	121.825		E75	0.013	0.069	0	0
		76	L76	7.733	120.779		76	L76	7.695	120.798		L76	0.038	0.019	1	0
		77	Q77	8.25	115.719		77	Q77	8.251	115.664		Q77	0.001	0.055	0	0
		78	R78	8.091	120.271		78	R78	8.069	120.309		R78	0.022	0.038	0	0
		79	M79	7.663	118.797		79	M79	7.653	118.86		M79	0.01	0.063	0	0
		80	I80	8.167	118.999		80	I80	8.166	119.026		I80	0.001	0.027	0	0
		81	A81	8.029	121.545		81	A81	8.003	121.689		A81	0.026	0.144	0	0
		82	A82	7.175	117.603		82	A82	7.176	117.597		A82	0.001	0.006	0	0
		83	V83	7.203	116.223		83	V83	7.208	116.212		V83	0.005	0.011	0	0
		84	D84	7.745	125.334		84	D84	7.785	125.664		D84	0.04	0.33	2	1
		85	T85	8.094	113.297		85	T85	8.094	113.297		T85
		86	D86	8.121	122.568		86	D86	8.122	122.661		D86	0.001	0.093	0	0
		87	S87	8.393	114.801		87	S87	8.381	114.776		S87	0.012	0.025	0	0
		88	P88				88	P88				P88
		89	R89	8.155	119.285		89	R89	8.16	119.387		R89	0.005	0.102	0	0
		90	E90	7.683	116.462		90	E90	7.683	116.487		E90		0.025		0
		91	V91	7.675	117.806		91	V91	7.672	117.702		V91	0.003	0.104	0	0
		92	F92	8.43	119.484		92	F92	8.43	119.588		F92		0.104
		93	F93	7.944	113.164		93	F93	7.963	113.247		F93	0.019	0.083	0	0
		94	R94	7.941	120.551		94	R94	7.97	120.412		R94	0.029	0.139	1	0
		95	V95	7.992	120.635		95	V95	7.98	120.688		V95	0.012	0.053	0	0
		96	A96	8.021	120.63		96	A96	8.048	120.831		A96	0.027	0.201	1	0
		97	A97	7.556	114.77		97	A97	7.554	114.795		A97	0.002	0.025	0	0
		98	D98	7.882	118.504		98	D98	7.893	118.419		D98	0.011	0.085	0	0
		99	M99	8.135	117.896		99	M99	8.132	118.038		M99	0.003	0.142	0	0
		100	F100	7.044	112.775		100	F100	7.046	112.791		F100	0.002	0.016	0	0
		101	S101	7.525	117.884		101	S101	7.532	117.931		S101	0.007	0.047	0	0
		102	D102	8.311	120.574		102	D102	8.298	120.635		D102	0.013	0.061	0	0
		103	G103	7.854	106.792		103	G103	7.86	106.737		G103	0.006	0.055	0	0
		104	N104	7.889	118.378		104	N104	7.898	118.389		N104	0.009	0.011	0	0
		105	F105	7.909	118.385		105	F105	7.952	118.302		F105	0.043	0.083	2	0
		106	N106	5.957	110.331		106	N106	5.951	110.372		N106	0.006	0.041	0	0
		107	W107	8.618	119.411		107	W107	8.589	119.259		W107	0.029	0.152	1	0
		108	G108	8.011	107.834		108	G108	7.964	108.087		G108	0.047	0.253	2	1
		109	R109	7.757	119.435		109	R109	7.759	119.41		R109	0.002	0.025	0	0
		110	V110	7.107	117.999		110	V110	7.107	117.976		V110		0.023		0
		111	V111	8.158	117.522		111	V111	8.14	117.965		V111	0.018	0.443	0	2
		112	A112	8.38	121.884		112	A112	8.374	121.897		A112	0.006	0.013	0	0
		113	L113	8.075	119.032		113	L113	8.076	118.928		L113	0.001	0.104	0	0
		114	F114	8.358	118.968		114	F114	8.345	118.943		F114	0.013	0.025	0	0
		115	Y115	9.146	120.125		115	Y115	9.134	119.998		Y115	0.012	0.127	0	0
		116	F116	9.101	120.919		116	F116	9.1	120.853		F116	0.001	0.066	0	0
		117	A117	8.711	119.85		117	A117	8.709	119.879		A117	0.002	0.029	0	0
		118	S118	8.015	111.556		118	S118	8.019	111.501		S118	0.004	0.055	0	0
		119	K119	7.627	120.954		119	K119	7.67	120.688		K119	0.043	0.266	2	1
		120	L120	7.799	120.775		120	L120	7.781	120.938		L120	0.018	0.163	0	0
		121	V121	7.967	119.812		121	V121	7.963	119.721		V121	0.004	0.091	0	0
		122	L122	8.034	118.567		122	L122	8.038	118.553		L122	0.004	0.014	0	0
		123	K123	7.609	119.443		123	K123	7.593	119.443		K123	0.016		0
		124	A124	7.708	123.611		124	A124	7.723	123.649		A124	0.015	0.038	0	0
		125	L125	8.124	118.786		125	L125	8.141	118.774		L125	0.017	0.012	0	0
		126	C126	8.136	117.407		126	C126	8.149	117.454		C126	0.013	0.047	0	0
		127	T127	7.749	110.183		127	T127	7.73	109.786		T127	0.019	0.397	0	2
		128	K128	7.658	116.001		128	K128	7.685	116.04		K128	0.027	0.039	1	0
		129	V129	7.929	118.382		129	V129	7.924	118.385		V129	0.005	0.003	0	0
		130	P130				130	P130				P130
		131	E131	9.243	119.391		131	E131	9.243	119.391		E131
		132	L132	7.592	119.697		132	L132	7.564	119.567		L132	0.028	0.13	1	0
		133	I133	7.732	118.836		133	I133	7.713	118.877		I133	0.019	0.041	0	0
		134	R134	7.772	117		134	R134	7.774	117.008		R134	0.002	0.008	0	0
		135	T135	7.348	117.629		135	T135	7.348	117.629		T135
		136	I136	7.866	121.159		136	I136	7.853	121.203		I136	0.013	0.044	0	0
		137	M137	7.705	119.435		137	M137	7.714	119.452		M137	0.009	0.017	0	0
		138	G138	7.723	106.532		138	G138	7.728	106.556		G138	0.005	0.024	0	0
		139	W139	7.902	121.648		139	W139	7.89	121.617		W139	0.012	0.031	0	0
		140	T140	7.71	114.762		140	T140	7.71	114.735		T140		0.027		0
		141	L141	8.307	121.655		141	L141	8.306	121.939		L141	0.001	0.284	0	1
		142	D142	8.942	121.933		142	D142	8.948	121.952		D142	0.006	0.019	0	0
		143	F143	8.417	122.568		143	F143	8.393	122.744		F143	0.024	0.176	0	0
		144	L144	8.582	120.002		144	L144	8.599	120.273		L144	0.017	0.271	0	1
		145	R145	8.667	119.507		145	R145	8.66	119.555		R145	0.007	0.048	0	0
		146	E146	8.31	115.19		146	E146	8.265	115.109		E146	0.045	0.081	2	0
		147	R147	8.178	113.038		147	R147	8.198	113.049		R147	0.02	0.011	0	0
		148	L148	7.529	116.499		148	L148	7.505	116.477		L148	0.024	0.022	0	0
		149	L149	7.377	122.262		149	L149	7.382	122.22		L149	0.005	0.042	0	0
		150	G150	8.033	105.017		150	G150	8.022	104.942		G150	0.011	0.075	0	0
		151	W151	7.687	123.412		151	W151	7.698	123.642		W151	0.011	0.23	0	1
		152	I152	8.162	118.335		152	I152	8.182	118.28		I152	0.02	0.055	0	0
		153	Q153	8.522	119.938		153	Q153	8.529	120.086		Q153	0.007	0.148	0	0
		154	D154	7.921	122.091		154	D154	7.951	122.096		D154	0.03	0.005	1	0
		155	Q155	7.36	116.055		155	Q155	7.34	116.106		Q155	0.02	0.051	0	0
		156	G156	7.773	105.715		156	G156	7.768	105.649		G156	0.005	0.066	0	0
		157	G157	8.079	107.338		157	G157	8.088	107.301		G157	0.009	0.037	0	0
		158	W158	8.615	119.362		158	W158	8.648	119.138		W158	0.033	0.224	1	1
		159	D159	8.499	118.177		159	D159	8.507	118.516		D159	0.008	0.339	0	1
		160	G160	8.179	107.662		160	G160	8.192	107.609		G160	0.013	0.053	0	0
		161	L161	6.916	124.111		161	L161	6.931	123.47		L161	0.015	0.641	0	2
		162	L162	7.052	117.507		162	L162	7.155	117.597		L162	0.103	0.09	2	0
		163	S163	7.439	113.338		163	S163	7.452	113.456		S163	0.013	0.118	0	0
		164	Y164	7.595	124.753		164	Y164	7.583	124.703		Y164	0.012	0.05	0	0
		165	F165	7.587	114.01		165	F165	7.569	113.947		F165	0.018	0.063	0	0
		166	G166	7.571	107.329		166	G166	7.571	107.329		G166
		167	T167				167	T167				T167
		168	P168				168	P168				P168
		169	T169				169	T169				T169
		170	W170				170	W170				W170
		171	Q171	8.44	118.906		171	Q171	8.374	119.033		Q171	0.066	0.127	2	0
		172	T172	7.676	113.591		172	T172	7.655	113.528		T172	0.021	0.063	0	0
		173	V173	7.885	121.66		173	V173	7.921	122.041		V173	0.036	0.381	1	2
		174	T174	7.898	115.168		174	T174	7.909	115.13		T174	0.011	0.038	0	0
		175	I175	7.643	122.057		175	I175	7.656	122.203		I175	0.013	0.146	0	0
		176	F176	7.777	121.834		176	F176	7.798	122.039		F176	0.021	0.205	0	0
		177	V177	8.549	119.93		177	V177	8.536	120.069		V177	0.013	0.139	0	0
		178	A178	8.102	119.722		178	A178	8.093	119.685		A178	0.009	0.037	0	0
		179	G179	8.036	106.842		179	G179	8.044	106.854		G179	0.008	0.012	0	0
		180	V180	7.733	123.199		180	V180	7.745	123.193		V180	0.012	0.006	0	0
		181	L181	7.438	119.568		181	L181	7.436	119.528		L181	0.002	0.04	0	0
		182	T182	8.648	113.957		182	T182	8.659	113.928		T182	0.011	0.029	0	0
		183	A183	7.749	123.126		183	A183	7.77	123.136		A183	0.021	0.01	0	0
		184	S184	7.433	113.823		184	S184	7.422	113.848		S184	0.011	0.025	0	0
		185	L185	8.048	119.083		185	L185	8.06	119.009		L185	0.012	0.074	0	0
		186	T186	7.569	113.968		186	T186	7.563	113.981		T186	0.006	0.013	0	0
		187	I187	7.318	119.268		187	I187	7.319	119.209		I187	0.001	0.059	0	0
		188	W188	7.529	121.315		188	W188	7.522	121.348		W188	0.007	0.033	0	0
		189	K189	7.506	120.595		189	K189	7.504	120.548		K189	0.002	0.047	0	0
		190	K190	7.998	121.972		190	K190	7.997	121.876		K190	0.001	0.096	0	0
		191	M191	8.099	121.884		191	M191	8.093	121.88		M191	0.006	0.004	0	0
		192	G192	7.824	115.946		192	G192	7.821	115.935		G192	0.003	0.011	0	0
												Mean:	0.0130185	0.0969702
												STDEV:	0.0131405	0.12303
												1 SD:	0.026159	0.220001
												2 SD:	0.0392995	0.343031

## Sheet: S4d–e
1H-15N HSQC
Fig. S4d–e
	CSPs
		16CHO CSPs				2t16 CSPs				2t16 − 16CHO CSPs
		Residue ID	CSP	Signif?		Residue ID	CSP	Signif?		Residue ID	CSP	Signif?
		M1				M1				M1
		D2				D2				D2
		G3				G3		0		G3		0
		S4	0.018	0		S4	0.0134	0		S4	-0.0046	0
		G5				G5		0		G5		0
		E6	0.006	0		E6	0.0038	0		E6	-0.0022	0
		Q7	0.0072	0		Q7	0.0086	0		Q7	0.0014	0
		P8				P8				P8
		R9	0.0098	0		R9	0.0924	2		R9	0.0826	2
		G10				G10		0		G10		0
		G11	0.0428	1		G11	0.1476	2		G11	0.1048	2
		G12				G12		2		G12		2
		P13				P13				P13
		T14				T14	0.0084	0		T14		0
		S15	0.0232	0		S15	0.1374	2		S15	0.1142	2
		S16				S16				S16
		E17	0.021	0		E17	0.009	0		E17	-0.012	0
		Q18	0.009	0		Q18	0.0438	0		Q18	0.0348	0
		I19	0.0218	0		I19	0.006	0		I19	-0.0158	0
		M20	0.003	0		M20	0.019	0		M20	0.016	0
		K21	0.0208	0		K21	0.0158	0		K21	-0.005	0
		T22				T22	0.009	0		T22		0
		G23	0.009	0		G23	0.0112	0		G23	0.0022	0
		A24	0.011	0		A24	0.0056	0		A24	-0.0054	0
		L25	0.005	0		L25	0.017	0		L25	0.012	0
		L26	0.013	0		L26	0.0102	0		L26	-0.0028	0
		L27	0.0144	0		L27	0.0258	0		L27	0.0114	0
		Q28				Q28				Q28
		G29	0.0316	0		G29	0.0284	0		G29	-0.0032	0
		F30	0.058	2		F30	0.0182	0		F30	-0.0398	0
		I31	0.036	0		I31	0.0374	0		I31	0.0014	0
		Q32	0.029	0		Q32	0.0078	0		Q32	-0.0212	0
		D33	0.0284	0		D33	0.0174	0		D33	-0.011	0
		R34	0.0116	0		R34				R34
		A35	0.0084	0		A35	0.0174	0		A35	0.009	0
		G36	0.032	0		G36	0.013	0		G36	-0.019	0
		R37	0.0416	1		R37	0.049	0		R37	0.0074	0
		M38	0.0184	0		M38	0.0168	0		M38	-0.0016	0
		G39	0.03	0		G39	0.0198	0		G39	-0.0102	0
		G40	0.0376	0		G40	0.029	0		G40		0
		E41	0.0136	0		E41	0.0256	0		E41	0.012	0
		A42	0	0		A42	0.0058	0		A42	0.0058	0
		P43				P43				P43
		E44	0.011	0		E44	0.0218	0		E44	0.0108	0
		L45	0.0248	0		L45	0.0236	0		L45	-0.0012	0
		A46	0.0162	0		A46	0.0048	0		A46	-0.0114	0
		L47	0.0266	0		L47	0.0664	1		L47		1
		D48	0.0136	0		D48	0.0186	0		D48	0.005	0
		P49				P49				P49
		V50	0.003	0		V50	0.0352	0		V50	0.0322	0
		P51				P51				P51	0
		Q52	0.0462	1		Q52	0.0548	0		Q52	0.0086	0
		D53	0.0516	1		D53	0.0124	0		D53		0
		A54				A54				A54
		S55				S55				S55
		T56	0.0596	2		T56				T56
		K57	0.0402	1		K57	0.0166	0		K57	-0.0236	0
		K58	0	0		K58	0.04	0		K58	0.04	0
		L59	0.0174	0		L59	0.023	0		L59	0.0056	0
		S60	0.0068	0		S60	0.0092	0		S60	0.0024	0
		E61	0.0072	0		E61	0.0252	0		E61	0.018	0
		C62	0.003	0		C62	0.052	0		C62	0.049	0
		L63				L63	0.0136	0		L63		0
		K64	0.0244	0		K64	0.0418	0		K64	0.0174	0
		R65	0.0138	0		R65	0.02	0		R65	0.0062	0
		I66	0.027	0		I66	0.068	1		I66	0.041	1
		G67	0.0312	0		G67				G67
		D68	0.0312	0		D68	0.013	0		D68	-0.0182	0
		E69	0.0248	0		E69	0.0054	0		E69	-0.0194	0
		L70	0.0516	1		L70	0.0648	1		L70	0.0132	1
		D71	0.0682	2		D71	0.0908	2		D71	0.0226	2
		S72	0.023	0		S72	0.0094	0		S72	-0.0136	0
		N73	0.0274	0		N73	0.0158	0		N73	-0.0116	0
		M74	0.038	1		M74	0.0118	0		M74	-0.0262	0
		E75	0.0088	0		E75	0.0268	0		E75	0.018	0
		L76	0.0396	1		L76	0.0418	0		L76	0.0022	0
		Q77	0	0		Q77	0.012	0		Q77	0.012	0
		R78	0.0146	0		R78	0.0296	0		R78	0.015	0
		M79	0.0116	0		M79	0.0226	0		M79	0.011	0
		I80	0.0152	0		I80	0.0064	0		I80	-0.0088	0
		A81	0.0302	0		A81	0.0548	0		A81	0.0246	0
		A82	0.0058	0		A82	0.0022	0		A82	-0.0036	0
		V83	0.0206	0		V83	0.0072	0		V83	-0.0134	0
		D84				D84				D84
		T85	0.0328	0		T85				T85
		D86				D86	0.0196	0		D86		0
		S87				S87	0.017	0		S87		0
		P88				P88				P88
		R89	0.018	0		R89	0.0254	0		R89	0.0074	0
		E90	0.0366	0		E90	0.005	0		E90	-0.0316	0
		V91	0.0212	0		V91	0.0238	0		V91	0.0026	0
		F92	0.018	0		F92	0.0208	0		F92	0.0028	0
		F93	0.05	1		F93	0.0356	0		F93	-0.0144	0
		R94	0.0278	0		R94	0.0568	1		R94	0.029	1
		V95	0.013	0		V95	0.0226	0		V95	0.0096	0
		A96	0.0246	0		A96	0.0672	1		A96	0.0426	1
		A97	0.0152	0		A97	0.007	0		A97	-0.0082	0
		D98	0.016	0		D98	0.028	0		D98	0.012	0
		M99	0.0178	0		M99	0.0314	0		M99	0.0136	0
		F100	0.01	0		F100	0.0052	0		F100	-0.0048	0
		S101	0.0244	0		S101	0.0164	0		S101	-0.008	0
		D102	0.0296	0		D102	0.0252	0		D102	-0.0044	0
		G103				G103	0.017	0		G103	0.017	0
		N104	0.0192	0		N104	0.0112	0		N104	-0.008	0
		F105	0.005	0		F105	0.0596	1		F105	0.0546	1
		N106	0.007	0		N106	0.0142	0		N106		0
		W107	0.0174	0		W107	0.0594	1		W107	0.042	1
		G108				G108				G108
		R109	0.0118	0		R109	0.007	0		R109	-0.0048	0
		V110				V110	0.0046	0		V110		0
		V111	0.0364	0		V111	0.1066	2		V111	0.0702	2
		A112	0.0456	1		A112	0.0086	0		A112	-0.037	0
		L113	0.0306	0		L113	0.0218	0		L113	-0.0088	0
		F114	0.0238	0		F114	0.018	0		F114	-0.0058	0
		Y115	0.0172	0		Y115				Y115
		F116	0.003	0		F116	0.0142	0		F116	0.0112	0
		A117	0.0106	0		A117	0.0078	0		A117	-0.0028	0
		S118	0.0302	0		S118	0.015	0		S118	-0.0152	0
		K119	0.0298	0		K119	0.0962	2		K119	0.0664	2
		L120	0.0498	1		L120	0.0506	0		L120	0.0008	0
		V121	0.0216	0		V121	0.0222	0		V121	0.0006	0
		L122	0.0176	0		L122	0.0068	0		L122	-0.0108	0
		K123	0.0168	0		K123	0.016	0		K123	-0.0008	0
		A124	0.013	0		A124	0.0226	0		A124	0.0096	0
		L125	0.0262	0		L125	0.0194	0		L125	-0.0068	0
		C126	0.0322	0		C126	0.0224	0		C126	-0.0098	0
		T127				T127				T127
		K128				K128	0.0348	0		K128		0
		V129	0.0218	0		V129	0.0056	0		V129	-0.0162	0
		P130				P130				P130
		E131				E131		0		E131		0
		L132	0.0228	0		L132	0.054	0		L132	0.0312	0
		I133	0.0054	0		I133	0.0272	0		I133	0.0218	0
		R134				R134	0.0036	0		R134		0
		T135	0.0194	0		T135				T135
		I136	0.0166	0		I136	0.0218	0		I136	0.0052	0
		M137	0.0168	0		M137	0.0124	0		M137	-0.0044	0
		G138	0	0		G138	0.0098	0		G138	0.0098	0
		W139	0.006	0		W139	0.0182	0		W139	0.0122	0
		T140				T140	0.0054	0		T140		0
		L141	0.047	1		L141	0.0578	1		L141	0.0108	1
		D142	0.0208	0		D142	0.0098	0		D142	-0.011	0
		F143	0.0446	1		F143	0.0592	1		F143	0.0146	1
		L144	0.0302	0		L144	0.0712	1		L144	0.041	1
		R145	0	0		R145	0.0166	0		R145	0.0166	0
		E146	0.003	0		E146	0.0612	1		E146	0.0582	1
		R147	0.0178	0		R147	0.0222	0		R147	0.0044	0
		L148				L148				L148
		L149	0.0134	0		L149	0.0134	0		L149	2.11636e-16	0
		G150	0.031	0		G150	0.026	0		G150	-0.005	0
		W151	0.02	0		W151	0.057	1		W151	0.037	1
		I152	0.022	0		I152	0.031	0		I152	0.009	0
		Q153	0.0218	0		Q153	0.0366	0		Q153	0.0148	0
		D154	0.0066	0		D154	0.031	0		D154	0.0244	0
		Q155	0	0		Q155	0.0302	0		Q155	0.0302	0
		G156	0	0		G156	0.0182	0		G156	0.0182	0
		G157				G157	0.0164	0		G157		0
		W158	0.023	0		W158	0.0778	1		W158	0.0548	1
		D159	0.0264	0		D159	0.0758	1		D159	0.0494	1
		G160	0.0298	0		G160	0.0236	0		G160	-0.0062	0
		L161				L161	0.1432	2		L161		2
		L162	0.0826	2		L162	0.121	2		L162	0.0384	2
		S163	0.0068	0		S163	0.0366	0		S163	0.0298	0
		Y164	0.0184	0		Y164	0.022	0		Y164	0.0036	0
		F165	0.0048	0		F165	0.0306	0		F165	0.0258	0
		G166				G166				G166
		T167				T167				T167
		P168				P168				P168
		T169				T169				T169
		W170				W170				W170
		Q171				Q171	0.0914	2		Q171		2
		T172	0.0554	2		T172				T172	-0.0554
		V173	0.0374	0		V173	0.1122	2		V173	0.0748	2
		T174	0.026	0		T174	0.0186	0		T174	-0.0074	0
		I175				I175				I175
		F176	0.0764	2		F176				F176
		V177	0.0578	2		V177	0.0408	0		V177	-0.017	0
		A178	0.0192	0		A178	0.0164	0		A178	-0.0028	0
		G179	0.012	0		G179	0.0104	0		G179	-0.0016	0
		V180	0.0206	0		V180	0.0132	0		V180	-0.0074	0
		L181	0.0158	0		L181				L181
		T182	0.0092	0		T182	0.0168	0		T182	0.0076	0
		A183				A183				A183
		S184				S184	0.016	0		S184		0
		L185	0.022	0		L185	0.0268	0		L185	0.0048	0
		T186	0.0084	0		T186	0.0086	0		T186	0.0002	0
		I187	0.007	0		I187	0.0128	0		I187	0.0058	0
		W188	0.0198	0		W188	0.0136	0		W188	-0.0062	0
		K189	0.0448	1		K189	0.0114	0		K189	-0.0334	0
		K190	0.0216	0		K190	0.0202	0		K190	-0.0014	0
		M191	0.004	0		M191	0.0068	0		M191	0.0028	0
		G192	0.002	0		G192	0.0052	0		G192	0.0032	0
		Mean:	0.0221705			Mean:	0.0289804			Mean:	0.00834532
		STDEV:	0.0158066			STDEV:	0.0269279			STDEV:	0.0255627
		1 SD:	0.037977			1 SD:	0.0559083			1 SD:	0.033908
		2 SD:	0.0537836			2 SD:	0.0828363			2 SD:	0.0594708
										-1 SD:	-0.0172174

## Sheet: S4h
LUV Permeabilization
Fig. S4h
	Raw RFU
		BAX-α8-unlocked
		30:1 BIM:BAX (6.6μM)		15:1 BIM:BAX (3.3μM)		7.5:1 BIM:BAX (1.65μM)		3.8:1 BIM:BAX (0.83μM)		1.9:1 BIM:BAX (0.41μM)		0.9:1 BIM:BAX (0.21μM)		0:1 BIM:BAX (0μM)		1% CHAPS
	Time (min)	Mean	SEM	Mean	SEM	Mean	SEM	Mean	SEM	Mean	SEM	Mean	SEM	Mean	SEM	Mean	SEM
	0	1979.5	27.5	1829.5	124.5	2080.5	25.5	2383	71	2628	184	2537	113	2817	113	8199	195
	0.918367	2275.5	43.5	2042	90	2173.5	150.5	2276.5	140.5	2435.5	23.5	2328.5	16.5	2681.5	76.5	8319.5	22.5
	1.83673	2240.5	20.5	1913.5	64.5	2205.5	40.5	2338	142	2454.5	8.5	2408.5	12.5	2438.5	21.5	8476.5	1.5
	2.7551	2276.5	55.5	2031	83	2195.5	54.5	2228.5	35.5	2406	44	2298.5	43.5	2540	49	8590.5	32.5
	3.67347	2382.5	42.5	2223.5	36.5	2140.5	41.5	2285	55	2387.5	12.5	2307.5	33.5	2444.5	76.5	8576	69
	4.59184	2345.5	10.5	2179.5	3.5	2221.5	44.5	2295.5	29.5	2311	49	2245.5	19.5	2374	69	8568	79
	5.5102	2410	20	2054	53	2177.5	55.5	2325.5	0.5	2360	23	2289	7	2349.5	21.5	8578.5	69.5
	6.42857	2497	25	2170.5	7.5	2204.5	66.5	2305.5	101.5	2308	3	2318.5	33.5	2397.5	41.5	8483	13
	7.34694	2473.5	88.5	2282.5	11.5	2203	79	2304	8	2339	13	2220.5	69.5	2361	58	8415	62
	8.26531	2539	102	2280	41	2256.5	7.5	2320	46	2266	21	2270.5	24.5	2298	34	8216.5	87.5
	9.18367	2498	50	2272.5	53.5	2266.5	22.5	2309	22	2253.5	36.5	2242	2	2318	47	8135	9
	10.102	2543.5	108.5	2362	16	2230.5	15.5	2269	65	2350.5	2.5	2204	41	2313	29	8075	29
	11.0204	2572.5	144.5	2340	15	2209.5	63.5	2249.5	46.5	2301.5	6.5	2264.5	35.5	2309.5	49.5	8133	12
	11.9388	2546.5	4.5	2384	22	2280	30	2256.5	27.5	2294	49	2165.5	34.5	2342.5	6.5	7963.5	80.5
	12.8571	2599	113	2395.5	41.5	2214.5	11.5	2276.5	50.5	2320	30	2230	17	2337.5	2.5	7989.5	116.5
	13.7755	2603.5	67.5	2369.5	87.5	2246	38	2235	60	2280.5	5.5	2245	46	2307	8	8039.5	68.5
	14.6939	2682	47	2381.5	32.5	2307.5	35.5	2291	42	2248.5	41.5	2230.5	23.5	2278	64	8018.5	12.5
	15.6122	2718	139	2436.5	6.5	2264.5	5.5	2280	56	2255.5	1.5	2311.5	29.5	2323	4	8043	109
	16.5306	2743	125	2433.5	36.5	2253.5	32.5	2309	57	2278	31	2211	5	2315	40	8051	51
	17.449	2821.5	106.5	2465.5	2.5	2300	31	2293.5	59.5	2261	23	2217.5	24.5	2276	23	7977	14
	18.3673	2898	115	2539.5	38.5	2327	24	2307.5	38.5	2278	23	2258.5	24.5	2335	12	7973	14
	19.2857	2930.5	181.5	2553	52	2322	31	2283	10	2279.5	7.5	2276.5	60.5	2316	6	8065	31
	20.2041	2970.5	172.5	2599.5	8.5	2379.5	4.5	2287.5	51.5	2238	15	2310	10	2317.5	34.5	7946.5	26.5
	21.1224	3070	155	2653	25	2341	24	2267	95	2241	10	2288.5	101.5	2319.5	29.5	7862.5	72.5
	22.0408	3116	59	2724	31	2363	27	2328.5	49.5	2195.5	26.5	2324	51	2283.5	20.5	7978	73
	22.9592	3201.5	134.5	2679	18	2442.5	29.5	2301.5	30.5	2286.5	8.5	2342.5	49.5	2312	50	7970.5	120.5
	23.8776	3224.5	128.5	2748.5	23.5	2381	28	2287	97	2232	6	2284.5	62.5	2350	17	7877	100
	24.7959	3303.5	125.5	2830.5	26.5	2423.5	27.5	2315	3	2244.5	44.5	2234.5	29.5	2298.5	12.5	7952	20
	25.7143	3402	168	2862.5	54.5	2434.5	1.5	2310.5	22.5	2262.5	19.5	2283.5	41.5	2310.5	12.5	7850	60
	26.6327	3483.5	169.5	2928	19	2473.5	7.5	2293.5	55.5	2217	5	2261.5	14.5	2267	64	7888.5	56.5
	27.551	3505.5	119.5	2933	22	2457	31	2344	12	2286	49	2201	11	2265	12	7822.5	99.5
	28.4694	3590.5	157.5	3037.5	60.5	2504	40	2300.5	32.5	2238	8	2236	14	2321.5	62.5	7888.5	29.5
	29.3878	3633	148	3151	34	2492.5	9.5	2297	16	2266	58	2273	31	2299	20	7835	84
	30.3061	3738.5	140.5	3102.5	89.5	2569.5	39.5	2344	17	2266.5	24.5	2230.5	36.5	2239.5	1.5	7877.5	131.5
	31.2245	3789.5	177.5	3180.5	71.5	2598	35	2382.5	65.5	2223	14	2277.5	17.5	2297	36	7869	120
	32.1429	3747	95	3300.5	131.5	2635	50	2362	50	2244.5	40.5	2293.5	59.5	2285	37	7902	10
	33.0612	3860	140	3303.5	61.5	2640.5	51.5	2365.5	12.5	2304.5	23.5	2230	6	2288.5	37.5	7818.5	98.5
	33.9796	4058	342	3371.5	41.5	2636.5	31.5	2351.5	22.5	2295.5	9.5	2236.5	0.5	2268	82	7914.5	3.5
	34.898	4186.5	348.5	3429.5	57.5	2656	20	2399.5	26.5	2234	46	2262	25	2247.5	4.5	7868.5	16.5
	35.8163	4233.5	401.5	3466	128	2700	42	2347.5	59.5	2323.5	4.5	2278	21	2224	3	7978	71
	36.7347	4382	470	3597	82	2750.5	0.5	2386	29	2230.5	24.5	2291.5	10.5	2240.5	10.5	7801.5	107.5
	37.6531	4451.5	551.5	3592	131	2791.5	95.5	2376	1	2247.5	16.5	2272.5	50.5	2227	2	7799.5	103.5
	38.5714	4413	396	3661.5	145.5	2824	125	2403	45	2256	23	2305	22	2275	10	7896.5	35.5
	39.4898	4496	543	3633	131	2874	89	2420.5	2.5	2269	35	2233	12	2251.5	38.5	7840	60
	40.4082	4579.5	475.5	3746.5	91.5	2936.5	82.5	2406.5	17.5	2302	104	2258.5	2.5	2260.5	34.5	7921.5	27.5
	41.3265	4671	496	3712.5	46.5	2936	4	2401	17	2294	87	2286	45	2275.5	3.5	7856	48
	42.2449	4554.5	412.5	3769	108	2984	108	2448	73	2265.5	38.5	2218.5	5.5	2251.5	31.5	7817	3
	43.1633	4615	491	3889	156	2997	84	2469	6	2250.5	40.5	2270	13	2287	9	7800	1
	44.0816	4662.5	371.5	3887	72	3024.5	35.5	2507	25	2308.5	42.5	2266.5	52.5	2247	28	7803.5	116.5
	45	4712.5	451.5	3951	86	3111.5	83.5	2460.5	3.5	2303	10	2273.5	24.5	2268.5	1.5	7693.5	72.5
	45.9184	4661.5	358.5	3916	137	3141.5	104.5	2497.5	6.5	2316	17	2285.5	30.5	2277.5	11.5	7750	40
	46.8367	4672.5	382.5	4067.5	105.5	3123	134	2490.5	10.5	2322	61	2269.5	24.5	2270.5	22.5	7804.5	49.5
	47.7551	4618	281	4061.5	74.5	3202	151	2518.5	18.5	2287.5	24.5	2251.5	33.5	2260.5	0.5	7813	41
	48.6735	4806	446	4075	93	3259	127	2521.5	74.5	2255	82	2232	4	2313	13	7790	113
	49.5918	4794.5	359.5	4111	76	3286.5	46.5	2536.5	28.5	2294	22	2313.5	53.5	2254	12	7754	63
	50.5102	4788	334	4161.5	101.5	3247	120	2575.5	62.5	2351	83	2249.5	21.5	2253	15	7803.5	142.5
	51.4286	4687	183	4189	93	3330.5	158.5	2615.5	23.5	2350.5	65.5	2241.5	39.5	2264	49	7852	25
	52.3469	4729.5	243.5	4234	143	3413.5	153.5	2609.5	37.5	2334	74	2312.5	37.5	2268	23	7811	67
	53.2653	4779	292	4189.5	114.5	3369.5	138.5	2597	36	2354	67	2326	30	2283.5	47.5	7789	36
	54.1837	4692.5	110.5	4282.5	33.5	3401.5	84.5	2645	46	2309	116	2273.5	33.5	2245.5	24.5	7777	66
	55.102	4683.5	118.5	4308	180	3482.5	205.5	2646.5	74.5	2329.5	42.5	2291	19	2233.5	6.5	7804	69
	56.0204	4682	134	4296.5	94.5	3452.5	132.5	2667.5	74.5	2365.5	66.5	2302	62	2235	24	7803	7
	56.9388	4712	91	4357.5	74.5	3550.5	133.5	2660	28	2376.5	69.5	2321.5	67.5	2321	36	7651.5	17.5
	57.8571	4659	159	4420.5	114.5	3546.5	171.5	2715.5	55.5	2370.5	30.5	2304	71	2273.5	28.5	7669	7
	58.7755	4686	123	4387	69	3540	169	2720.5	18.5	2364.5	65.5	2279	72	2231	45	7749	99
	59.6939	4684	185	4461	120	3630	192	2784.5	83.5	2365	78	2329.5	55.5	2307	9	7699.5	58.5
	60.6122	4776.5	209.5	4431	136	3676.5	152.5	2756.5	43.5	2384	80	2288.5	40.5	2283	7	7715	147
	61.5306	4750	106	4444.5	101.5	3664	179	2748.5	94.5	2389.5	83.5	2326	65	2266.5	34.5	7709	17
	62.449	4790.5	53.5	4499	125	3687	223	2847	90	2357	89	2302	47	2210.5	41.5	7763	126
	63.3673	4819.5	106.5	4549	129	3770.5	144.5	2828.5	75.5	2402	122	2257.5	50.5	2292.5	31.5	7813.5	91.5
	64.2857	4875	210	4571.5	69.5	3730.5	176.5	2859.5	42.5	2469	81	2314.5	48.5	2303	9	7767.5	66.5
	65.2041	4929	198	4583	70	3729.5	215.5	2865	78	2407	62	2284	55	2248	23	7729.5	91.5
	66.1224	4938	232	4522	84	3781.5	155.5	2909.5	67.5	2427	129	2316.5	19.5	2265	33	7682.5	55.5
	67.0408	4949	216	4641	68	3806.5	152.5	2894.5	104.5	2404.5	128.5	2361	38	2241.5	72.5	7670.5	53.5
	67.9592	4807	0	4584	112	3805	202	2924.5	86.5	2393	46	2308.5	39.5	2292.5	25.5	7629.5	80.5
	68.8776	4770	0	4550.5	51.5	3889	168	2971	115	2446	91	2270	91	2273	43	7674	43
	69.7959	5042.5	213.5	4662	89	3915	214	2991.5	81.5	2434.5	88.5	2324	51	2223.5	57.5	7662.5	34.5
	70.7143	5116	365	4663	60	3889	174	3006.5	107.5	2394	71	2325	79	2297.5	56.5	7615.5	39.5
	71.6327	5034.5	282.5	4634	166	3941.5	218.5	3025.5	65.5	2448.5	107.5	2354.5	101.5	2262.5	16.5	7725.5	8.5
	72.551	5079	256	4692	103	3932.5	160.5	3010	94	2483	79	2384	106	2300	8	7661	106
	73.4694	5131.5	267.5	4781	76	3924	123	3075	70	2497.5	74.5	2305.5	74.5	2290.5	54.5	7670	8
	74.3878	4981.5	207.5	4708	135	4040	259	3046	153	2454.5	123.5	2383	63	2281.5	54.5	7647	47
	75.3061	5050.5	272.5	4765.5	160.5	4035	238	3114.5	146.5	2492	91	2324	51	2242.5	11.5	7748.5	97.5
	76.2245	5162.5	375.5	4679.5	168.5	4043.5	234.5	3088.5	78.5	2525	82	2354	73	2269	37	7748.5	31.5
	77.1429	5051	238	4806	104	4007	171	3146.5	111.5	2498.5	56.5	2342	100	2257	29	7679	42
	78.0612	5175.5	209.5	4813.5	152.5	4070	206	3153	142	2520	132	2369	52	2252	13	7668.5	84.5
	78.9796	5077.5	182.5	4836	159	4095	259	3101	119	2495	118	2384	40	2272.5	28.5	7648.5	71.5
	79.898	5006.5	131.5	4815.5	149.5	4063	202	3118.5	167.5	2522	118	2331	49	2238.5	16.5	7601.5	30.5
	80.8163	5007.5	97.5	4815	104	4099	214	3217.5	152.5	2592	131	2372	91	2274.5	48.5	7608	15
	81.7347	5044.5	69.5	4884	60	4074.5	190.5	3191	46	2564.5	123.5	2358.5	101.5	2262.5	4.5	7663.5	30.5
	82.6531	5013	102	4877.5	149.5	4173	205	3215	101	2554	112	2362.5	48.5	2211	17	7587	34
	83.5714	5033	19	4929.5	76.5	4155.5	262.5	3240	114	2565	82	2435	94	2247.5	7.5	7649.5	27.5
	84.4898	5045	45	4946.5	190.5	4184.5	225.5	3198.5	119.5	2579	95	2423	54	2212	17	7656	52
	85.4082	5029	98	4954	106	4152	283	3258	116	2676	153	2397.5	68.5	2266.5	22.5	7588	53
	86.3265	5020.5	82.5	4913.5	84.5	4243.5	231.5	3283	153	2592.5	128.5	2378	107	2248.5	6.5	7713	33
	87.2449	5137.5	41.5	4930.5	90.5	4212.5	277.5	3319.5	138.5	2590.5	93.5	2398	73	2234	10	7625.5	131.5
	88.1633	5104.5	126.5	4928	123	4258	231	3319	117	2687	129	2437.5	77.5	2260	28	7562.5	65.5
	89.0816	5162.5	198.5	4971	87	4293	289	3301.5	123.5	2652	151	2407	81	2295.5	83.5	7654.5	13.5
	90	4984.5	122.5	5001	116	4296	260	3323.5	160.5	2621.5	149.5	2391	106	2248.5	29.5	7580.5	38.5

## Sheet: S4i
LUV Permeabilization
Fig. S4i
	Raw RFU
		BAX-α8-locked
		30:1 BIM:BAX (6.6μM)		15:1 BIM:BAX (3.3μM)		7.5:1 BIM:BAX (1.65μM)		3.8:1 BIM:BAX (0.83μM)		1.9:1 BIM:BAX (0.41μM)		0.9:1 BIM:BAX (0.21μM)		0:1 BIM:BAX (0μM)		1% CHAPS
	Time (min)	Mean	SEM	Mean	SEM	Mean	SEM	Mean	SEM	Mean	SEM	Mean	SEM	Mean	SEM	Mean	SEM
	0	1657.5	62.5	2254.5	74.5	2187	96	2423.5	183.5	2427	104	2442.5	112.5	2427.5	32.5	8199	195
	0.918367	2093.5	64.5	2111	17	2283	135	2463	30	2560	52	2355.5	45.5	2418	143	8319.5	22.5
	1.83673	2134.5	151.5	1977	49	2381	227	2780.5	447.5	2566	87	2384.5	49.5	2454.5	39.5	8476.5	1.5
	2.7551	2356	37	2026	0	2263.5	93.5	2451.5	38.5	2576	89	2400	74	2479	33	8590.5	32.5
	3.67347	2323	106	2296	300	2288.5	91.5	2510	144	2555	64	2391	82	2594	140	8576	69
	4.59184	2406	102	2235	180	2308.5	87.5	2445	47	2425.5	115.5	2393.5	27.5	2613.5	188.5	8568	79
	5.5102	2518.5	4.5	2314.5	180.5	2291.5	96.5	2482.5	68.5	2796.5	236.5	2387.5	4.5	2585.5	107.5	8578.5	69.5
	6.42857	2471	29	2455	21	2275.5	59.5	2479.5	35.5	2616	98	2413.5	5.5	2599	84	8483	13
	7.34694	2454	41	2369	17	2271	62	2435	52	2489	54	2420	9	2481	92	8415	62
	8.26531	2470	52	2315	102	2251.5	56.5	2438	19	2518	5	2523	151	2511.5	55.5	8216.5	87.5
	9.18367	2413	26	2307.5	127.5	2323.5	21.5	2419	44	2480.5	43.5	2456	168	2498	36	8135	9
	10.102	2463.5	2.5	2341	140	2308	36	2423.5	1.5	2471.5	34.5	2383.5	22.5	2602.5	76.5	8075	29
	11.0204	2417.5	24.5	2307.5	100.5	2316	67	2451.5	51.5	2481.5	29.5	2400.5	32.5	2500.5	74.5	8133	12
	11.9388	2433.5	11.5	2300	114	2311	53	2454.5	31.5	2452.5	20.5	2347	30	2488	84	7963.5	80.5
	12.8571	2426	19	2293.5	135.5	2308	86	2444	38	2477	3	2379	74	2501	21	7989.5	116.5
	13.7755	2476	20	2316	137	2317.5	32.5	2385	35	2465	20	2388.5	6.5	2522.5	43.5	8039.5	68.5
	14.6939	2485.5	66.5	2391.5	126.5	2294	12	2395.5	27.5	2491.5	23.5	2319.5	12.5	2546	52	8018.5	12.5
	15.6122	2459.5	21.5	2319.5	117.5	2315.5	23.5	2423	1	2508.5	23.5	2361.5	50.5	2514.5	77.5	8043	109
	16.5306	2495	13	2292.5	140.5	2308.5	24.5	2418.5	28.5	2504.5	15.5	2299	15	2521	60	8051	51
	17.449	2475.5	44.5	2390	178	2312	47	2387.5	5.5	2514	42	2340	14	2491.5	133.5	7977	14
	18.3673	2500	13	2328	146	2301.5	84.5	2448	17	2481.5	46.5	2301	50	2480	102	7973	14
	19.2857	2546	52	2390.5	168.5	2370.5	57.5	2469.5	17.5	2510.5	46.5	2392	29	2464.5	70.5	8065	31
	20.2041	2474	53	2396.5	103.5	2351	76	2397.5	17.5	2515.5	45.5	2317	8	2453.5	131.5	7946.5	26.5
	21.1224	2495	17	2386.5	107.5	2377	0	2346.5	28.5	2537	8	2325.5	4.5	2425.5	80.5	7862.5	72.5
	22.0408	2535.5	5.5	2384	159	2355	38	2409	78	2521	6	2321	14	2437	127	7978	73
	22.9592	2499	45	2330	39	2379.5	40.5	2427.5	36.5	2511.5	20.5	2354	32	2458.5	112.5	7970.5	120.5
	23.8776	2539	64	2393.5	176.5	2330.5	12.5	2430	47	2483.5	56.5	2369.5	9.5	2420	93	7877	100
	24.7959	2531.5	4.5	2415.5	141.5	2368	82	2408.5	11.5	2521.5	39.5	2313.5	52.5	2438.5	132.5	7952	20
	25.7143	2553	39	2391.5	99.5	2374.5	32.5	2478.5	18.5	2522.5	7.5	2297	47	2451	47	7850	60
	26.6327	2550	27	2447	146	2412.5	63.5	2428	16	2595	8	2307.5	18.5	2509	48	7888.5	56.5
	27.551	2571	75	2420.5	150.5	2465.5	48.5	2482	25	2438	32	2311.5	43.5	2478.5	90.5	7822.5	99.5
	28.4694	2586	16	2473.5	178.5	2439	59	2474.5	40.5	2471.5	29.5	2369	13	2395.5	123.5	7888.5	29.5
	29.3878	2622	40	2363.5	122.5	2414.5	74.5	2447	33	2538.5	2.5	2297	17	2463	117	7835	84
	30.3061	2630	29	2442.5	107.5	2409	2	2423.5	13.5	2581.5	39.5	2352	36	2482	115	7877.5	131.5
	31.2245	2636.5	23.5	2454	129	2426	62	2464	15	2544.5	15.5	2352	11	2463.5	98.5	7869	120
	32.1429	2619.5	5.5	2498	99	2479.5	30.5	2476.5	34.5	2511	61	2338.5	27.5	2459.5	116.5	7902	10
	33.0612	2642	12	2525.5	164.5	2464.5	40.5	2507.5	22.5	2499	52	2342	55	2505	159	7818.5	98.5
	33.9796	2629.5	16.5	2519.5	71.5	2472	48	2498.5	2.5	2569.5	3.5	2355	48	2464.5	98.5	7914.5	3.5
	34.898	2669	34	2466.5	129.5	2474	59	2513.5	5.5	2545.5	18.5	2332	19	2450	120	7868.5	16.5
	35.8163	2701.5	53.5	2545	102	2507	41	2495.5	61.5	2531.5	26.5	2384.5	52.5	2487.5	105.5	7978	71
	36.7347	2716.5	36.5	2538	118	2521	53	2466.5	50.5	2484.5	14.5	2356	37	2493.5	89.5	7801.5	107.5
	37.6531	2701	8	2548	94	2508.5	81.5	2421	32	2555	14	2378.5	22.5	2460	131	7799.5	103.5
	38.5714	2713	15	2551	152	2532	85	2532	39	2523.5	16.5	2336	38	2544	100	7896.5	35.5
	39.4898	2683.5	49.5	2581.5	83.5	2583.5	27.5	2521	41	2511.5	46.5	2357.5	38.5	2529.5	107.5	7840	60
	40.4082	2709.5	23.5	2563	137	2529.5	42.5	2555.5	71.5	2567.5	8.5	2408	18	2477.5	139.5	7921.5	27.5
	41.3265	2720.5	48.5	2561.5	119.5	2624	54	2527	56	2512.5	24.5	2382.5	0.5	2490	110	7856	48
	42.2449	2669.5	66.5	2570.5	185.5	2568	78	2520.5	43.5	2534	5	2380.5	8.5	2525.5	118.5	7817	3
	43.1633	2749	15	2640.5	156.5	2636.5	38.5	2602.5	109.5	2604.5	20.5	2333.5	5.5	2531	161	7800	1
	44.0816	2759.5	23.5	2653	93	2595.5	96.5	2539.5	1.5	2565.5	19.5	2378	4	2459	98	7803.5	116.5
	45	2704.5	8.5	2630	96	2601.5	119.5	2499	32	2547	31	2365	5	2531	135	7693.5	72.5
	45.9184	2781.5	17.5	2627.5	141.5	2574	63	2538	16	2598.5	4.5	2366	12	2521.5	98.5	7750	40
	46.8367	2767	2	2638	124	2613.5	55.5	2597.5	21.5	2501	19	2422.5	15.5	2511.5	94.5	7804.5	49.5
	47.7551	2725	48	2645	97	2698.5	71.5	2579.5	17.5	2610.5	12.5	2444.5	73.5	2515	152	7813	41
	48.6735	2742.5	32.5	2684	80	2690.5	65.5	2545	18	2609.5	52.5	2462	3	2525.5	88.5	7790	113
	49.5918	2828	38	2700.5	129.5	2697.5	33.5	2533.5	62.5	2572	9	2437.5	37.5	2515	107	7754	63
	50.5102	2798	53	2634	144	2708.5	143.5	2646	52	2628	12	2414	66	2545	84	7803.5	142.5
	51.4286	2769.5	5.5	2728.5	134.5	2739.5	105.5	2593.5	68.5	2612.5	10.5	2412	27	2534	132	7852	25
	52.3469	2822.5	24.5	2701.5	169.5	2735.5	52.5	2574	24	2570.5	68.5	2440.5	15.5	2550.5	89.5	7811	67
	53.2653	2850.5	45.5	2733	119	2716	75	2616	35	2621	37	2390	9	2473.5	118.5	7789	36
	54.1837	2831	36	2680	147	2723.5	81.5	2645.5	23.5	2595.5	60.5	2436	3	2521.5	100.5	7777	66
	55.102	2833	66	2720.5	75.5	2751.5	92.5	2643.5	21.5	2626.5	32.5	2449	30	2544.5	87.5	7804	69
	56.0204	2840	22	2696.5	183.5	2682	85	2643	40	2659	12	2455.5	3.5	2525.5	100.5	7803	7
	56.9388	2865	21	2717	160	2700.5	84.5	2656.5	34.5	2603	11	2491.5	19.5	2539.5	49.5	7651.5	17.5
	57.8571	2853	2	2815	151	2736	76	2663.5	38.5	2634	12	2447	23	2511.5	128.5	7669	7
	58.7755	2822	27	2716	221	2751	6	2626.5	49.5	2623	0	2470.5	31.5	2558.5	149.5	7749	99
	59.6939	2860	49	2795	159	2751	60	2645	10	2622.5	40.5	2461	24	2588.5	159.5	7699.5	58.5
	60.6122	2780.5	42.5	2823.5	173.5	2719.5	40.5	2640	56	2640	5	2489.5	1.5	2575	159	7715	147
	61.5306	2820.5	73.5	2809	219	2800.5	17.5	2689.5	71.5	2621.5	8.5	2469.5	17.5	2573	122	7709	17
	62.449	2921.5	43.5	2799	133	2742	54	2661.5	17.5	2701.5	24.5	2481.5	8.5	2571	124	7763	126
	63.3673	2896.5	96.5	2794	110	2789	33	2626	34	2663.5	8.5	2450	14	2611	118	7813.5	91.5
	64.2857	2885	42	2770.5	226.5	2744.5	101.5	2646	79	2686.5	71.5	2517	71	2550.5	145.5	7767.5	66.5
	65.2041	2819.5	21.5	2771	154	2807.5	88.5	2673.5	10.5	2670.5	7.5	2482.5	19.5	2548	91	7729.5	91.5
	66.1224	2826.5	15.5	2740	190	2798.5	42.5	2700.5	31.5	2697	42	2448.5	22.5	2546	132	7682.5	55.5
	67.0408	2842	37	2825	185	2813.5	20.5	2682.5	41.5	2695	33	2486.5	35.5	2578.5	38.5	7670.5	53.5
	67.9592	2908	14	2826.5	174.5	2807.5	95.5	2697	8	2662.5	65.5	2473	11	2618	165	7629.5	80.5
	68.8776	2924.5	11.5	2787.5	187.5	2809	15	2672	15	2667	33	2522	4	2586	136	7674	43
	69.7959	2902	80	2771.5	122.5	2796.5	35.5	2718.5	35.5	2661	26	2464.5	26.5	2552	75	7662.5	34.5
	70.7143	2922	35	2795	165	2866	22	2759.5	82.5	2718.5	6.5	2535	12	2630.5	121.5	7615.5	39.5
	71.6327	2923	24	2799.5	159.5	2875.5	101.5	2761	7	2725	28	2527	20	2590.5	114.5	7725.5	8.5
	72.551	2986	67	2832.5	128.5	2863.5	18.5	2760	20	2694.5	22.5	2533	14	2622.5	85.5	7661	106
	73.4694	2892.5	8.5	2811	143	2859	34	2692.5	41.5	2690.5	1.5	2512	59	2638.5	110.5	7670	8
	74.3878	2909	74	2782	169	2887.5	78.5	2731	58	2680	17	2541	34	2642	176	7647	47
	75.3061	2890	16	2807.5	133.5	2853	53	2773.5	21.5	2690	51	2475	35	2628.5	154.5	7748.5	97.5
	76.2245	2943.5	17.5	2845	183	2892	36	2721	0	2710	59	2523	32	2592.5	170.5	7748.5	31.5
	77.1429	2967	49	2791.5	121.5	2852.5	63.5	2740	48	2678.5	5.5	2513	60	2630	162	7679	42
	78.0612	2953	92	2834.5	169.5	2890	61	2729	39	2697	35	2546	5	2583.5	193.5	7668.5	84.5
	78.9796	2940.5	30.5	2833.5	164.5	2857.5	28.5	2803	8	2728.5	1.5	2526	22	2674.5	106.5	7648.5	71.5
	79.898	2938.5	5.5	2858.5	171.5	2893.5	55.5	2711.5	27.5	2775.5	21.5	2531.5	57.5	2678.5	134.5	7601.5	30.5
	80.8163	2901.5	10.5	2842.5	237.5	2901.5	35.5	2758	35	2741.5	0.5	2607.5	21.5	2651	150	7608	15
	81.7347	3019	47	2850	143	2846.5	77.5	2796.5	50.5	2757.5	46.5	2567	16	2672	176	7663.5	30.5
	82.6531	2968.5	9.5	2775.5	179.5	2920	41	2747	15	2741.5	20.5	2558.5	22.5	2725	132	7587	34
	83.5714	2972.5	45.5	2836	199	2968	19	2750.5	23.5	2719.5	11.5	2569.5	38.5	2655.5	184.5	7649.5	27.5
	84.4898	2952	11	2873.5	136.5	2844.5	44.5	2806	3	2795.5	5.5	2560.5	7.5	2715.5	97.5	7656	52
	85.4082	2965.5	2.5	2854	144	2869.5	51.5	2815.5	43.5	2767.5	0.5	2583.5	11.5	2687	101	7588	53
	86.3265	2961.5	18.5	2835	179	2939	35	2869	9	2740.5	7.5	2567	39	2711	107	7713	33
	87.2449	3052	37	2865	176	2915.5	37.5	2750	7	2771.5	40.5	2623.5	26.5	2712	153	7625.5	131.5
	88.1633	2976.5	38.5	2830	194	2886.5	21.5	2791.5	25.5	2790.5	4.5	2607.5	5.5	2708.5	130.5	7562.5	65.5
	89.0816	2964	13	2897	181	2917.5	2.5	2855	79	2787.5	32.5	2576	27	2728	172	7654.5	13.5
	90	2899.5	9.5	2859.5	217.5	2927	7	2865	52	2829	32	2577	9	2662	117	7580.5	38.5

## Sheet: S4j
Fluorescence Polarization Assay
Fig. S4j
	Polarization (mP)																							Parameterized Metrics
		BAX-α8-unlocked																							BAX-α8-unlocked
		BIM 1μM		BIM 0.67μM		BIM 0.44μM		BIM 0.30μM		BIM 0.20μM		BIM 0.13μM		BIM 0.09μM		BIM 0.06μM		BIM 0μM		BAK-TAMRA				Sample	Norm Tmax	Norm EP
	Time (min)	Mean	SEM	Mean	SEM	Mean	SEM	Mean	SEM	Mean	SEM	Mean	SEM	Mean	SEM	Mean	SEM	Mean	SEM	Mean	SEM			BIM 1μM	0.02	-0.18
	0	64	14	99	1	111	4	122	17	91.5	6.5	76.5	32.5	91.5	3.5	83.5	0.5	66.5	9.5	62.5	4.5			BIM 0.67μM	0.06	-0.11
	0.5	130.5	16.5	173	9	168.5	12.5	138.5	4.5	116.5	3.5	116	11	108	5	99.5	3.5	106	24	77	1			BIM 0.44μM	0.14	0.07
	1	149.5	12.5	186	10	167	9	175	25	128.5	0.5	130.5	8.5	112.5	1.5	122	1	114.5	2.5	90	7			BIM 0.30μM	0.24	0.49
	1.5	149	10	185	5	144.5	4.5	163	7	147.5	5.5	135.5	4.5	133.5	5.5	135.5	4.5	119	1	97.5	2.5			BIM 0.20μM	0.33	0.84
	2	143	15	188.5	9.5	162	5	166.5	4.5	159.5	12.5	146	9	148.5	6.5	142	1	132	5	101	2			BIM 0.13μM	0.99	1.02
	2.5	146.5	16.5	195.5	9.5	191	5	169	2	172	8	153.5	7.5	148	3	148	4	140.5	3.5	101.5	0.5			BIM 0.09μM	1	1.09
	3	135.5	15.5	199.5	13.5	193	4	178	2	182.5	5.5	155	13	156.5	7.5	159	6	144	4	107.5	1.5			BIM 0.06μM	0.98	1.02
	3.5	129.5	12.5	201.5	9.5	210	4	195.5	9.5	188	10	166.5	9.5	152.5	4.5	162	2	143	2	105.5	1.5
	4	120	14	198	9	213	6	200	1	198	9	179	7	169	8	159	5	154.5	5.5	103.5	1.5			BAX	1	1
	4.5	111	11	195.5	10.5	218	2	211.5	0.5	195.5	6.5	188.5	4.5	170.5	6.5	173.5	0.5	163	7	109.5	1.5			BAK-TAMRA	0	0
	5	102.5	9.5	191	13	227.5	4.5	220	2	207	5	202.5	7.5	186	6	181	1	179	2	106	2
	5.5	95.5	2.5	177	11	230	6	227.5	1.5	220.5	0.5	212.5	5.5	201	5	192	1	190	5	107.5	2.5
	6	92.5	3.5	171	10	237.5	2.5	232.5	1.5	230	3	216.5	8.5	204.5	1.5	200.5	4.5	194.5	1.5	111.5	3.5
	6.5	86.5	0.5	158	15	241	5	234.5	3.5	240	4	215	6	218.5	1.5	209.5	5.5	197	4	112	0
	7	85	3	146.5	10.5	244	4	237.5	2.5	245	5	223.5	2.5	221.5	5.5	217	0	198	5	108	2
	7.5	84	2	136.5	11.5	252	2	244.5	2.5	250	2	227	8	222.5	8.5	216.5	2.5	205.5	0.5	110.5	1.5
	8	84	6	130	3	250.5	1.5	245	3	257.5	3.5	227	13	227.5	5.5	225	5	206.5	4.5	114.5	2.5
	8.5	79	3	127.5	3.5	253	4	248	3	259.5	6.5	240.5	4.5	227.5	6.5	228	0	212	5	112	1
	9	82.5	0.5	116.5	1.5	251	4	253.5	2.5	265	8	246	3	232	5	228.5	0.5	214	6	112	0
	9.5	79.5	3.5	118	10	253	5	254.5	3.5	266	7	254.5	5.5	235.5	7.5	233.5	2.5	219	1	110	3
	10	80	0	112	3	249.5	3.5	255.5	4.5	269.5	7.5	256	7	240.5	7.5	235.5	1.5	223	2	114	2
	10.5	77.5	2.5	112.5	4.5	247	7	260	1	269	9	268.5	3.5	253.5	0.5	246	9	233	2	112.5	1.5
	11	79	1	113	2	245	6	261	4	274.5	7.5	267.5	7.5	255	0	248.5	9.5	235	5	112.5	1.5
	11.5	86.5	0.5	109	3	239.5	2.5	263.5	3.5	277	6	270.5	6.5	263	3	255.5	10.5	239	4	114.5	0.5
	12	81	3	110	4	235	7	266.5	2.5	279	9	278.5	5.5	269.5	2.5	261	10	247.5	4.5	115.5	1.5
	12.5	84	2	108	6	231	0	266.5	2.5	280	5	280.5	3.5	272.5	2.5	268.5	7.5	253	0	114.5	2.5
	13	81.5	3.5	105.5	2.5	229	3	269	4	284.5	5.5	283.5	8.5	277	1	272	3	254	2	115.5	0.5
	13.5	81	5	104.5	1.5	223.5	8.5	267	0	288	3	285	4	281	1	277.5	6.5	262.5	5.5	113	1
	14	84.5	0.5	107	1	214.5	4.5	270	2	287.5	5.5	287	8	284.5	1.5	274	6	259.5	4.5	116	1
	14.5	81	5	103	4	205	3	271.5	1.5	291	6	288	3	288	0	282	8	264.5	1.5	116.5	2.5
	15	82.5	6.5	103.5	4.5	204	5	268	1	287	6	285.5	3.5	287.5	2.5	283.5	2.5	264	5	118	1
	15.5	77	1	103	3	198	1	268.5	2.5	290	5	290	4	286	3	288.5	6.5	270	2	119.5	0.5
	16	82	4	103	1	192.5	2.5	267.5	2.5	293	4	294	4	291.5	4.5	282.5	3.5	269	2	112.5	0.5
	16.5	79	5	102	2	189.5	0.5	271.5	4.5	294	4	294	4	291.5	0.5	287	4	271.5	1.5	115	0
	17	78.5	1.5	100.5	0.5	189	1	267.5	0.5	296	6	295	3	295	6	287	2	272.5	2.5	115.5	1.5
	17.5	83	1	100.5	2.5	190.5	0.5	263.5	1.5	296	6	299	7	299	7	290.5	6.5	277.5	4.5	116	0
	18	81.5	1.5	97.5	1.5	187	3	265	5	300	8	294	7	296.5	4.5	292	0	276	2	114	0
	18.5	83	1	100	2	181	2	260	4	299	9	296.5	3.5	297.5	3.5	294	4	281	2	116	0
	19	79	1	100.5	1.5	180.5	1.5	261.5	7.5	298.5	8.5	300	4	299	2	290	4	280	2	115.5	0.5
	19.5	78	2	94.5	0.5	185	1	261.5	3.5	302	2	300	5	302	4	296	5	279	3	113.5	2.5
	20	80	2	97.5	3.5	184	2	257	3	304	6	302.5	4.5	301	1	295.5	2.5	278.5	0.5	119	1
	20.5	79.5	1.5	102.5	0.5	179	3	255.5	4.5	303	4	300	6	303	4	298	4	282	2	113.5	0.5
	21	82	3	97	3	183	4	249	5	299.5	9.5	304.5	4.5	304	5	297.5	4.5	280.5	2.5	115.5	1.5
	21.5	81.5	1.5	95	1	177.5	1.5	244	6	291.5	4.5	304	3	304.5	3.5	298.5	2.5	287.5	3.5	115.5	1.5
	22	79.5	1.5	100.5	0.5	179	2	244.5	3.5	302	9	303	5	303.5	6.5	299.5	3.5	285	2	119	1
	22.5	78	1	97.5	2.5	178	3	239	3	301	9	302.5	5.5	306.5	2.5	298.5	3.5	282.5	0.5	116.5	3.5
	23	80	3	97	0	175	1	234.5	0.5	302	9	303	8	305.5	0.5	305	1	283.5	3.5	116	0
	23.5	81.5	3.5	97	2	176.5	1.5	228.5	2.5	299.5	11.5	301	2	306	3	302	4	288.5	2.5	117	1
	24	78	3	98.5	2.5	174.5	2.5	230.5	0.5	301.5	9.5	308.5	1.5	307.5	4.5	303	1	286	2	114.5	3.5
	24.5	79.5	0.5	99	4	174.5	3.5	226	3	298	18	305.5	2.5	308	5	304	3	287.5	3.5	115.5	2.5
	25	80.5	2.5	100	4	174	4	229	4	304.5	11.5	311	9	308.5	4.5	306.5	4.5	291.5	1.5	117.5	1.5
	25.5	79	2	97	0	174	3	226	2	293	17	308	6	309	4	304.5	2.5	291	0	113	0
	26	80	1	99	0	171.5	5.5	222.5	4.5	292	18	312.5	4.5	310.5	4.5	306	3	289	0	115.5	0.5
	26.5	82	3	96.5	1.5	173.5	2.5	226	1	294	15	309.5	0.5	311.5	7.5	306	8	293	2	116.5	1.5
	27	80	1	94.5	0.5	173.5	2.5	222.5	2.5	293.5	21.5	309	3	310.5	1.5	305.5	5.5	291.5	0.5	116	2
	27.5	81	4	96	5	173.5	0.5	227	7	289	17	311.5	7.5	312	0	308	4	293.5	3.5	114.5	1.5
	28	82	1	91.5	0.5	168	4	228.5	1.5	294	19	311	3	310	2	308.5	1.5	291.5	3.5	114.5	4.5
	28.5	80	3	96	1	168.5	4.5	225	0	288	19	312.5	0.5	312.5	6.5	305.5	2.5	293.5	3.5	117	1
	29	82	1	96.5	0.5	169	2	230	0	286.5	18.5	313.5	1.5	312	2	307	4	294.5	0.5	117.5	0.5
	29.5	80	1	93	4	172.5	3.5	225.5	0.5	283.5	18.5	314	2	311	1	310.5	3.5	290	1	116.5	0.5
	30	81	0	95	0	163.5	2.5	227.5	2.5	284	24	316	2	315	1	309.5	3.5	294	0	116	1
	30.5	80	1	95	2	168.5	6.5	230.5	3.5	287.5	16.5	310	3	314.5	1.5	309.5	6.5	295	2	116	0
	31	79	0	93.5	0.5	166	5	225.5	1.5	287	25	315	5	314	4	312	4	293	1	117.5	0.5
	31.5	83	0	96	4	168.5	3.5	227.5	1.5	279.5	20.5	321	9	319.5	5.5	313.5	4.5	298.5	0.5	119	0
	32	81.5	1.5	99	2	170.5	2.5	229	3	277.5	19.5	312.5	1.5	313	0	311	5	299	2	115.5	2.5
	32.5	80	5	94	5	162.5	4.5	228	2	276	18	321	3	314	0	310.5	6.5	291	1	118.5	4.5
	33	82	3	98	1	162	1	228.5	1.5	281	12	317	4	318.5	0.5	310.5	7.5	299	3	115.5	3.5
	33.5	81	2	95	3	162	4	228	3	284	19	316.5	2.5	322	4	308	5	298.5	1.5	115.5	0.5
	34	81	0	95	0	165.5	4.5	229.5	4.5	283.5	14.5	319	4	316	4	309.5	7.5	301.5	0.5	116	0
	34.5	84	1	94.5	1.5	161	6	229.5	0.5	285	19	316	6	319.5	3.5	308	4	298	1	114.5	2.5
	35	81	0	95	2	164	5	228.5	3.5	281	20	322	6	320.5	5.5	309.5	7.5	297.5	0.5	114	1
	35.5	80	1	97.5	0.5	159.5	2.5	231.5	0.5	284	16	321	6	322	5	313.5	5.5	297.5	2.5	115.5	3.5
	36	82.5	0.5	94	1	158.5	3.5	230	1	284.5	17.5	321	3	318	3	312	7	301	4	117	6
	36.5	83	2	98.5	1.5	162.5	7.5	226	1	283.5	11.5	323.5	2.5	317.5	1.5	310.5	5.5	297	0	117.5	0.5
	37	80.5	1.5	90.5	1.5	156.5	5.5	230	0	281.5	8.5	319.5	2.5	320	4	311.5	2.5	297	0	116.5	0.5
	37.5	81	0	93	0	156	6	228	2	285.5	8.5	321	4	318	3	315.5	8.5	303.5	0.5	110.5	4.5
	38	82.5	0.5	95	0	156	7	234.5	2.5	282	14	318.5	6.5	319.5	1.5	316	9	302	2	118	5
	38.5	82.5	0.5	92.5	1.5	152	4	232	3	284.5	13.5	325.5	1.5	321	6	315.5	7.5	301	2	117	0
	39	82.5	0.5	97.5	0.5	152.5	5.5	231.5	2.5	281.5	11.5	318	5	325.5	1.5	315.5	7.5	306	2	116.5	2.5
	39.5	81.5	3.5	95.5	2.5	158	4	232	2	281	9	324	2	322.5	1.5	320.5	5.5	304.5	3.5	115.5	3.5
	40	82	2	89	0	149	3	230	2	280	12	322.5	2.5	321.5	3.5	318.5	7.5	303.5	4.5	116.5	1.5
	40.5	83.5	3.5	96	1	152.5	3.5	230	1	285	10	322.5	5.5	322.5	2.5	316.5	4.5	304.5	4.5	118	2
	41	78	2	95	0	149	5	229	1	285.5	6.5	325.5	4.5	325.5	3.5	317	8	305.5	2.5	113.5	2.5
	41.5	82.5	0.5	99	4	150	3	232	2	288.5	5.5	322.5	4.5	330	2	317	10	302	4	117	2
	42	79	1	95.5	5.5	148.5	2.5	231.5	2.5	288.5	7.5	321	5	323.5	1.5	319.5	8.5	306	6	115	1
	42.5	81.5	1.5	94	1	152	3	231	1	287	11	322	3	322	4	318.5	3.5	306.5	2.5	116	2
	43	81	5	97	2	150.5	4.5	231	1	292	14	326	6	334	1	319.5	6.5	307	5	110	1
	43.5	83.5	3.5	93.5	1.5	149	6	230	0	283.5	14.5	322.5	9.5	332	0	320.5	7.5	309	4	116.5	1.5
	44	81	1	96.5	2.5	144.5	4.5	227.5	4.5	289	11	325.5	7.5	329.5	2.5	317.5	3.5	308.5	6.5	116	1
	44.5	81	1	94	8	139.5	4.5	231.5	2.5	291.5	11.5	322	8	327	0	321	5	304	4	116.5	0.5
	45	84	2	98	1	148.5	3.5	229.5	0.5	294	11	325.5	5.5	328	1	314	10	306.5	3.5	116.5	2.5
	45.5	80.5	4.5	96	1	142.5	3.5	232.5	1.5	291.5	13.5	322	7	329.5	0.5	318.5	7.5	308.5	1.5	112.5	1.5
	46	81.5	0.5	93.5	1.5	147	6	230	2	294.5	7.5	324	5	328	1	320	9	311.5	2.5	117.5	4.5
	46.5	85	5	92.5	2.5	142.5	8.5	229.5	2.5	292.5	12.5	325	0	332.5	0.5	322.5	6.5	307.5	2.5	115.5	0.5
	47	81	1	97	0	143	6	230.5	0.5	296	9	319.5	3.5	333	4	319	6	310.5	2.5	115	2
	47.5	82.5	0.5	97	2	144.5	1.5	229.5	1.5	293.5	10.5	328	10	330.5	2.5	320.5	4.5	311.5	4.5	115	6
	48	82	2	94.5	2.5	142	2	228.5	0.5	298	7	324.5	4.5	331.5	0.5	322.5	8.5	313.5	2.5	115.5	3.5
	48.5	80	2	91.5	4.5	141	2	231	1	299.5	17.5	324.5	8.5	330.5	0.5	320.5	6.5	311.5	0.5	114.5	0.5
	49	81	1	94.5	2.5	141.5	1.5	231.5	1.5	299.5	12.5	325.5	5.5	332.5	0.5	321.5	5.5	314	1	116.5	2.5
	49.5	82	2	100	1	140.5	3.5	226	1	305	7	328.5	4.5	339	0	321.5	5.5	313.5	2.5	116	1
	50	81	1	98	1	138	2	224.5	0.5	300.5	9.5	328	8	332.5	0.5	323	8	314.5	3.5	114.5	3.5
	50.5	81	3	95.5	3.5	138.5	2.5	229	5	301	14	332.5	10.5	334.5	1.5	323	6	315.5	6.5	115.5	5.5
	51	82	4	94	1	139.5	4.5	228	2	295	11	328.5	9.5	334	1	325	8	316	3	114.5	1.5
	51.5	81	3	95	2	137.5	3.5	232	2	296.5	7.5	327.5	3.5	332.5	2.5	318.5	3.5	321.5	3.5	116.5	2.5
	52	79	3	94.5	1.5	136.5	3.5	230	1	296.5	10.5	330	8	335.5	0.5	324	7	314.5	3.5	114	2
	52.5	79	3	93.5	3.5	135.5	1.5	226.5	2.5	307	16	328.5	9.5	336	1	327.5	12.5	320	3	119.5	3.5
	53	84	0	95	0	135	6	231	2	301.5	10.5	328.5	9.5	333	2	324	9	317	0	115	0
	53.5	83	1	93	3	139	1	227	2	303	17	332.5	8.5	335.5	0.5	324	5	316.5	3.5	114	2
	54	84.5	2.5	92	2	133	1	225.5	0.5	301.5	10.5	328.5	2.5	338.5	1.5	326	7	322	4	115	0
	54.5	83	3	94.5	2.5	129	2	223.5	0.5	301	14	331.5	7.5	333.5	4.5	325	6	319.5	1.5	114.5	3.5
	55	81	0	97	1	136.5	6.5	226	3	302	13	329	10	335	2	326.5	4.5	322.5	1.5	113.5	0.5
	55.5	81.5	4.5	94.5	2.5	135	2	227.5	0.5	300.5	11.5	332	4	342.5	0.5	326.5	6.5	323.5	1.5	116.5	2.5
	56	78.5	2.5	92.5	0.5	130	1	226.5	0.5	303	14	332.5	6.5	341.5	8.5	325	3	323.5	5.5	116	3
	56.5	79	0	96	0	132.5	2.5	222.5	1.5	306.5	15.5	332	1	342.5	4.5	327.5	3.5	325.5	3.5	115.5	3.5
	57	80	4	94.5	1.5	133.5	2.5	222	4	305.5	16.5	333.5	5.5	342.5	4.5	323.5	9.5	324	2	116.5	0.5
	57.5	78.5	2.5	94	5	132.5	4.5	224	1	305.5	16.5	336	3	343.5	3.5	329.5	8.5	320.5	1.5	116	0
	58	79	1	98	0	130.5	3.5	222.5	1.5	303.5	11.5	336.5	5.5	343.5	3.5	328.5	7.5	327	1	116.5	1.5
	58.5	82.5	0.5	96	3	128	4	221	1	307	15	335	9	340	0	330.5	5.5	324.5	1.5	115.5	0.5
	59	81.5	1.5	93	1	131	4	222.5	3.5	304.5	12.5	336.5	8.5	343	3	330.5	8.5	325	7	118	0
	59.5	82.5	5.5	94	5	127	3	225	0	305.5	11.5	339	6	343	5	330	11	327.5	1.5	116	4
	60	78	3	93.5	2.5	131	6	220	2	307	13	331	8	345.5	5.5	330.5	8.5	327	2	116.5	0.5

## Sheet: S4k
Fluorescence Polarization Assay
Fig. S4k
	Polarization (mP)																					Parameterized Metrics
		BAX-α8-locked																					BAX-α8-locked
		BIM 1μM		BIM 0.67μM		BIM 0.44μM		BIM 0.30μM		BIM 0.20μM		BIM 0.13μM		BIM 0.09μM		BIM 0μM		BAK-TAMRA				Sample	Norm Tmax	Norm EP
	Time (min)	Mean	SEM	Mean	SEM	Mean	SEM	Mean	SEM	Mean	SEM	Mean	SEM	Mean	SEM	Mean	SEM	Mean	SEM			BIM 1μM	0.06	-0.28
	0	67.5	6.5	119	33	98.5	18.5	78	33	102.5	1.5	65.5	29.5	82	5	78.5	0.5	45.5	20.5			BIM 0.67μM	0.14	-0.19
	0.5	87	19	121.5	1.5	117.5	3.5	93	4	97.5	10.5	95.5	3.5	88	1	81.5	4.5	88.5	9.5			BIM 0.44μM	0.33	0.19
	1	126	10	137.5	1.5	126	0	111.5	12.5	115	6	107.5	5.5	95	3	93	6	100	18			BIM 0.30μM	0.59	0.67
	1.5	135	15	139.5	10.5	144.5	1.5	126	2	137	3	117.5	12.5	104	1	101	2	90.5	1.5			BIM 0.20μM	0.89	0.85
	2	143	12	152	8	160	1	130.5	0.5	141.5	1.5	122	16	112	2	104.5	3.5	100	7			BIM 0.13μM	0.91	0.85
	2.5	145	16	170	2	161.5	12.5	141	4	143	5	135.5	13.5	119.5	0.5	110	1	116.5	11.5			BIM 0.09μM	0.99	0.82
	3	144.5	13.5	181.5	2.5	161	7	151.5	2.5	152.5	2.5	140	13	122.5	1.5	118.5	0.5	98.5	3.5
	3.5	140.5	17.5	189.5	1.5	176	2	160	3	158	1	144	15	134	0	124	3	98	2			BAX	1	1
	4	129	15	191	1	176.5	2.5	169.5	1.5	164.5	5.5	158.5	12.5	133	0	128	2	97.5	0.5			BAK-TAMRA	0	0
	4.5	122.5	14.5	200	4	191	2	181	5	172.5	2.5	164	9	141	0	140	2	102.5	5.5
	5	102	18	200.5	7.5	202	2	175	3	179.5	1.5	170	7	149.5	1.5	144.5	6.5	104.5	4.5
	5.5	91	14	204	6	210.5	2.5	186.5	0.5	187	2	171	5	157	4	146.5	0.5	103.5	0.5
	6	85	14	202	11	212.5	0.5	189	4	193.5	3.5	180.5	0.5	162.5	5.5	154.5	5.5	108	1
	6.5	78.5	8.5	202.5	8.5	219.5	1.5	191	2	198	7	186	0	169	7	157.5	4.5	106	3
	7	74.5	11.5	204	14	227.5	1.5	201	12	199	6	187	3	167.5	0.5	166.5	5.5	105.5	2.5
	7.5	74	6	196.5	16.5	233	0	211	8	209	9	191.5	0.5	181	3	176	4	107	0
	8	70.5	5.5	190.5	19.5	236	5	215	5	206	7	193.5	0.5	180	0	179	1	108.5	1.5
	8.5	68	4	184	25	243	1	220.5	4.5	213.5	7.5	198.5	3.5	182.5	1.5	185.5	1.5	106.5	0.5
	9	71	8	180	26	245	3	226.5	5.5	218	8	202	3	186	6	189	0	107	4
	9.5	66.5	7.5	168.5	26.5	246.5	2.5	229	5	221.5	15.5	207.5	4.5	184.5	0.5	194.5	0.5	106.5	0.5
	10	62	7	162.5	26.5	253	4	232.5	8.5	226	11	217.5	0.5	192	2	196.5	2.5	107.5	2.5
	10.5	66	6	155	30	254	5	239	8	234.5	9.5	217	7	196.5	3.5	202.5	1.5	108.5	0.5
	11	67.5	6.5	148	22	257	3	241.5	10.5	235	7	222.5	0.5	200	7	205	0	108	1
	11.5	62.5	6.5	141	21	255.5	5.5	243.5	6.5	237	8	224	1	204	6	205.5	1.5	103	1
	12	66.5	4.5	135	20	258	5	248.5	7.5	240	9	231	1	207.5	9.5	216	1	110	1
	12.5	66	7	130	12	257	8	253	8	244.5	4.5	232.5	2.5	219.5	5.5	219	1	109	2
	13	66	3	129	10	260.5	7.5	255.5	8.5	250	6	237.5	2.5	216.5	7.5	218	3	108.5	1.5
	13.5	67	5	124.5	8.5	259.5	8.5	256.5	7.5	248.5	3.5	238	0	224.5	4.5	219.5	1.5	108.5	2.5
	14	65.5	3.5	119.5	10.5	258	12	257.5	9.5	253	4	241.5	3.5	226	7	223.5	2.5	109	1
	14.5	65	6	121.5	7.5	260	8	260.5	7.5	252	3	241.5	3.5	229.5	3.5	233	2	108.5	0.5
	15	61	6	116.5	9.5	254.5	14.5	267	7	253	6	245	2	231	7	233	5	108	0
	15.5	66	6	118.5	7.5	252.5	14.5	266.5	4.5	254	6	249	3	236	4	234	4	109.5	1.5
	16	63	8	114.5	11.5	253.5	16.5	269.5	6.5	257.5	7.5	253	3	239	7	243	3	108	2
	16.5	62	5	118	9	254	15	269.5	7.5	258.5	7.5	251	3	241.5	5.5	250.5	2.5	107	1
	17	65	3	112	5	244.5	20.5	271.5	6.5	265.5	5.5	255.5	2.5	242.5	5.5	251	1	108.5	1.5
	17.5	65.5	7.5	112	12	243.5	22.5	270.5	8.5	259.5	5.5	259.5	3.5	243.5	0.5	256.5	2.5	111.5	2.5
	18	63	6	112.5	9.5	240.5	21.5	273	10	264	3	255.5	3.5	248	4	255	1	114	2
	18.5	63.5	6.5	106.5	6.5	232.5	23.5	274	8	264.5	5.5	257	0	252	4	256.5	4.5	111.5	0.5
	19	62	2	108.5	4.5	232	25	275	5	266	2	263	4	253.5	3.5	264	3	110.5	0.5
	19.5	65	7	106.5	4.5	231	26	276.5	8.5	264	2	264	5	253.5	2.5	262.5	2.5	110.5	0.5
	20	62	4	105.5	7.5	225.5	20.5	275.5	3.5	267	4	265.5	2.5	252	5	268	0	111	1
	20.5	61	7	104	10	219	24	280	4	263.5	2.5	264	5	255.5	5.5	269	1	110	0
	21	66.5	7.5	103	3	213.5	24.5	276	5	266.5	0.5	269	6	257.5	7.5	272.5	2.5	114.5	0.5
	21.5	61.5	4.5	102.5	4.5	213	27	277.5	0.5	264	6	265	5	257	5	272.5	3.5	113	3
	22	62.5	3.5	102	7	211.5	21.5	278	2	262.5	4.5	271	1	256	9	276	8	112	1
	22.5	64	4	103	3	208	20	278.5	1.5	263.5	10.5	267.5	6.5	259	3	278.5	1.5	111	2
	23	66	4	100.5	5.5	204	21	278.5	0.5	261	10	271.5	6.5	262	5	278	2	111	1
	23.5	66.5	8.5	98	8	203.5	20.5	282	1	260	16	270	5	261	6	278.5	4.5	112	1
	24	65.5	5.5	98	9	199	17	274	3	261	12	273	9	262.5	4.5	285	3	111	1
	24.5	62	6	98	5	198.5	19.5	276	4	255	21	273.5	2.5	264.5	4.5	279	3	114.5	0.5
	25	62	4	102	5	198.5	17.5	273.5	0.5	254.5	23.5	274.5	4.5	267.5	2.5	287	3	114	3
	25.5	61	6	95	6	194	12	275	7	252	25	277.5	7.5	265	3	285	3	111	2
	26	63.5	6.5	95.5	3.5	195	18	271	8	248.5	32.5	277	4	266	2	286	7	115	3
	26.5	62.5	4.5	94	3	194	18	270	9	245.5	31.5	275	7	265	5	287.5	2.5	110.5	2.5
	27	62.5	4.5	94	6	190.5	15.5	267	11	249.5	30.5	278.5	5.5	268.5	2.5	293.5	0.5	111.5	2.5
	27.5	59.5	5.5	94.5	5.5	192.5	12.5	268.5	11.5	247	30	277.5	7.5	270	5	288.5	3.5	109.5	0.5
	28	59.5	8.5	92	6	191	14	266	14	244.5	37.5	276.5	3.5	271.5	2.5	291	4	112	0
	28.5	62	4	88.5	6.5	186	12	259	15	242	39	279.5	5.5	272.5	8.5	290.5	0.5	112.5	2.5
	29	61.5	5.5	91.5	8.5	190.5	13.5	258.5	17.5	244.5	37.5	281.5	2.5	272	6	291.5	3.5	112.5	1.5
	29.5	61	5	90.5	6.5	188.5	14.5	258.5	16.5	246.5	37.5	278	0	273	0	292	0	111	0
	30	60	1	91	3	192.5	17.5	256	20	241	40	283	3	273.5	7.5	291	1	113	4
	30.5	61	7	85	4	185	15	253	18	244	44	279	0	273	6	295	4	112.5	0.5
	31	66	5	89	6	189	17	255.5	17.5	246.5	40.5	282	1	273	6	297	5	112.5	1.5
	31.5	65	4	88.5	6.5	186	16	251.5	18.5	245	42	281.5	1.5	277	6	295.5	3.5	114.5	0.5
	32	63	5	86.5	4.5	189.5	18.5	248.5	18.5	248.5	38.5	278	1	274.5	5.5	299	1	111	1
	32.5	61.5	5.5	87.5	2.5	187	13	247.5	15.5	243	41	281	0	275	7	299	3	110.5	0.5
	33	62	8	86	7	188.5	13.5	240	18	247.5	39.5	277	1	275.5	1.5	296.5	1.5	112	3
	33.5	65.5	5.5	85.5	1.5	188.5	20.5	240.5	14.5	247	41	277.5	6.5	276.5	7.5	298	1	110.5	0.5
	34	62	8	87	4	186.5	14.5	237.5	12.5	246.5	37.5	275.5	4.5	278.5	3.5	302	6	112	1
	34.5	64	4	84	2	189	15	240.5	13.5	246	39	275.5	8.5	279	4	300.5	2.5	109	2
	35	64	7	82	3	183.5	21.5	236	15	250.5	38.5	275	5	279	3	300	4	110	2
	35.5	64.5	1.5	83.5	0.5	182	19	232.5	12.5	247.5	38.5	271	8	280	2	299.5	1.5	109.5	3.5
	36	59	5	85.5	2.5	182.5	15.5	237	9	248	35	275	13	285.5	6.5	304	5	111.5	0.5
	36.5	62.5	3.5	79	3	186	14	233.5	6.5	247	37	270	13	279	3	302	5	116	4
	37	61	5	83	0	180	15	231	3	248.5	35.5	272.5	12.5	278	3	301.5	5.5	112	0
	37.5	60	6	84.5	4.5	179.5	17.5	229	5	242.5	35.5	267.5	13.5	280.5	0.5	301.5	2.5	112.5	0.5
	38	64	7	81	2	185.5	20.5	230.5	8.5	246	34	265	18	283	6	303.5	1.5	111	1
	38.5	59	8	80.5	6.5	178	14	229	2	244.5	33.5	262	16	276.5	0.5	300	3	113	2
	39	61.5	5.5	82.5	2.5	177	17	227.5	4.5	246	32	263.5	17.5	285.5	9.5	304	3	109.5	1.5
	39.5	64	3	82	5	177.5	21.5	231.5	5.5	243	35	258	21	278.5	1.5	304	1	111	1
	40	61	5	80.5	1.5	176.5	16.5	230.5	3.5	246.5	33.5	259.5	17.5	275	0	302.5	2.5	112.5	0.5
	40.5	63.5	4.5	80.5	1.5	177.5	16.5	229.5	0.5	241	34	257.5	23.5	273	0	302	0	112.5	0.5
	41	62.5	2.5	81	4	177.5	15.5	231	4	243.5	31.5	254.5	23.5	276.5	2.5	301.5	3.5	114	2
	41.5	65	2	81.5	0.5	174	15	231	1	239	27	250.5	20.5	275	9	304	2	110.5	0.5
	42	58.5	4.5	80	7	173	18	228.5	1.5	231	33	249.5	22.5	274.5	9.5	303	1	109.5	0.5
	42.5	60.5	5.5	82	3	173	19	226	3	233.5	33.5	255	16	273.5	10.5	299	3	111	1
	43	59.5	6.5	79.5	0.5	177	20	229.5	0.5	236.5	29.5	250	22	275.5	4.5	295.5	1.5	113.5	2.5
	43.5	60.5	6.5	82	0	172	18	225.5	1.5	235	28	249.5	18.5	269	7	300.5	5.5	112.5	2.5
	44	59.5	2.5	79	0	169.5	17.5	231.5	1.5	232	27	248.5	19.5	270.5	8.5	296	0	114	1
	44.5	57.5	5.5	75.5	2.5	172	19	231	1	232.5	23.5	243.5	20.5	271.5	11.5	298.5	1.5	112.5	0.5
	45	60.5	5.5	81	4	176	24	229	1	234	26	243	22	273.5	12.5	297	2	112.5	0.5
	45.5	61	8	82.5	4.5	170	19	230.5	1.5	229	25	243.5	13.5	270.5	12.5	295	2	111	4
	46	57.5	4.5	80	3	171.5	17.5	228.5	0.5	226.5	24.5	240	17	264	14	299	2	112.5	1.5
	46.5	61	5	79	1	167	18	233.5	1.5	226	25	240.5	14.5	262	15	297.5	4.5	113	0
	47	62.5	6.5	78.5	0.5	165.5	20.5	231.5	0.5	223.5	23.5	242	13	267	15	303	1	112.5	0.5
	47.5	59.5	5.5	80	1	164	21	231.5	1.5	227	28	238	11	263	21	294	1	111	1
	48	63	4	81	2	166.5	17.5	231	5	224.5	20.5	242	7	265	16	301.5	0.5	112.5	2.5
	48.5	65	7	79.5	0.5	163	21	225.5	1.5	224	27	243.5	9.5	263	18	295	0	111.5	1.5
	49	61.5	4.5	77	1	164	18	232.5	3.5	218.5	23.5	240.5	8.5	260	18	294	2	111.5	4.5
	49.5	60.5	5.5	77.5	0.5	164.5	16.5	233.5	1.5	220	25	239.5	7.5	260.5	16.5	292.5	1.5	110	1
	50	61	5	78.5	4.5	159.5	17.5	233	7	223.5	23.5	238	13	259	20	295.5	5.5	111	1
	50.5	59	5	81	1	160.5	18.5	233	7	222.5	25.5	240	9	258.5	21.5	292.5	2.5	114	1
	51	62.5	5.5	80.5	2.5	159.5	20.5	229.5	3.5	216.5	25.5	237.5	7.5	255	20	290.5	0.5	109	1
	51.5	61.5	0.5	79.5	0.5	160.5	19.5	232	8	225.5	22.5	237.5	7.5	259	19	296	3	112	1
	52	62	6	76.5	0.5	158.5	14.5	231	4	223.5	26.5	244	4	259	18	290.5	1.5	111	1
	52.5	60.5	4.5	79.5	1.5	154.5	18.5	230.5	0.5	218	26	239	10	260.5	15.5	291	0	110.5	1.5
	53	60	5	81	4	155.5	15.5	231.5	6.5	216.5	28.5	235.5	11.5	259	16	292	2	111	1
	53.5	61	6	76.5	2.5	147.5	15.5	232.5	3.5	218.5	29.5	243.5	5.5	260	16	287	2	111.5	1.5
	54	65.5	5.5	78.5	4.5	153	18	236.5	7.5	218.5	28.5	244.5	4.5	255	9	289.5	4.5	110	1
	54.5	64	8	80.5	0.5	153	22	236	6	217	32	242	9	260.5	14.5	293	0	112	1
	55	62.5	7.5	79.5	3.5	152	22	227.5	4.5	213	31	239	5	255.5	6.5	287	1	109.5	1.5
	55.5	64	4	79	3	152	17	232.5	5.5	218.5	30.5	243	3	259	9	289	2	112	0
	56	59.5	1.5	83	4	149	17	226	6	221.5	35.5	240.5	2.5	257.5	8.5	287.5	5.5	111.5	2.5
	56.5	62	6	80	1	152	17	227	11	220.5	33.5	243	6	256	7	282	5	111.5	2.5
	57	56.5	5.5	78.5	4.5	145	18	227.5	7.5	219	32	246.5	8.5	258	7	283.5	2.5	112.5	1.5
	57.5	61.5	6.5	79	1	147.5	20.5	225.5	10.5	215.5	37.5	244.5	8.5	257	3	289.5	0.5	112.5	1.5
	58	62.5	9.5	77.5	0.5	152.5	15.5	222.5	6.5	218	34	245	7	258	5	285	2	111	1
	58.5	60.5	4.5	78.5	1.5	145.5	17.5	232	10	218	34	241	7	258	2	282	3	113.5	2.5
	59	60	2	76	1	143.5	15.5	230.5	7.5	215.5	36.5	250	6	256.5	2.5	288.5	2.5	109.5	1.5
	59.5	61	3	80	1	142.5	13.5	227.5	7.5	219.5	42.5	250	11	257	1	285.5	2.5	110	0
	60	62	7	77.5	1.5	144.5	16.5	226.5	3.5	217.5	40.5	246	11	254	2	283	7	111	1

## Sheet: S4l
Fluorescence Polarization Assay
Fig. S4l
	Polarization (mP)																									Parameterized Metrics
		BAX-α8-locked																									BAX-α8-locked
		2t16 50μM		2t16 33μM		2t16 22μM		2t16 15μM		2t16 10μM		2t16 6.6μM		2t16 4.4μM		2t16 2.9μM		2t16 0μM		BAX-α8-locked		BAK-TAMRA				Sample	Norm Tmax	Norm EP
	Time (min)	Mean	SEM	Mean	SEM	Mean	SEM	Mean	SEM	Mean	SEM	Mean	SEM	Mean	SEM	Mean	SEM	Mean	SEM	Mean	SEM	Mean	SEM			2t16 50μM	0.62	0.6
	0	34.5	4.5	55.5	4.5	63	5	60	8	69	2	65	21	88	7	76.5	1.5	66.5	15.5	50.5	7.5	80.5	8.5			2t16 33μM	0.75	0.65
	0.5	58.5	2.5	76	1	78	1	80	2	81.5	0.5	75.5	2.5	84.5	1.5	84.5	2.5	81	1	79	1	85.5	1.5			2t16 22μM	0.93	0.86
	1	62	1	86	0	88	1	84.5	0.5	90	3	96.5	0.5	92.5	2.5	87.5	0.5	92	5	86	3	91	1			2t16 15μM	0.98	0.84
	1.5	58	1	83.5	1.5	88.5	2.5	89.5	2.5	95.5	1.5	95.5	1.5	94	3	92	2	93.5	6.5	101	0	90.5	1.5			2t16 10μM	1	0.87
	2	75	10	82.5	2.5	94.5	4.5	90	2	97	2	98	3	97.5	1.5	98.5	1.5	100	1	102.5	0.5	95	0			2t16 6.6μM	0.99	0.86
	2.5	108	9	100	13	95	4	90	2	101.5	1.5	96.5	2.5	102	2	97.5	1.5	103.5	7.5	106	5	96.5	1.5			2t16 4.4μM	1	0.88
	3	102	2	100	12	98.5	5.5	90	2	101	1	96	2	100	2	103.5	2.5	111.5	3.5	114	0	97.5	1.5			2t16 2.9μM	1	0.9
	3.5	95.5	6.5	98.5	5.5	100	5	89.5	2.5	99.5	1.5	97	3	105.5	2.5	104	3	108.5	4.5	112.5	1.5	95	0
	4	99	8	102	1	96	3	91.5	3.5	100	3	95	2	108	1	105	3	110	0	112	3	97.5	1.5
	4.5	102	9	111.5	6.5	101	5	95.5	3.5	98	0	101.5	1.5	108	0	105.5	4.5	115	2	115.5	2.5	101.5	1.5			BAX	1	1
	5	106.5	7.5	107	2	106.5	0.5	102.5	0.5	104.5	3.5	104	2	108.5	4.5	106.5	2.5	116	1	122	2	100	3			BAK-TAMRA	0	0
	5.5	105.5	9.5	109.5	4.5	101	9	103.5	24.5	97.5	6.5	116.5	16.5	108.5	1.5	108	2	118	1	119.5	0.5	96	0
	6	109.5	5.5	111.5	3.5	114.5	5.5	99.5	5.5	116	9	108	8	110.5	2.5	108	4	115	1	122.5	2.5	99.5	1.5
	6.5	112.5	6.5	113.5	3.5	114.5	4.5	105	6	113	3	114	2	125	16	112.5	0.5	117.5	0.5	123	3	100	3
	7	112	9	115	7	125	6	106.5	4.5	121.5	6.5	112	3	114.5	5.5	121.5	10.5	120.5	1.5	127	2	99	1
	7.5	110	9	116	4	127.5	5.5	112	7	117	0	116	3	119	5	114	1	131	12	125	2	99	4
	8	113	6	117.5	8.5	123	2	114.5	4.5	118.5	3.5	117	6	121	6	123.5	0.5	140	6	129.5	2.5	98.5	1.5
	8.5	118	8	119.5	5.5	126.5	3.5	114	5	124	4	119	5	130.5	0.5	127	2	128.5	14.5	135.5	2.5	99.5	1.5
	9	115.5	9.5	120	8	129.5	4.5	119.5	5.5	126.5	4.5	121	5	129	6	128	2	138	4	143.5	5.5	95	2
	9.5	120.5	9.5	125.5	6.5	131	3	122.5	4.5	130	1	124.5	4.5	127.5	6.5	125	2	138.5	6.5	151	9	96.5	1.5
	10	121	8	123.5	8.5	135	7	124	5	130	1	127.5	4.5	131.5	3.5	131	0	147	3	144	3	97.5	1.5
	10.5	122	6	125.5	5.5	137	2	126	9	134	2	129	6	135	4	134.5	1.5	148.5	6.5	147.5	2.5	98	1
	11	126	10	127.5	6.5	137	4	127	6	135.5	1.5	130.5	5.5	136	6	134.5	0.5	148	5	149.5	0.5	97	1
	11.5	124.5	7.5	127	7	140	4	128.5	5.5	140.5	2.5	135.5	3.5	139.5	5.5	136.5	1.5	149	6	154.5	0.5	96.5	1.5
	12	128	8	129	7	144.5	6.5	130.5	7.5	141.5	2.5	137	7	142	5	140.5	2.5	152.5	4.5	153.5	2.5	95	2
	12.5	126.5	10.5	131	9	146	5	132	9	141.5	3.5	139	6	141.5	2.5	146	1	156.5	5.5	158	3	94.5	1.5
	13	133	11	131	8	148	6	131.5	8.5	145	1	137	6	144.5	2.5	146	1	159.5	6.5	159	2	94.5	0.5
	13.5	131.5	9.5	134	8	146.5	5.5	136	8	147	2	140.5	6.5	149.5	2.5	148.5	3.5	158.5	6.5	162	3	98	1
	14	135.5	9.5	134.5	6.5	150.5	6.5	138	8	145	1	142.5	5.5	151	3	147	1	164.5	2.5	164.5	1.5	97.5	2.5
	14.5	134	12	139.5	6.5	154	8	136.5	7.5	147.5	0.5	144.5	8.5	153	2	150	2	166.5	6.5	166	1	97	1
	15	136	8	136.5	5.5	155.5	5.5	142	7	150.5	0.5	143	2	151.5	1.5	151	1	168.5	7.5	170	3	95.5	1.5
	15.5	136.5	9.5	136.5	9.5	155.5	6.5	142.5	8.5	153	0	147.5	5.5	155	3	155	2	168	5	173	2	99	2
	16	144	8	139	8	157	6	143.5	7.5	152.5	3.5	148.5	5.5	160.5	1.5	154.5	1.5	169.5	2.5	171	2	96.5	0.5
	16.5	143	10	141.5	6.5	158	7	145	7	157	1	149	6	158.5	3.5	158.5	1.5	171	2	176.5	0.5	94.5	1.5
	17	143.5	12.5	142.5	8.5	154.5	5.5	147	9	155.5	0.5	151	4	157	3	159.5	0.5	172	2	177.5	0.5	95	1
	17.5	146.5	12.5	142	5	157.5	4.5	145	7	158	3	152.5	8.5	162.5	2.5	159.5	2.5	173.5	4.5	178	1	96	2
	18	150	9	147	6	161.5	7.5	146.5	5.5	158	3	152.5	6.5	166.5	4.5	161	2	176	4	179	0	94.5	3.5
	18.5	148.5	11.5	146.5	7.5	166.5	6.5	149.5	4.5	161	0	152	6	163.5	4.5	161.5	3.5	181	4	182.5	4.5	98	3
	19	153	8	148	10	163.5	5.5	152.5	8.5	163.5	1.5	154.5	5.5	165	2	163.5	2.5	181.5	3.5	184.5	3.5	95	2
	19.5	153	6	148	4	164.5	7.5	151	6	162	0	154.5	5.5	165	2	164.5	0.5	179	6	183	3	98.5	0.5
	20	154.5	12.5	150	9	167.5	5.5	151.5	10.5	164.5	2.5	156.5	3.5	168.5	0.5	167	3	185	3	186.5	3.5	97.5	2.5
	20.5	157	12	153	9	168	6	149.5	6.5	165	1	156.5	5.5	166	2	167.5	3.5	184.5	3.5	188.5	3.5	96.5	0.5
	21	157	10	155	7	170	6	154.5	7.5	166	2	156.5	6.5	169	3	169	2	184.5	2.5	190.5	4.5	99	0
	21.5	155.5	7.5	155.5	7.5	170.5	7.5	153.5	5.5	168	3	161.5	5.5	171	1	167.5	1.5	188.5	3.5	193.5	5.5	97	2
	22	158	8	156.5	6.5	169.5	5.5	157	9	168	1	162.5	3.5	173.5	1.5	169.5	1.5	187.5	2.5	193	6	96.5	0.5
	22.5	160	9	157.5	6.5	172.5	7.5	157.5	9.5	168.5	0.5	160	4	172	2	171	1	188	3	189	5	96.5	0.5
	23	163	9	158	5	170	6	159.5	10.5	166.5	2.5	164	6	172	1	169.5	1.5	186.5	2.5	191.5	1.5	97.5	2.5
	23.5	163	9	159.5	7.5	175	10	162	7	173	0	164	7	173.5	1.5	171	2	189.5	3.5	192.5	2.5	99	1
	24	166	11	159.5	9.5	174.5	8.5	160.5	9.5	174.5	1.5	164.5	6.5	175	2	173.5	0.5	191.5	3.5	195	2	96.5	1.5
	24.5	169	11	161.5	7.5	173	11	162	7	174.5	0.5	165	6	176	2	176	2	193.5	0.5	198.5	1.5	100.5	3.5
	25	169.5	12.5	162	7	176.5	11.5	162	6	175	0	166.5	4.5	176.5	4.5	173.5	1.5	192	3	196	2	100.5	0.5
	25.5	174.5	11.5	163	9	175	11	164.5	8.5	174.5	1.5	167.5	6.5	178	1	174	1	198	2	197	2	99.5	1.5
	26	174	9	166	10	176.5	11.5	165	8	175	1	167.5	9.5	178.5	0.5	175.5	2.5	199	2	200.5	4.5	99	1
	26.5	171.5	8.5	166.5	8.5	176	13	164.5	7.5	177.5	1.5	169	7	178.5	2.5	176	1	195.5	2.5	200.5	4.5	98.5	3.5
	27	176.5	11.5	166.5	4.5	176	12	167	5	177	1	168	5	181	2	179	1	198.5	6.5	202	3	100	0
	27.5	179	13	169.5	6.5	179	12	165.5	8.5	181	2	172	5	181.5	1.5	177	4	200	4	203.5	3.5	103	3
	28	179	14	170	6	177.5	11.5	165	8	180.5	1.5	169.5	6.5	180.5	0.5	177.5	1.5	197	7	201.5	2.5	102	1
	28.5	179.5	12.5	174.5	6.5	180	14	169	5	181	2	174	5	182	1	180	0	204.5	3.5	203	2	99	2
	29	180.5	10.5	175	8	180.5	14.5	171.5	9.5	180.5	0.5	175	8	183.5	0.5	179	1	201	4	202	3	100	1
	29.5	183.5	10.5	176	7	181.5	11.5	170	7	182	0	175	6	185.5	0.5	183.5	2.5	201.5	1.5	205	1	99.5	0.5
	30	186.5	13.5	177.5	5.5	183	10	172.5	7.5	181	0	174	4	185.5	2.5	182	2	204.5	2.5	204.5	4.5	100	1
	30.5	189.5	11.5	177.5	3.5	182	13	172	8	180.5	0.5	176.5	6.5	183.5	0.5	181.5	3.5	202.5	2.5	208	2	99.5	0.5
	31	192.5	11.5	177.5	5.5	185.5	14.5	174.5	9.5	182.5	2.5	177	8	185	3	182	0	203	3	207	4	102	2
	31.5	190	11	180	5	188	12	174.5	7.5	191.5	8.5	177	5	187	1	183.5	2.5	206	3	208.5	2.5	102	3
	32	190	10	184.5	4.5	185	14	176.5	8.5	183	1	178	7	187.5	1.5	187	3	206.5	2.5	207	3	102.5	1.5
	32.5	193.5	12.5	184	4	185	11	174	11	188.5	1.5	179.5	7.5	189	4	186	0	208.5	3.5	210	1	101	0
	33	199	8	184.5	3.5	185.5	11.5	175	5	185.5	1.5	182.5	8.5	191	1	186.5	1.5	205	2	209.5	2.5	100	3
	33.5	196.5	8.5	192	5	188.5	11.5	178	6	190	5	181.5	7.5	192	3	187	0	209	2	211.5	4.5	102.5	0.5
	34	198	9	190.5	4.5	192.5	13.5	178.5	8.5	187	0	181	5	190	3	188	0	208.5	3.5	211	4	103.5	0.5
	34.5	200.5	8.5	192	4	189	12	184	7	194.5	3.5	184	4	189	5	189	1	212	5	213	5	101	2
	35	200	7	195	6	192.5	13.5	183.5	4.5	194.5	6.5	184.5	5.5	194	4	188.5	0.5	212	3	213	3	101	2
	35.5	201.5	3.5	196	3	190	14	183	3	196	5	188	6	195	0	190	0	212	0	214	3	103	1
	36	196	3	198.5	0.5	192.5	12.5	184.5	7.5	193	3	185	7	192.5	1.5	190	1	215	3	213.5	3.5	102.5	1.5
	36.5	201	1	200	4	191.5	9.5	184.5	7.5	198.5	4.5	188.5	8.5	192	2	191.5	1.5	211	4	214.5	4.5	102.5	0.5
	37	204.5	0.5	202	5	195	12	188	5	199.5	6.5	185.5	7.5	194	5	194	1	212.5	2.5	214.5	5.5	102.5	2.5
	37.5	203	1	207	3	197.5	10.5	185.5	7.5	198.5	2.5	191.5	8.5	196	2	194	2	214	3	213.5	3.5	103	2
	38	203.5	1.5	206	0	198.5	11.5	190	7	201	5	192	7	196.5	4.5	194.5	0.5	216.5	3.5	218	4	103.5	2.5
	38.5	201	2	207.5	3.5	200	10	191	7	202.5	3.5	194.5	6.5	198.5	3.5	195	0	217	4	220	5	102	1
	39	200.5	4.5	209	4	198.5	10.5	189	9	203	5	196	8	196	2	197.5	1.5	220.5	3.5	218	5	102	0
	39.5	200.5	3.5	209.5	4.5	201	8	193	5	204.5	5.5	196	9	201	6	197.5	1.5	219.5	5.5	218	1	104	0
	40	197.5	5.5	216	5	204	8	195	7	203.5	3.5	198	8	198	4	199	3	223	2	217	4	104.5	1.5
	40.5	199.5	6.5	213	2	205.5	12.5	197	7	207.5	6.5	198	7	202	6	198.5	2.5	224	7	219.5	1.5	105	2
	41	204.5	8.5	214.5	2.5	206	9	197.5	7.5	207.5	5.5	199.5	7.5	202	5	201.5	2.5	220.5	3.5	221	3	107.5	0.5
	41.5	201	11	215	6	205	10	201	6	209.5	7.5	201	8	204.5	1.5	201.5	0.5	221	3	219	2	104	0
	42	200	7	218	5	210.5	9.5	202	9	207.5	7.5	205.5	11.5	203.5	3.5	203.5	2.5	224	4	223.5	2.5	106	1
	42.5	197.5	9.5	218	5	209	7	200	6	209	11	206	9	204.5	4.5	203.5	2.5	224	3	224.5	1.5	103.5	0.5
	43	201.5	9.5	221.5	2.5	211	8	205	5	214	8	207	8	205	6	206.5	1.5	226	3	224.5	1.5	102.5	0.5
	43.5	194.5	8.5	221	4	215.5	9.5	204	6	214.5	9.5	207.5	9.5	207.5	4.5	207	1	230	2	225.5	3.5	105	2
	44	200.5	8.5	221.5	4.5	214	8	206	4	215	9	209	8	207	5	205.5	0.5	230	3	225	1	104.5	0.5
	44.5	194.5	11.5	222.5	4.5	216	7	210	7	217.5	12.5	211	10	208.5	8.5	205.5	2.5	231.5	5.5	227.5	3.5	104	2
	45	197.5	11.5	224	6	217	6	209.5	3.5	216.5	9.5	214	8	212.5	5.5	210	2	230.5	3.5	225.5	0.5	108	3
	45.5	197.5	10.5	220	5	219.5	5.5	208.5	3.5	217	8	214.5	8.5	209	8	209.5	4.5	232	2	229.5	1.5	104	3
	46	197	4	218	8	219	6	214.5	4.5	222.5	7.5	215.5	7.5	211	9	214.5	5.5	235	5	228	0	105.5	1.5
	46.5	196.5	9.5	219	5	222	8	217	4	223.5	8.5	219	8	215.5	9.5	211.5	4.5	236.5	6.5	231.5	0.5	105.5	1.5
	47	192.5	8.5	219.5	11.5	222.5	6.5	214	5	223.5	10.5	218	10	214	11	217	3	238.5	5.5	230.5	2.5	106.5	3.5
	47.5	191.5	8.5	220	11	221.5	6.5	219	3	225	8	221.5	11.5	216.5	8.5	215.5	4.5	235.5	1.5	232	1	100.5	2.5
	48	192	7	221.5	8.5	224	8	220	5	223.5	11.5	221.5	9.5	213.5	7.5	218	7	237.5	5.5	235.5	2.5	103.5	2.5
	48.5	194.5	4.5	219.5	13.5	229	6	220.5	4.5	229.5	10.5	222.5	8.5	219.5	9.5	216.5	7.5	239.5	0.5	234	1	105.5	0.5
	49	191	5	217	10	230	9	223	8	226	11	226.5	6.5	221	8	218	3	239	2	238.5	2.5	105	1
	49.5	199.5	2.5	218	9	229	6	219.5	4.5	231	8	227	8	220.5	8.5	220	6	243	4	234.5	1.5	106	3
	50	195	3	214.5	10.5	231	7	223	6	230	10	227.5	7.5	224	8	225	6	242	3	239.5	3.5	101	2
	50.5	194.5	7.5	215	12	232	7	226.5	5.5	232	7	226.5	8.5	222.5	10.5	222	4	245.5	2.5	239.5	3.5	103	2
	51	191.5	5.5	216.5	8.5	233.5	5.5	230	1	232	14	227	7	223.5	11.5	220	4	245.5	0.5	237.5	1.5	107	1
	51.5	195.5	0.5	213	8	235.5	5.5	226.5	2.5	232.5	4.5	229.5	6.5	224.5	7.5	226	6	245	1	238	0	104.5	0.5
	52	194	3	216	13	233.5	8.5	231	5	233.5	3.5	227.5	5.5	226	9	226	9	246	3	240.5	0.5	108.5	0.5
	52.5	193.5	0.5	214	10	233	6	233.5	7.5	235	7	229.5	4.5	228	10	226	7	246	4	245.5	1.5	104.5	1.5
	53	193	2	208.5	9.5	236	8	232	2	234	8	232	3	227.5	10.5	229	6	248	2	243	1	105	3
	53.5	194.5	1.5	212.5	5.5	233.5	10.5	233	4	235	5	228.5	5.5	229	9	232.5	6.5	246	3	245.5	0.5	106	0
	54	189	1	207	11	236.5	10.5	231.5	6.5	236	2	235	0	230	8	232	8	250.5	2.5	245	1	103.5	1.5
	54.5	192	2	207.5	11.5	237	12	237	4	235	4	234.5	6.5	232	8	235	8	245	3	251	2	104.5	2.5
	55	193.5	0.5	209	11	234.5	12.5	232	3	238.5	2.5	236.5	2.5	233.5	5.5	234.5	9.5	252	1	245.5	0.5	103	0
	55.5	194.5	0.5	209	9	241	10	236.5	6.5	236.5	3.5	233.5	1.5	233.5	9.5	236	4	249.5	0.5	247	1	106	1
	56	192	2	202.5	9.5	236.5	14.5	237	5	233.5	0.5	235	6	230	5	237.5	4.5	249.5	1.5	249.5	4.5	103.5	0.5
	56.5	197.5	2.5	201.5	5.5	238	12	236	5	237	1	237.5	3.5	234.5	6.5	236	6	250.5	1.5	252	1	102.5	3.5
	57	191.5	2.5	206.5	5.5	239.5	9.5	235.5	3.5	241	3	235.5	3.5	233.5	7.5	238	5	250.5	0.5	253.5	1.5	104	1
	57.5	195.5	1.5	209.5	9.5	239.5	13.5	237	5	238.5	0.5	235	5	234.5	4.5	241	7	252.5	2.5	253.5	1.5	103.5	0.5
	58	197.5	0.5	206.5	10.5	239	12	236.5	3.5	236	5	232.5	0.5	232	3	239	4	248.5	2.5	253.5	0.5	104.5	1.5
	58.5	195.5	0.5	203.5	6.5	239.5	12.5	237	9	237	4	234.5	1.5	238	6	241.5	6.5	249	2	256	0	106.5	0.5
	59	198.5	2.5	205	10	239	15	238	5	236	4	236	1	238	3	241.5	4.5	250	3	255.5	1.5	106	1
	59.5	198	0	206.5	8.5	235.5	16.5	231.5	5.5	234	9	239.5	0.5	236.5	2.5	239	2	244.5	2.5	257	3	104.5	1.5
	60	196.5	0.5	204	6	235.5	16.5	233	6	238	9	236.5	5.5	239	0	241.5	2.5	245	5	257.5	1.5	105	1

## Sheet: S4m
Fluorescence Polarization Assay
Fig. S4m
	Polarization (mP)
		BAX-α8-locked
		2t16 10μM		2t16 6.5μM		2t16 4.5μM		2t16 3μM		2t16 10μM + BIM		2t16 6.5μM + BIM		2t16 4.5μM + BIM		2t16 3μM + BIM		DMSO		BIM		BAK-TAMRA
	Time (min)	Mean	SEM	Mean	SEM	Mean	SEM	Mean	SEM	Mean	SEM	Mean	SEM	Mean	SEM	Mean	SEM	Mean	SEM	Mean	SEM	Mean	SEM
	0	76.5	3.5	77.5	0.5	82	3	82	2	91	14	61.5	14.5	87	5	65.5	12.5	95	13	71.5	4.5	81.5	1.5
	0.5	86	4	80.5	2.5	90	1	84.5	3.5	59.5	12.5	92	8	89	1	91	3	95.5	0.5	96.5	8.5	83	6
	1	97.5	2.5	92	4	95.5	0.5	89	4	87.5	6.5	102	5	101	4	105.5	4.5	101.5	1.5	106.5	2.5	87.5	3.5
	1.5	96	1	93	0	96	4	88	4	95.5	4.5	107.5	0.5	110.5	4.5	111	3	102.5	0.5	112.5	2.5	94.5	0.5
	2	104.5	3.5	96	1	99	9	87.5	1.5	105.5	10.5	110.5	3.5	119	0	115	6	101	2	118.5	1.5	99.5	7.5
	2.5	102	0	98.5	4.5	130	1	103.5	13.5	105	8	114	5	125	0	114.5	5.5	107	5	117.5	0.5	88	8
	3	104.5	1.5	96	2	107	20	96.5	14.5	110	5	117.5	9.5	123.5	2.5	116.5	7.5	103	6	115.5	0.5	109	2
	3.5	102.5	0.5	101.5	2.5	105.5	11.5	101.5	1.5	113	4	117	10	123	4	116.5	8.5	107	6	115	2	113.5	10.5
	4	101.5	2.5	118.5	13.5	109.5	9.5	108	2	114.5	6.5	118	9	128	8	119.5	9.5	107.5	5.5	121.5	3.5	105.5	0.5
	4.5	105.5	1.5	105.5	10.5	110.5	6.5	113.5	4.5	120.5	4.5	124	5	132.5	7.5	119.5	7.5	107	6	116	4	108	2
	5	102	1	107.5	6.5	115.5	11.5	115.5	4.5	120	0	124	6	133.5	6.5	112.5	14.5	114	0	121.5	3.5	109	1
	5.5	131.5	3.5	104	5	120	13	119	4	120.5	1.5	133	3	147	9	121.5	7.5	114.5	3.5	135	8	109	4
	6	96.5	2.5	107	4	120	12	118.5	3.5	120	2	132	2	141	1	127.5	4.5	123.5	9.5	125	8	108.5	1.5
	6.5	110.5	5.5	109.5	1.5	122	13	120.5	3.5	121.5	2.5	140	5	140.5	1.5	131	2	120	6	139	12	106	5
	7	114.5	0.5	114.5	5.5	126.5	14.5	123	4	127.5	0.5	133	6	141.5	1.5	133.5	2.5	122	4	141	8	104.5	3.5
	7.5	115.5	0.5	114	3	129.5	12.5	126	6	127	10	141.5	8.5	147.5	3.5	148.5	11.5	126	5	139	8	106	3
	8	119.5	3.5	118	4	127	15	126	4	133	2	141	5	147	4	141	1	127.5	2.5	145	10	105	2
	8.5	121.5	2.5	118.5	3.5	130.5	12.5	129	6	135.5	1.5	148.5	3.5	160	14	142.5	3.5	129	5	144.5	6.5	107.5	3.5
	9	120.5	1.5	121	4	129	13	130.5	5.5	141.5	0.5	152.5	6.5	151.5	8.5	146.5	1.5	128.5	4.5	147.5	7.5	105	2
	9.5	122	2	121.5	3.5	130.5	13.5	130	3	142	4	152	5	156	2	149.5	2.5	134	2	149	9	94	13
	10	127	4	125.5	6.5	133	14	133	7	141.5	5.5	156	5	158	4	154	3	140	3	154	9	97	10
	10.5	125.5	0.5	126.5	4.5	133	14	129	7	146.5	0.5	158	9	158.5	3.5	155	2	140	1	153.5	9.5	100	6
	11	129.5	1.5	127	6	137.5	15.5	133.5	5.5	147	2	160	4	164.5	4.5	155	5	139	6	156	8	102.5	6.5
	11.5	130	0	127.5	8.5	136	13	136	4	148.5	4.5	162.5	6.5	165.5	4.5	159	7	142	0	159.5	9.5	97	7
	12	133	2	133	6	137.5	13.5	137	5	150	1	165	7	166	5	161.5	4.5	143.5	4.5	162.5	8.5	97.5	7.5
	12.5	134.5	1.5	130.5	6.5	138.5	13.5	140	6	152.5	6.5	164.5	7.5	168.5	8.5	159.5	5.5	144.5	4.5	161.5	9.5	100	10
	13	136.5	1.5	133	7	139	15	139	9	152	5	165.5	7.5	171.5	5.5	160.5	5.5	143.5	1.5	163	8	98.5	4.5
	13.5	137.5	0.5	133	5	140	19	137.5	5.5	154	5	165.5	6.5	169	6	164.5	8.5	145.5	6.5	162.5	9.5	99	6
	14	137.5	2.5	135.5	5.5	140	16	141	7	158	5	169	5	172.5	7.5	168	6	146.5	4.5	168.5	7.5	96.5	8.5
	14.5	138	1	135.5	7.5	143	16	139.5	6.5	161	0	169	10	175.5	8.5	169.5	11.5	146.5	2.5	168.5	11.5	98.5	7.5
	15	139.5	1.5	134	6	144.5	15.5	138.5	8.5	160.5	1.5	172.5	5.5	178.5	8.5	169.5	9.5	149	5	169.5	9.5	97	6
	15.5	142	4	137.5	6.5	143	17	142	8	162.5	0.5	171	5	175.5	8.5	171.5	5.5	150.5	3.5	170	10	98	8
	16	142	3	135.5	5.5	143.5	17.5	145	5	159.5	2.5	173.5	7.5	180	9	169.5	7.5	149.5	3.5	171.5	8.5	93.5	6.5
	16.5	145.5	1.5	141	7	146	14	147	7	165	2	172	7	179	10	175	7	151	5	169.5	9.5	99.5	9.5
	17	145.5	1.5	137.5	5.5	146	16	144.5	5.5	168	5	177.5	8.5	180.5	10.5	174	7	151.5	6.5	172.5	9.5	96	7
	17.5	145.5	2.5	138	5	147.5	15.5	145	9	166.5	1.5	176.5	7.5	182.5	8.5	171	9	153	4	174	10	97.5	7.5
	18	145	1	140.5	6.5	146	14	148.5	8.5	171.5	2.5	177.5	9.5	183	12	174	7	152.5	4.5	173	10	97	9
	18.5	149	4	142	6	145.5	17.5	149	6	171.5	0.5	177	7	185	9	173	10	154.5	3.5	177.5	9.5	96	5
	19	148.5	3.5	142	7	147	16	152	8	177	6	179.5	9.5	185	10	175.5	7.5	155	8	175.5	11.5	97.5	7.5
	19.5	148	1	143.5	7.5	146.5	16.5	149	7	175.5	0.5	180.5	9.5	187	11	178	9	155.5	5.5	179.5	11.5	95	7
	20	147.5	1.5	142	5	150.5	17.5	150.5	9.5	175	4	181.5	5.5	186	9	178	9	155	4	178	10	97	6
	20.5	148.5	2.5	140.5	3.5	150	15	149	7	173.5	1.5	184	7	185	7	177.5	10.5	158.5	4.5	180.5	6.5	95.5	7.5
	21	147.5	2.5	144	7	152	18	149.5	8.5	175	2	184.5	7.5	186	8	181	9	156	7	181.5	9.5	97.5	10.5
	21.5	151	3	143.5	4.5	150.5	14.5	152.5	6.5	175	4	183	9	191	7	180.5	9.5	155	5	182.5	10.5	95	7
	22	152	1	141	5	151	14	154	9	176	4	183.5	8.5	190	9	183	7	157	5	183	10	94.5	7.5
	22.5	151	0	143.5	8.5	152.5	17.5	151	12	178	5	187	9	194	11	182	10	157.5	3.5	184	10	93.5	6.5
	23	152	1	145	6	154	17	152	7	178	0	185	8	191	10	184	10	160	3	185	10	97	7
	23.5	152.5	0.5	146	7	155.5	15.5	155	9	182	4	186	8	192.5	10.5	183	8	159	7	186.5	7.5	95	7
	24	151	0	144.5	5.5	153	16	155	8	178.5	1.5	189.5	6.5	190.5	7.5	184	7	157.5	6.5	184.5	10.5	95	8
	24.5	154	1	147	8	151.5	16.5	155	9	181.5	0.5	186.5	8.5	191.5	7.5	184.5	7.5	158	6	187.5	10.5	95.5	8.5
	25	154	0	144	8	155	17	154.5	8.5	175.5	0.5	188	7	195	9	184.5	8.5	160	5	188	10	92.5	8.5
	25.5	152	1	145.5	5.5	154.5	15.5	157	11	181.5	1.5	190.5	9.5	195	8	187.5	7.5	161.5	2.5	190	6	96	6
	26	155	2	147	5	156	16	158.5	12.5	178.5	1.5	189	12	195	11	186.5	7.5	161.5	2.5	190.5	8.5	96	7
	26.5	156	0	148.5	6.5	157	17	155	9	181	1	195	8	198	9	186	5	162	6	191	8	96.5	8.5
	27	155.5	1.5	148.5	4.5	155.5	15.5	157	8	179.5	0.5	193.5	7.5	197.5	10.5	187	7	159.5	5.5	191	9	96	8
	27.5	157.5	0.5	147	5	156	19	157.5	11.5	180	4	194	8	199	9	190	9	163.5	7.5	195	10	97	8
	28	155.5	0.5	149.5	5.5	159.5	16.5	158.5	11.5	182.5	2.5	195	5	198	6	190	7	163	8	194.5	7.5	96.5	7.5
	28.5	157.5	0.5	150	6	156.5	18.5	161	10	180.5	3.5	197	6	199	8	190.5	8.5	163.5	4.5	198	8	96	8
	29	157.5	2.5	146	5	156.5	17.5	160.5	10.5	186	3	195	7	200	8	191.5	6.5	161.5	3.5	194.5	8.5	97.5	7.5
	29.5	156	2	149	5	160	18	161.5	12.5	189	3	200.5	2.5	204.5	9.5	193.5	4.5	163.5	7.5	195.5	6.5	96	9
	30	157	1	152.5	4.5	160	18	161.5	11.5	187.5	0.5	200.5	5.5	203	6	194	6	166	8	198	7	98	9
	30.5	156	2	152	4	159.5	15.5	161	14	185.5	1.5	199.5	4.5	206	8	194.5	6.5	169	5	200	7	95.5	6.5
	31	159	2	152	7	161	18	161.5	9.5	189	1	200.5	6.5	204.5	5.5	196	7	168.5	4.5	198	11	95.5	11.5
	31.5	161.5	0.5	153.5	8.5	161.5	18.5	163.5	15.5	190	0	203.5	3.5	204	8	197	7	168	5	203	8	95.5	8.5
	32	159	2	153	6	159.5	17.5	161.5	12.5	191.5	1.5	204.5	5.5	206	7	196	6	169	6	202.5	5.5	96	7
	32.5	160	0	150	7	161	17	163.5	11.5	189	4	202.5	4.5	208	5	195.5	5.5	171.5	4.5	205	9	96	10
	33	157.5	2.5	152.5	6.5	163	17	163	9	187.5	7.5	206	3	208	7	201	6	167	4	204	8	95.5	9.5
	33.5	158.5	3.5	155.5	5.5	164	18	165.5	12.5	191.5	0.5	206.5	5.5	209	8	199	2	170.5	4.5	208	5	94.5	7.5
	34	158	2	152.5	6.5	164.5	17.5	163.5	11.5	193	3	211.5	3.5	210.5	7.5	202	6	168.5	5.5	207.5	4.5	95	8
	34.5	159	2	156	8	162.5	18.5	169.5	10.5	196	4	209	4	209.5	3.5	203	5	168.5	4.5	205	3	93.5	9.5
	35	161	4	155.5	9.5	162	19	166	9	192.5	5.5	213.5	3.5	212	3	201	2	171	6	208	5	95.5	6.5
	35.5	161.5	0.5	153.5	8.5	163.5	18.5	168.5	10.5	194.5	6.5	213.5	6.5	213.5	2.5	202	5	168.5	6.5	209.5	6.5	95	9
	36	162	1	156.5	7.5	164.5	14.5	168.5	13.5	194	8	216.5	3.5	218	5	205.5	1.5	170.5	6.5	212.5	2.5	94	9
	36.5	163	4	159	8	164.5	19.5	169.5	10.5	200	6	216	4	213	6	209.5	2.5	172.5	6.5	216	4	95.5	10.5
	37	162.5	2.5	156.5	5.5	166.5	17.5	172	12	200.5	5.5	216	2	219.5	5.5	211	2	170.5	5.5	213.5	6.5	95	10
	37.5	161	2	156.5	7.5	167.5	19.5	167.5	10.5	196	7	221.5	2.5	218	1	211.5	0.5	173.5	5.5	215.5	6.5	95.5	9.5
	38	162.5	3.5	157	7	167.5	18.5	174	12	196	11	223	5	220	4	210.5	2.5	174.5	7.5	218.5	3.5	96.5	9.5
	38.5	163.5	1.5	157.5	6.5	169	16	169.5	11.5	200.5	11.5	222.5	1.5	223	3	215.5	2.5	174.5	3.5	219.5	2.5	92	9
	39	164	5	160	7	167.5	18.5	173	13	204.5	9.5	224.5	1.5	224.5	1.5	217	1	174	4	221.5	2.5	94.5	7.5
	39.5	163.5	2.5	158.5	7.5	166.5	17.5	171	13	202.5	8.5	226	3	224.5	2.5	213	2	177	5	221	7	96	7
	40	165	0	157.5	9.5	170	19	171.5	12.5	203.5	5.5	228	2	227.5	0.5	216	0	177.5	6.5	226	5	93.5	7.5
	40.5	166	2	160.5	8.5	171	18	172.5	10.5	207.5	8.5	228	2	228.5	3.5	219	0	176.5	5.5	226.5	2.5	93	7
	41	166.5	0.5	163	7	169.5	17.5	171.5	12.5	203	11	225.5	3.5	227.5	0.5	217.5	1.5	179	4	227.5	3.5	94.5	8.5
	41.5	166.5	6.5	160.5	10.5	168	20	172.5	12.5	207.5	9.5	228.5	1.5	230.5	1.5	217	2	176.5	5.5	230	4	97	8
	42	163.5	3.5	161.5	9.5	170.5	19.5	172.5	10.5	209	14	233	0	234	0	221	1	176.5	4.5	230	5	97	9
	42.5	166	3	162	8	173	19	173.5	13.5	208.5	13.5	233	2	228.5	0.5	222	0	177	7	231.5	4.5	95.5	9.5
	43	166.5	0.5	162.5	6.5	173	18	175	17	206.5	13.5	234	3	231.5	0.5	225.5	1.5	179	5	233	4	93	10
	43.5	169.5	1.5	165	6	173.5	19.5	177	12	212.5	13.5	236.5	0.5	235.5	1.5	224.5	1.5	180.5	3.5	234.5	4.5	95	8
	44	167	3	165.5	8.5	174	16	175	14	214.5	13.5	237.5	0.5	235	2	224.5	0.5	180.5	4.5	239	4	96.5	6.5
	44.5	170.5	3.5	165.5	8.5	175	20	176	15	211.5	14.5	238	3	241.5	2.5	228	4	179.5	3.5	238	7	96	11
	45	170	5	163.5	7.5	175.5	18.5	178.5	16.5	213	17	238	2	238.5	0.5	231.5	2.5	183.5	7.5	235	3	93.5	7.5
	45.5	168	4	165	8	176	19	177.5	16.5	218	13	243	1	242	4	229.5	2.5	183	4	239.5	5.5	97	6
	46	170.5	1.5	165.5	9.5	175.5	20.5	180.5	15.5	214.5	17.5	242.5	1.5	244	4	231	0	187	7	238	3	94	8
	46.5	169.5	2.5	166	9	175	19	180	13	216.5	17.5	242.5	1.5	243.5	0.5	233	1	183	5	238	5	94.5	7.5
	47	169	3	169	10	177.5	19.5	184	16	215	16	241	2	241.5	2.5	235.5	2.5	183	7	242	6	96.5	6.5
	47.5	171	2	169	10	176.5	18.5	185.5	13.5	215.5	16.5	243	1	248	4	234.5	2.5	183.5	5.5	238	7	94	8
	48	171	3	171	10	177.5	20.5	183	16	218	14	243	3	247.5	0.5	236	4	186	4	242	3	93.5	9.5
	48.5	172	6	172.5	8.5	178	21	183.5	15.5	219	17	244.5	3.5	247.5	3.5	237.5	1.5	185.5	4.5	244.5	7.5	94	8
	49	172	2	167.5	9.5	179	21	184.5	14.5	220.5	19.5	243.5	6.5	250.5	2.5	237.5	0.5	186	5	243	8	96.5	10.5
	49.5	172.5	3.5	169.5	10.5	178.5	22.5	188.5	18.5	219.5	17.5	247.5	3.5	251	1	239	2	186.5	4.5	247.5	8.5	98	12
	50	172	6	172	10	183	20	187	18	221.5	20.5	245	3	248	2	242.5	0.5	189.5	5.5	245.5	6.5	96.5	8.5
	50.5	172	7	172.5	8.5	183.5	21.5	186	20	222.5	16.5	246.5	3.5	247	0	240.5	3.5	189	6	248.5	6.5	95.5	9.5
	51	174	6	174	10	182.5	17.5	185	16	225.5	12.5	247.5	5.5	251	4	241	3	188.5	4.5	244	11	95.5	10.5
	51.5	175	4	171.5	9.5	184	20	190	18	223.5	14.5	246.5	5.5	249.5	3.5	240	3	189.5	6.5	251	10	96.5	10.5
	52	174	6	174.5	7.5	183	22	189.5	20.5	225	17	246.5	3.5	252	2	243.5	1.5	193	4	250	8	96	8
	52.5	176	5	176	9	185	22	188	18	225.5	17.5	244.5	6.5	252	4	241.5	2.5	195	7	247	9	96.5	7.5
	53	176	4	175	12	183	21	192	18	228	16	244.5	8.5	249.5	4.5	245	3	189.5	3.5	250.5	8.5	97.5	11.5
	53.5	178	6	173	9	187	20	191	19	225	18	243.5	4.5	258	6	246	4	195	6	248	12	96	9
	54	174.5	4.5	177.5	9.5	189	24	193	21	223	16	247	7	253.5	8.5	246.5	2.5	194	5	251.5	9.5	97	8
	54.5	180	5	180.5	11.5	186	25	194	23	229	17	244	6	255.5	6.5	245	5	194	5	251	12	96	9
	55	179	8	179.5	11.5	190	22	194.5	22.5	227	20	247	5	255	3	248.5	3.5	197	6	247.5	10.5	97	7
	55.5	179.5	8.5	179.5	11.5	190	21	194.5	22.5	226.5	15.5	243	6	255	8	247.5	5.5	196	3	249.5	10.5	96	10
	56	179.5	6.5	179.5	10.5	190	20	199.5	22.5	225	16	242	7	255	7	247.5	8.5	197	4	250.5	12.5	95.5	9.5
	56.5	181.5	5.5	182.5	13.5	195	19	196	24	224	18	244.5	5.5	251.5	11.5	246.5	8.5	198	3	249.5	14.5	97.5	8.5
	57	183	7	182	12	192.5	23.5	195	19	225	17	243.5	5.5	256	11	245	10	199	3	250.5	11.5	95.5	7.5
	57.5	180.5	8.5	184.5	12.5	193.5	23.5	198	21	227	16	243	10	255	10	246	10	198	5	250	14	95	8
	58	180.5	5.5	184.5	12.5	192.5	23.5	199	26	226.5	14.5	245	6	257.5	9.5	245.5	9.5	198.5	2.5	247	11	95.5	8.5
	58.5	183	8	186	11	192	24	199	24	227	11	242.5	6.5	256	12	246	9	204.5	2.5	251	9	97	9
	59	182	8	186	12	194.5	23.5	201	26	229	14	240.5	7.5	252.5	10.5	247	13	200	5	248.5	12.5	94.5	9.5
	59.5	184	7	187.5	11.5	195.5	23.5	199.5	25.5	225.5	13.5	241.5	8.5	255.5	13.5	247	13	203.5	2.5	247.5	15.5	94	8
	60	182.5	8.5	189	13	198	24	202.5	26.5	226.5	12.5	241	9	256.5	13.5	249.5	13.5	205	4	248.5	10.5	96	11
