# Supplementary material for: A gated hydrophobic funnel within BAX binds bioactive lipids to potentiate pro-apoptotic function
Source: Nat Commun. 2026 Feb 25;17:3180. doi: 10.1038/s41467-026-69836-9 (PMC13046825; doi:10.1038/s41467-026-69836-9)
Supplement: Supplementary file 4 — Source Data [file 41467_2026_69836_MOESM4_ESM.zip › SourceDataFiles_v2/SourceData_FigS5.xlsx]

## Sheet: S5a
1H-15N HSQC
Fig. S5a
	CSPs
		BAX + 2t16 CSPs								BAX + 2t9 CSPs									BAX + 2t5 CSPs
		Residue #	Residue ID	low conc	high conc	average	CSP Signif			Residue #	Residue ID	low conc	mid conc	high conc	average	CSP Signif			Residue #	Residue ID	low conc	mid conc	high conc	average	CSP Signif
		1	M1							1	M1								1	M1
		2	D2							2	D2								2	D2
		3	G3							3	G3	0.0154	0.0094	0.0048	0.00986667	0			3	G3	0.0016	0.0088	0.0082	0.0062	0
		4	S4	0.0226	0.0134	0.018	0			4	S4	0.004	0.0024	0.0112	0.00586667	0			4	S4	0.0084	0.0028	0.0044	0.0052	0
		5	G5				0			5	G5	0.0038	0.0108	0.0156	0.0100667	0			5	G5	0.005	0.002	0.0208	0.00926667	0
		6	E6	0.0208	0.0038	0.0123	0			6	E6	0	0.0044	0.0024	0.00226667	0			6	E6	0.0056	0.0046	0.0086	0.00626667	0
		7	Q7	0.0052	0.0086	0.0069	0			7	Q7	0.0072	0.007	0.007	0.00706667	0			7	Q7	0.0012	0.0036	0.0096	0.0048	0
		8	P8							8	P8								8	P8
		9	R9	0.038	0.0924	0.0652	1			9	R9	0.0072	0.0098	0.0098	0.00893333	0			9	R9	0.005	0.0052	0.0056	0.00526667	0
		10	G10				0			10	G10	0.0432	0.0204	0.0304	0.0313333	1			10	G10	0.021	0.0256	0.04	0.0288667	1
		11	G11	0.1422	0.1476	0.1449	2			11	G11	0.0266	0.015	0.0978	0.0464667	2			11	G11	0.0122	0.037	0.0668	0.0386667	2
		12	G12	0.1682	0.1682	0.1682	2			12	G12	0.009	0.0048	0.0048	0.0062	0			12	G12	0.004	0.0086	0.0132	0.0086	0
		13	P13							13	P13								13	P13
		14	T14	0.043	0.0084	0.0257	0			14	T14	0.0298	0.0186	0.02	0.0228	0			14	T14	0.0102	0.0202	0.0128	0.0144	0
		15	S15	0.0558	0.1374	0.0966	2			15	S15	0.0328	0.0114	0.062	0.0354	1			15	S15	0.0282	0.0434	0.0494	0.0403333	2
		16	S16				0			16	S16	0.0214	0.0218	0.0282	0.0238	0			16	S16	0.0046	0.0228	0.0226	0.0166667	0
		17	E17	0.0132	0.009	0.0111	0			17	E17	0	0.0072	0.0126	0.0066	0			17	E17	0.0042	0.0076	0.0122	0.008	0
		18	Q18	0.0236	0.0438	0.0337	0			18	Q18	0.0068	0.013	0.0222	0.014	0			18	Q18	0.0064	0.0116	0.0064	0.00813333	0
		19	I19		0.006	0.006	0			19	I19	0.005	0.0014	0.0134	0.0066	0			19	I19	0.0028	0.0028	0.0106	0.0054	0
		20	M20	0.0104	0.019	0.0147	0			20	M20	0.0034	0.0096	0.0138	0.00893333	0			20	M20	0.008	0.0022	0.0078	0.006	0
		21	K21	0.0174	0.0158	0.0166	0			21	K21	0.0076	0.0018	0.008	0.0058	0			21	K21	0.0104	0.016	0.0196	0.0153333	0
		22	T22	0.016	0.009	0.0125	0			22	T22	0	0.0054	0.0036	0.003	0			22	T22	0.0026	0.0046	0.007	0.00473333	0
		23	G23	0.0044	0.0112	0.0078	0			23	G23	0.0032	0.0032	0.0234	0.00993333	0			23	G23	0.0074	0.0048	0.0048	0.00566667	0
		24	A24	0.0056	0.0056	0.0056	0			24	A24	0.0026	0.0048	0.0076	0.005	0			24	A24	0.0022	0.0014	0.008	0.00386667	0
		25	L25	0.009	0.017	0.013	0			25	L25	0	0.0068	0.0072	0.00466667	0			25	L25	0.006	0.007	0.0074	0.0068	0
		26	L26	0.0054	0.0102	0.0078	0			26	L26	0.0046	0.0046	0.0156	0.00826667	0			26	L26	0.0066	0.0016	0.0044	0.0042	0
		27	L27	0.0366	0.0258	0.0312	0			27	L27	0.0092	0.0142	0.0366	0.02	0			27	L27	0.024	0.0124	0.006	0.0141333	0
		28	Q28	0.0178			0			28	Q28	0.0128	0.0234	0.0268	0.021	0			28	Q28	0.0118	0.0112	0.0226	0.0152	0
		29	G29	0.02	0.0284	0.0242	0			29	G29	0.0058	0.0004	0.01	0.0054	0			29	G29	0.0142	0.0114	0.0098	0.0118	0
		30	F30	0.0096	0.0182	0.0139	0			30	F30	0.0098	0.0152	0.0152	0.0134	0			30	F30	0.004	0.0092	0.0054	0.0062	0
		31	I31	0.0188	0.0374	0.0281	0			31	I31	0.0062	0.0134	0.0246	0.0147333	0			31	I31	0.0122	0.0112	0.007	0.0101333	0
		32	Q32	0.0142	0.0078	0.011	0			32	Q32	0.0126	0.0124	0.0304	0.0184667	0			32	Q32	0.007	0.0034	0.0134	0.00793333	0
		33	D33	0.0174	0.0174	0.0174	0			33	D33	0.004	0.0148	0.017	0.0119333	0			33	D33	0.0072	0.0034	0.004	0.00486667	0
		34	R34	0.0236			0			34	R34	0.0058	0.0084	0.0114	0.00853333	0			34	R34	0.0138	0.0072	0.0322	0.0177333	0
		35	A35	0.0208	0.0174	0.0191	0			35	A35	0.0234	0.0396	0.026	0.0296667	0			35	A35	0.0146	0.0052	0.0194	0.0130667	0
		36	G36	0.0156	0.013	0.0143	0			36	G36	0.0042	0.0066	0.0012	0.004	0			36	G36	0.0092	0.0072	0.0126	0.00966667	0
		37	R37	0.0376	0.049	0.0433	0			37	R37	0.0036	0.0126	0.0404	0.0188667	0			37	R37	0.0074	0.0118	0.022	0.0137333	0
		38	M38	0.028	0.0168	0.0224	0			38	M38	0.0062	0.0078	0.0114	0.00846667	0			38	M38	0.0072	0.0066	0.002	0.00526667	0
		39	G39		0.0198	0.0198	0			39	G39	0.0072	0.0046	0.0046	0.00546667	0			39	G39	0.0056	0.0016	0.0056	0.00426667	0
		40	G40		0.029	0.029	0			40	G40	0.0108	0.0066	0.0018	0.0064	0			40	G40	0.013	0.0098	0.0486	0.0238	1
		41	E41	0.0106	0.0256	0.0181	0			41	E41	0	0.005	0.0064	0.0038	0			41	E41	0.0064	0.0044	0.0144	0.0084	0
		42	A42	0.0168	0.0058	0.0113	0			42	A42	0.0044	0.0044	0.0044	0.0044	0			42	A42	0.0054	0.0066	0.0066	0.0062	0
		43	P43							43	P43								43	P43
		44	E44	0.0144	0.0218	0.0181	0			44	E44	0	0.005	0.005	0.00333333	0			44	E44	0.0058	0.0098	0.0064	0.00733333	0
		45	L45	0.0132	0.0236	0.0184	0			45	L45	0.0048	0.002	0.0108	0.00586667	0			45	L45	0.007	0.0002	0.004	0.00373333	0
		46	A46	0.012	0.0048	0.0084	0			46	A46	0.0046	0.0046	0.0118	0.007	0			46	A46	0.0034	0.005	0.0072	0.0052	0
		47	L47	0.0316	0.0664	0.049	1			47	L47	0	0.0144	0.0402	0.0182	0			47	L47	0.0092	0.007	0.0156	0.0106	0
		48	D48	0.0072	0.0186	0.0129	0			48	D48	0.0044	0.0044	0.0046	0.00446667	0			48	D48	0.0024	0.0018	0.0054	0.0032	0
		49	P49							49	P49								49	P49
		50	V50	0.03	0.0352	0.0326	0			50	V50	0.0036	0.0036	0.0092	0.00546667	0			50	V50	0.0018	0.0024	0.006	0.0034	0
		51	P51							51	P51								51	P51
		52	Q52	0.048	0.0548	0.0514	1			52	Q52	0.0068	0.002	0.008	0.0056	0			52	Q52	0.0054	0.0046	0.0062	0.0054	0
		53	D53	0.0124	0.0124	0.0124	0			53	D53	0	0.0036	0.0044	0.00266667	0			53	D53	0.0094	0.0042	0.0118	0.00846667	0
		54	A54				0			54	A54					0			54	A54					0
		55	S55				0			55	S55	0.0042	0.0042	0.0042	0.0042	0			55	S55	0.0088	0.0168	0.035	0.0202	0
		56	T56	0.0258		0.0258	0			56	T56	0.0052	0.0146	0.0304	0.0167333	0			56	T56	0.01	0.0104	0.0106	0.0103333	0
		57	K57	0.0056	0.0166	0.0111	0			57	K57	0.0072	0.0068	0.0166	0.0102	0			57	K57	0.0054	0.0052	0.0132	0.00793333	0
		58	K58	0.0224	0.04	0.0312	0			58	K58	0.0084	0.0206	0.0362	0.0217333	0			58	K58	0.022	0.0198	0.0186	0.0201333	0
		59	L59	0.023	0.023	0.023	0			59	L59	0.0026	0.0026	0.0066	0.00393333	0			59	L59	0.0132	0.015	0.0046	0.0109333	0
		60	S60	0.0074	0.0092	0.0083	0			60	S60	0.003	0.0136	0.0222	0.0129333	0			60	S60	0.0118	0.0108	0.0066	0.00973333	0
		61	E61	0.0166	0.0252	0.0209	0			61	E61	0.0056	0.0126	0.0086	0.00893333	0			61	E61	0.007	0.0122	0.014	0.0110667	0
		62	C62	0.012	0.052	0.032	0			62	C62	0.0162	0.0166	0.0512	0.028	0			62	C62	0.0106	0.0326	0.0288	0.024	1
		63	L63	0.0068	0.0136	0.0102	0			63	L63	0.0034	0.0186	0.0198	0.0139333	0			63	L63	0.0092	0.0082	0.016	0.0111333	0
		64	K64	0.0298	0.0418	0.0358	0			64	K64	0.0072	0.014	0.0246	0.0152667	0			64	K64	0.0184	0.0134	0.0134	0.0150667	0
		65	R65	0.0246	0.02	0.0223	0			65	R65	0.0118	0.0056	0.0128	0.0100667	0			65	R65	0.0104	0.0132	0.0252	0.0162667	0
		66	I66	0.0156	0.068	0.0418	0			66	I66	0.0076	0.011	0.0452	0.0212667	0			66	I66	0.014	0.0212	0.0342	0.0231333	0
		67	G67				0			67	G67	0.0092	0.0138	0.036	0.0196667	0			67	G67	0.0124	0.016	0.037	0.0218	0
		68	D68	0.0076	0.013	0.0103	0			68	D68	0.0032	0.0068	0.0174	0.00913333	0			68	D68	0.0082	0.0108	0.014	0.011	0
		69	E69	0.007	0.0054	0.0062	0			69	E69	0.0048	0.0134	0.0234	0.0138667	0			69	E69	0.0074	0.0012	0.0178	0.0088	0
		70	L70	0.0726	0.0648	0.0687	2			70	L70	0	0.0226	0.0538	0.0254667	0			70	L70	0.0104	0.0078	0.0018	0.00666667	0
		71	D71	0.0668	0.0908	0.0788	2			71	D71	0.0034	0.0062	0.017	0.00886667	0			71	D71	0.0038	0.0068	0.0088	0.00646667	0
		72	S72	0.017	0.0094	0.0132	0			72	S72	0	0.0172	0.0052	0.00746667	0			72	S72	0.0026	0.004	0.003	0.0032	0
		73	N73	0.015	0.0158	0.0154	0			73	N73	0	0.0054	0.0134	0.00626667	0			73	N73	0.003	0.008	0.0072	0.00606667	0
		74	M74	0.0126	0.0118	0.0122	0			74	M74	0.0332	0.0248	0.0286	0.0288667	0			74	M74	0.0154	0.0268	0.0202	0.0208	0
		75	E75	0.0188	0.0268	0.0228	0			75	E75	0.005	0.008	0.043	0.0186667	0			75	E75	0.0046	0.0052	0.0054	0.00506667	0
		76	L76	0.0342	0.0418	0.038	0			76	L76	0.01	0.032	0.0224	0.0214667	0			76	L76	0.0016	0.0134	0.0108	0.0086	0
		77	Q77	0.0184	0.012	0.0152	0			77	Q77	0.0082	0.007	0.0222	0.0124667	0			77	Q77	0.0344	0.0288	0.0256	0.0296	1
		78	R78	0.0288	0.0296	0.0292	0			78	R78	0.011	0.0168	0.0444	0.0240667	0			78	R78	0.0126	0.0232	0.029	0.0216	0
		79	M79	0.0124	0.0226	0.0175	0			79	M79	0.0052	0.0058	0.014	0.00833333	0			79	M79	0.0106	0.0082	0.0072	0.00866667	0
		80	I80	0.0064	0.0064	0.0064	0			80	I80	0.0134	0.0204	0.0272	0.0203333	0			80	I80	0.005	0.0068	0.018	0.00993333	0
		81	A81	0.0136	0.0548	0.0342	0			81	A81	0.0116	0.0218	0.0116	0.015	0			81	A81	0.0054	0.0082	0.0184	0.0106667	0
		82	A82	0.0098	0.0022	0.006	0			82	A82	0.0056	0.0366	0.0382	0.0268	0			82	A82	0.004	0.026	0.0346	0.0215333	0
		83	V83	0.0158	0.0072	0.0115	0			83	V83	0.0252			0.0252	0			83	V83	0.0072	0.012	0.0168	0.012	0
		84	D84	0.027		0.027	0			84	D84	0.0088	0.0088		0.0088	0			84	D84	0.009	0.0158		0.0124	0
		85	T85				0			85	T85	0.0282	0.0084		0.0183	0			85	T85	0.02	0.0298		0.0249	1
		86	D86	0.0072	0.0196	0.0134	0			86	D86	0.0038	0.029	0.0274	0.0200667	0			86	D86	0.0114	0.025	0.0306	0.0223333	0
		87	S87	0.037	0.017	0.027	0			87	S87	0.0076			0.0076	0			87	S87	0.0066	0.0034	0.0134	0.0078	0
		88	P88							88	P88								88	P88
		89	R89	0.0412	0.0254	0.0333	0			89	R89	0.0052	0.0208	0.018	0.0146667	0			89	R89	0.012	0.016	0.005	0.011	0
		90	E90	0	0.005	0.0025	0			90	E90	0.0134	0.0118	0.01	0.0117333	0			90	E90	0.0198	0.0288	0.0396	0.0294	1
		91	V91	0.0102	0.0238	0.017	0			91	V91	0.0102	0.0206	0.082	0.0376	1			91	V91	0.0064	0.021	0.0416	0.023	0
		92	F92	0.0296	0.0208	0.0252	0			92	F92	0.014	0.0134	0.0546	0.0273333	0			92	F92	0.0106	0.0166	0.0154	0.0142	0
		93	F93	0.0324	0.0356	0.034	0			93	F93	0.0106	0.0134	0.0226	0.0155333	0			93	F93	0.0092	0.0214	0.0168	0.0158	0
		94	R94	0.0184	0.0568	0.0376	0			94	R94	0.0304	0.0182	0.0488	0.0324667	1			94	R94	0.0164	0.065	0.0588	0.0467333	2
		95	V95	0.0316	0.0226	0.0271	0			95	V95	0.0052	0.0222	0.018	0.0151333	0			95	V95	0.0058	0.0154	0.0326	0.0179333	0
		96	A96	0.0462	0.0672	0.0567	1			96	A96	0.0394	0.0594	0.061	0.0532667	2			96	A96	0.0286	0.0332	0.043	0.0349333	2
		97	A97	0.0042	0.007	0.0056	0			97	A97	0.0228	0.0434	0.0384	0.0348667	1			97	A97	0.009	0.0424	0.0434	0.0316	1
		98	D98	0.0144	0.028	0.0212	0			98	D98	0.0086	0.0544	0.0626	0.0418667	1			98	D98	0.0066	0.0226	0.0508	0.0266667	1
		99	M99	0.0238	0.0314	0.0276	0			99	M99	0.0076	0.0272	0.034	0.0229333	0			99	M99	0.0074	0.0042	0.02	0.0105333	0
		100	F100	0	0.0052	0.0026	0			100	F100	0.0068	0.0068	0	0.00453333	0			100	F100	0.0026	0.0048	0.0088	0.0054	0
		101	S101	0.0208	0.0164	0.0186	0			101	S101	0.0052	0.0154	0.0152	0.0119333	0			101	S101	0.0098	0.016	0.031	0.0189333	0
		102	D102	0.0078	0.0252	0.0165	0			102	D102	0.0098	0.0098	0.0116	0.0104	0			102	D102	0.0016	0.0064	0.0144	0.00746667	0
		103	G103	0.0032	0.017	0.0101	0			103	G103	0.0062	0.0066	0.0112	0.008	0			103	G103	0.005	0.005	0.0066	0.00553333	0
		104	N104	0.0218	0.0112	0.0165	0			104	N104	0	0.0084	0.0054	0.0046	0			104	N104	0.0026	0.0048	0.0428	0.0167333	0
		105	F105	0.035	0.0596	0.0473	1			105	F105	0.0054	0.0352	0.0804	0.0403333	1			105	F105	0.0054	0.0308	0.0482	0.0281333	1
		106	N106	0.0144	0.0142	0.0143	0			106	N106	0.0242	0.0242		0.0242	0			106	N106	0.0382	0.0088	0.0076	0.0182	0
		107	W107	0.042	0.0594	0.0507	1			107	W107	0.009	0.0086	0.0286	0.0154	0			107	W107	0.0078	0.0056	0.0282	0.0138667	0
		108	G108				0			108	G108	0.0494	0.0376	0.0376	0.0415333	1			108	G108	0.0176	0.0166	0.0134	0.0158667	0
		109	R109	0.0142	0.007	0.0106	0			109	R109	0.015	0.0278	0.0336	0.0254667	0			109	R109	0.0174	0.0146	0.0216	0.0178667	0
		110	V110	0.0044	0.0046	0.0045	0			110	V110	0.0062	0.009	0.0218	0.0123333	0			110	V110	0.0044	0.0074	0.0086	0.0068	0
		111	V111	0.0142	0.1066	0.0604	1			111	V111	0.006	0.0074	0.009	0.00746667	0			111	V111	0.0026	0.0022	0.0062	0.00366667	0
		112	A112	0.0126	0.0086	0.0106	0			112	A112	0.0088	0.0256	0.014	0.0161333	0			112	A112	0.005	0.014	0.025	0.0146667	0
		113	L113	0.0246	0.0218	0.0232	0			113	L113	0.0138	0.0078	0.0098	0.0104667	0			113	L113	0.0202	0.0062	0.0348	0.0204	0
		114	F114	0.0164	0.018	0.0172	0			114	F114	0.0162	0.0138	0.0106	0.0135333	0			114	F114	0.0112	0.019	0.0096	0.0132667	0
		115	Y115	0.0374		0.0374	0			115	Y115	0.0068	0.0316	0.0072	0.0152	0			115	Y115	0.0088	0.0108	0.0132	0.0109333	0
		116	F116	0.0072	0.0142	0.0107	0			116	F116	0.0102	0.0162	0.0162	0.0142	0			116	F116	0.0064	0.0092	0.0174	0.011	0
		117	A117	0.0106	0.0078	0.0092	0			117	A117	0.0124	0.0184	0.05	0.0269333	0			117	A117	0.0112	0.0326	0.0466	0.0301333	1
		118	S118	0.026	0.015	0.0205	0			118	S118	0.014	0.0138	0.009	0.0122667	0			118	S118	0.009	0.006	0.0016	0.00553333	0
		119	K119	0.0678	0.0962	0.082	2			119	K119	0.0074	0.0232	0.016	0.0155333	0			119	K119	0.0136	0.0116	0.0308	0.0186667	0
		120	L120	0.033	0.0506	0.0418	0			120	L120	0.0078	0.0262	0.0508	0.0282667	0			120	L120	0.0088	0.0046	0.0288	0.0140667	0
		121	V121	0.0222	0.0222	0.0222	0			121	V121	0.0148	0.016	0.0212	0.0173333	0			121	V121	0.0212			0.0212	0
		122	L122	0.0494	0.0068	0.0281	0			122	L122	0.007	0.0232	0.0516	0.0272667	0			122	L122	0.004	0.0252	0.0394	0.0228667	0
		123	K123	0.0126	0.016	0.0143	0			123	K123	0.0106	0.0134	0.0302	0.0180667	0			123	K123	0.0074	0.0062	0.0164	0.01	0
		124	A124		0.0226	0.0226	0			124	A124	0.0204	0.0318	0.032	0.0280667	0			124	A124	0.0154	0.0242	0.0162	0.0186	0
		125	L125	0.0094	0.0194	0.0144	0			125	L125	0.003	0.003	0.0228	0.0096	0			125	L125	0.0066	0.0048	0.0048	0.0054	0
		126	C126	0.0146	0.0224	0.0185	0			126	C126	0.0154	0.0298	0.0298	0.025	0			126	C126	0.0266	0.0108	0.0078	0.0150667	0
		127	T127				0			127	T127	0.0166	0.0074	0.0516	0.0252	0			127	T127	0.0002	0.009	0.0028	0.004	0
		128	K128		0.0348	0.0348	0			128	K128	0.0078	0.0192	0.0192	0.0154	0			128	K128	0.009	0.0066	0.012	0.0092	0
		129	V129	0.0354	0.0056	0.0205	0			129	V129	0	0.0112	0.0096	0.00693333	0			129	V129	0.0072	0.008	0.0136	0.0096	0
		130	P130							130	P130								130	P130
		131	E131				0			131	E131	0.0278			0.0278	0			131	E131					0
		132	L132	0.0162	0.054	0.0351	0			132	L132	0.0094	0.0124	0.0184	0.0134	0			132	L132	0.0036	0.0114	0.0132	0.0094	0
		133	I133	0.0174	0.0272	0.0223	0			133	I133	0.0106	0.0078	0.018	0.0121333	0			133	I133	0.009	0.0256	0.0182	0.0176	0
		134	R134	0.025	0.0036	0.0143	0			134	R134	0.0214	0.0204	0.034	0.0252667	0			134	R134	0.0176	0.027	0.034	0.0262	1
		135	T135				0			135	T135	0.0052	0.0042	0.0292	0.0128667	0			135	T135	0.0052	0.013	0.004	0.0074	0
		136	I136	0.0288	0.0218	0.0253	0			136	I136	0.015	0.0216	0.039	0.0252	0			136	I136	0.0098	0.0036	0.0104	0.00793333	0
		137	M137	0.0076	0.0124	0.01	0			137	M137	0.0262	0.0376	0.0426	0.0354667	1			137	M137	0.0074	0.0154	0.025	0.0159333	0
		138	G138	0.0072	0.0098	0.0085	0			138	G138	0.0076	0.0234	0.0282	0.0197333	0			138	G138	0.0074	0.0088	0.001	0.00573333	0
		139	W139	0.009	0.0182	0.0136	0			139	W139	0.0072	0.0072	0.0082	0.00753333	0			139	W139	0.0004	0.0086	0.005	0.00466667	0
		140	T140	0.026	0.0054	0.0157	0			140	T140	0.005	0.034	0.0228	0.0206	0			140	T140	0.0064	0.0094	0.0254	0.0137333	0
		141	L141	0.0258	0.0578	0.0418	0			141	L141	0.0122	0.0062	0.0376	0.0186667	0			141	L141	0.006	0.0032	0.0144	0.00786667	0
		142	D142	0.0058	0.0098	0.0078	0			142	D142	0.0132	0.006	0.0282	0.0158	0			142	D142	0.0126	0.007	0.0172	0.0122667	0
		143	F143	0.0516	0.0592	0.0554	1			143	F143	0.0144	0.0242	0.0272	0.0219333	0			143	F143	0.0058	0.0178	0.0116	0.0117333	0
		144	L144	0.0054	0.0712	0.0383	0			144	L144	0.0022	0.005	0.0214	0.00953333	0			144	L144	0.0076	0.003	0.0094	0.00666667	0
		145	R145	0.0402	0.0166	0.0284	0			145	R145	0.0082	0.003	0.008	0.0064	0			145	R145	0.0054	0.0098	0.0098	0.00833333	0
		146	E146	0.0044	0.0612	0.0328	0			146	E146	0.0156	0.009	0.016	0.0135333	0			146	E146	0.0158	0.0158	0.0308	0.0208	0
		147	R147	0.0176	0.0222	0.0199	0			147	R147	0.0098	0.0042	0.0078	0.00726667	0			147	R147	0.0072	0.0034	0.0044	0.005	0
		148	L148	0.0284		0.0284	0			148	L148	0.0082	0.01	0.0402	0.0194667	0			148	L148	0.0024	0.019	0.0142	0.0118667	0
		149	L149	0.0122	0.0134	0.0128	0			149	L149	0.0036	0.0138	0.0092	0.00886667	0			149	L149	0.0002	0.0026	0.0028	0.00186667	0
		150	G150	0.0378	0.026	0.0319	0			150	G150	0.0034	0.002	0.004	0.00313333	0			150	G150	0.0108	0.004	0.0028	0.00586667	0
		151	W151	0.0316	0.057	0.0443	0			151	W151	0.0084	0.01	0.0126	0.0103333	0			151	W151	0.0062	0.003	0.0062	0.00513333	0
		152	I152	0.041	0.031	0.036	0			152	I152	0.0038	0.0078	0.0152	0.00893333	0			152	I152	0.006	0.0044	0.0038	0.00473333	0
		153	Q153	0.0128	0.0366	0.0247	0			153	Q153	0.047	0.0798	0.0764	0.0677333	2			153	Q153	0.0236	0.0224	0.03	0.0253333	1
		154	D154	0.0526	0.031	0.0418	0			154	D154	0.005	0.0098	0.0098	0.0082	0			154	D154	0.003	0.003	0.0082	0.00473333	0
		155	Q155	0.0158	0.0302	0.023	0			155	Q155	0.0062	0.0116	0.01	0.00926667	0			155	Q155	0.0136	0.0058	0.009	0.00946667	0
		156	G156	0.0342	0.0182	0.0262	0			156	G156	0.0072	0.0046	0.0066	0.00613333	0			156	G156	0.01	0.0108	0.0114	0.0107333	0
		157	G157	0.01	0.0164	0.0132	0			157	G157	0.0056	0.0066	0.0168	0.00966667	0			157	G157	0.0074	0.0014	0.0078	0.00553333	0
		158	W158	0.0512	0.0778	0.0645	1			158	W158	0.047	0.0272	0.027	0.0337333	1			158	W158	0.027	0.0314	0.0418	0.0334	2
		159	D159	0.02	0.0758	0.0479	1			159	D159	0.015	0.0218	0.0296	0.0221333	0			159	D159	0.0104	0.0172	0.0272	0.0182667	0
		160	G160	0.0242	0.0236	0.0239	0			160	G160	0.0172	0.0216	0.0082	0.0156667	0			160	G160	0.0052	0.0112	0.0206	0.0123333	0
		161	L161	0.103	0.1432	0.1231	2			161	L161	0.0216	0.0442	0.0792	0.0483333	2			161	L161	0.002	0.0292	0.0478	0.0263333	1
		162	L162	0.0404	0.121	0.0807	2			162	L162	0.006	0.0694	0.0694	0.0482667	2			162	L162	0.016	0.041	0.0552	0.0374	2
		163	S163	0.0476	0.0366	0.0421	0			163	S163	0.0628	0.0896	0.078	0.0768	2			163	S163	0.0132	0.036	0.045	0.0314	1
		164	Y164	0.0052	0.022	0.0136	0			164	Y164	0.009	0.009	0.0048	0.0076	0			164	Y164	0.0044	0.005	0.0032	0.0042	0
		165	F165	0.005	0.0306	0.0178	0			165	F165	0.0542	0.0558	0.0624	0.0574667	2			165	F165	0.0404	0.0474	0.053	0.0469333	2
		166	G166				0			166	G166	0.0092	0.0058	0.0058	0.00693333	0			166	G166	0.0378			0.0378	2
		167	T167							167	T167								167	T167
		168	P168							168	P168								168	P168
		169	T169							169	T169								169	T169
		170	W170							170	W170								170	W170
		171	Q171	0.0676	0.0914	0.0795	2			171	Q171	0.0346	0.0414	0.0124	0.0294667	0			171	Q171	0.0062	0.0262	0.0326	0.0216667	0
		172	T172	0.0336		0.0336	0			172	T172	0.0242	0.0344	0.0344	0.031	1			172	T172	0.0494	0.0468	0.0338	0.0433333	2
		173	V173	0.1034	0.1122	0.1078	2			173	V173	0.0286	0.0186	0.0186	0.0219333	0			173	V173	0.0226	0.0054	0.0108	0.0129333	0
		174	T174	0.0082	0.0186	0.0134	0			174	T174	0.0098	0.0198	0.0348	0.0214667	0			174	T174	0.0022	0.0102	0.0506	0.021	0
		175	I175	0.0422		0.0422	0			175	I175	0		0.0464	0.0232	0			175	I175	0.0172			0.0172	0
		176	F176				0			176	F176	0.0288	0.0074	0.0278	0.0213333	0			176	F176	0.0198	0.004	0.0156	0.0131333	0
		177	V177	0.0288	0.0408	0.0348	0			177	V177	0.0068	0.0142	0.028	0.0163333	0			177	V177	0.032	0.0104	0.0196	0.0206667	0
		178	A178	0.014	0.0164	0.0152	0			178	A178	0.028	0.0122	0.0154	0.0185333	0			178	A178	0.0164	0.0426	0.0264	0.0284667	1
		179	G179	0.0048	0.0104	0.0076	0			179	G179	0.0146	0.0282	0.0406	0.0278	0			179	G179	0.0062	0.0098	0.0342	0.0167333	0
		180	V180	0.0186	0.0132	0.0159	0			180	V180	0.0208	0.0622	0.0442	0.0424	1			180	V180	0.0306	0.0196	0.0308	0.027	1
		181	L181	0.01		0.01	0			181	L181	0.0178	0.0506	0.0456	0.038	1			181	L181	0.0116	0.0422	0.037	0.0302667	1
		182	T182	0.0032	0.0168	0.01	0			182	T182	0.0078	0.1114	0.0954	0.0715333	2			182	T182	0.0064	0.0278	0.0214	0.0185333	0
		183	A183	0.023		0.023	0			183	A183	0.006	0.0154	0.0136	0.0116667	0			183	A183	0.0078	0.003	0.0056	0.00546667	0
		184	S184	0.01	0.016	0.013	0			184	S184	0.0048	0.0022	0.0022	0.00306667	0			184	S184	0.0048	0.0058	0.0042	0.00493333	0
		185	L185	0.0152	0.0268	0.021	0			185	L185	0.013	0.0184	0.0216	0.0176667	0			185	L185	0.003	0.0066	0.02	0.00986667	0
		186	T186	0.0038	0.0086	0.0062	0			186	T186	0.0506	0.0408	0.0394	0.0436	1			186	T186	0.0154	0.032	0.051	0.0328	1
		187	I187	0.0046	0.0128	0.0087	0			187	I187	0.0128	0.0064	0.0114	0.0102	0			187	I187	0.004	0.0062	0.0034	0.00453333	0
		188	W188	0.0052	0.0136	0.0094	0			188	W188	0.011	0.0066	0.0156	0.0110667	0			188	W188	0.0092	0.0106	0.0034	0.00773333	0
		189	K189	0.0082	0.0114	0.0098	0			189	K189	0.0104	0.005	0.006	0.00713333	0			189	K189	0.0074	0.0076	0.0062	0.00706667	0
		190	K190	0.0294	0.0202	0.0248	0			190	K190	0	0.0124	0.0108	0.00773333	0			190	K190	0.002	0.0006	0.0048	0.00246667	0
		191	M191	0.0046	0.0068	0.0057	0			191	M191	0.0044	0.004	0.001	0.00313333	0			191	M191	0.0096	0.0058	0.0038	0.0064	0
		192	G192	0.004	0.0052	0.0046	0			192	G192	0.005	0.004	0.004	0.00433333	0			192	G192	0.002	0.0024	0.0046	0.003	0
					Mean:	0.0254932								Mean:	0.0175691								Mean:	0.0139938
					STDEV:	0.0200421								STDEV:	0.0132384								STDEV:	0.00958572
					1 SD:	0.0455352								1 SD:	0.0308075								1 SD:	0.0235795
					2 SD:	0.0655773								2 SD:	0.044046								2 SD:	0.0331652

## Sheet: S5b
1H-15N HSQC
Fig. S5b
	CSPs
		BAX apo					BAX + 2t9 [30μM]					BAX + 2t9 [90μM]					BAX + 2t9 [270μM]						CSP values					CSP Significance
		Residue #	Residue ID	1H	15N		Residue #	Residue ID	1H	15N		Residue #	Residue ID	1H	15N		Residue #	Residue ID	1H	15N			Residue ID	30μM	90μM	270μM		Residue ID	30μM	90μM	270μM
		1	M1				1	M1				1	M1				1	M1					M1					M1
		2	D2				2	D2				2	D2				2	D2					D2					D2
		3	G3	8.483	109.993		3	G3	8.474	110.025		3	G3	8.482	110.035		3	G3	8.481	110.007			G3	0.0154	0.0094	0.0048		G3	0	0	0
		4	S4	8.271	115.817		4	S4	8.275	115.817		4	S4	8.273	115.815		4	S4	8.278	115.838			S4	0.004	0.0024	0.0112		S4	0	0	0
		5	G5	8.423	110.859		5	G5	8.42	110.863		5	G5	8.415	110.873		5	G5	8.411	110.841			G5	0.0038	0.0108	0.0156		G5	0	0	0
		6	E6	8.147	120.467		6	E6	8.147	120.467		6	E6	8.144	120.46		6	E6	8.147	120.479			E6	0	0.0044	0.0024		E6	0	0	0
		7	Q7	8.399	122.768		7	Q7	8.395	122.752		7	Q7	8.394	122.778		7	Q7	8.394	122.778			Q7	0.0072	0.007	0.007		Q7	0	0	0
		8	P8				8	P8				8	P8				8	P8					P8					P8
		9	R9	8.5	121.96		9	R9	8.497	121.981		9	R9	8.494	121.979		9	R9	8.494	121.979			R9	0.0072	0.0098	0.0098		R9	0	0	0
		10	G10	8.401	110.069		10	G10	8.376	110.16		10	G10	8.394	110.136		10	G10	8.402	110.216			G10	0.0432	0.0204	0.0304		G10	2	0	0
		11	G11	8.282	108.447		11	G11	8.3	108.49		11	G11	8.277	108.497		11	G11	8.239	108.721			G11	0.0266	0.015	0.0978		G11	1	0	2
		12	G12	8.33	108.792		12	G12	8.334	108.767		12	G12	8.333	108.801		12	G12	8.333	108.801			G12	0.009	0.0048	0.0048		G12	0	0	0
		13	P13				13	P13				13	P13				13	P13					P13					P13
		14	T14	7.983	107.473		14	T14	7.973	107.374		14	T14	7.979	107.4		14	T14	7.973	107.423			T14	0.0298	0.0186	0.02		T14	1	0	0
		15	S15	8.059	118.387		15	S15	8.061	118.541		15	S15	8.066	118.365		15	S15	8.083	118.577			S15	0.0328	0.0114	0.062		S15	1	0	1
		16	S16	9.033	119.849		16	S16	9.02	119.807		16	S16	9.044	119.795		16	S16	9.041	119.748			S16	0.0214	0.0218	0.0282		S16	0	0	0
		17	E17	8.531	120.112		17	E17	8.531	120.112		17	E17	8.533	120.138		17	E17	8.537	120.145			E17	0	0.0072	0.0126		E17	0	0	0
		18	Q18	7.769	119.769		18	Q18	7.766	119.788		18	Q18	7.771	119.824		18	Q18	7.778	119.835			Q18	0.0068	0.013	0.0222		Q18	0	0	0
		19	I19	8.465	120.906		19	I19	8.462	120.916		19	I19	8.466	120.904		19	I19	8.469	120.859			I19	0.005	0.0014	0.0134		I19	0	0	0
		20	M20	8.324	118.976		20	M20	8.321	118.974		20	M20	8.328	118.948		20	M20	8.334	118.957			M20	0.0034	0.0096	0.0138		M20	0	0	0
		21	K21	8.327	123.476		21	K21	8.331	123.458		21	K21	8.327	123.467		21	K21	8.334	123.471			K21	0.0076	0.0018	0.008		K21	0	0	0
		22	T22	8.733	116.838		22	T22	8.733	116.838		22	T22	8.734	116.816		22	T22	8.734	116.851			T22	0	0.0054	0.0036		T22	0	0	0
		23	G23	8.38	108.459		23	G23	8.379	108.47		23	G23	8.379	108.47		23	G23	8.387	108.541			G23	0.0032	0.0032	0.0234		G23	0	0	0
		24	A24	7.971	122.04		24	A24	7.973	122.043		24	A24	7.972	122.021		24	A24	7.977	122.048			A24	0.0026	0.0048	0.0076		A24	0	0	0
		25	L25	7.73	119.467		25	L25	7.73	119.467		25	L25	7.734	119.453		25	L25	7.731	119.436			L25	0	0.0068	0.0072		L25	0	0	0
		26	L26	8.612	120.271		26	L26	8.61	120.258		26	L26	8.61	120.258		26	L26	8.613	120.198			L26	0.0046	0.0046	0.0156		L26	0	0	0
		27	L27	8.095	120.324		27	L27	8.099	120.298		27	L27	8.082	120.33		27	L27	8.068	120.372			L27	0.0092	0.0142	0.0366		L27	0	0	0
		28	Q28	8.323	117.522		28	Q28	8.334	117.513		28	Q28	8.343	117.539		28	Q28	8.348	117.513			Q28	0.0128	0.0234	0.0268		Q28	0	0	0
		29	G29	8.299	105.361		29	G29	8.3	105.337		29	G29	8.299	105.359		29	G29	8.299	105.411			G29	0.0058	0.0004	0.01		G29	0	0	0
		30	F30	8.019	123.259		30	F30	8.017	123.298		30	F30	8.009	123.233		30	F30	8.009	123.233			F30	0.0098	0.0152	0.0152		F30	0	0	0
		31	I31	8.259	118.559		31	I31	8.258	118.585		31	I31	8.254	118.601		31	I31	8.256	118.667			I31	0.0062	0.0134	0.0246		I31	0	0	0
		32	Q32	8.396	118.452		32	Q32	8.397	118.394		32	Q32	8.402	118.42		32	Q32	8.402	118.33			Q32	0.0126	0.0124	0.0304		Q32	0	0	0
		33	D33	8.044	119.555		33	D33	8.04	119.555		33	D33	8.037	119.516		33	D33	8.032	119.53			D33	0.004	0.0148	0.017		D33	0	0	0
		34	R34	7.938	117.786		34	R34	7.933	117.79		34	R34	7.936	117.754		34	R34	7.945	117.764			R34	0.0058	0.0084	0.0114		R34	0	0	0
		35	A35	8.426	121.702		35	A35	8.417	121.63		35	A35	8.406	121.604		35	A35	8.402	121.692			A35	0.0234	0.0396	0.026		A35	0	1	0
		36	G36	7.885	105.482		36	G36	7.888	105.488		36	G36	7.886	105.51		36	G36	7.885	105.476			G36	0.0042	0.0066	0.0012		G36	0	0	0
		37	R37	7.607	119.767		37	R37	7.607	119.785		37	R37	7.601	119.8		37	R37	7.59	119.884			R37	0.0036	0.0126	0.0404		R37	0	0	0
		38	M38	7.683	117.566		38	M38	7.679	117.577		38	M38	7.676	117.57		38	M38	7.684	117.618			M38	0.0062	0.0078	0.0114		M38	0	0	0
		39	G39	7.921	107.849		39	G39	7.918	107.87		39	G39	7.92	107.867		39	G39	7.92	107.867			G39	0.0072	0.0046	0.0046		G39	0	0	0
		40	G40	8.193	108.813		40	G40	8.183	108.809		40	G40	8.188	108.805		40	G40	8.193	108.804			G40	0.0108	0.0066	0.0018		G40	0	0	0
		41	E41	8.087	119.679		41	E41	8.087	119.679		41	E41	8.089	119.694		41	E41	8.087	119.711			E41	0	0.005	0.0064		E41	0	0	0
		42	A42	8.014	124.918		42	A42	8.018	124.916		42	A42	8.018	124.916		42	A42	8.018	124.916			A42	0.0044	0.0044	0.0044		A42	0	0	0
		43	P43				43	P43				43	P43				43	P43					P43					P43
		44	E44	8.66	119.132		44	E44	8.66	119.132		44	E44	8.659	119.152		44	E44	8.659	119.152			E44	0	0.005	0.005		E44	0	0	0
		45	L45	7.914	121.471		45	L45	7.914	121.495		45	L45	7.916	121.471		45	L45	7.917	121.51			L45	0.0048	0.002	0.0108		L45	0	0	0
		46	A46	7.95	124.281		46	A46	7.953	124.289		46	A46	7.953	124.289		46	A46	7.946	124.32			A46	0.0046	0.0046	0.0118		A46	0	0	0
		47	L47	7.76	120.994		47	L47	7.76	120.994		47	L47	7.761	121.061		47	L47	7.759	121.19			L47	0	0.0144	0.0402		L47	0	0	0
		48	D48	8.271	122.989		48	D48	8.269	123.001		48	D48	8.269	123.001		48	D48	8.272	123.007			D48	0.0044	0.0044	0.0046		D48	0	0	0
		49	P49				49	P49				49	P49				49	P49					P49					P49
		50	V50	8.104	121.896		50	V50	8.103	121.883		50	V50	8.103	121.883		50	V50	8.103	121.855			V50	0.0036	0.0036	0.0092		V50	0	0	0
		51	P51				51	P51				51	P51				51	P51					P51					P51
		52	Q52	8.356	120.494		52	Q52	8.36	120.48		52	Q52	8.357	120.489		52	Q52	8.353	120.469			Q52	0.0068	0.002	0.008		Q52	0	0	0
		53	D53	8.089	121.353		53	D53	8.089	121.353		53	D53	8.092	121.35		53	D53	8.088	121.37			D53	0	0.0036	0.0044		D53	0	0	0
		54	A54	8.533	123.166		54	A54				54	A54				54	A54					A54					A54	0	0	0
		55	S55	8.495	114.147		55	S55	8.495	114.126		55	S55	8.495	114.126		55	S55	8.495	114.126			S55	0.0042	0.0042	0.0042		S55	0	0	0
		56	T56	8.029	116.579		56	T56	8.029	116.605		56	T56	8.034	116.627		56	T56	8.046	116.646			T56	0.0052	0.0146	0.0304		T56	0	0	0
		57	K57	8.058	122.989		57	K57	8.061	123.01		57	K57	8.056	123.013		57	K57	8.048	122.956			K57	0.0072	0.0068	0.0166		K57	0	0	0
		58	K58	7.826	118.42		58	K58	7.832	118.432		58	K58	7.844	118.433		58	K58	7.847	118.496			K58	0.0084	0.0206	0.0362		K58	0	0	0
		59	L59	7.967	120.528		59	L59	7.967	120.541		59	L59	7.967	120.541		59	L59	7.966	120.5			L59	0.0026	0.0026	0.0066		L59	0	0	0
		60	S60	8.555	115.873		60	S60	8.555	115.858		60	S60	8.552	115.82		60	S60	8.547	115.802			S60	0.003	0.0136	0.0222		S60	0	0	0
		61	E61	8.069	122.793		61	E61	8.064	122.796		61	E61	8.061	122.816		61	E61	8.065	122.816			E61	0.0056	0.0126	0.0086		E61	0	0	0
		62	C62	7.673	119.824		62	C62	7.684	119.798		62	C62	7.68	119.776		62	C62	7.706	119.733			C62	0.0162	0.0166	0.0512		C62	0	0	1
		63	L63	8.055	117.686		63	L63	8.058	117.684		63	L63	8.05	117.754		63	L63	8.06	117.76			L63	0.0034	0.0186	0.0198		L63	0	0	0
		64	K64	8.028	120.633		64	K64	8.021	120.634		64	K64	8.016	120.623		64	K64	8.017	120.565			K64	0.0072	0.014	0.0246		K64	0	0	0
		65	R65	7.476	118.063		65	R65	7.486	118.072		65	R65	7.481	118.066		65	R65	7.486	118.049			R65	0.0118	0.0056	0.0128		R65	0	0	0
		66	I66	8.082	118.574		66	I66	8.081	118.541		66	I66	8.079	118.534		66	I66	8.088	118.77			I66	0.0076	0.011	0.0452		I66	0	0	1
		67	G67	8.844	108.74		67	G67	8.852	108.746		67	G67	8.831	108.744		67	G67	8.85	108.59			G67	0.0092	0.0138	0.036		G67	0	0	0
		68	D68	8.494	121.483		68	D68	8.496	121.489		68	D68	8.495	121.512		68	D68	8.509	121.495			D68	0.0032	0.0068	0.0174		D68	0	0	0
		69	E69	7.679	120.756		69	E69	7.681	120.742		69	E69	7.671	120.729		69	E69	7.698	120.734			E69	0.0048	0.0134	0.0234		E69	0	0	0
		70	L70	8.498	122.302		70	L70	8.498	122.302		70	L70	8.484	122.259		70	L70	8.512	122.103			L70	0	0.0226	0.0538		L70	0	0	1
		71	D71	8.495	118.644		71	D71	8.496	118.632		71	D71	8.497	118.623		71	D71	8.496	118.564			D71	0.0034	0.0062	0.017		D71	0	0	0
		72	S72	7.291	112.464		72	S72	7.291	112.464		72	S72	7.282	112.505		72	S72	7.294	112.475			S72	0	0.0172	0.0052		S72	0	0	0
		73	N73	7.595	121.455		73	N73	7.595	121.455		73	N73	7.598	121.443		73	N73	7.604	121.433			N73	0	0.0054	0.0134		N73	0	0	0
		74	M74	8.708	126.665		74	M74	8.717	126.544		74	M74	8.711	126.556		74	M74	8.695	126.587			M74	0.0332	0.0248	0.0286		M74	1	0	0
		75	E75	8.402	121.719		75	E75	8.402	121.744		75	E75	8.398	121.739		75	E75	8.379	121.819			E75	0.005	0.008	0.043		E75	0	0	0
		76	L76	7.748	120.766		76	L76	7.74	120.776		76	L76	7.727	120.821		76	L76	7.727	120.759			L76	0.01	0.032	0.0224		L76	0	0	0
		77	Q77	8.238	115.772		77	Q77	8.243	115.756		77	Q77	8.235	115.752		77	Q77	8.248	115.711			Q77	0.0082	0.007	0.0222		Q77	0	0	0
		78	R78	8.121	120.184		78	R78	8.119	120.229		78	R78	8.115	120.238		78	R78	8.106	120.331			R78	0.011	0.0168	0.0444		R78	0	0	1
		79	M79	7.646	118.803		79	M79	7.65	118.809		79	M79	7.646	118.832		79	M79	7.659	118.808			M79	0.0052	0.0058	0.014		M79	0	0	0
		80	I80	8.171	119.002		80	I80	8.162	119.024		80	I80	8.159	119.044		80	I80	8.174	118.881			I80	0.0134	0.0204	0.0272		I80	0	0	0
		81	A81	8.032	121.612		81	A81	8.033	121.559		81	A81	8.027	121.528		81	A81	8.034	121.564			A81	0.0116	0.0218	0.0116		A81	0	0	0
		82	A82	7.205	117.569		82	A82	7.201	117.561		82	A82	7.175	117.602		82	A82	7.178	117.625			A82	0.0056	0.0366	0.0382		A82	0	1	0
		83	V83	7.266	115.64		83	V83	7.252	115.696		83	V83				83	V83					V83	0.0252				V83	1	0	0
		84	D84	7.89	125.166		84	D84	7.884	125.18		84	D84	7.884	125.18		84	D84					D84	0.0088	0.0088			D84	0	0	0
		85	T85	8.108	112.907		85	T85	8.115	113.013		85	T85	8.115	112.914		85	T85					T85	0.0282	0.0084			T85	1	0	0
		86	D86	8.128	122.703		86	D86	8.127	122.689		86	D86	8.117	122.613		86	D86	8.119	122.611			D86	0.0038	0.029	0.0274		D86	0	0	0
		87	S87	8.465	115.034		87	S87	8.464	115.001		87	S87				87	S87					S87	0.0076				S87	0	0	0
		88	P88				88	P88				88	P88				88	P88					P88					P88
		89	R89	8.151	119.249		89	R89	8.153	119.265		89	R89	8.15	119.348		89	R89	8.157	119.189			R89	0.0052	0.0208	0.018		R89	0	0	0
		90	E90	7.667	116.424		90	E90	7.674	116.456		90	E90	7.673	116.395		90	E90	7.664	116.459			E90	0.0134	0.0118	0.01		E90	0	0	0
		91	V91	7.641	117.487		91	V91	7.634	117.503		91	V91	7.636	117.565		91	V91	7.6	117.692			V91	0.0102	0.0206	0.082		V91	0	0	2
		92	F92	8.313	119.546		92	F92	8.306	119.511		92	F92	8.313	119.613		92	F92	8.339	119.403			F92	0.014	0.0134	0.0546		F92	0	0	1
		93	F93	7.937	113.259		93	F93	7.939	113.216		93	F93	7.95	113.261		93	F93	7.954	113.231			F93	0.0106	0.0134	0.0226		F93	0	0	0
		94	R94	7.948	120.552		94	R94	7.925	120.515		94	R94	7.931	120.546		94	R94	7.913	120.483			R94	0.0304	0.0182	0.0488		R94	1	0	1
		95	V95	7.988	120.781		95	V95	7.983	120.782		95	V95	7.982	120.7		95	V95	7.977	120.746			V95	0.0052	0.0222	0.018		V95	0	0	0
		96	A96	8.017	120.681		96	A96	7.992	120.753		96	A96	8.034	120.469		96	A96	8.045	120.516			A96	0.0394	0.0594	0.061		A96	2	2	1
		97	A97	7.528	114.809		97	A97	7.55	114.813		97	A97	7.565	114.777		97	A97	7.563	114.792			A97	0.0228	0.0434	0.0384		A97	0	1	0
		98	D98	7.848	118.406		98	D98	7.855	118.414		98	D98	7.872	118.558		98	D98	7.883	118.544			D98	0.0086	0.0544	0.0626		D98	0	2	1
		99	M99	8.091	117.921		99	M99	8.089	117.893		99	M99	8.105	117.987		99	M99	8.122	117.936			M99	0.0076	0.0272	0.034		M99	0	0	0
		100	F100	7.048	112.813		100	F100	7.047	112.842		100	F100	7.045	112.794		100	F100	7.048	112.813			F100	0.0068	0.0068	0		F100	0	0	0
		101	S101	7.533	117.846		101	S101	7.529	117.852		101	S101	7.521	117.863		101	S101	7.524	117.877			S101	0.0052	0.0154	0.0152		S101	0	0	0
		102	D102	8.323	120.602		102	D102	8.318	120.578		102	D102	8.318	120.578		102	D102	8.328	120.569			D102	0.0098	0.0098	0.0116		D102	0	0	0
		103	G103	7.855	106.769		103	G103	7.85	106.775		103	G103	7.856	106.741		103	G103	7.844	106.77			G103	0.0062	0.0066	0.0112		G103	0	0	0
		104	N104	7.898	118.426		104	N104	7.898	118.426		104	N104	7.891	118.433		104	N104	7.9	118.409			N104	0	0.0084	0.0054		N104	0	0	0
		105	F105	7.93	118.4		105	F105	7.935	118.398		105	F105	7.941	118.279		105	F105	7.957	118.133			F105	0.0054	0.0352	0.0804		F105	0	1	2
		106	N106	5.98	110.324		106	N106	5.971	110.248		106	N106	5.971	110.248		106	N106	5.971				N106	0.0242	0.0242			N106	1	0	0
		107	W107	8.622	119.37		107	W107	8.62	119.335		107	W107	8.616	119.383		107	W107	8.612	119.463			W107	0.009	0.0086	0.0286		W107	0	0	0
		108	G108	7.934	107.998		108	G108	7.974	108.045		108	G108	7.966	108.026		108	G108	7.966	108.026			G108	0.0494	0.0376	0.0376		G108	2	1	0
		109	R109	7.751	119.448		109	R109	7.762	119.468		109	R109	7.768	119.502		109	R109	7.773	119.506			R109	0.015	0.0278	0.0336		R109	0	0	0
		110	V110	7.105	117.924		110	V110	7.102	117.908		110	V110	7.099	117.939		110	V110	7.106	118.028			V110	0.0062	0.009	0.0218		V110	0	0	0
		111	V111	8.163	117.593		111	V111	8.163	117.623		111	V111	8.161	117.566		111	V111	8.17	117.603			V111	0.006	0.0074	0.009		V111	0	0	0
		112	A112	8.381	122.016		112	A112	8.377	121.992		112	A112	8.373	121.928		112	A112	8.377	122.066			A112	0.0088	0.0256	0.014		A112	0	0	0
		113	L113	8.074	118.919		113	L113	8.079	118.963		113	L113	8.077	118.943		113	L113	8.082	118.91			L113	0.0138	0.0078	0.0098		L113	0	0	0
		114	F114	8.354	119.017		114	F114	8.346	118.976		114	F114	8.352	118.958		114	F114	8.36	119.04			F114	0.0162	0.0138	0.0106		F114	0	0	0
		115	Y115	9.178	120.121		115	Y115	9.181	120.14		115	Y115	9.166	120.219		115	Y115	9.171	120.122			Y115	0.0068	0.0316	0.0072		Y115	0	0	0
		116	F116	9.083	120.832		116	F116	9.089	120.811		116	F116	9.089	120.883		116	F116	9.089	120.883			F116	0.0102	0.0162	0.0162		F116	0	0	0
		117	A117	8.692	119.784		117	A117	8.699	119.811		117	A117	8.707	119.801		117	A117	8.725	119.869			A117	0.0124	0.0184	0.05		A117	0	0	1
		118	S118	8.022	111.461		118	S118	8.028	111.501		118	S118	8.034	111.47		118	S118	8.027	111.481			S118	0.014	0.0138	0.009		S118	0	0	0
		119	K119	7.646	120.756		119	K119	7.64	120.763		119	K119	7.628	120.782		119	K119	7.661	120.751			K119	0.0074	0.0232	0.016		K119	0	0	0
		120	L120	7.771	120.721		120	L120	7.769	120.75		120	L120	7.755	120.772		120	L120	7.774	120.96			L120	0.0078	0.0262	0.0508		L120	0	0	1
		121	V121	7.962	119.862		121	V121	7.971	119.891		121	V121	7.974	119.882		121	V121	7.941	119.863			V121	0.0148	0.016	0.0212		V121	0	0	0
		122	L122	8.051	118.843		122	L122	8.05	118.813		122	L122	8.042	118.772		122	L122	8.037	118.655			L122	0.007	0.0232	0.0516		L122	0	0	1
		123	K123	7.611	119.417		123	K123	7.614	119.455		123	K123	7.618	119.449		123	K123	7.63	119.473			K123	0.0106	0.0134	0.0302		K123	0	0	0
		124	A124	7.71	123.709		124	A124	7.725	123.736		124	A124	7.733	123.753		124	A124	7.736	123.739			A124	0.0204	0.0318	0.032		A124	0	0	0
		125	L125	8.138	118.725		125	L125	8.138	118.71		125	L125	8.138	118.71		125	L125	8.151	118.676			L125	0.003	0.003	0.0228		L125	0	0	0
		126	C126	8.15	117.407		126	C126	8.157	117.365		126	C126	8.15	117.258		126	C126	8.15	117.258			C126	0.0154	0.0298	0.0298		C126	0	0	0
		127	T127	7.757	110.286		127	T127	7.762	110.228		127	T127	7.756	110.254		127	T127	7.762	110.519			T127	0.0166	0.0074	0.0516		T127	0	0	1
		128	K128	7.685	116.115		128	K128	7.681	116.134		128	K128	7.681	116.039		128	K128	7.681	116.039			K128	0.0078	0.0192	0.0192		K128	0	0	0
		129	V129	7.973	118.304		129	V129	7.973	118.304		129	V129	7.965	118.288		129	V129	7.964	118.307			V129	0	0.0112	0.0096		V129	0	0	0
		130	P130				130	P130				130	P130				130	P130					P130					P130
		131	E131	9.185	119.864		131	E131	9.177	119.963		131	E131				131	E131					E131	0.0278				E131	1	0	0
		132	L132	7.587	119.7		132	L132	7.59	119.732		132	L132	7.585	119.752		132	L132	7.584	119.777			L132	0.0094	0.0124	0.0184		L132	0	0	0
		133	I133	7.715	118.92		133	I133	7.722	118.902		133	I133	7.715	118.881		133	I133	7.703	118.89			I133	0.0106	0.0078	0.018		I133	0	0	0
		134	R134	7.762	116.983		134	R134	7.781	116.995		134	R134	7.768	117.055		134	R134	7.789	117.018			R134	0.0214	0.0204	0.034		R134	0	0	0
		135	T135	7.312	117.494		135	T135	7.307	117.493		135	T135	7.311	117.51		135	T135	7.319	117.605			T135	0.0052	0.0042	0.0292		T135	0	0	0
		136	I136	7.865	121.188		136	I136	7.855	121.213		136	I136	7.854	121.241		136	I136	7.851	121.313			I136	0.015	0.0216	0.039		I136	0	0	0
		137	M137	7.681	119.483		137	M137	7.699	119.442		137	M137	7.704	119.41		137	M137	7.716	119.445			M137	0.0262	0.0376	0.0426		M137	1	1	0
		138	G138	7.728	106.514		138	G138	7.73	106.542		138	G138	7.734	106.601		138	G138	7.742	106.585			G138	0.0076	0.0234	0.0282		G138	0	0	0
		139	W139	7.912	121.685		139	W139	7.913	121.654		139	W139	7.913	121.654		139	W139	7.905	121.691			W139	0.0072	0.0072	0.0082		W139	0	0	0
		140	T140	7.702	114.819		140	T140	7.7	114.834		140	T140	7.689	114.714		140	T140	7.701	114.71			T140	0.005	0.034	0.0228		T140	0	1	0
		141	L141	8.301	121.612		141	L141	8.308	121.638		141	L141	8.296	121.606		141	L141	8.292	121.469			L141	0.0122	0.0062	0.0376		L141	0	0	0
		142	D142	8.934	121.962		142	D142	8.941	121.931		142	D142	8.938	121.972		142	D142	8.949	122.028			D142	0.0132	0.006	0.0282		D142	0	0	0
		143	F143	8.416	122.54		143	F143	8.42	122.488		143	F143	8.399	122.504		143	F143	8.424	122.444			F143	0.0144	0.0242	0.0272		F143	0	0	0
		144	L144	8.583	120.029		144	L144	8.585	120.028		144	L144	8.582	120.049		144	L144	8.592	120.091			L144	0.0022	0.005	0.0214		L144	0	0	0
		145	R145	8.653	119.47		145	R145	8.65	119.444		145	R145	8.654	119.46		145	R145	8.66	119.475			R145	0.0082	0.003	0.008		R145	0	0	0
		146	E146	8.303	115.213		146	E146	8.312	115.18		146	E146	8.311	115.218		146	E146	8.314	115.188			E146	0.0156	0.009	0.016		E146	0	0	0
		147	R147	8.189	112.983		147	R147	8.195	113.002		147	R147	8.191	112.972		147	R147	8.191	113.012			R147	0.0098	0.0042	0.0078		R147	0	0	0
		148	L148	7.517	116.476		148	L148	7.515	116.507		148	L148	7.521	116.506		148	L148	7.481	116.455			L148	0.0082	0.01	0.0402		L148	0	0	0
		149	L149	7.385	122.289		149	L149	7.385	122.271		149	L149	7.388	122.235		149	L149	7.382	122.258			L149	0.0036	0.0138	0.0092		L149	0	0	0
		150	G150	8.035	104.956		150	G150	8.037	104.949		150	G150	8.034	104.961		150	G150	8.037	104.946			G150	0.0034	0.002	0.004		G150	0	0	0
		151	W151	7.701	123.585		151	W151	7.703	123.553		151	W151	7.695	123.565		151	W151	7.709	123.562			W151	0.0084	0.01	0.0126		W151	0	0	0
		152	I152	8.177	118.327		152	I152	8.174	118.331		152	I152	8.174	118.351		152	I152	8.165	118.343			I152	0.0038	0.0078	0.0152		I152	0	0	0
		153	Q153	8.483	119.922		153	Q153	8.513	120.007		153	Q153	8.509	120.191		153	Q153	8.524	120.099			Q153	0.047	0.0798	0.0764		Q153	2	2	2
		154	D154	7.93	122.074		154	D154	7.932	122.059		154	D154	7.924	122.055		154	D154	7.924	122.055			D154	0.005	0.0098	0.0098		D154	0	0	0
		155	Q155	7.354	116.023		155	Q155	7.35	116.034		155	Q155	7.349	116.056		155	Q155	7.354	116.073			Q155	0.0062	0.0116	0.01		Q155	0	0	0
		156	G156	7.777	105.682		156	G156	7.778	105.651		156	G156	7.776	105.664		156	G156	7.778	105.71			G156	0.0072	0.0046	0.0066		G156	0	0	0
		157	G157	8.082	107.315		157	G157	8.082	107.343		157	G157	8.087	107.323		157	G157	8.087	107.374			G157	0.0056	0.0066	0.0168		G157	0	0	0
		158	W158	8.62	119.221		158	W158	8.584	119.166		158	W158	8.598	119.195		158	W158	8.625	119.331			W158	0.047	0.0272	0.027		W158	2	0	0
		159	D159	8.49	117.999		159	D159	8.489	118.069		159	D159	8.489	118.103		159	D159	8.496	118.117			D159	0.015	0.0218	0.0296		D159	0	0	0
		160	G160	8.187	107.733		160	G160	8.185	107.657		160	G160	8.181	107.655		160	G160	8.184	107.707			G160	0.0172	0.0216	0.0082		G160	0	0	0
		161	L161	6.945	124.024		161	L161	6.934	124.077		161	L161	6.909	124.065		161	L161	6.882	124.105			L161	0.0216	0.0442	0.0792		L161	0	1	2
		162	L162	7.049	116.698		162	L162	7.045	116.708		162	L162	7.04	117		162	L162	7.04	117			L162	0.006	0.0694	0.0694		L162	0	2	2
		163	S163	7.399	113.099		163	S163	7.428	113.268		163	S163	7.436	113.362		163	S163	7.436	113.304			S163	0.0628	0.0896	0.078		S163	2	2	2
		164	Y164	7.597	124.689		164	Y164	7.594	124.719		164	Y164	7.594	124.719		164	Y164	7.594	124.68			Y164	0.009	0.009	0.0048		Y164	0	0	0
		165	F165	7.549	113.823		165	F165	7.571	113.984		165	F165	7.575	113.972		165	F165	7.573	114.015			F165	0.0542	0.0558	0.0624		F165	2	2	1
		166	G166	7.547	107.336		166	G166	7.544	107.305		166	G166	7.548	107.312		166	G166	7.548	107.312			G166	0.0092	0.0058	0.0058		G166	0	0	0
		167	T167				167	T167				167	T167				167	T167					T167					T167
		168	P168				168	P168				168	P168				168	P168					P168					P168
		169	T169				169	T169				169	T169				169	T169					T169					T169
		170	W170				170	W170				170	W170				170	W170					W170					W170
		171	Q171	8.427	118.514		171	Q171	8.398	118.542		171	Q171	8.391	118.487		171	Q171	8.416	118.507			Q171	0.0346	0.0414	0.0124		Q171	1	1	0
		172	T172	7.667	112.171		172	T172	7.677	112.1		172	T172	7.655	112.059		172	T172	7.655	112.059			T172	0.0242	0.0344	0.0344		T172	1	1	0
		173	V173	7.894	122.026		173	V173	7.907	122.104		173	V173	7.904	122.069		173	V173	7.904	122.069			V173	0.0286	0.0186	0.0186		V173	1	0	0
		174	T174	7.92	115.173		174	T174	7.925	115.149		174	T174	7.906	115.202		174	T174	7.894	115.217			T174	0.0098	0.0198	0.0348		T174	0	0	0
		175	I175	7.625	122.28		175	I175	7.625	122.28		175	I175				175	I175	7.631	122.078			I175	0		0.0464		I175	0	0	1
		176	F176	7.78	122.111		176	F176	7.782	121.977		176	F176	7.781	122.079		176	F176	7.796	122.052			F176	0.0288	0.0074	0.0278		F176	1	0	0
		177	V177	8.529	119.912		177	V177	8.533	119.898		177	V177	8.539	119.933		177	V177	8.54	119.997			V177	0.0068	0.0142	0.028		V177	0	0	0
		178	A178	8.089	120.1		178	A178	8.107	120.15		178	A178	8.099	120.089		178	A178	8.101	120.117			A178	0.028	0.0122	0.0154		A178	1	0	0
		179	G179	8.067	106.898		179	G179	8.057	106.875		179	G179	8.053	106.827		179	G179	8.038	106.84			G179	0.0146	0.0282	0.0406		G179	0	0	0
		180	V180	7.736	123.195		180	V180	7.74	123.111		180	V180	7.756	122.984		180	V180	7.756	123.074			V180	0.0208	0.0622	0.0442		V180	0	2	1
		181	L181	7.428	119.605		181	L181	7.44	119.576		181	L181	7.457	119.497		181	L181	7.455	119.512			L181	0.0178	0.0506	0.0456		L181	0	2	1
		182	T182	8.699	114.268		182	T182	8.694	114.282		182	T182	8.657	113.921		182	T182	8.666	113.956			T182	0.0078	0.1114	0.0954		T182	0	2	2
		183	A183	7.748	123.219		183	A183	7.754	123.219		183	A183	7.742	123.172		183	A183	7.758	123.201			A183	0.006	0.0154	0.0136		A183	0	0	0
		184	S184	7.466	113.389		184	S184	7.467	113.408		184	S184	7.468	113.388		184	S184	7.468	113.388			S184	0.0048	0.0022	0.0022		S184	0	0	0
		185	L185	8.057	119.178		185	L185	8.052	119.138		185	L185	8.067	119.136		185	L185	8.062	119.095			L185	0.013	0.0184	0.0216		L185	0	0	0
		186	T186	7.659	113.797		186	T186	7.654	113.569		186	T186	7.659	113.593		186	T186	7.649	113.65			T186	0.0506	0.0408	0.0394		T186	2	1	0
		187	I187	7.324	119.275		187	I187	7.318	119.241		187	I187	7.322	119.253		187	I187	7.323	119.223			I187	0.0128	0.0064	0.0114		I187	0	0	0
		188	W188	7.524	121.379		188	W188	7.527	121.339		188	W188	7.527	121.361		188	W188	7.529	121.326			W188	0.011	0.0066	0.0156		W188	0	0	0
		189	K189	7.509	120.633		189	K189	7.507	120.591		189	K189	7.512	120.643		189	K189	7.51	120.608			K189	0.0104	0.005	0.006		K189	0	0	0
		190	K190	8.002	121.975		190	K190	8.002	121.975		190	K190	7.998	121.933		190	K190	8.007	121.946			K190	0	0.0124	0.0108		K190	0	0	0
		191	M191	8.22	121.35		191	M191	8.219	121.333		191	M191	8.218	121.36		191	M191	8.221	121.35			M191	0.0044	0.004	0.001		M191	0	0	0
		192	G192	7.828	115.963		192	G192	7.83	115.948		192	G192	7.826	115.953		192	G192	7.831	115.968			G192	0.005	0.004	0.004		G192	0	0	0
																							Mean:	0.0126282	0.0169172	0.024469
																							STDEV:	0.0111394	0.0163595	0.0195141
																							1 SD:	0.0237676	0.0332767	0.0439831
																							2 SD:	0.034907	0.0496362	0.0634971

## Sheet: S5c
1H-15N HSQC
Fig. S5c
	CSPs
		BAX apo					BAX + 2t5 [30μM]					BAX + 2t5 [90μM]					BAX + 2t5 [270μM]						CSP values					CSP Significance
		Residue #	Residue ID	1H	15N		Residue #	Residue ID	1H	15N		Residue #	Residue ID	1H	15N		Residue #	Residue ID	1H	15N			Residue ID	30μM	90μM	270μM		Residue ID	30μM	90μM	270μM
		1	M1				1	M1				1	M1				1	M1					M1					M1
		2	D2				2	D2				2	D2				2	D2					D2					D2
		3	G3	8.483	109.993		3	G3	8.483	110.001		3	G3	8.48	110.022		3	G3	8.476	109.999			G3	0.0016	0.0088	0.0082		G3	0	0	0
		4	S4	8.271	115.817		4	S4	8.275	115.795		4	S4	8.271	115.803		4	S4	8.271	115.795			S4	0.0084	0.0028	0.0044		S4	0	0	0
		5	G5	8.423	110.859		5	G5	8.423	110.834		5	G5	8.422	110.854		5	G5	8.409	110.825			G5	0.005	0.002	0.0208		G5	0	0	0
		6	E6	8.147	120.467		6	E6	8.15	120.454		6	E6	8.146	120.449		6	E6	8.146	120.429			E6	0.0056	0.0046	0.0086		E6	0	0	0
		7	Q7	8.399	122.768		7	Q7	8.4	122.769		7	Q7	8.396	122.765		7	Q7	8.394	122.745			Q7	0.0012	0.0036	0.0096		Q7	0	0	0
		8	P8				8	P8				8	P8				8	P8					P8					P8
		9	R9	8.5	121.96		9	R9	8.504	121.965		9	R9	8.498	121.976		9	R9	8.495	121.963			R9	0.005	0.0052	0.0056		R9	0	0	0
		10	G10	8.401	110.069		10	G10	8.405	110.154		10	G10	8.387	110.127		10	G10	8.418	110.184			G10	0.021	0.0256	0.04		G10	1	1	1
		11	G11	8.282	108.447		11	G11	8.28	108.498		11	G11	8.307	108.507		11	G11	8.257	108.656			G11	0.0122	0.037	0.0668		G11	0	2	2
		12	G12	8.33	108.792		12	G12	8.33	108.772		12	G12	8.334	108.815		12	G12	8.328	108.736			G12	0.004	0.0086	0.0132		G12	0	0	0
		13	P13				13	P13				13	P13				13	P13					P13					P13
		14	T14	7.983	107.473		14	T14	7.982	107.427		14	T14	7.972	107.427		14	T14	7.978	107.434			T14	0.0102	0.0202	0.0128		T14	0	0	0
		15	S15	8.059	118.387		15	S15	8.067	118.286		15	S15	8.073	118.534		15	S15	8.078	118.539			S15	0.0282	0.0434	0.0494		S15	2	2	2
		16	S16	9.033	119.849		16	S16	9.036	119.857		16	S16	9.019	119.893		16	S16	9.021	119.902			S16	0.0046	0.0228	0.0226		S16	0	0	0
		17	E17	8.531	120.112		17	E17	8.534	120.106		17	E17	8.535	120.13		17	E17	8.537	120.143			E17	0.0042	0.0076	0.0122		E17	0	0	0
		18	Q18	7.769	119.769		18	Q18	7.772	119.786		18	Q18	7.776	119.792		18	Q18	7.772	119.786			Q18	0.0064	0.0116	0.0064		Q18	0	0	0
		19	I19	8.465	120.906		19	I19	8.466	120.897		19	I19	8.463	120.91		19	I19	8.463	120.949			I19	0.0028	0.0028	0.0106		I19	0	0	0
		20	M20	8.324	118.976		20	M20	8.331	118.971		20	M20	8.324	118.965		20	M20	8.331	118.98			M20	0.008	0.0022	0.0078		M20	0	0	0
		21	K21	8.327	123.476		21	K21	8.332	123.449		21	K21	8.332	123.421		21	K21	8.334	123.413			K21	0.0104	0.016	0.0196		K21	0	0	0
		22	T22	8.733	116.838		22	T22	8.735	116.841		22	T22	8.732	116.82		22	T22	8.73	116.818			T22	0.0026	0.0046	0.007		T22	0	0	0
		23	G23	8.38	108.459		23	G23	8.382	108.486		23	G23	8.378	108.445		23	G23	8.378	108.445			G23	0.0074	0.0048	0.0048		G23	0	0	0
		24	A24	7.971	122.04		24	A24	7.972	122.046		24	A24	7.972	122.038		24	A24	7.978	122.035			A24	0.0022	0.0014	0.008		A24	0	0	0
		25	L25	7.73	119.467		25	L25	7.734	119.457		25	L25	7.735	119.457		25	L25	7.734	119.45			L25	0.006	0.007	0.0074		L25	0	0	0
		26	L26	8.612	120.271		26	L26	8.614	120.248		26	L26	8.613	120.274		26	L26	8.611	120.288			L26	0.0066	0.0016	0.0044		L26	0	0	0
		27	L27	8.095	120.324		27	L27	8.104	120.249		27	L27	8.102	120.297		27	L27	8.098	120.339			L27	0.024	0.0124	0.006		L27	1	0	0
		28	Q28	8.323	117.522		28	Q28	8.334	117.526		28	Q28	8.33	117.501		28	Q28	8.343	117.535			Q28	0.0118	0.0112	0.0226		Q28	0	0	0
		29	G29	8.299	105.361		29	G29	8.307	105.392		29	G29	8.31	105.363		29	G29	8.302	105.327			G29	0.0142	0.0114	0.0098		G29	0	0	0
		30	F30	8.019	123.259		30	F30	8.017	123.269		30	F30	8.01	123.258		30	F30	8.015	123.252			F30	0.004	0.0092	0.0054		F30	0	0	0
		31	I31	8.259	118.559		31	I31	8.268	118.575		31	I31	8.265	118.585		31	I31	8.263	118.574			I31	0.0122	0.0112	0.007		I31	0	0	0
		32	Q32	8.396	118.452		32	Q32	8.403	118.452		32	Q32	8.398	118.459		32	Q32	8.401	118.494			Q32	0.007	0.0034	0.0134		Q32	0	0	0
		33	D33	8.044	119.555		33	D33	8.046	119.529		33	D33	8.041	119.553		33	D33	8.041	119.56			D33	0.0072	0.0034	0.004		D33	0	0	0
		34	R34	7.938	117.786		34	R34	7.93	117.815		34	R34	7.936	117.76		34	R34	7.914	117.745			R34	0.0138	0.0072	0.0322		R34	0	0	0
		35	A35	8.426	121.702		35	A35	8.428	121.639		35	A35	8.421	121.701		35	A35	8.42	121.769			A35	0.0146	0.0052	0.0194		A35	0	0	0
		36	G36	7.885	105.482		36	G36	7.89	105.503		36	G36	7.887	105.508		36	G36	7.889	105.525			G36	0.0092	0.0072	0.0126		G36	0	0	0
		37	R37	7.607	119.767		37	R37	7.609	119.794		37	R37	7.598	119.753		37	R37	7.59	119.792			R37	0.0074	0.0118	0.022		R37	0	0	0
		38	M38	7.683	117.566		38	M38	7.686	117.545		38	M38	7.686	117.548		38	M38	7.685	117.566			M38	0.0072	0.0066	0.002		M38	0	0	0
		39	G39	7.921	107.849		39	G39	7.925	107.841		39	G39	7.922	107.852		39	G39	7.919	107.867			G39	0.0056	0.0016	0.0056		G39	0	0	0
		40	G40	8.193	108.813		40	G40	8.183	108.798		40	G40	8.184	108.809		40	G40	8.15	108.785			G40	0.013	0.0098	0.0486		G40	0	0	2
		41	E41	8.087	119.679		41	E41	8.09	119.662		41	E41	8.09	119.686		41	E41	8.095	119.711			E41	0.0064	0.0044	0.0144		E41	0	0	0
		42	A42	8.014	124.918		42	A42	8.017	124.906		42	A42	8.018	124.931		42	A42	8.018	124.905			A42	0.0054	0.0066	0.0066		A42	0	0	0
		43	P43				43	P43				43	P43				43	P43					P43					P43
		44	E44	8.66	119.132		44	E44	8.664	119.123		44	E44	8.664	119.161		44	E44	8.657	119.149			E44	0.0058	0.0098	0.0064		E44	0	0	0
		45	L45	7.914	121.471		45	L45	7.919	121.481		45	L45	7.914	121.472		45	L45	7.917	121.466			L45	0.007	0.0002	0.004		L45	0	0	0
		46	A46	7.95	124.281		46	A46	7.953	124.279		46	A46	7.951	124.301		46	A46	7.956	124.287			A46	0.0034	0.005	0.0072		A46	0	0	0
		47	L47	7.76	120.994		47	L47	7.765	121.015		47	L47	7.761	121.024		47	L47	7.766	121.042			L47	0.0092	0.007	0.0156		L47	0	0	0
		48	D48	8.271	122.989		48	D48	8.272	122.996		48	D48	8.27	122.993		48	D48	8.272	123.011			D48	0.0024	0.0018	0.0054		D48	0	0	0
		49	P49				49	P49				49	P49				49	P49					P49					P49
		50	V50	8.104	121.896		50	V50	8.105	121.892		50	V50	8.102	121.898		50	V50	8.102	121.876			V50	0.0018	0.0024	0.006		V50	0	0	0
		51	P51				51	P51				51	P51				51	P51					P51					P51
		52	Q52	8.356	120.494		52	Q52	8.361	120.492		52	Q52	8.355	120.476		52	Q52	8.353	120.478			Q52	0.0054	0.0046	0.0062		Q52	0	0	0
		53	D53	8.089	121.353		53	D53	8.095	121.336		53	D53	8.092	121.347		53	D53	8.098	121.339			D53	0.0094	0.0042	0.0118		D53	0	0	0
		54	A54	8.533	123.166		54	A54				54	A54				54	A54					A54					A54	0	0	0
		55	S55	8.495	114.147		55	S55	8.499	114.171		55	S55	8.51	114.156		55	S55	8.524	114.177			S55	0.0088	0.0168	0.035		S55	0	0	1
		56	T56	8.029	116.579		56	T56	8.033	116.609		56	T56	8.028	116.626		56	T56	8.028	116.627			T56	0.01	0.0104	0.0106		T56	0	0	0
		57	K57	8.058	122.989		57	K57	8.062	122.996		57	K57	8.059	122.968		57	K57	8.063	122.948			K57	0.0054	0.0052	0.0132		K57	0	0	0
		58	K58	7.826	118.42		58	K58	7.839	118.375		58	K58	7.841	118.444		58	K58	7.836	118.463			K58	0.022	0.0198	0.0186		K58	1	0	0
		59	L59	7.967	120.528		59	L59	7.978	120.539		59	L59	7.973	120.573		59	L59	7.969	120.515			L59	0.0132	0.015	0.0046		L59	0	0	0
		60	S60	8.555	115.873		60	S60	8.561	115.844		60	S60	8.552	115.834		60	S60	8.552	115.855			S60	0.0118	0.0108	0.0066		S60	0	0	0
		61	E61	8.069	122.793		61	E61	8.067	122.818		61	E61	8.059	122.804		61	E61	8.057	122.803			E61	0.007	0.0122	0.014		E61	0	0	0
		62	C62	7.673	119.824		62	C62	7.682	119.832		62	C62	7.693	119.761		62	C62	7.69	119.765			C62	0.0106	0.0326	0.0288		C62	0	1	0
		63	L63	8.055	117.686		63	L63	8.059	117.712		63	L63	8.057	117.655		63	L63	8.058	117.751			L63	0.0092	0.0082	0.016		L63	0	0	0
		64	K64	8.028	120.633		64	K64	8.015	120.66		64	K64	8.016	120.626		64	K64	8.016	120.626			K64	0.0184	0.0134	0.0134		K64	1	0	0
		65	R65	7.476	118.063		65	R65	7.483	118.046		65	R65	7.483	118.094		65	R65	7.49	118.007			R65	0.0104	0.0132	0.0252		R65	0	0	0
		66	I66	8.082	118.574		66	I66	8.085	118.519		66	I66	8.09	118.508		66	I66	8.088	118.715			I66	0.014	0.0212	0.0342		I66	0	0	1
		67	G67	8.844	108.74		67	G67	8.841	108.787		67	G67	8.843	108.815		67	G67	8.839	108.9			G67	0.0124	0.016	0.037		G67	0	0	1
		68	D68	8.494	121.483		68	D68	8.501	121.489		68	D68	8.5	121.507		68	D68	8.506	121.493			D68	0.0082	0.0108	0.014		D68	0	0	0
		69	E69	7.679	120.756		69	E69	7.686	120.758		69	E69	7.68	120.757		69	E69	7.694	120.742			E69	0.0074	0.0012	0.0178		E69	0	0	0
		70	L70	8.498	122.302		70	L70	8.507	122.295		70	L70	8.502	122.321		70	L70	8.498	122.311			L70	0.0104	0.0078	0.0018		L70	0	0	0
		71	D71	8.495	118.644		71	D71	8.497	118.635		71	D71	8.498	118.625		71	D71	8.503	118.64			D71	0.0038	0.0068	0.0088		D71	0	0	0
		72	S72	7.291	112.464		72	S72	7.291	112.477		72	S72	7.289	112.474		72	S72	7.292	112.454			S72	0.0026	0.004	0.003		S72	0	0	0
		73	N73	7.595	121.455		73	N73	7.597	121.45		73	N73	7.597	121.425		73	N73	7.599	121.471			N73	0.003	0.008	0.0072		N73	0	0	0
		74	M74	8.708	126.665		74	M74	8.714	126.618		74	M74	8.71	126.541		74	M74	8.709	126.569			M74	0.0154	0.0268	0.0202		M74	0	1	0
		75	E75	8.402	121.719		75	E75	8.404	121.706		75	E75	8.4	121.735		75	E75	8.402	121.746			E75	0.0046	0.0052	0.0054		E75	0	0	0
		76	L76	7.748	120.766		76	L76	7.748	120.758		76	L76	7.735	120.768		76	L76	7.739	120.775			L76	0.0016	0.0134	0.0108		L76	0	0	0
		77	Q77	8.238	115.772		77	Q77	8.26	115.71		77	Q77	8.258	115.728		77	Q77	8.253	115.719			Q77	0.0344	0.0288	0.0256		Q77	2	1	0
		78	R78	8.121	120.184		78	R78	8.123	120.237		78	R78	8.118	120.285		78	R78	8.122	120.324			R78	0.0126	0.0232	0.029		R78	0	0	0
		79	M79	7.646	118.803		79	M79	7.654	118.816		79	M79	7.651	118.819		79	M79	7.649	118.824			M79	0.0106	0.0082	0.0072		M79	0	0	0
		80	I80	8.171	119.002		80	I80	8.173	118.987		80	I80	8.169	118.978		80	I80	8.155	119.012			I80	0.005	0.0068	0.018		I80	0	0	0
		81	A81	8.032	121.612		81	A81	8.033	121.59		81	A81	8.032	121.571		81	A81	8.03	121.53			A81	0.0054	0.0082	0.0184		A81	0	0	0
		82	A82	7.205	117.569		82	A82	7.204	117.584		82	A82	7.182	117.584		82	A82	7.181	117.622			A82	0.004	0.026	0.0346		A82	0	1	1
		83	V83	7.266	115.64		83	V83	7.268	115.666		83	V83	7.258	115.66		83	V83	7.262	115.576			V83	0.0072	0.012	0.0168		V83	0	0	0
		84	D84	7.89	125.166		84	D84	7.89	125.121		84	D84	7.884	125.117		84	D84					D84	0.009	0.0158			D84	0	0	0
		85	T85	8.108	112.907		85	T85	8.12	112.947		85	T85	8.121	112.991		85	T85					T85	0.02	0.0298			T85	1	1	0
		86	D86	8.128	122.703		86	D86	8.132	122.666		86	D86	8.124	122.598		86	D86	8.114	122.62			D86	0.0114	0.025	0.0306		D86	0	1	0
		87	S87	8.465	115.034		87	S87	8.463	115.011		87	S87	8.468	115.036		87	S87	8.464	115.096			S87	0.0066	0.0034	0.0134		S87	0	0	0
		88	P88				88	P88				88	P88				88	P88					P88					P88
		89	R89	8.151	119.249		89	R89	8.156	119.284		89	R89	8.156	119.304		89	R89	8.152	119.269			R89	0.012	0.016	0.005		R89	0	0	0
		90	E90	7.667	116.424		90	E90	7.679	116.463		90	E90	7.684	116.483		90	E90	7.665	116.612			E90	0.0198	0.0288	0.0396		E90	1	1	1
		91	V91	7.641	117.487		91	V91	7.641	117.455		91	V91	7.628	117.447		91	V91	7.644	117.68			V91	0.0064	0.021	0.0416		V91	0	0	1
		92	F92	8.313	119.546		92	F92	8.312	119.594		92	F92	8.304	119.584		92	F92	8.298	119.544			F92	0.0106	0.0166	0.0154		F92	0	0	0
		93	F93	7.937	113.259		93	F93	7.939	113.223		93	F93	7.952	113.227		93	F93	7.946	113.22			F93	0.0092	0.0214	0.0168		F93	0	0	0
		94	R94	7.948	120.552		94	R94	7.961	120.535		94	R94	7.977	120.732		94	R94	7.978	120.696			R94	0.0164	0.065	0.0588		R94	0	2	2
		95	V95	7.988	120.781		95	V95	7.987	120.757		95	V95	7.993	120.729		95	V95	7.997	120.663			V95	0.0058	0.0154	0.0326		V95	0	0	0
		96	A96	8.017	120.681		96	A96	8.033	120.618		96	A96	8.034	120.6		96	A96	8.037	120.566			A96	0.0286	0.0332	0.043		A96	2	1	1
		97	A97	7.528	114.809		97	A97	7.534	114.794		97	A97	7.565	114.782		97	A97	7.563	114.767			A97	0.009	0.0424	0.0434		A97	0	2	1
		98	D98	7.848	118.406		98	D98	7.852	118.419		98	D98	7.861	118.454		98	D98	7.896	118.42			D98	0.0066	0.0226	0.0508		D98	0	0	2
		99	M99	8.091	117.921		99	M99	8.088	117.899		99	M99	8.088	117.915		99	M99	8.097	117.851			M99	0.0074	0.0042	0.02		M99	0	0	0
		100	F100	7.048	112.813		100	F100	7.05	112.81		100	F100	7.046	112.799		100	F100	7.041	112.804			F100	0.0026	0.0048	0.0088		F100	0	0	0
		101	S101	7.533	117.846		101	S101	7.532	117.89		101	S101	7.529	117.906		101	S101	7.529	117.981			S101	0.0098	0.016	0.031		S101	0	0	0
		102	D102	8.323	120.602		102	D102	8.324	120.599		102	D102	8.319	120.59		102	D102	8.317	120.56			D102	0.0016	0.0064	0.0144		D102	0	0	0
		103	G103	7.855	106.769		103	G103	7.858	106.759		103	G103	7.858	106.759		103	G103	7.857	106.792			G103	0.005	0.005	0.0066		G103	0	0	0
		104	N104	7.898	118.426		104	N104	7.899	118.434		104	N104	7.897	118.445		104	N104	7.933	118.387			N104	0.0026	0.0048	0.0428		N104	0	0	1
		105	F105	7.93	118.4		105	F105	7.934	118.407		105	F105	7.953	118.361		105	F105	7.954	118.279			F105	0.0054	0.0308	0.0482		F105	0	1	2
		106	N106	5.98	110.324		106	N106	5.985	110.158		106	N106	5.975	110.343		106	N106	5.984	110.342			N106	0.0382	0.0088	0.0076		N106	2	0	0
		107	W107	8.622	119.37		107	W107	8.626	119.351		107	W107	8.619	119.383		107	W107	8.613	119.274			W107	0.0078	0.0056	0.0282		W107	0	0	0
		108	G108	7.934	107.998		108	G108	7.947	107.975		108	G108	7.948	108.011		108	G108	7.942	108.025			G108	0.0176	0.0166	0.0134		G108	0	0	0
		109	R109	7.751	119.448		109	R109	7.764	119.47		109	R109	7.763	119.461		109	R109	7.767	119.476			R109	0.0174	0.0146	0.0216		R109	0	0	0
		110	V110	7.105	117.924		110	V110	7.105	117.902		110	V110	7.1	117.936		110	V110	7.108	117.952			V110	0.0044	0.0074	0.0086		V110	0	0	0
		111	V111	8.163	117.593		111	V111	8.163	117.606		111	V111	8.161	117.594		111	V111	8.159	117.582			V111	0.0026	0.0022	0.0062		V111	0	0	0
		112	A112	8.381	122.016		112	A112	8.382	121.996		112	A112	8.379	121.956		112	A112	8.378	121.906			A112	0.005	0.014	0.025		A112	0	0	0
		113	L113	8.074	118.919		113	L113	8.086	118.878		113	L113	8.077	118.903		113	L113	8.064	118.795			L113	0.0202	0.0062	0.0348		L113	1	0	1
		114	F114	8.354	119.017		114	F114	8.361	118.996		114	F114	8.341	118.987		114	F114	8.356	118.979			F114	0.0112	0.019	0.0096		F114	0	0	0
		115	Y115	9.178	120.121		115	Y115	9.186	120.117		115	Y115	9.182	120.155		115	Y115	9.169	120.1			Y115	0.0088	0.0108	0.0132		Y115	0	0	0
		116	F116	9.083	120.832		116	F116	9.085	120.854		116	F116	9.089	120.848		116	F116	9.097	120.849			F116	0.0064	0.0092	0.0174		F116	0	0	0
		117	A117	8.692	119.784		117	A117	8.695	119.825		117	A117	8.711	119.852		117	A117	8.716	119.897			A117	0.0112	0.0326	0.0466		A117	0	1	1
		118	S118	8.022	111.461		118	S118	8.028	111.446		118	S118	8.02	111.481		118	S118	8.022	111.469			S118	0.009	0.006	0.0016		S118	0	0	0
		119	K119	7.646	120.756		119	K119	7.645	120.819		119	K119	7.646	120.814		119	K119	7.671	120.727			K119	0.0136	0.0116	0.0308		K119	0	0	0
		120	L120	7.771	120.721		120	L120	7.776	120.74		120	L120	7.774	120.729		120	L120	7.764	120.83			L120	0.0088	0.0046	0.0288		L120	0	0	0
		121	V121	7.962	119.862		121	V121	7.966	119.948		121	V121				121	V121					V121	0.0212				V121	1	0	0
		122	L122	8.051	118.843		122	L122	8.053	118.833		122	L122	8.041	118.919		122	L122	8.069	118.95			L122	0.004	0.0252	0.0394		L122	0	1	1
		123	K123	7.611	119.417		123	K123	7.616	119.429		123	K123	7.613	119.438		123	K123	7.616	119.474			K123	0.0074	0.0062	0.0164		K123	0	0	0
		124	A124	7.71	123.709		124	A124	7.722	123.726		124	A124	7.724	123.76		124	A124	7.721	123.735			A124	0.0154	0.0242	0.0162		A124	0	0	0
		125	L125	8.138	118.725		125	L125	8.142	118.712		125	L125	8.142	118.729		125	L125	8.136	118.711			L125	0.0066	0.0048	0.0048		L125	0	0	0
		126	C126	8.15	117.407		126	C126	8.156	117.304		126	C126	8.149	117.358		126	C126	8.154	117.388			C126	0.0266	0.0108	0.0078		C126	2	0	0
		127	T127	7.757	110.286		127	T127	7.757	110.287		127	T127	7.756	110.246		127	T127	7.759	110.282			T127	0.0002	0.009	0.0028		T127	0	0	0
		128	K128	7.685	116.115		128	K128	7.693	116.12		128	K128	7.688	116.133		128	K128	7.679	116.085			K128	0.009	0.0066	0.012		K128	0	0	0
		129	V129	7.973	118.304		129	V129	7.973	118.34		129	V129	7.967	118.314		129	V129	7.973	118.236			V129	0.0072	0.008	0.0136		V129	0	0	0
		130	P130				130	P130				130	P130				130	P130					P130					P130
		131	E131	9.185	119.864		131	E131				131	E131				131	E131					E131					E131	0	0	0
		132	L132	7.587	119.7		132	L132	7.587	119.682		132	L132	7.586	119.648		132	L132	7.575	119.706			L132	0.0036	0.0114	0.0132		L132	0	0	0
		133	I133	7.715	118.92		133	I133	7.711	118.895		133	I133	7.731	118.968		133	I133	7.727	118.889			I133	0.009	0.0256	0.0182		I133	0	1	0
		134	R134	7.762	116.983		134	R134	7.775	117.006		134	R134	7.774	117.058		134	R134	7.781	117.058			R134	0.0176	0.027	0.034		R134	0	1	1
		135	T135	7.312	117.494		135	T135	7.313	117.515		135	T135	7.309	117.444		135	T135	7.311	117.509			T135	0.0052	0.013	0.004		T135	0	0	0
		136	I136	7.865	121.188		136	I136	7.87	121.164		136	I136	7.864	121.201		136	I136	7.856	121.195			I136	0.0098	0.0036	0.0104		I136	0	0	0
		137	M137	7.681	119.483		137	M137	7.684	119.505		137	M137	7.688	119.441		137	M137	7.693	119.418			M137	0.0074	0.0154	0.025		M137	0	0	0
		138	G138	7.728	106.514		138	G138	7.73	106.541		138	G138	7.73	106.548		138	G138	7.727	106.514			G138	0.0074	0.0088	0.001		G138	0	0	0
		139	W139	7.912	121.685		139	W139	7.912	121.687		139	W139	7.911	121.723		139	W139	7.912	121.71			W139	0.0004	0.0086	0.005		W139	0	0	0
		140	T140	7.702	114.819		140	T140	7.706	114.807		140	T140	7.704	114.782		140	T140	7.688	114.762			T140	0.0064	0.0094	0.0254		T140	0	0	0
		141	L141	8.301	121.612		141	L141	8.3	121.637		141	L141	8.298	121.613		141	L141	8.308	121.575			L141	0.006	0.0032	0.0144		L141	0	0	0
		142	D142	8.934	121.962		142	D142	8.943	121.98		142	D142	8.94	121.967		142	D142	8.945	121.993			D142	0.0126	0.007	0.0172		D142	0	0	0
		143	F143	8.416	122.54		143	F143	8.421	122.544		143	F143	8.422	122.481		143	F143	8.423	122.517			F143	0.0058	0.0178	0.0116		F143	0	0	0
		144	L144	8.583	120.029		144	L144	8.586	120.006		144	L144	8.585	120.024		144	L144	8.587	120.002			L144	0.0076	0.003	0.0094		L144	0	0	0
		145	R145	8.653	119.47		145	R145	8.654	119.492		145	R145	8.661	119.461		145	R145	8.651	119.431			R145	0.0054	0.0098	0.0098		R145	0	0	0
		146	E146	8.303	115.213		146	E146	8.314	115.189		146	E146	8.314	115.189		146	E146	8.322	115.154			E146	0.0158	0.0158	0.0308		E146	0	0	0
		147	R147	8.189	112.983		147	R147	8.194	112.972		147	R147	8.191	112.976		147	R147	8.193	112.981			R147	0.0072	0.0034	0.0044		R147	0	0	0
		148	L148	7.517	116.476		148	L148	7.518	116.469		148	L148	7.509	116.531		148	L148	7.504	116.482			L148	0.0024	0.019	0.0142		L148	0	0	0
		149	L149	7.385	122.289		149	L149	7.385	122.29		149	L149	7.387	122.292		149	L149	7.385	122.275			L149	0.0002	0.0026	0.0028		L149	0	0	0
		150	G150	8.035	104.956		150	G150	8.039	104.922		150	G150	8.033	104.946		150	G150	8.033	104.96			G150	0.0108	0.004	0.0028		G150	0	0	0
		151	W151	7.701	123.585		151	W151	7.701	123.554		151	W151	7.7	123.575		151	W151	7.7	123.559			W151	0.0062	0.003	0.0062		W151	0	0	0
		152	I152	8.177	118.327		152	I152	8.179	118.347		152	I152	8.173	118.329		152	I152	8.178	118.313			I152	0.006	0.0044	0.0038		I152	0	0	0
		153	Q153	8.483	119.922		153	Q153	8.494	119.985		153	Q153	8.498	119.885		153	Q153	8.511	119.932			Q153	0.0236	0.0224	0.03		Q153	1	0	0
		154	D154	7.93	122.074		154	D154	7.932	122.079		154	D154	7.932	122.079		154	D154	7.926	122.053			D154	0.003	0.003	0.0082		D154	0	0	0
		155	Q155	7.354	116.023		155	Q155	7.36	116.061		155	Q155	7.352	116.042		155	Q155	7.346	116.028			Q155	0.0136	0.0058	0.009		Q155	0	0	0
		156	G156	7.777	105.682		156	G156	7.775	105.642		156	G156	7.775	105.638		156	G156	7.783	105.655			G156	0.01	0.0108	0.0114		G156	0	0	0
		157	G157	8.082	107.315		157	G157	8.088	107.322		157	G157	8.082	107.322		157	G157	8.081	107.281			G157	0.0074	0.0014	0.0078		G157	0	0	0
		158	W158	8.62	119.221		158	W158	8.624	119.336		158	W158	8.625	119.353		158	W158	8.626	119.4			W158	0.027	0.0314	0.0418		W158	2	1	1
		159	D159	8.49	117.999		159	D159	8.491	118.046		159	D159	8.491	118.08		159	D159	8.491	118.13			D159	0.0104	0.0172	0.0272		D159	0	0	0
		160	G160	8.187	107.733		160	G160	8.188	107.712		160	G160	8.189	107.687		160	G160	8.184	107.645			G160	0.0052	0.0112	0.0206		G160	0	0	0
		161	L161	6.945	124.024		161	L161	6.944	124.029		161	L161	6.929	124.09		161	L161	6.918	124.128			L161	0.002	0.0292	0.0478		L161	0	1	2
		162	L162	7.049	116.698		162	L162	7.05	116.773		162	L162	7.047	116.893		162	L162	7.041	116.934			L162	0.016	0.041	0.0552		L162	0	2	2
		163	S163	7.399	113.099		163	S163	7.402	113.15		163	S163	7.428	113.134		163	S163	7.411	113.264			S163	0.0132	0.036	0.045		S163	0	2	1
		164	Y164	7.597	124.689		164	Y164	7.595	124.701		164	Y164	7.594	124.699		164	Y164	7.599	124.695			Y164	0.0044	0.005	0.0032		Y164	0	0	0
		165	F165	7.549	113.823		165	F165	7.567	113.935		165	F165	7.567	113.97		165	F165	7.568	113.993			F165	0.0404	0.0474	0.053		F165	2	2	2
		166	G166	7.547	107.336		166	G166	7.517	107.297		166	G166				166	G166					G166	0.0378				G166	2	0	0
		167	T167				167	T167				167	T167				167	T167					T167					T167
		168	P168				168	P168				168	P168				168	P168					P168					P168
		169	T169				169	T169				169	T169				169	T169					T169					T169
		170	W170				170	W170				170	W170				170	W170					W170					W170
		171	Q171	8.427	118.514		171	Q171	8.423	118.503		171	Q171	8.424	118.398		171	Q171	8.415	118.411			Q171	0.0062	0.0262	0.0326		Q171	0	1	0
		172	T172	7.667	112.171		172	T172	7.648	112.019		172	T172	7.66	111.972		172	T172	7.653	112.072			T172	0.0494	0.0468	0.0338		T172	2	2	1
		173	V173	7.894	122.026		173	V173	7.905	121.968		173	V173	7.898	122.019		173	V173	7.892	122.07			V173	0.0226	0.0054	0.0108		V173	1	0	0
		174	T174	7.92	115.173		174	T174	7.919	115.167		174	T174	7.918	115.214		174	T174	7.879	115.125			T174	0.0022	0.0102	0.0506		T174	0	0	2
		175	I175	7.625	122.28		175	I175	7.634	122.321		175	I175				175	I175					I175	0.0172				I175	0	0	0
		176	F176	7.78	122.111		176	F176	7.795	122.087		176	F176	7.781	122.096		176	F176	7.789	122.078			F176	0.0198	0.004	0.0156		F176	1	0	0
		177	V177	8.529	119.912		177	V177	8.55	119.967		177	V177	8.537	119.9		177	V177	8.548	119.909			V177	0.032	0.0104	0.0196		V177	2	0	0
		178	A178	8.089	120.1		178	A178	8.101	120.122		178	A178	8.118	120.168		178	A178	8.103	120.162			A178	0.0164	0.0426	0.0264		A178	0	2	0
		179	G179	8.067	106.898		179	G179	8.062	106.904		179	G179	8.061	106.879		179	G179	8.038	106.872			G179	0.0062	0.0098	0.0342		G179	0	0	1
		180	V180	7.736	123.195		180	V180	7.746	123.092		180	V180	7.727	123.248		180	V180	7.72	123.121			V180	0.0306	0.0196	0.0308		V180	2	0	0
		181	L181	7.428	119.605		181	L181	7.42	119.587		181	L181	7.453	119.519		181	L181	7.456	119.56			L181	0.0116	0.0422	0.037		L181	0	2	1
		182	T182	8.699	114.268		182	T182	8.704	114.275		182	T182	8.688	114.184		182	T182	8.702	114.176			T182	0.0064	0.0278	0.0214		T182	0	1	0
		183	A183	7.748	123.219		183	A183	7.755	123.215		183	A183	7.747	123.229		183	A183	7.752	123.227			A183	0.0078	0.003	0.0056		A183	0	0	0
		184	S184	7.466	113.389		184	S184	7.469	113.398		184	S184	7.469	113.403		184	S184	7.467	113.373			S184	0.0048	0.0058	0.0042		S184	0	0	0
		185	L185	8.057	119.178		185	L185	8.057	119.163		185	L185	8.061	119.165		185	L185	8.055	119.088			L185	0.003	0.0066	0.02		L185	0	0	0
		186	T186	7.659	113.797		186	T186	7.66	113.725		186	T186	7.659	113.637		186	T186	7.667	113.582			T186	0.0154	0.032	0.051		T186	0	1	2
		187	I187	7.324	119.275		187	I187	7.323	119.26		187	I187	7.325	119.249		187	I187	7.321	119.273			I187	0.004	0.0062	0.0034		I187	0	0	0
		188	W188	7.524	121.379		188	W188	7.53	121.363		188	W188	7.532	121.366		188	W188	7.524	121.362			W188	0.0092	0.0106	0.0034		W188	0	0	0
		189	K189	7.509	120.633		189	K189	7.513	120.616		189	K189	7.508	120.6		189	K189	7.509	120.602			K189	0.0074	0.0076	0.0062		K189	0	0	0
		190	K190	8.002	121.975		190	K190	8.003	121.98		190	K190	8.002	121.972		190	K190	8.002	121.999			K190	0.002	0.0006	0.0048		K190	0	0	0
		191	M191	8.22	121.35		191	M191	8.221	121.393		191	M191	8.217	121.364		191	M191	8.221	121.336			M191	0.0096	0.0058	0.0038		M191	0	0	0
		192	G192	7.828	115.963		192	G192	7.83	115.963		192	G192	7.828	115.951		192	G192	7.826	115.95			G192	0.002	0.0024	0.0046		G192	0	0	0
																							Mean:	0.0101616	0.0131575	0.0183314
																							STDEV:	0.00810066	0.01132	0.0144268
																							1 SD:	0.0182622	0.0244774	0.0327582
																							2 SD:	0.0263629	0.0357974	0.047185
