# Supplementary material for: A gated hydrophobic funnel within BAX binds bioactive lipids to potentiate pro-apoptotic function
Source: Nat Commun. 2026 Feb 25;17:3180. doi: 10.1038/s41467-026-69836-9 (PMC13046825; doi:10.1038/s41467-026-69836-9)
Supplement: Supplementary file 4 — Source Data [file 41467_2026_69836_MOESM4_ESM.zip › SourceDataFiles_v2/SourceData_FigS7.xlsx]

## Sheet: S7a
Microscale Thermophoresis
Fig. S7a
	Timetrace									Timetrace									Timetrace									Timetrace									Timetrace									Timetrace
		BAX-WT + 2t5									BAX-WT + 2t6									BAX-WT + 2t7									BAX-WT + 2t8									BAX-WT + 2t9									BAX-WT + 2t10
		5μM	2.5μM	1.25μM	0.62μM	0.31μM	0.16μM	0μM			5μM	2.5μM	1.25μM	0.62μM	0.31μM	0.16μM	0μM			5μM	2.5μM	1.25μM	0.62μM	0.31μM	0.16μM	0μM			5μM	2.5μM	1.25μM	0.62μM	0.31μM	0.16μM	0μM			5μM	2.5μM	1.25μM	0.62μM	0.31μM	0.16μM	0μM			5μM	2.5μM	1.25μM
	Time (s)	F_norm	F_norm	F_norm	F_norm	F_norm	F_norm	F_norm		Time (s)	F_norm	F_norm	F_norm	F_norm	F_norm	F_norm	F_norm		Time (s)	F_norm	F_norm	F_norm	F_norm	F_norm	F_norm	F_norm		Time (s)	F_norm	F_norm	F_norm	F_norm	F_norm	F_norm	F_norm		Time (s)	F_norm	F_norm	F_norm	F_norm	F_norm	F_norm	F_norm		Time (s)	F_norm	F_norm	F_norm
	0	0.999	1	1.002	0.999	0.999	0.998	1.006		0	1	0.998	0.999	0.999	0.999	0.999	0.997		0	1.001	0.998	1.001	0.999	0.999	0.999	1.002		0	0.996	1	1	0.999	0.997	1	0.996		0	1	0.998	1.003	1.002	0.997	1.001	1.003		0	1.001	0.998	1
	0.075	1.003	1.001	1.001	0.999	1.001	1	0.998		0.075	1	1.001	0.999	1.002	0.999	1.001	0.999		0.075	0.999	1.001	1.001	1	1.001	1.001	1.001		0.075	0.999	1	1	1	0.999	1	1		0.075	0.997	1	0.999	1.001	0.997	0.998	0.998		0.075	0.999	1.001	0.998
	0.149	0.999	1.001	1.002	1.003	0.998	1	1		0.149	1	0.999	1	1.001	0.999	0.999	1		0.149	0.998	0.999	1.001	1	1.002	0.998	1.002		0.149	1.001	1	0.999	0.998	1.003	1.001	0.999		0.149	1.002	0.999	0.999	0.998	1.001	0.999	1		0.149	1.001	0.995	1
	0.224	1.002	1.001	0.997	1.001	1	0.999	1.002		0.224	0.999	1	1	0.999	0.998	0.999	0.997		0.224	1	1	0.999	1	0.999	1	1.001		0.224	0.999	0.998	0.997	1	0.999	0.998	1.001		0.224	0.998	1	0.998	1.001	1.001	0.999	1		0.224	0.999	1.001	1
	0.298	0.999	0.997	1	1	0.998	0.999	0.999		0.298	0.998	1	0.999	0.998	1	1	1		0.298	1	1	1	0.999	1	1	0.999		0.298	1.001	0.998	0.998	1.002	1	1.001	0.997		0.298	0.999	0.999	1	1	1	0.999	0.999		0.298	0.999	0.998	1
	0.373	1.002	0.997	0.999	1.001	1	1.002	1.002		0.373	0.999	1.001	1	1	1.001	1.001	0.999		0.373	1	0.998	1	1	1	0.999	0.999		0.373	0.999	1.001	1.002	1	1	0.998	1.002		0.373	1	1	0.999	0.999	1	1	1.002		0.373	1	0.999	0.998
	0.447	0.998	1.002	1.001	1	0.998	0.998	0.999		0.447	0.999	0.999	0.999	1	1	0.999	0.999		0.447	1	0.999	1	0.997	0.998	0.999	0.999		0.447	0.998	0.999	0.999	0.997	1.001	1	0.998		0.447	0.999	0.996	0.997	0.997	0.999	1.002	0.997		0.447	1.001	1	0.998
	0.522	0.999	1	0.997	1	0.997	0.999	0.999		0.522	0.999	0.999	0.999	0.999	0.997	1	0.996		0.522	1	0.998	0.998	0.999	1	0.997	1.003		0.522	1.001	0.999	0.998	1	0.999	0.999	0.999		0.522	0.999	1.003	1	1.001	0.998	0.999	1.002		0.522	0.997	1	1
	0.596	0.999	0.999	0.998	0.998	1	1.001	0.998		0.596	1	0.998	1.004	1	1	0.999	1.001		0.596	1.001	0.999	1	0.997	0.999	0.997	0.997		0.596	0.998	1	0.997	0.998	0.999	0.998	1.001		0.596	1.001	0.998	1	1.001	0.997	0.998	1		0.596	1.001	1.001	0.998
	0.671	1.002	0.996	0.998	0.998	0.997	1	0.996		0.671	1.001	0.998	1.001	0.997	1	1	0.999		0.671	0.998	0.997	0.998	0.998	1	1.001	0.999		0.671	0.998	0.997	0.998	1	0.999	0.998	1.002		0.671	0.998	1.001	0.998	1	0.999	0.997	0.997		0.671	0.998	0.998	0.999
	0.745	1.002	0.998	1.001	0.998	1.002	1	0.998		0.745	0.999	1.001	0.998	1	1	0.999	1		0.745	0.996	1	0.998	1	0.997	1.001	0.998		0.745	0.998	1.003	0.998	1.001	0.998	0.998	0.999		0.745	1.002	1	0.998	0.998	0.999	0.996	0.999		0.745	0.999	0.997	0.999
	0.82	0.998	0.999	0.998	0.997	1	1.002	0.998		0.82	0.997	0.997	1	0.998	0.998	0.997	1		0.82	0.998	0.996	0.999	1	0.998	0.999	0.998		0.82	1.002	1	0.999	0.998	1	0.999	1.003		0.82	1	0.997	1.001	0.999	0.998	0.998	0.998		0.82	0.997	0.997	0.999
	0.894	1	1.001	1.002	0.999	0.999	1	0.997		0.894	1	1	1	0.997	0.995	0.995	0.998		0.894	1.001	0.997	0.998	1.001	0.998	0.998	1.001		0.894	1	0.997	1	0.998	0.999	1.002	0.999		0.894	0.998	0.999	0.999	0.998	1.002	0.999	0.997		0.894	0.999	0.999	0.999
	0.969	0.999	1	1.001	0.998	0.997	0.999	0.999		0.969	1	0.999	0.999	1	1	0.998	0.998		0.969	0.998	1.001	1	0.997	0.998	1	0.997		0.969	1.001	1	0.999	1	0.999	0.999	1.001		0.969	0.998	0.999	1	0.999	1.001	0.999	0.997		0.969	0.998	0.998	0.998
	1.043	1.001	0.997	0.999	0.999	0.999	0.999	0.999		1.043	0.999	0.998	0.999	0.997	0.998	1.001	0.998		1.043	0.996	1	1	0.999	0.998	0.999	0.998		1.043	1.001	0.998	0.998	1	1	0.999	0.995		1.043	0.998	0.997	0.998	0.999	0.998	0.999	0.996		1.043	0.998	0.999	0.999
	1.118	0.999	0.997	0.998	0.997	1	0.999	0.996		1.118	0.998	0.997	0.999	0.998	0.999	0.998	1		1.118	0.999	0.999	1	0.999	0.998	0.997	0.996		1.118	0.999	1	0.998	0.997	1.001	0.997	1		1.118	0.998	1	0.999	0.998	1.001	0.998	1		1.118	1	0.998	0.998
	1.192	0.995	1.001	0.999	0.999	0.994	0.997	0.999		1.192	1	0.999	0.999	0.998	0.996	0.999	0.998		1.192	0.997	0.997	0.996	0.998	0.999	1.001	0.995		1.192	1	0.999	0.997	0.998	1.002	0.998	0.997		1.192	1.001	1.001	0.996	0.998	0.997	0.998	0.997		1.192	0.997	0.998	0.999
	1.267	0.998	0.999	0.996	0.999	0.999	0.996	1.001		1.267	0.996	0.997	1.002	0.999	1	1	0.999		1.267	1.002	1	1	0.999	0.997	0.996	0.999		1.267	0.999	0.997	1.001	1	1.001	0.995	0.999		1.267	0.999	0.998	1.001	0.997	0.997	0.997	0.997		1.267	0.998	1.003	0.998
	1.341	0.998	0.999	0.998	0.997	1	0.999	1		1.341	1	0.999	0.999	1	1	0.997	0.998		1.341	0.997	1	0.998	1	0.998	0.997	0.999		1.341	0.999	0.999	0.997	0.995	0.997	1.002	0.997		1.341	0.997	1.001	0.998	0.998	0.998	0.999	0.997		1.341	0.999	0.998	0.998
	1.416	0.997	0.999	0.999	0.998	0.997	1.001	0.997		1.416	0.997	0.999	0.997	1	0.999	0.998	0.997		1.416	0.999	0.997	0.998	0.998	0.997	0.996	0.995		1.416	0.997	0.999	0.999	0.999	0.999	0.997	1		1.416	0.999	0.996	1.001	0.996	0.999	1.001	0.998		1.416	0.999	0.998	0.998
	1.49	0.996	0.998	0.995	0.999	0.998	0.997	0.999		1.49	1	0.998	0.998	1	0.999	0.999	1.002		1.49	0.998	0.998	0.998	0.997	0.995	0.997	0.996		1.49	0.998	1.002	1	0.996	0.994	0.997	0.996		1.49	0.998	0.999	0.997	0.994	0.999	0.997	0.997		1.49	0.999	0.998	0.998
	1.565	0.999	0.999	0.995	0.995	0.998	0.999	0.997		1.565	0.997	0.999	1	0.998	0.998	0.998	0.999		1.565	0.999	0.996	0.994	0.999	1	0.998	0.997		1.565	1.001	0.999	0.999	0.998	0.995	0.997	0.995		1.565	1	0.997	0.996	0.999	0.998	0.995	0.999		1.565	1	0.999	0.998
	1.639	0.997	0.996	1	0.999	1	0.998	0.995		1.639	0.999	0.999	0.999	0.998	0.997	0.998	0.999		1.639	0.997	0.998	0.999	0.998	0.998	0.999	0.999		1.639	0.996	0.996	0.998	1.001	0.996	0.997	0.998		1.639	0.996	0.997	0.997	0.997	0.999	0.997	0.997		1.639	0.999	0.999	0.998
	1.714	0.998	0.996	0.998	0.998	0.997	1	1		1.714	0.999	1	0.999	0.997	0.995	0.999	0.997		1.714	0.998	0.998	0.999	1	0.998	0.999	0.997		1.714	0.999	0.996	0.996	0.998	0.997	0.997	0.998		1.714	1.001	0.997	1.001	0.999	1	0.998	0.994		1.714	1	0.999	0.997
	1.788	0.997	1	0.999	0.998	0.999	0.998	0.997		1.788	1	1.001	0.999	1	0.998	0.996	0.998		1.788	0.999	0.998	0.997	0.997	0.996	0.998	0.994		1.788	0.999	0.998	0.997	0.996	1	0.995	0.996		1.788	0.998	0.999	0.997	0.999	0.994	0.998	0.998		1.788	0.997	0.998	0.998
	1.863	0.997	0.997	0.998	0.997	0.997	0.998	0.998		1.863	0.998	0.998	0.999	0.997	0.997	0.997	0.995		1.863	0.997	0.999	0.999	0.999	0.998	0.998	0.996		1.863	0.999	0.998	0.997	0.997	0.996	0.996	0.997		1.863	1	0.996	0.996	0.996	0.996	0.996	0.995		1.863	0.997	0.999	0.995
	1.937	0.999	0.999	0.997	0.995	0.999	0.996	0.996		1.937	0.999	0.999	0.998	0.999	0.997	0.998	0.998		1.937	0.995	0.997	0.997	0.999	0.994	1	0.998		1.937	0.999	0.998	0.995	0.999	0.995	0.996	0.995		1.937	0.996	0.996	0.997	0.996	0.996	0.998	0.995		1.937	0.998	0.996	0.996
	2.012	0.998	0.995	0.997	0.996	0.996	0.998	0.995		2.012	0.997	1	0.998	1	0.997	0.997	0.995		2.012	0.995	0.997	0.999	0.997	0.996	0.996	0.999		2.012	0.999	0.997	0.998	0.997	0.997	0.995	0.995		2.012	0.996	0.998	0.999	0.994	0.998	0.996	1		2.012	0.999	0.996	0.999
	2.086	0.997	0.996	0.999	0.996	0.999	0.996	0.995		2.086	0.999	1	0.996	0.997	0.997	0.996	0.997		2.086	0.999	0.996	0.996	0.995	0.996	0.997	0.994		2.086	0.998	0.997	0.998	0.996	0.996	0.995	0.995		2.086	0.995	0.997	0.997	0.998	0.995	0.995	1		2.086	0.998	0.999	0.996
	2.161	0.998	0.996	0.997	0.998	0.994	0.999	0.995		2.161	0.997	0.999	0.998	0.999	0.997	0.996	0.997		2.161	0.997	0.998	0.994	0.998	0.997	0.996	0.996		2.161	0.996	0.999	0.999	0.998	0.996	0.995	0.997		2.161	1	1.001	0.998	0.999	0.995	0.997	0.995		2.161	0.996	0.998	0.997
	2.235	0.999	1	0.999	0.997	0.998	0.998	0.996		2.235	0.998	0.998	0.996	0.998	0.996	0.998	0.994		2.235	0.997	0.999	0.996	0.998	0.996	0.997	0.996		2.235	0.997	0.997	0.999	0.997	0.995	0.997	0.997		2.235	0.998	0.998	0.998	1	0.996	0.996	0.998		2.235	0.995	0.999	0.998
	2.31	0.997	0.999	0.997	0.996	0.997	0.996	0.993		2.31	0.998	0.997	0.997	0.995	0.995	0.997	0.994		2.31	0.998	0.999	0.995	0.998	0.998	0.996	0.995		2.31	0.995	0.999	0.998	0.998	0.997	0.996	0.999		2.31	0.996	0.997	0.997	0.997	0.997	0.997	0.994		2.31	0.998	0.998	0.997
	2.384	0.997	0.999	0.997	0.999	0.997	0.998	0.995		2.384	0.997	0.996	0.999	0.997	0.995	0.994	0.997		2.384	0.999	0.998	0.997	0.996	0.996	1	0.998		2.384	0.996	0.996	0.993	0.996	0.996	0.998	0.995		2.384	0.998	0.997	0.998	0.998	0.996	0.997	0.998		2.384	0.997	0.998	0.995
	2.459	0.999	0.997	0.997	0.998	0.997	1	0.999		2.459	0.997	0.996	0.997	0.998	0.995	0.993	0.997		2.459	1.002	0.998	0.997	0.998	0.996	0.996	0.997		2.459	0.995	0.996	0.998	0.996	0.997	0.996	0.994		2.459	0.995	0.998	0.993	0.998	0.997	0.997	0.993		2.459	1	0.996	0.997
	2.534	0.997	0.996	0.998	0.998	0.995	0.998	1.002		2.534	0.995	0.997	0.996	0.995	0.999	0.995	0.993		2.534	0.995	0.999	0.999	0.997	0.996	0.993	0.996		2.534	0.996	0.997	1	1.002	0.998	0.994	0.995		2.534	0.994	0.997	0.995	0.996	0.996	0.996	0.994		2.534	1	0.999	0.995
	2.608	0.995	0.999	0.998	0.995	0.996	0.997	0.986		2.608	0.995	0.999	0.997	0.994	0.996	0.994	0.997		2.608	0.997	0.998	0.994	0.997	0.997	0.995	0.995		2.608	0.997	0.997	0.997	0.996	0.996	0.994	0.996		2.608	0.998	0.996	0.994	0.996	0.998	0.993	0.995		2.608	0.999	0.997	0.996
	2.683	0.996	0.995	0.996	0.995	0.996	0.996	0.99		2.683	0.998	0.997	0.997	0.995	0.995	0.994	0.995		2.683	0.994	0.998	0.994	0.999	0.994	0.996	0.996		2.683	0.999	0.995	0.995	0.998	0.993	0.998	0.997		2.683	0.996	0.996	0.996	0.997	0.996	0.995	0.996		2.683	0.998	0.996	0.995
	2.757	0.998	0.994	0.996	0.998	0.996	0.997	0.994		2.757	0.998	0.996	0.997	0.998	0.997	0.997	0.994		2.757	0.998	0.997	0.993	0.996	0.996	0.997	0.995		2.757	0.995	0.995	0.998	0.996	0.999	0.995	0.994		2.757	0.993	0.997	0.995	0.998	0.995	0.997	0.996		2.757	0.995	0.999	0.996
	2.832	0.997	0.997	0.997	0.997	0.996	0.996	0.993		2.832	0.995	0.999	0.998	0.998	0.997	0.996	0.997		2.832	0.997	0.997	0.995	0.997	0.993	0.997	0.995		2.832	0.998	0.997	0.998	0.996	0.997	0.996	0.997		2.832	0.996	0.995	0.997	0.996	0.996	0.995	0.994		2.832	0.997	0.998	0.996
	2.906	0.997	0.998	1	0.995	0.998	0.997	0.997		2.906	0.995	0.998	0.996	0.996	0.994	0.994	0.995		2.906	0.997	0.997	0.995	0.997	0.999	0.993	0.999		2.906	0.999	0.994	0.998	0.996	0.998	0.995	0.995		2.906	0.996	0.996	0.992	0.995	0.996	0.996	0.996		2.906	0.995	0.997	0.998
	2.981	0.996	0.998	0.996	0.997	0.999	0.997	0.997		2.981	0.996	0.996	0.996	0.998	0.997	0.996	0.994		2.981	0.996	0.999	0.997	0.996	0.996	0.996	0.995		2.981	0.997	0.993	0.997	0.995	0.998	0.995	0.997		2.981	0.995	0.996	0.995	0.995	0.994	0.996	0.996		2.981	0.996	0.998	0.996
	3.055	0.998	0.997	0.994	0.996	0.996	0.997	0.996		3.055	0.998	0.995	0.995	0.997	0.997	0.997	0.996		3.055	0.995	0.996	0.999	0.994	0.993	0.995	0.996		3.055	0.995	0.998	0.995	0.997	0.996	0.996	0.995		3.055	0.994	0.996	0.996	0.996	0.993	0.997	0.993		3.055	1	0.997	0.997
	3.13	0.997	0.998	0.992	0.997	0.995	0.994	0.997		3.13	0.996	0.998	0.996	0.998	0.998	0.995	0.993		3.13	0.995	1	0.996	0.996	0.994	0.994	0.996		3.13	0.993	0.999	0.996	0.996	0.993	0.993	0.996		3.13	0.995	0.997	0.994	0.995	0.993	0.998	0.993		3.13	0.996	0.996	0.995
	3.204	0.993	0.998	0.993	0.994	0.997	0.996	0.994		3.204	0.998	0.997	0.993	0.997	0.996	0.995	0.995		3.204	0.999	0.996	0.994	0.997	0.995	0.996	0.996		3.204	0.998	0.996	0.995	0.993	0.998	0.996	0.994		3.204	0.995	0.995	0.995	0.996	0.996	0.994	0.994		3.204	0.997	0.995	0.994
	3.279	0.997	0.996	0.998	0.994	0.996	0.996	0.999		3.279	0.997	0.998	0.997	0.996	0.993	0.997	0.995		3.279	0.996	0.996	0.997	0.995	0.994	0.992	0.995		3.279	0.994	0.996	0.998	0.997	0.995	0.992	0.995		3.279	0.994	0.996	0.996	0.997	0.995	0.997	0.993		3.279	0.996	0.996	0.995
	3.353	0.998	0.996	0.996	0.994	0.994	0.999	0.993		3.353	0.997	0.995	0.998	0.997	0.994	0.994	0.995		3.353	0.996	0.996	0.996	0.996	0.993	0.996	0.993		3.353	0.997	0.995	0.995	0.993	0.994	0.992	0.994		3.353	0.998	0.996	0.996	0.995	0.992	0.994	0.993		3.353	0.998	0.995	0.994
	3.428	0.996	0.996	0.994	0.996	0.995	0.998	0.993		3.428	0.995	0.994	0.995	0.998	0.993	0.995	0.996		3.428	0.994	0.996	0.994	0.996	0.994	0.997	0.993		3.428	0.995	0.997	0.996	0.995	0.995	0.995	0.994		3.428	0.996	0.996	0.996	0.997	0.993	0.996	0.992		3.428	0.998	0.996	0.995
	3.502	0.994	0.996	0.997	0.995	0.996	0.994	0.998		3.502	0.994	0.996	0.997	0.996	0.995	0.996	0.997		3.502	0.997	0.997	0.995	0.995	0.997	0.997	0.997		3.502	0.995	0.993	0.997	0.994	0.992	0.995	0.994		3.502	0.997	0.998	0.996	0.996	0.992	0.992	0.995		3.502	0.994	0.994	0.994
	3.577	0.994	0.998	0.995	0.997	0.994	0.997	0.999		3.577	0.994	0.995	0.996	0.996	0.992	0.995	0.996		3.577	0.996	0.995	0.994	0.995	0.992	0.996	0.991		3.577	0.997	0.997	0.995	0.992	0.994	0.994	0.994		3.577	0.997	0.996	0.995	0.996	0.99	0.995	0.993		3.577	0.996	0.997	0.994
	3.651	0.996	0.996	0.996	0.995	0.995	0.997	0.991		3.651	0.994	0.997	0.998	0.998	0.994	0.995	0.996		3.651	0.995	0.995	0.995	0.994	0.995	0.996	0.993		3.651	0.996	0.998	0.998	0.995	0.995	0.992	0.996		3.651	0.997	0.997	0.996	0.995	0.993	0.998	0.994		3.651	0.995	0.996	0.996
	3.726	0.993	0.998	0.994	0.996	0.995	0.996	0.993		3.726	0.994	0.995	0.998	0.998	0.999	0.994	0.994		3.726	0.994	0.997	0.996	0.995	0.993	0.993	0.996		3.726	0.997	0.994	0.997	0.993	0.993	0.992	0.993		3.726	0.996	0.994	0.996	0.994	0.993	0.992	0.994		3.726	0.994	0.994	0.993
	3.8	0.997	0.996	0.995	0.997	0.996	0.995	0.992		3.8	0.997	0.999	0.999	0.997	0.993	0.997	0.992		3.8	0.994	0.996	0.994	0.994	0.994	0.994	0.995		3.8	0.996	0.995	0.999	0.995	0.997	0.993	0.988		3.8	0.995	0.995	0.994	0.994	0.993	0.993	0.992		3.8	0.996	0.996	0.994
	3.875	0.996	0.994	0.995	0.994	0.992	0.996	0.993		3.875	0.996	0.996	0.997	0.996	0.996	0.992	0.99		3.875	0.995	0.997	0.996	0.994	0.991	0.995	0.995		3.875	0.995	0.998	0.995	0.994	0.995	0.991	0.998		3.875	0.995	0.996	0.995	0.993	0.993	0.992	0.993		3.875	0.996	0.997	0.995
	3.949	0.995	0.994	0.994	0.996	0.993	0.995	0.994		3.949	0.996	0.996	0.994	0.998	0.994	0.995	0.995		3.949	0.993	0.993	0.996	0.995	0.995	0.994	0.992		3.949	0.993	0.997	0.995	0.996	0.994	0.993	0.993		3.949	0.993	0.995	0.993	0.994	0.991	0.993	0.994		3.949	0.998	0.997	0.994
	4.024	0.996	0.994	0.996	0.995	0.994	0.995	0.994		4.024	0.993	0.995	0.998	0.994	0.994	0.994	0.994		4.024	0.996	0.996	0.997	0.995	0.995	0.995	0.993		4.024	0.993	0.995	0.995	0.994	0.993	0.992	0.993		4.024	0.995	0.995	0.996	0.996	0.995	0.992	0.993		4.024	1	0.996	0.993
	4.098	0.995	0.994	0.994	0.995	0.994	0.995	1		4.098	0.994	0.995	0.998	0.997	0.996	0.995	0.992		4.098	0.994	0.995	0.992	0.995	0.994	0.994	0.995		4.098	0.992	0.995	0.995	0.995	0.992	0.992	0.992		4.098	0.996	0.991	0.992	0.994	0.993	0.992	0.991		4.098	0.996	0.994	0.993
	4.173	0.996	0.993	0.995	0.995	0.993	0.995	0.996		4.173	0.997	0.995	0.997	0.994	0.994	0.996	0.993		4.173	0.997	0.996	0.996	0.995	0.994	0.994	0.995		4.173	0.997	0.995	0.995	0.994	0.994	0.994	0.996		4.173	0.994	0.995	0.992	0.994	0.994	0.993	0.991		4.173	0.997	0.995	0.993
	4.247	0.996	0.996	0.999	0.991	0.994	0.996	0.994		4.247	0.995	0.996	0.997	0.996	0.996	0.995	0.995		4.247	0.993	0.994	0.996	0.997	0.994	0.995	0.994		4.247	0.996	0.991	0.993	0.991	0.992	0.993	0.986		4.247	0.998	0.994	0.994	0.993	0.994	0.993	0.993		4.247	0.998	0.996	0.993
	4.322	0.994	0.995	0.996	0.995	0.993	0.994	0.995		4.322	0.999	0.995	0.996	0.993	0.995	0.993	0.992		4.322	0.999	0.995	0.996	0.996	0.994	0.994	0.993		4.322	0.997	0.994	0.994	0.994	0.993	0.994	0.994		4.322	0.994	0.995	0.996	0.993	0.993	0.992	0.992		4.322	0.995	0.994	0.994
	4.396	0.995	0.995	0.996	0.994	0.994	0.996	0.992		4.396	0.997	0.996	0.996	0.994	0.996	0.993	0.994		4.396	0.995	0.994	0.995	0.995	0.993	0.992	0.99		4.396	1	0.997	0.995	0.995	0.994	0.993	0.993		4.396	0.996	0.995	0.992	0.993	0.993	0.991	0.993		4.396	0.995	0.993	0.992
	4.471	0.993	0.996	0.995	0.996	0.993	0.997	0.992		4.471	0.996	0.997	0.997	0.995	0.993	0.995	0.991		4.471	0.994	0.992	0.995	0.995	0.993	0.994	0.992		4.471	0.998	0.995	0.99	0.993	0.994	0.993	0.993		4.471	0.994	0.993	0.993	0.994	0.992	0.991	0.992		4.471	0.995	0.995	0.994
	4.545	0.996	0.997	0.995	0.995	0.996	0.997	0.992		4.545	0.994	0.995	0.997	0.994	0.991	0.992	0.992		4.545	0.994	0.992	0.995	0.998	0.993	0.993	0.992		4.545	0.995	0.993	0.99	0.988	0.993	0.994	0.992		4.545	0.992	0.993	0.996	0.996	0.995	0.991	0.993		4.545	0.995	0.995	0.992
	4.62	0.996	0.993	0.994	0.993	0.994	0.997	0.995		4.62	0.992	0.995	0.995	0.993	0.993	0.992	0.994		4.62	0.994	0.993	0.994	0.992	0.994	0.995	0.993		4.62	0.994	0.996	0.993	0.99	0.994	0.991	0.996		4.62	0.994	0.995	0.993	0.994	0.993	0.99	0.991		4.62	0.997	0.994	0.995
	4.694	0.994	0.995	0.995	0.996	0.994	0.996	0.993		4.694	0.997	0.994	0.995	0.997	0.995	0.994	0.994		4.694	0.995	0.996	0.992	0.996	0.992	0.992	0.99		4.694	0.993	0.996	0.995	0.992	0.992	0.992	0.989		4.694	0.992	0.994	0.995	0.993	0.991	0.992	0.987		4.694	0.993	0.996	0.993
	4.769	0.995	0.996	0.994	0.992	0.996	0.997	0.992		4.769	0.994	0.993	0.996	0.994	0.992	0.992	0.991		4.769	0.996	0.992	0.992	0.996	0.991	0.991	0.994		4.769	0.992	0.991	0.996	0.994	0.992	0.991	0.991		4.769	0.996	0.996	0.995	0.994	0.992	0.992	0.992		4.769	0.994	0.992	0.993
	4.844	0.998	0.993	0.994	0.994	0.993	0.995	0.997		4.844	0.996	0.995	0.994	0.995	0.993	0.993	0.993		4.844	0.996	0.994	0.992	0.993	0.991	0.995	0.993		4.844	0.994	0.992	0.993	0.991	0.995	0.992	0.992		4.844	0.993	0.995	0.993	0.991	0.989	0.995	0.988		4.844	0.996	0.994	0.992
	4.918	0.996	0.998	0.994	0.991	0.995	0.994	0.991		4.918	0.995	0.997	0.995	0.994	0.99	0.992	0.99		4.918	0.995	0.994	0.993	0.993	0.989	0.993	0.992		4.918	0.994	0.994	0.996	0.992	0.997	0.994	0.991		4.918	0.994	0.995	0.99	0.993	0.992	0.992	0.992		4.918	0.993	0.994	0.993
	4.993	0.994	0.994	0.993	0.993	0.993	0.995	0.99		4.993	0.993	0.995	0.995	0.996	0.992	0.989	0.992		4.993	0.995	0.996	0.995	0.991	0.992	0.992	0.993		4.993	0.993	0.992	0.995	0.994	0.991	0.993	0.99		4.993	0.993	0.993	0.993	0.993	0.992	0.993	0.992		4.993	0.993	0.993	0.992
	5.067	0.991	0.993	0.993	0.993	0.992	0.995	0.993		5.067	0.996	0.993	0.996	0.994	0.992	0.991	0.989		5.067	0.993	0.996	0.993	0.996	0.991	0.993	0.991		5.067	0.993	0.991	0.993	0.993	0.994	0.99	0.994		5.067	0.993	0.993	0.994	0.992	0.993	0.991	0.991		5.067	0.994	0.993	0.992
	5.142	0.994	0.994	0.994	0.991	0.993	0.994	0.99		5.142	0.993	0.994	0.994	0.993	0.991	0.991	0.992		5.142	0.996	0.991	0.992	0.994	0.991	0.991	0.993		5.142	0.996	0.995	0.989	0.994	0.992	0.991	0.988		5.142	0.992	0.994	0.993	0.991	0.993	0.989	0.991		5.142	0.997	0.993	0.991
	5.216	0.996	0.994	0.995	0.994	0.993	0.994	0.991		5.216	0.993	0.993	0.995	0.993	0.991	0.993	0.993		5.216	0.994	0.994	0.992	0.993	0.993	0.991	0.993		5.216	0.995	0.996	0.99	0.99	0.994	0.991	0.994		5.216	0.994	0.993	0.992	0.997	0.99	0.992	0.99		5.216	0.994	0.993	0.991
	5.291	0.998	0.995	0.993	0.994	0.993	0.994	0.99		5.291	0.992	0.997	0.993	0.993	0.99	0.994	0.991		5.291	0.994	0.994	0.99	0.994	0.993	0.993	0.991		5.291	0.993	0.993	0.992	0.994	0.993	0.99	0.991		5.291	0.993	0.994	0.991	0.993	0.992	0.991	0.992		5.291	0.995	0.995	0.992
	5.365	0.995	0.995	0.995	0.994	0.991	0.994	0.991		5.365	0.994	0.993	0.997	0.995	0.993	0.992	0.991		5.365	0.992	0.993	0.99	0.996	0.99	0.989	0.992		5.365	0.997	0.994	0.994	0.998	0.995	0.99	0.992		5.365	0.992	0.992	0.992	0.992	0.989	0.988	0.993		5.365	0.992	0.994	0.992
	5.44	0.992	0.992	0.994	0.99	0.992	0.994	0.993		5.44	0.996	0.993	0.995	0.995	0.99	0.992	0.989		5.44	0.993	0.993	0.993	0.99	0.992	0.992	0.995		5.44	0.994	0.994	0.994	0.994	0.993	0.992	0.994		5.44	0.995	0.992	0.993	0.996	0.99	0.99	0.991		5.44	0.995	0.994	0.988
	5.514	0.995	0.993	0.995	0.992	0.989	0.994	0.993		5.514	0.992	0.994	0.992	0.993	0.991	0.992	0.991		5.514	0.991	0.991	0.994	0.99	0.993	0.992	0.992		5.514	0.993	0.993	0.993	0.991	0.994	0.989	0.994		5.514	0.994	0.992	0.994	0.991	0.993	0.992	0.991		5.514	0.993	0.992	0.99
	5.589	0.993	0.991	0.989	0.99	0.988	0.992	0.993		5.589	0.991	0.99	0.991	0.989	0.985	0.988	0.988		5.589	0.993	0.99	0.991	0.988	0.989	0.986	0.988		5.589	0.992	0.991	0.991	0.988	0.988	0.986	0.99		5.589	0.989	0.99	0.99	0.99	0.988	0.99	0.985		5.589	0.99	0.989	0.987
	5.663	0.983	0.985	0.983	0.985	0.98	0.984	0.982		5.663	0.982	0.982	0.984	0.985	0.98	0.98	0.981		5.663	0.983	0.985	0.982	0.981	0.981	0.979	0.98		5.663	0.985	0.984	0.983	0.981	0.981	0.979	0.979		5.663	0.98	0.983	0.982	0.983	0.978	0.978	0.978		5.663	0.982	0.982	0.98
	5.738	0.981	0.979	0.98	0.978	0.975	0.978	0.976		5.738	0.982	0.98	0.979	0.977	0.977	0.978	0.976		5.738	0.976	0.981	0.98	0.977	0.976	0.976	0.976		5.738	0.979	0.98	0.98	0.977	0.978	0.974	0.976		5.738	0.978	0.98	0.977	0.977	0.978	0.977	0.973		5.738	0.979	0.981	0.977
	5.812	0.976	0.979	0.974	0.977	0.972	0.975	0.975		5.812	0.974	0.981	0.976	0.978	0.974	0.977	0.974		5.812	0.975	0.974	0.976	0.974	0.974	0.976	0.974		5.812	0.977	0.975	0.976	0.977	0.975	0.971	0.973		5.812	0.975	0.978	0.978	0.975	0.974	0.974	0.97		5.812	0.977	0.976	0.974
	5.887	0.978	0.975	0.974	0.975	0.974	0.976	0.972		5.887	0.974	0.977	0.972	0.973	0.974	0.973	0.972		5.887	0.973	0.975	0.972	0.974	0.972	0.973	0.97		5.887	0.976	0.975	0.976	0.974	0.97	0.97	0.971		5.887	0.973	0.973	0.972	0.974	0.969	0.969	0.97		5.887	0.974	0.976	0.972
	5.961	0.972	0.975	0.974	0.97	0.969	0.973	0.971		5.961	0.974	0.977	0.971	0.97	0.971	0.97	0.972		5.961	0.971	0.973	0.969	0.973	0.969	0.97	0.966		5.961	0.972	0.974	0.971	0.97	0.97	0.969	0.968		5.961	0.974	0.975	0.969	0.974	0.97	0.966	0.97		5.961	0.972	0.972	0.97
	6.036	0.97	0.972	0.972	0.97	0.968	0.972	0.969		6.036	0.973	0.972	0.971	0.971	0.968	0.971	0.965		6.036	0.972	0.972	0.968	0.972	0.968	0.971	0.968		6.036	0.973	0.969	0.97	0.968	0.968	0.968	0.969		6.036	0.969	0.972	0.968	0.969	0.968	0.966	0.965		6.036	0.972	0.975	0.968
	6.11	0.969	0.972	0.969	0.965	0.966	0.968	0.966		6.11	0.972	0.97	0.969	0.967	0.967	0.969	0.965		6.11	0.964	0.968	0.97	0.97	0.967	0.968	0.965		6.11	0.973	0.971	0.969	0.967	0.965	0.967	0.968		6.11	0.967	0.969	0.968	0.966	0.966	0.966	0.965		6.11	0.969	0.969	0.968
	6.185	0.97	0.972	0.968	0.967	0.966	0.968	0.966		6.185	0.971	0.972	0.968	0.968	0.967	0.962	0.964		6.185	0.966	0.969	0.966	0.966	0.967	0.966	0.965		6.185	0.969	0.97	0.967	0.966	0.967	0.965	0.967		6.185	0.967	0.97	0.965	0.965	0.966	0.964	0.963		6.185	0.967	0.97	0.966
	6.259	0.967	0.97	0.966	0.965	0.964	0.964	0.966		6.259	0.968	0.97	0.966	0.966	0.964	0.964	0.963		6.259	0.965	0.966	0.968	0.967	0.966	0.963	0.962		6.259	0.966	0.968	0.966	0.964	0.962	0.963	0.964		6.259	0.966	0.967	0.965	0.966	0.962	0.963	0.96		6.259	0.967	0.966	0.967
	6.334	0.967	0.967	0.962	0.964	0.964	0.963	0.962		6.334	0.966	0.967	0.967	0.968	0.964	0.965	0.963		6.334	0.961	0.967	0.964	0.964	0.962	0.963	0.962		6.334	0.966	0.97	0.967	0.963	0.962	0.962	0.963		6.334	0.964	0.964	0.961	0.963	0.962	0.961	0.961		6.334	0.965	0.965	0.963
	6.408	0.965	0.964	0.964	0.963	0.963	0.965	0.961		6.408	0.963	0.967	0.965	0.964	0.96	0.963	0.961		6.408	0.963	0.966	0.964	0.964	0.961	0.962	0.96		6.408	0.965	0.964	0.963	0.964	0.963	0.962	0.961		6.408	0.962	0.964	0.962	0.963	0.959	0.961	0.956		6.408	0.963	0.964	0.96
	6.483	0.964	0.965	0.961	0.963	0.962	0.964	0.966		6.483	0.966	0.965	0.965	0.962	0.959	0.96	0.96		6.483	0.963	0.963	0.96	0.963	0.961	0.96	0.96		6.483	0.966	0.965	0.961	0.961	0.96	0.957	0.954		6.483	0.961	0.962	0.961	0.964	0.959	0.959	0.957		6.483	0.961	0.962	0.962
	6.557	0.963	0.963	0.961	0.96	0.96	0.96	0.962		6.557	0.963	0.964	0.963	0.961	0.96	0.958	0.959		6.557	0.959	0.961	0.963	0.962	0.956	0.957	0.957		6.557	0.963	0.964	0.961	0.96	0.959	0.957	0.962		6.557	0.963	0.962	0.962	0.963	0.959	0.958	0.956		6.557	0.964	0.964	0.96
	6.632	0.962	0.962	0.962	0.96	0.96	0.958	0.96		6.632	0.962	0.964	0.961	0.962	0.957	0.959	0.961		6.632	0.962	0.962	0.962	0.959	0.957	0.958	0.958		6.632	0.965	0.963	0.961	0.96	0.961	0.955	0.959		6.632	0.959	0.961	0.957	0.962	0.96	0.958	0.955		6.632	0.96	0.961	0.959
	6.706	0.959	0.959	0.959	0.958	0.959	0.96	0.954		6.706	0.962	0.961	0.961	0.959	0.957	0.957	0.958		6.706	0.96	0.961	0.962	0.961	0.956	0.957	0.956		6.706	0.964	0.963	0.959	0.959	0.961	0.958	0.956		6.706	0.96	0.959	0.957	0.958	0.957	0.957	0.952		6.706	0.96	0.961	0.958
	6.781	0.959	0.96	0.957	0.958	0.955	0.96	0.956		6.781	0.958	0.961	0.959	0.959	0.957	0.958	0.956		6.781	0.959	0.958	0.958	0.957	0.955	0.954	0.956		6.781	0.961	0.959	0.956	0.959	0.958	0.952	0.958		6.781	0.956	0.958	0.957	0.957	0.955	0.953	0.953		6.781	0.96	0.959	0.957
	6.855	0.96	0.96	0.958	0.956	0.953	0.959	0.958		6.855	0.959	0.96	0.956	0.958	0.957	0.954	0.953		6.855	0.958	0.956	0.958	0.958	0.956	0.956	0.953		6.855	0.961	0.96	0.957	0.953	0.958	0.952	0.954		6.855	0.96	0.956	0.955	0.957	0.955	0.952	0.953		6.855	0.956	0.96	0.957
	6.93	0.956	0.961	0.956	0.956	0.957	0.958	0.956		6.93	0.959	0.96	0.958	0.956	0.953	0.955	0.953		6.93	0.957	0.958	0.958	0.957	0.955	0.957	0.954		6.93	0.96	0.957	0.958	0.955	0.955	0.952	0.952		6.93	0.956	0.957	0.954	0.958	0.953	0.953	0.953		6.93	0.958	0.959	0.953
	7.004	0.954	0.956	0.955	0.955	0.953	0.956	0.956		7.004	0.958	0.961	0.956	0.952	0.953	0.953	0.953		7.004	0.957	0.956	0.958	0.955	0.952	0.949	0.949		7.004	0.956	0.959	0.956	0.956	0.953	0.951	0.955		7.004	0.958	0.955	0.954	0.953	0.954	0.953	0.948		7.004	0.956	0.957	0.953
	7.079	0.957	0.957	0.956	0.955	0.954	0.954	0.951		7.079	0.958	0.958	0.955	0.954	0.954	0.951	0.954		7.079	0.956	0.954	0.956	0.952	0.949	0.951	0.951		7.079	0.959	0.958	0.955	0.954	0.954	0.949	0.954		7.079	0.951	0.953	0.956	0.954	0.951	0.951	0.948		7.079	0.956	0.957	0.953
	7.153	0.957	0.957	0.953	0.956	0.953	0.952	0.952		7.153	0.957	0.956	0.955	0.953	0.951	0.952	0.95		7.153	0.953	0.954	0.954	0.953	0.949	0.952	0.949		7.153	0.957	0.96	0.956	0.953	0.952	0.949	0.951		7.153	0.954	0.954	0.952	0.953	0.95	0.949	0.946		7.153	0.955	0.954	0.951
	7.228	0.953	0.956	0.953	0.952	0.951	0.953	0.953		7.228	0.954	0.958	0.956	0.952	0.95	0.951	0.95		7.228	0.951	0.952	0.955	0.954	0.949	0.948	0.949		7.228	0.955	0.955	0.952	0.951	0.954	0.952	0.947		7.228	0.954	0.953	0.954	0.951	0.951	0.95	0.947		7.228	0.954	0.956	0.951
	7.303	0.955	0.954	0.953	0.953	0.951	0.953	0.954		7.303	0.954	0.953	0.955	0.952	0.949	0.95	0.951		7.303	0.952	0.956	0.954	0.953	0.949	0.95	0.947		7.303	0.954	0.957	0.952	0.95	0.952	0.945	0.952		7.303	0.951	0.955	0.949	0.951	0.951	0.95	0.946		7.303	0.952	0.953	0.951
	7.377	0.953	0.952	0.952	0.949	0.95	0.951	0.944		7.377	0.955	0.954	0.954	0.954	0.947	0.95	0.947		7.377	0.952	0.952	0.951	0.95	0.952	0.948	0.945		7.377	0.954	0.952	0.951	0.949	0.952	0.947	0.95		7.377	0.954	0.954	0.949	0.95	0.948	0.947	0.945		7.377	0.953	0.954	0.951
	7.452	0.953	0.954	0.95	0.951	0.948	0.952	0.948		7.452	0.953	0.953	0.95	0.952	0.948	0.947	0.948		7.452	0.95	0.954	0.952	0.95	0.947	0.948	0.947		7.452	0.951	0.952	0.95	0.949	0.951	0.947	0.946		7.452	0.952	0.95	0.95	0.951	0.949	0.947	0.942		7.452	0.952	0.954	0.95
	7.526	0.952	0.952	0.95	0.951	0.949	0.951	0.947		7.526	0.951	0.951	0.951	0.95	0.95	0.945	0.943		7.526	0.951	0.952	0.952	0.949	0.947	0.948	0.945		7.526	0.951	0.955	0.946	0.95	0.947	0.945	0.949		7.526	0.948	0.952	0.947	0.95	0.948	0.945	0.944		7.526	0.951	0.95	0.95
	7.601	0.952	0.953	0.947	0.947	0.948	0.949	0.948		7.601	0.952	0.953	0.95	0.947	0.945	0.946	0.947		7.601	0.949	0.953	0.953	0.95	0.946	0.948	0.946		7.601	0.949	0.954	0.951	0.946	0.948	0.943	0.952		7.601	0.949	0.952	0.947	0.95	0.947	0.943	0.941		7.601	0.948	0.95	0.946
	7.675	0.951	0.951	0.947	0.949	0.946	0.95	0.949		7.675	0.951	0.949	0.948	0.949	0.945	0.945	0.945		7.675	0.949	0.949	0.952	0.947	0.947	0.947	0.944		7.675	0.95	0.95	0.946	0.949	0.948	0.942	0.946		7.675	0.949	0.951	0.945	0.948	0.946	0.944	0.941		7.675	0.951	0.951	0.945
	7.75	0.95	0.948	0.946	0.945	0.945	0.945	0.947		7.75	0.949	0.951	0.95	0.948	0.947	0.943	0.945		7.75	0.948	0.947	0.948	0.948	0.948	0.945	0.942		7.75	0.949	0.95	0.947	0.946	0.947	0.94	0.945		7.75	0.947	0.949	0.944	0.945	0.947	0.943	0.941		7.75	0.95	0.949	0.946
	7.824	0.948	0.948	0.946	0.947	0.945	0.95	0.945		7.824	0.95	0.949	0.949	0.944	0.944	0.943	0.942		7.824	0.944	0.951	0.952	0.947	0.945	0.943	0.939		7.824	0.948	0.946	0.947	0.947	0.946	0.942	0.946		7.824	0.949	0.95	0.944	0.946	0.942	0.941	0.941		7.824	0.947	0.949	0.946
	7.899	0.948	0.951	0.947	0.944	0.946	0.947	0.941		7.899	0.947	0.948	0.948	0.946	0.944	0.942	0.944		7.899	0.945	0.949	0.947	0.944	0.944	0.944	0.942		7.899	0.949	0.947	0.946	0.946	0.941	0.941	0.941		7.899	0.946	0.948	0.944	0.946	0.945	0.942	0.938		7.899	0.945	0.95	0.942
	7.973	0.947	0.947	0.944	0.945	0.942	0.944	0.945		7.973	0.95	0.948	0.947	0.945	0.943	0.939	0.941		7.973	0.945	0.945	0.948	0.947	0.943	0.942	0.941		7.973	0.946	0.948	0.945	0.946	0.946	0.939	0.943		7.973	0.945	0.946	0.944	0.943	0.943	0.943	0.94		7.973	0.946	0.946	0.943
	8.048	0.945	0.948	0.947	0.942	0.944	0.944	0.943		8.048	0.948	0.946	0.948	0.949	0.942	0.942	0.941		8.048	0.943	0.948	0.947	0.943	0.943	0.944	0.941		8.048	0.951	0.949	0.947	0.944	0.943	0.94	0.944		8.048	0.944	0.945	0.945	0.944	0.942	0.941	0.935		8.048	0.947	0.948	0.944
	8.122	0.944	0.948	0.946	0.943	0.942	0.944	0.94		8.122	0.945	0.945	0.945	0.944	0.94	0.94	0.939		8.122	0.946	0.948	0.943	0.94	0.942	0.941	0.939		8.122	0.951	0.943	0.945	0.939	0.944	0.939	0.943		8.122	0.943	0.942	0.942	0.943	0.94	0.94	0.935		8.122	0.945	0.948	0.941
	8.197	0.945	0.949	0.945	0.94	0.94	0.942	0.945		8.197	0.945	0.945	0.945	0.944	0.939	0.942	0.94		8.197	0.94	0.949	0.945	0.943	0.94	0.941	0.936		8.197	0.95	0.947	0.946	0.942	0.943	0.939	0.94		8.197	0.942	0.946	0.943	0.945	0.941	0.94	0.937		8.197	0.944	0.947	0.943
	8.271	0.945	0.943	0.943	0.942	0.94	0.944	0.944		8.271	0.947	0.946	0.945	0.943	0.94	0.939	0.942		8.271	0.94	0.945	0.944	0.943	0.942	0.942	0.937		8.271	0.948	0.946	0.946	0.94	0.943	0.936	0.941		8.271	0.943	0.944	0.943	0.943	0.939	0.938	0.937		8.271	0.943	0.947	0.941
	8.346	0.944	0.944	0.943	0.94	0.941	0.94	0.94		8.346	0.945	0.947	0.946	0.941	0.939	0.939	0.941		8.346	0.941	0.946	0.941	0.941	0.941	0.937	0.939		8.346	0.946	0.945	0.944	0.937	0.941	0.935	0.937		8.346	0.942	0.944	0.941	0.942	0.938	0.937	0.938		8.346	0.94	0.941	0.941
	8.42	0.946	0.943	0.941	0.938	0.941	0.94	0.937		8.42	0.946	0.944	0.943	0.94	0.937	0.939	0.937		8.42	0.943	0.942	0.942	0.939	0.941	0.938	0.938		8.42	0.945	0.943	0.94	0.943	0.941	0.934	0.939		8.42	0.943	0.943	0.94	0.941	0.937	0.936	0.932		8.42	0.942	0.944	0.941
	8.495	0.945	0.944	0.942	0.94	0.938	0.941	0.937		8.495	0.944	0.941	0.943	0.942	0.938	0.937	0.935		8.495	0.942	0.943	0.941	0.939	0.939	0.936	0.937		8.495	0.943	0.946	0.94	0.939	0.941	0.937	0.94		8.495	0.943	0.941	0.94	0.937	0.938	0.936	0.931		8.495	0.942	0.943	0.937
	8.569	0.943	0.942	0.941	0.939	0.938	0.939	0.938		8.569	0.942	0.942	0.944	0.939	0.938	0.937	0.937		8.569	0.94	0.942	0.94	0.94	0.937	0.935	0.933		8.569	0.947	0.943	0.941	0.941	0.938	0.936	0.935		8.569	0.94	0.942	0.939	0.938	0.937	0.935	0.933		8.569	0.939	0.945	0.937
	8.644	0.943	0.938	0.938	0.935	0.937	0.938	0.935		8.644	0.941	0.94	0.942	0.936	0.936	0.937	0.938		8.644	0.94	0.943	0.941	0.94	0.938	0.939	0.931		8.644	0.944	0.943	0.94	0.936	0.939	0.934	0.939		8.644	0.941	0.943	0.937	0.94	0.937	0.937	0.931		8.644	0.941	0.943	0.939
	8.718	0.941	0.941	0.939	0.935	0.936	0.938	0.938		8.718	0.943	0.941	0.94	0.939	0.939	0.936	0.936		8.718	0.938	0.94	0.94	0.94	0.938	0.935	0.934		8.718	0.941	0.944	0.936	0.936	0.937	0.931	0.935		8.718	0.938	0.938	0.937	0.935	0.935	0.936	0.928		8.718	0.939	0.943	0.936
	8.793	0.941	0.937	0.936	0.936	0.936	0.935	0.933		8.793	0.941	0.942	0.939	0.935	0.935	0.933	0.934		8.793	0.939	0.94	0.938	0.939	0.936	0.935	0.93		8.793	0.944	0.941	0.936	0.937	0.938	0.931	0.934		8.793	0.939	0.939	0.938	0.938	0.936	0.933	0.933		8.793	0.94	0.941	0.937
	8.867	0.941	0.939	0.937	0.936	0.934	0.937	0.934		8.867	0.94	0.939	0.94	0.938	0.935	0.936	0.931		8.867	0.939	0.941	0.938	0.936	0.937	0.935	0.932		8.867	0.938	0.94	0.935	0.933	0.937	0.932	0.934		8.867	0.94	0.939	0.938	0.938	0.935	0.934	0.93		8.867	0.939	0.943	0.937
	8.942	0.94	0.941	0.938	0.936	0.931	0.939	0.934		8.942	0.939	0.938	0.939	0.937	0.931	0.933	0.935		8.942	0.938	0.939	0.94	0.939	0.933	0.933	0.93		8.942	0.94	0.939	0.937	0.935	0.935	0.932	0.932		8.942	0.936	0.938	0.939	0.938	0.934	0.934	0.926		8.942	0.94	0.941	0.935
	9.016	0.938	0.942	0.935	0.934	0.932	0.936	0.932		9.016	0.94	0.94	0.938	0.938	0.934	0.934	0.932		9.016	0.936	0.941	0.941	0.935	0.935	0.932	0.931		9.016	0.941	0.94	0.936	0.933	0.932	0.931	0.934		9.016	0.934	0.937	0.937	0.936	0.932	0.931	0.927		9.016	0.937	0.941	0.934
	9.091	0.939	0.938	0.933	0.929	0.934	0.935	0.932		9.091	0.936	0.938	0.937	0.931	0.935	0.931	0.932		9.091	0.94	0.937	0.94	0.934	0.935	0.934	0.93		9.091	0.94	0.94	0.936	0.935	0.932	0.932	0.933		9.091	0.937	0.937	0.937	0.935	0.931	0.931	0.928		9.091	0.936	0.939	0.934
	9.165	0.937	0.94	0.934	0.933	0.933	0.933	0.933		9.165	0.941	0.938	0.94	0.935	0.931	0.931	0.931		9.165	0.934	0.937	0.938	0.934	0.935	0.933	0.931		9.165	0.939	0.934	0.935	0.932	0.933	0.927	0.931		9.165	0.934	0.937	0.935	0.933	0.931	0.93	0.927		9.165	0.936	0.941	0.932
	9.24	0.935	0.938	0.935	0.931	0.931	0.936	0.931		9.24	0.939	0.935	0.936	0.932	0.932	0.93	0.931		9.24	0.935	0.936	0.938	0.932	0.932	0.932	0.929		9.24	0.942	0.939	0.932	0.934	0.936	0.927	0.932		9.24	0.935	0.935	0.932	0.934	0.931	0.928	0.928		9.24	0.937	0.939	0.934
	9.314	0.938	0.936	0.937	0.929	0.931	0.933	0.93		9.314	0.936	0.94	0.935	0.931	0.929	0.928	0.929		9.314	0.936	0.935	0.936	0.933	0.931	0.934	0.928		9.314	0.938	0.939	0.932	0.933	0.933	0.928	0.929		9.314	0.936	0.936	0.933	0.934	0.929	0.93	0.925		9.314	0.936	0.938	0.932
	9.389	0.935	0.936	0.935	0.929	0.93	0.933	0.93		9.389	0.936	0.937	0.937	0.933	0.93	0.931	0.93		9.389	0.936	0.937	0.938	0.934	0.93	0.927	0.927		9.389	0.938	0.936	0.933	0.933	0.93	0.923	0.928		9.389	0.936	0.939	0.933	0.933	0.931	0.93	0.924		9.389	0.938	0.938	0.932
	9.463	0.934	0.935	0.933	0.928	0.929	0.933	0.93		9.463	0.934	0.936	0.936	0.93	0.93	0.929	0.928		9.463	0.934	0.935	0.935	0.929	0.929	0.929	0.926		9.463	0.938	0.937	0.931	0.93	0.932	0.926	0.928		9.463	0.936	0.935	0.932	0.932	0.926	0.929	0.926		9.463	0.936	0.939	0.932
	9.538	0.937	0.935	0.933	0.93	0.929	0.931	0.925		9.538	0.935	0.934	0.933	0.93	0.929	0.929	0.926		9.538	0.934	0.936	0.935	0.933	0.929	0.927	0.927		9.538	0.935	0.938	0.932	0.929	0.93	0.927	0.932		9.538	0.935	0.931	0.93	0.933	0.928	0.929	0.923		9.538	0.937	0.936	0.931
	9.613	0.935	0.936	0.931	0.928	0.929	0.931	0.928		9.613	0.935	0.933	0.934	0.932	0.928	0.929	0.925		9.613	0.933	0.936	0.934	0.931	0.929	0.93	0.927		9.613	0.937	0.935	0.928	0.929	0.929	0.925	0.929		9.613	0.934	0.932	0.931	0.932	0.928	0.928	0.923		9.613	0.932	0.936	0.931
	9.687	0.936	0.933	0.933	0.928	0.927	0.933	0.927		9.687	0.936	0.937	0.934	0.93	0.927	0.926	0.928		9.687	0.933	0.934	0.934	0.931	0.927	0.928	0.926		9.687	0.935	0.937	0.932	0.93	0.929	0.924	0.927		9.687	0.932	0.933	0.929	0.931	0.926	0.924	0.921		9.687	0.933	0.935	0.932
	9.762	0.935	0.934	0.932	0.925	0.926	0.931	0.929		9.762	0.935	0.935	0.933	0.931	0.929	0.927	0.924		9.762	0.931	0.935	0.933	0.93	0.926	0.927	0.924		9.762	0.934	0.934	0.931	0.927	0.933	0.924	0.925		9.762	0.932	0.931	0.929	0.933	0.928	0.925	0.92		9.762	0.934	0.936	0.928
	9.836	0.932	0.935	0.931	0.926	0.926	0.928	0.929		9.836	0.935	0.935	0.933	0.928	0.927	0.926	0.924		9.836	0.931	0.931	0.934	0.93	0.924	0.925	0.925		9.836	0.933	0.937	0.929	0.927	0.929	0.924	0.929		9.836	0.929	0.933	0.928	0.929	0.924	0.925	0.92		9.836	0.935	0.936	0.929
	9.911	0.933	0.929	0.931	0.925	0.926	0.93	0.928		9.911	0.933	0.933	0.937	0.928	0.921	0.926	0.922		9.911	0.929	0.932	0.933	0.932	0.926	0.926	0.924		9.911	0.931	0.935	0.929	0.926	0.927	0.923	0.926		9.911	0.932	0.929	0.927	0.931	0.927	0.925	0.92		9.911	0.931	0.93	0.927
	9.985	0.932	0.932	0.929	0.928	0.925	0.93	0.923		9.985	0.934	0.931	0.932	0.928	0.925	0.923	0.924		9.985	0.929	0.932	0.932	0.932	0.928	0.925	0.922		9.985	0.937	0.934	0.93	0.927	0.928	0.92	0.928		9.985	0.931	0.93	0.928	0.93	0.925	0.923	0.92		9.985	0.934	0.933	0.931
	10.06	0.931	0.934	0.93	0.925	0.925	0.926	0.926		10.06	0.934	0.931	0.933	0.929	0.925	0.924	0.922		10.06	0.933	0.933	0.931	0.928	0.925	0.924	0.924		10.06	0.932	0.934	0.932	0.929	0.928	0.923	0.926		10.06	0.929	0.93	0.928	0.929	0.927	0.926	0.921		10.06	0.931	0.931	0.925
	10.134	0.933	0.932	0.929	0.923	0.924	0.927	0.923		10.134	0.932	0.933	0.931	0.927	0.925	0.924	0.923		10.134	0.93	0.93	0.93	0.929	0.923	0.923	0.921		10.134	0.935	0.934	0.928	0.927	0.926	0.921	0.924		10.134	0.93	0.929	0.927	0.927	0.925	0.923	0.917		10.134	0.934	0.934	0.924
	10.209	0.932	0.927	0.929	0.922	0.926	0.927	0.924		10.209	0.934	0.93	0.931	0.927	0.925	0.925	0.922		10.209	0.931	0.93	0.931	0.927	0.923	0.923	0.921		10.209	0.935	0.932	0.929	0.925	0.925	0.923	0.923		10.209	0.927	0.928	0.928	0.928	0.924	0.921	0.917		10.209	0.93	0.931	0.926
	10.283	0.929	0.929	0.928	0.924	0.923	0.927	0.918		10.283	0.932	0.932	0.93	0.925	0.925	0.925	0.92		10.283	0.929	0.931	0.929	0.928	0.924	0.927	0.92		10.283	0.933	0.934	0.926	0.927	0.923	0.918	0.924		10.283	0.929	0.929	0.927	0.926	0.924	0.92	0.915		10.283	0.929	0.931	0.925
	10.358	0.93	0.927	0.928	0.924	0.925	0.925	0.92		10.358	0.932	0.929	0.93	0.925	0.921	0.921	0.92		10.358	0.928	0.926	0.929	0.927	0.923	0.923	0.917		10.358	0.931	0.931	0.927	0.922	0.923	0.919	0.922		10.358	0.928	0.927	0.925	0.925	0.923	0.923	0.915		10.358	0.93	0.933	0.926
	10.432	0.931	0.929	0.929	0.921	0.924	0.924	0.918		10.432	0.932	0.929	0.929	0.928	0.922	0.923	0.921		10.432	0.927	0.929	0.928	0.926	0.924	0.921	0.919		10.432	0.932	0.929	0.927	0.922	0.924	0.921	0.923		10.432	0.926	0.929	0.925	0.925	0.923	0.922	0.916		10.432	0.93	0.934	0.921
	10.507	0.929	0.927	0.926	0.92	0.923	0.923	0.92		10.507	0.931	0.928	0.93	0.923	0.922	0.92	0.92		10.507	0.928	0.929	0.931	0.926	0.923	0.921	0.916		10.507	0.934	0.931	0.925	0.923	0.922	0.918	0.922		10.507	0.927	0.927	0.927	0.925	0.923	0.919	0.917		10.507	0.929	0.931	0.927
	10.581	0.928	0.927	0.925	0.921	0.921	0.924	0.92		10.581	0.93	0.928	0.929	0.925	0.922	0.922	0.916		10.581	0.926	0.928	0.928	0.926	0.922	0.922	0.918		10.581	0.932	0.932	0.925	0.921	0.923	0.918	0.918		10.581	0.927	0.927	0.926	0.922	0.92	0.919	0.912		10.581	0.928	0.932	0.924
	10.656	0.929	0.929	0.926	0.921	0.921	0.924	0.923		10.656	0.93	0.928	0.929	0.924	0.922	0.916	0.92		10.656	0.93	0.929	0.93	0.923	0.921	0.921	0.919		10.656	0.932	0.93	0.923	0.923	0.922	0.919	0.919		10.656	0.925	0.929	0.925	0.922	0.92	0.92	0.914		10.656	0.928	0.93	0.925
	10.73	0.927	0.927	0.923	0.918	0.921	0.924	0.923		10.73	0.927	0.928	0.926	0.922	0.92	0.919	0.917		10.73	0.926	0.927	0.927	0.923	0.92	0.92	0.92		10.73	0.93	0.93	0.923	0.923	0.923	0.917	0.921		10.73	0.926	0.926	0.923	0.923	0.919	0.917	0.915		10.73	0.928	0.931	0.924
	10.805	0.928	0.924	0.924	0.919	0.922	0.923	0.92		10.805	0.929	0.927	0.925	0.923	0.92	0.918	0.918		10.805	0.923	0.927	0.928	0.924	0.921	0.92	0.917		10.805	0.931	0.925	0.923	0.922	0.921	0.914	0.918		10.805	0.923	0.927	0.921	0.923	0.92	0.917	0.913		10.805	0.928	0.929	0.92
	10.879	0.926	0.927	0.926	0.92	0.92	0.921	0.914		10.879	0.927	0.927	0.929	0.921	0.92	0.917	0.92		10.879	0.926	0.928	0.926	0.923	0.918	0.915	0.915		10.879	0.93	0.927	0.924	0.92	0.921	0.914	0.919		10.879	0.924	0.929	0.922	0.921	0.917	0.918	0.912		10.879	0.925	0.93	0.922
	10.954	0.928	0.925	0.923	0.92	0.919	0.922	0.915		10.954	0.928	0.926	0.926	0.923	0.918	0.921	0.92		10.954	0.925	0.926	0.926	0.92	0.918	0.92	0.914		10.954	0.93	0.928	0.92	0.92	0.922	0.916	0.918		10.954	0.922	0.924	0.924	0.922	0.92	0.918	0.914		10.954	0.926	0.928	0.921
	11.028	0.926	0.926	0.922	0.917	0.919	0.923	0.916		11.028	0.927	0.925	0.925	0.922	0.919	0.917	0.912		11.028	0.922	0.923	0.926	0.924	0.92	0.919	0.913		11.028	0.929	0.929	0.919	0.918	0.922	0.914	0.919		11.028	0.924	0.923	0.922	0.919	0.916	0.919	0.911		11.028	0.925	0.927	0.919
	11.103	0.925	0.923	0.924	0.917	0.919	0.922	0.917		11.103	0.926	0.924	0.923	0.919	0.916	0.919	0.915		11.103	0.924	0.925	0.924	0.923	0.917	0.916	0.914		11.103	0.926	0.928	0.921	0.918	0.919	0.913	0.919		11.103	0.924	0.927	0.919	0.921	0.919	0.915	0.913		11.103	0.925	0.927	0.92
	11.177	0.925	0.924	0.925	0.918	0.919	0.92	0.918		11.177	0.926	0.924	0.925	0.923	0.918	0.918	0.914		11.177	0.922	0.926	0.925	0.92	0.918	0.916	0.913		11.177	0.925	0.925	0.921	0.921	0.92	0.913	0.916		11.177	0.924	0.924	0.921	0.918	0.915	0.914	0.908		11.177	0.926	0.925	0.919
	11.252	0.924	0.922	0.921	0.916	0.915	0.919	0.916		11.252	0.925	0.923	0.924	0.921	0.918	0.915	0.914		11.252	0.924	0.925	0.925	0.921	0.917	0.917	0.913		11.252	0.928	0.926	0.922	0.918	0.918	0.913	0.914		11.252	0.922	0.924	0.921	0.921	0.915	0.916	0.906		11.252	0.924	0.927	0.916
	11.326	0.925	0.925	0.923	0.918	0.916	0.918	0.915		11.326	0.927	0.926	0.925	0.919	0.916	0.917	0.914		11.326	0.922	0.924	0.925	0.919	0.916	0.915	0.91		11.326	0.926	0.928	0.923	0.92	0.917	0.911	0.916		11.326	0.921	0.92	0.918	0.92	0.919	0.913	0.909		11.326	0.923	0.925	0.92
	11.401	0.923	0.923	0.92	0.918	0.917	0.918	0.918		11.401	0.922	0.925	0.923	0.92	0.916	0.916	0.914		11.401	0.924	0.924	0.921	0.918	0.917	0.915	0.911		11.401	0.926	0.927	0.918	0.917	0.914	0.912	0.914		11.401	0.922	0.924	0.921	0.92	0.917	0.914	0.911		11.401	0.922	0.924	0.917
	11.475	0.923	0.921	0.919	0.916	0.916	0.917	0.915		11.475	0.924	0.926	0.924	0.92	0.914	0.916	0.911		11.475	0.919	0.922	0.924	0.918	0.916	0.915	0.911		11.475	0.927	0.925	0.92	0.914	0.916	0.915	0.915		11.475	0.922	0.92	0.92	0.921	0.913	0.912	0.91		11.475	0.925	0.925	0.92
	11.55	0.924	0.921	0.921	0.914	0.916	0.918	0.916		11.55	0.923	0.923	0.92	0.916	0.914	0.917	0.911		11.55	0.919	0.92	0.922	0.919	0.915	0.915	0.911		11.55	0.927	0.923	0.919	0.917	0.918	0.91	0.912		11.55	0.923	0.922	0.918	0.918	0.915	0.915	0.905		11.55	0.923	0.926	0.919
	11.624	0.922	0.92	0.922	0.913	0.914	0.918	0.911		11.624	0.922	0.923	0.92	0.918	0.915	0.914	0.914		11.624	0.92	0.924	0.922	0.921	0.915	0.915	0.91		11.624	0.928	0.925	0.921	0.915	0.913	0.912	0.913		11.624	0.922	0.921	0.918	0.919	0.915	0.913	0.907		11.624	0.921	0.925	0.918
	11.699	0.923	0.921	0.918	0.912	0.916	0.917	0.911		11.699	0.923	0.922	0.922	0.917	0.915	0.915	0.911		11.699	0.922	0.922	0.923	0.921	0.912	0.916	0.908		11.699	0.924	0.921	0.918	0.915	0.914	0.911	0.912		11.699	0.92	0.923	0.918	0.917	0.915	0.913	0.904		11.699	0.923	0.922	0.916
	11.773	0.92	0.919	0.917	0.912	0.914	0.916	0.911		11.773	0.925	0.924	0.919	0.916	0.912	0.912	0.912		11.773	0.919	0.921	0.922	0.92	0.914	0.913	0.909		11.773	0.925	0.922	0.916	0.914	0.915	0.908	0.911		11.773	0.919	0.92	0.917	0.918	0.913	0.91	0.903		11.773	0.924	0.922	0.915
	11.848	0.921	0.919	0.919	0.914	0.91	0.912	0.913		11.848	0.922	0.921	0.919	0.916	0.911	0.911	0.909		11.848	0.921	0.917	0.921	0.919	0.914	0.912	0.907		11.848	0.923	0.922	0.917	0.913	0.914	0.908	0.913		11.848	0.921	0.919	0.92	0.916	0.914	0.91	0.906		11.848	0.919	0.924	0.915
	11.923	0.92	0.919	0.917	0.914	0.916	0.915	0.907		11.923	0.921	0.92	0.921	0.917	0.912	0.913	0.908		11.923	0.92	0.921	0.92	0.914	0.911	0.914	0.908		11.923	0.922	0.92	0.915	0.914	0.916	0.906	0.912		11.923	0.919	0.921	0.915	0.917	0.912	0.912	0.904		11.923	0.922	0.925	0.915
	11.997	0.921	0.919	0.919	0.913	0.912	0.915	0.909		11.997	0.921	0.922	0.921	0.917	0.911	0.91	0.907		11.997	0.919	0.919	0.922	0.917	0.909	0.908	0.908		11.997	0.923	0.918	0.915	0.913	0.914	0.906	0.911		11.997	0.919	0.92	0.915	0.915	0.911	0.908	0.905		11.997	0.923	0.922	0.911
	12.072	0.919	0.916	0.919	0.914	0.912	0.914	0.913		12.072	0.921	0.921	0.919	0.915	0.911	0.912	0.908		12.072	0.922	0.921	0.921	0.917	0.909	0.91	0.908		12.072	0.925	0.919	0.916	0.913	0.91	0.905	0.912		12.072	0.917	0.917	0.917	0.917	0.913	0.908	0.902		12.072	0.92	0.922	0.915
	12.146	0.92	0.916	0.918	0.912	0.911	0.914	0.907		12.146	0.92	0.92	0.918	0.916	0.908	0.911	0.907		12.146	0.92	0.919	0.919	0.918	0.908	0.912	0.906		12.146	0.922	0.921	0.914	0.913	0.914	0.907	0.909		12.146	0.917	0.917	0.916	0.914	0.912	0.907	0.906		12.146	0.921	0.92	0.915
	12.221	0.921	0.916	0.916	0.91	0.909	0.914	0.91		12.221	0.924	0.917	0.918	0.913	0.911	0.909	0.903		12.221	0.915	0.918	0.922	0.914	0.908	0.91	0.907		12.221	0.921	0.923	0.915	0.912	0.912	0.906	0.91		12.221	0.916	0.918	0.915	0.915	0.908	0.906	0.905		12.221	0.92	0.919	0.915
	12.295	0.918	0.917	0.918	0.91	0.911	0.913	0.905		12.295	0.919	0.917	0.917	0.915	0.909	0.909	0.911		12.295	0.917	0.919	0.921	0.914	0.912	0.909	0.906		12.295	0.924	0.92	0.913	0.912	0.911	0.905	0.91		12.295	0.919	0.916	0.913	0.915	0.91	0.91	0.904		12.295	0.92	0.919	0.914
	12.37	0.917	0.917	0.913	0.909	0.913	0.914	0.903		12.37	0.919	0.919	0.918	0.912	0.908	0.909	0.907		12.37	0.917	0.916	0.922	0.915	0.908	0.909	0.906		12.37	0.923	0.921	0.914	0.911	0.907	0.902	0.91		12.37	0.915	0.916	0.913	0.915	0.906	0.906	0.897		12.37	0.921	0.921	0.916
	12.444	0.918	0.92	0.915	0.912	0.91	0.914	0.91		12.444	0.918	0.915	0.917	0.911	0.91	0.907	0.907		12.444	0.916	0.919	0.92	0.915	0.91	0.908	0.9		12.444	0.923	0.918	0.915	0.912	0.909	0.903	0.908		12.444	0.916	0.919	0.913	0.915	0.91	0.907	0.9		12.444	0.922	0.919	0.912
	12.519	0.919	0.919	0.917	0.908	0.911	0.91	0.905		12.519	0.919	0.921	0.917	0.912	0.906	0.909	0.906		12.519	0.914	0.918	0.916	0.912	0.908	0.908	0.902		12.519	0.92	0.918	0.911	0.908	0.909	0.905	0.905		12.519	0.914	0.916	0.911	0.914	0.908	0.906	0.903		12.519	0.917	0.92	0.913
	12.593	0.917	0.917	0.915	0.909	0.91	0.909	0.906		12.593	0.918	0.916	0.919	0.912	0.91	0.908	0.907		12.593	0.918	0.918	0.918	0.912	0.908	0.907	0.903		12.593	0.92	0.921	0.914	0.913	0.907	0.904	0.91		12.593	0.914	0.918	0.912	0.914	0.907	0.905	0.899		12.593	0.92	0.917	0.914
	12.668	0.915	0.917	0.916	0.908	0.907	0.911	0.903		12.668	0.919	0.915	0.917	0.913	0.907	0.91	0.905		12.668	0.917	0.914	0.919	0.912	0.908	0.904	0.903		12.668	0.92	0.917	0.914	0.909	0.91	0.903	0.908		12.668	0.915	0.917	0.913	0.911	0.906	0.905	0.899		12.668	0.916	0.917	0.911
	12.742	0.917	0.918	0.914	0.907	0.905	0.911	0.904		12.742	0.919	0.914	0.917	0.91	0.907	0.909	0.905		12.742	0.916	0.918	0.917	0.912	0.907	0.907	0.902		12.742	0.917	0.919	0.912	0.906	0.906	0.902	0.907		12.742	0.914	0.915	0.914	0.913	0.907	0.906	0.901		12.742	0.92	0.918	0.91
	12.817	0.914	0.916	0.914	0.908	0.908	0.909	0.903		12.817	0.918	0.914	0.916	0.909	0.907	0.904	0.903		12.817	0.915	0.914	0.915	0.913	0.908	0.908	0.903		12.817	0.921	0.92	0.911	0.909	0.908	0.901	0.907		12.817	0.916	0.915	0.91	0.911	0.905	0.904	0.902		12.817	0.918	0.919	0.912
	12.891	0.917	0.915	0.912	0.904	0.906	0.91	0.903		12.891	0.919	0.915	0.912	0.91	0.903	0.905	0.904		12.891	0.917	0.917	0.917	0.91	0.906	0.906	0.902		12.891	0.92	0.917	0.915	0.909	0.908	0.9	0.905		12.891	0.91	0.915	0.91	0.91	0.907	0.904	0.9		12.891	0.917	0.916	0.909
	12.966	0.917	0.914	0.912	0.905	0.907	0.909	0.905		12.966	0.918	0.915	0.914	0.907	0.906	0.901	0.903		12.966	0.917	0.915	0.916	0.913	0.903	0.907	0.901		12.966	0.917	0.92	0.911	0.908	0.905	0.9	0.906		12.966	0.914	0.915	0.912	0.911	0.907	0.905	0.898		12.966	0.918	0.914	0.913
	13.04	0.916	0.912	0.913	0.906	0.905	0.909	0.899		13.04	0.917	0.917	0.913	0.908	0.906	0.903	0.904		13.04	0.916	0.913	0.913	0.912	0.903	0.904	0.9		13.04	0.916	0.92	0.911	0.909	0.906	0.898	0.9		13.04	0.911	0.915	0.909	0.91	0.905	0.901	0.898		13.04	0.917	0.916	0.908
	13.115	0.915	0.913	0.911	0.905	0.907	0.909	0.904		13.115	0.916	0.915	0.912	0.91	0.907	0.906	0.902		13.115	0.915	0.915	0.915	0.911	0.906	0.904	0.899		13.115	0.921	0.915	0.909	0.904	0.905	0.899	0.904		13.115	0.913	0.912	0.909	0.91	0.903	0.902	0.896		13.115	0.916	0.916	0.908
	13.189	0.913	0.913	0.912	0.904	0.904	0.907	0.901		13.189	0.917	0.913	0.913	0.907	0.904	0.902	0.901		13.189	0.915	0.913	0.918	0.911	0.903	0.905	0.902		13.189	0.915	0.918	0.908	0.909	0.904	0.898	0.903		13.189	0.908	0.912	0.908	0.909	0.906	0.9	0.896		13.189	0.915	0.917	0.909
	13.264	0.916	0.916	0.91	0.906	0.908	0.908	0.902		13.264	0.917	0.914	0.91	0.908	0.903	0.904	0.9		13.264	0.918	0.912	0.918	0.911	0.903	0.903	0.899		13.264	0.917	0.918	0.913	0.905	0.902	0.897	0.903		13.264	0.912	0.913	0.907	0.91	0.905	0.903	0.895		13.264	0.916	0.914	0.907
	13.338	0.913	0.911	0.909	0.905	0.905	0.906	0.904		13.338	0.915	0.913	0.912	0.907	0.904	0.905	0.899		13.338	0.915	0.91	0.913	0.911	0.903	0.904	0.9		13.338	0.919	0.914	0.909	0.906	0.903	0.897	0.904		13.338	0.912	0.913	0.906	0.91	0.904	0.899	0.892		13.338	0.916	0.911	0.908
	13.413	0.915	0.913	0.912	0.905	0.906	0.906	0.897		13.413	0.915	0.913	0.912	0.906	0.908	0.9	0.899		13.413	0.913	0.91	0.913	0.909	0.902	0.903	0.902		13.413	0.913	0.913	0.909	0.904	0.903	0.899	0.9		13.413	0.912	0.91	0.909	0.907	0.902	0.9	0.897		13.413	0.916	0.916	0.906
	13.487	0.914	0.909	0.911	0.905	0.906	0.905	0.899		13.487	0.915	0.913	0.911	0.906	0.907	0.903	0.9		13.487	0.911	0.912	0.913	0.91	0.902	0.904	0.895		13.487	0.918	0.913	0.909	0.905	0.905	0.894	0.902		13.487	0.911	0.914	0.909	0.908	0.903	0.901	0.894		13.487	0.913	0.915	0.906
	13.562	0.912	0.911	0.91	0.901	0.902	0.905	0.9		13.562	0.914	0.913	0.912	0.908	0.904	0.902	0.9		13.562	0.912	0.913	0.913	0.908	0.903	0.902	0.894		13.562	0.916	0.915	0.909	0.903	0.904	0.897	0.902		13.562	0.913	0.914	0.906	0.909	0.902	0.902	0.892		13.562	0.914	0.914	0.906
	13.636	0.912	0.913	0.91	0.903	0.902	0.905	0.896		13.636	0.916	0.911	0.913	0.904	0.902	0.9	0.899		13.636	0.912	0.914	0.91	0.908	0.903	0.903	0.896		13.636	0.917	0.913	0.908	0.905	0.906	0.897	0.902		13.636	0.913	0.91	0.906	0.905	0.901	0.898	0.892		13.636	0.914	0.912	0.906
	13.711	0.912	0.911	0.907	0.901	0.901	0.904	0.895		13.711	0.914	0.911	0.911	0.903	0.9	0.897	0.896		13.711	0.91	0.913	0.913	0.908	0.9	0.9	0.898		13.711	0.917	0.914	0.908	0.901	0.902	0.897	0.902		13.711	0.911	0.91	0.907	0.908	0.904	0.901	0.893		13.711	0.913	0.913	0.904
	13.785	0.912	0.909	0.91	0.901	0.903	0.904	0.894		13.785	0.915	0.913	0.91	0.907	0.902	0.902	0.894		13.785	0.911	0.911	0.909	0.907	0.901	0.901	0.895		13.785	0.916	0.914	0.903	0.905	0.9	0.896	0.902		13.785	0.909	0.91	0.907	0.904	0.9	0.897	0.89		13.785	0.912	0.91	0.907
	13.86	0.912	0.91	0.91	0.902	0.902	0.905	0.896		13.86	0.912	0.909	0.912	0.904	0.899	0.899	0.894		13.86	0.909	0.912	0.911	0.909	0.899	0.901	0.897		13.86	0.915	0.914	0.908	0.902	0.899	0.895	0.898		13.86	0.909	0.912	0.908	0.905	0.9	0.897	0.893		13.86	0.915	0.911	0.906
	13.934	0.913	0.909	0.907	0.901	0.903	0.903	0.898		13.934	0.911	0.909	0.909	0.903	0.9	0.9	0.894		13.934	0.913	0.91	0.911	0.906	0.901	0.9	0.895		13.934	0.914	0.91	0.905	0.902	0.9	0.896	0.901		13.934	0.912	0.911	0.907	0.905	0.899	0.9	0.892		13.934	0.914	0.912	0.905
	14.009	0.912	0.909	0.91	0.9	0.9	0.902	0.897		14.009	0.914	0.91	0.912	0.903	0.902	0.9	0.895		14.009	0.909	0.912	0.91	0.907	0.901	0.9	0.896		14.009	0.915	0.914	0.907	0.9	0.899	0.894	0.899		14.009	0.907	0.908	0.905	0.903	0.899	0.896	0.891		14.009	0.912	0.913	0.904
	14.083	0.91	0.908	0.904	0.901	0.898	0.904	0.892		14.083	0.914	0.91	0.909	0.905	0.901	0.898	0.897		14.083	0.91	0.91	0.908	0.903	0.899	0.898	0.894		14.083	0.916	0.913	0.904	0.905	0.902	0.893	0.897		14.083	0.909	0.91	0.907	0.904	0.901	0.898	0.89		14.083	0.911	0.912	0.905
	14.158	0.91	0.91	0.909	0.9	0.899	0.901	0.895		14.158	0.91	0.908	0.907	0.903	0.899	0.899	0.895		14.158	0.91	0.91	0.912	0.906	0.898	0.9	0.892		14.158	0.916	0.91	0.902	0.902	0.899	0.894	0.896		14.158	0.907	0.91	0.906	0.903	0.897	0.896	0.891		14.158	0.913	0.912	0.902
	14.232	0.909	0.907	0.91	0.9	0.899	0.899	0.894		14.232	0.914	0.909	0.908	0.904	0.897	0.896	0.895		14.232	0.908	0.911	0.911	0.905	0.896	0.897	0.895		14.232	0.911	0.913	0.906	0.903	0.899	0.892	0.898		14.232	0.909	0.907	0.903	0.903	0.901	0.892	0.89		14.232	0.912	0.909	0.903
	14.307	0.909	0.908	0.906	0.899	0.898	0.903	0.897		14.307	0.911	0.909	0.908	0.901	0.898	0.899	0.896		14.307	0.91	0.909	0.91	0.905	0.9	0.897	0.895		14.307	0.913	0.909	0.904	0.9	0.897	0.893	0.898		14.307	0.906	0.91	0.906	0.903	0.899	0.896	0.888		14.307	0.913	0.91	0.903
	14.382	0.91	0.907	0.905	0.896	0.9	0.901	0.893		14.382	0.912	0.91	0.908	0.901	0.897	0.897	0.892		14.382	0.909	0.909	0.911	0.902	0.899	0.899	0.892		14.382	0.913	0.907	0.904	0.899	0.897	0.891	0.896		14.382	0.908	0.906	0.902	0.898	0.898	0.898	0.89		14.382	0.912	0.909	0.904
	14.456	0.909	0.904	0.906	0.899	0.897	0.901	0.896		14.456	0.909	0.909	0.906	0.901	0.899	0.896	0.896		14.456	0.908	0.907	0.908	0.905	0.897	0.899	0.89		14.456	0.912	0.909	0.904	0.902	0.896	0.892	0.899		14.456	0.908	0.904	0.903	0.9	0.896	0.896	0.891		14.456	0.913	0.908	0.904
	14.531	0.908	0.906	0.904	0.897	0.898	0.897	0.892		14.531	0.912	0.906	0.907	0.9	0.896	0.895	0.892		14.531	0.91	0.909	0.91	0.903	0.897	0.897	0.889		14.531	0.912	0.91	0.901	0.899	0.896	0.89	0.895		14.531	0.909	0.906	0.901	0.902	0.897	0.897	0.885		14.531	0.912	0.912	0.902
	14.605	0.906	0.907	0.904	0.897	0.899	0.9	0.888		14.605	0.911	0.905	0.907	0.899	0.896	0.894	0.894		14.605	0.91	0.907	0.908	0.904	0.896	0.898	0.892		14.605	0.911	0.908	0.902	0.898	0.897	0.891	0.896		14.605	0.907	0.905	0.904	0.9	0.897	0.895	0.885		14.605	0.912	0.91	0.904
	14.68	0.91	0.909	0.906	0.897	0.897	0.9	0.89		14.68	0.91	0.905	0.904	0.9	0.895	0.894	0.895		14.68	0.913	0.907	0.909	0.903	0.896	0.895	0.891		14.68	0.912	0.91	0.904	0.899	0.895	0.89	0.893		14.68	0.905	0.907	0.902	0.901	0.896	0.892	0.887		14.68	0.907	0.91	0.903
	14.754	0.907	0.908	0.904	0.896	0.896	0.898	0.891		14.754	0.909	0.909	0.906	0.901	0.896	0.895	0.893		14.754	0.907	0.906	0.909	0.904	0.895	0.897	0.892		14.754	0.914	0.908	0.902	0.895	0.895	0.89	0.895		14.754	0.905	0.904	0.9	0.901	0.895	0.893	0.886		14.754	0.913	0.906	0.903
	14.829	0.911	0.907	0.903	0.895	0.901	0.899	0.892		14.829	0.908	0.906	0.907	0.901	0.894	0.892	0.895		14.829	0.906	0.906	0.909	0.903	0.894	0.896	0.891		14.829	0.913	0.909	0.903	0.897	0.899	0.889	0.894		14.829	0.908	0.906	0.903	0.901	0.896	0.894	0.885		14.829	0.911	0.911	0.899
	14.903	0.91	0.905	0.902	0.896	0.898	0.899	0.888		14.903	0.908	0.906	0.907	0.899	0.894	0.893	0.89		14.903	0.906	0.906	0.908	0.903	0.895	0.895	0.887		14.903	0.91	0.909	0.902	0.894	0.894	0.889	0.891		14.903	0.905	0.905	0.903	0.899	0.895	0.892	0.885		14.903	0.911	0.907	0.903
	14.978	0.908	0.905	0.904	0.897	0.898	0.898	0.89		14.978	0.912	0.905	0.906	0.901	0.895	0.894	0.893		14.978	0.907	0.905	0.908	0.9	0.896	0.894	0.887		14.978	0.91	0.91	0.899	0.894	0.895	0.888	0.895		14.978	0.904	0.906	0.902	0.898	0.894	0.895	0.885		14.978	0.91	0.905	0.903
	15.052	0.906	0.906	0.904	0.896	0.895	0.899	0.89		15.052	0.907	0.907	0.905	0.898	0.894	0.894	0.893		15.052	0.906	0.907	0.904	0.902	0.892	0.891	0.891		15.052	0.912	0.909	0.899	0.895	0.893	0.888	0.891		15.052	0.906	0.905	0.903	0.899	0.894	0.891	0.883		15.052	0.906	0.906	0.9
	15.127	0.906	0.906	0.901	0.895	0.897	0.896	0.888		15.127	0.908	0.904	0.907	0.896	0.894	0.893	0.89		15.127	0.907	0.906	0.909	0.903	0.894	0.895	0.891		15.127	0.907	0.906	0.9	0.897	0.894	0.885	0.892		15.127	0.904	0.905	0.9	0.898	0.898	0.89	0.883		15.127	0.91	0.906	0.9
	15.201	0.905	0.906	0.903	0.896	0.897	0.898	0.89		15.201	0.908	0.904	0.903	0.895	0.893	0.891	0.892		15.201	0.905	0.905	0.904	0.901	0.895	0.893	0.888		15.201	0.911	0.908	0.899	0.898	0.892	0.887	0.892		15.201	0.905	0.903	0.9	0.899	0.892	0.892	0.884		15.201	0.911	0.906	0.9
	15.276	0.903	0.905	0.903	0.895	0.895	0.898	0.889		15.276	0.91	0.905	0.906	0.896	0.894	0.893	0.889		15.276	0.905	0.905	0.908	0.902	0.893	0.892	0.886		15.276	0.906	0.908	0.899	0.895	0.892	0.884	0.894		15.276	0.904	0.904	0.9	0.897	0.894	0.889	0.886		15.276	0.909	0.906	0.899
	15.35	0.904	0.902	0.903	0.89	0.894	0.895	0.886		15.35	0.91	0.904	0.903	0.896	0.891	0.89	0.891		15.35	0.904	0.901	0.906	0.898	0.893	0.893	0.883		15.35	0.906	0.908	0.899	0.896	0.89	0.886	0.891		15.35	0.904	0.902	0.901	0.895	0.891	0.888	0.886		15.35	0.91	0.906	0.9
	15.425	0.905	0.902	0.903	0.893	0.896	0.896	0.883		15.425	0.907	0.904	0.904	0.897	0.892	0.891	0.889		15.425	0.906	0.904	0.905	0.898	0.895	0.892	0.885		15.425	0.909	0.905	0.9	0.894	0.892	0.886	0.89		15.425	0.906	0.904	0.9	0.895	0.892	0.887	0.882		15.425	0.91	0.902	0.899
	15.499	0.904	0.904	0.901	0.892	0.894	0.895	0.884		15.499	0.907	0.907	0.904	0.897	0.891	0.892	0.889		15.499	0.903	0.903	0.906	0.898	0.895	0.89	0.886		15.499	0.91	0.905	0.897	0.894	0.893	0.885	0.889		15.499	0.903	0.904	0.898	0.896	0.893	0.892	0.881		15.499	0.907	0.904	0.896
	15.574	0.903	0.903	0.904	0.891	0.894	0.893	0.885		15.574	0.909	0.902	0.903	0.896	0.892	0.889	0.888		15.574	0.904	0.901	0.906	0.9	0.89	0.889	0.885		15.574	0.908	0.905	0.898	0.894	0.89	0.883	0.889		15.574	0.905	0.903	0.9	0.896	0.892	0.887	0.878		15.574	0.907	0.902	0.898
	15.648	0.902	0.9	0.902	0.894	0.893	0.897	0.884		15.648	0.905	0.903	0.903	0.893	0.889	0.889	0.887		15.648	0.901	0.904	0.904	0.9	0.894	0.892	0.885		15.648	0.908	0.904	0.9	0.892	0.89	0.886	0.888		15.648	0.901	0.904	0.897	0.896	0.89	0.889	0.882		15.648	0.904	0.904	0.899
	15.723	0.903	0.903	0.9	0.892	0.892	0.894	0.884		15.723	0.905	0.907	0.901	0.894	0.891	0.887	0.889		15.723	0.904	0.904	0.906	0.899	0.891	0.889	0.883		15.723	0.909	0.904	0.899	0.892	0.89	0.883	0.884		15.723	0.903	0.9	0.898	0.896	0.889	0.889	0.881		15.723	0.906	0.904	0.898
	15.797	0.903	0.901	0.901	0.891	0.89	0.897	0.887		15.797	0.905	0.902	0.902	0.896	0.89	0.888	0.888		15.797	0.904	0.903	0.903	0.897	0.893	0.89	0.882		15.797	0.907	0.904	0.897	0.894	0.889	0.882	0.886		15.797	0.901	0.901	0.899	0.895	0.889	0.888	0.882		15.797	0.907	0.903	0.896
	15.872	0.904	0.901	0.901	0.891	0.889	0.892	0.883		15.872	0.904	0.901	0.903	0.896	0.889	0.888	0.886		15.872	0.903	0.903	0.904	0.897	0.89	0.89	0.885		15.872	0.908	0.904	0.9	0.894	0.891	0.884	0.89		15.872	0.901	0.902	0.898	0.896	0.891	0.886	0.881		15.872	0.905	0.904	0.898
	15.946	0.901	0.901	0.898	0.888	0.89	0.893	0.881		15.946	0.906	0.903	0.901	0.895	0.888	0.886	0.886		15.946	0.904	0.9	0.904	0.898	0.892	0.89	0.883		15.946	0.906	0.905	0.895	0.888	0.89	0.883	0.886		15.946	0.903	0.901	0.895	0.892	0.89	0.886	0.882		15.946	0.906	0.902	0.895
	16.021	0.901	0.899	0.898	0.89	0.894	0.894	0.885		16.021	0.903	0.903	0.903	0.891	0.89	0.886	0.885		16.021	0.9	0.902	0.905	0.899	0.89	0.889	0.882		16.021	0.908	0.908	0.895	0.892	0.888	0.882	0.892		16.021	0.902	0.899	0.896	0.896	0.886	0.886	0.876		16.021	0.904	0.901	0.896
	16.095	0.903	0.9	0.896	0.889	0.892	0.892	0.886		16.095	0.905	0.9	0.901	0.893	0.889	0.885	0.886		16.095	0.905	0.901	0.903	0.895	0.889	0.89	0.882		16.095	0.903	0.905	0.897	0.89	0.888	0.882	0.888		16.095	0.903	0.901	0.897	0.892	0.888	0.886	0.879		16.095	0.907	0.9	0.896
	16.17	0.901	0.901	0.897	0.889	0.891	0.892	0.882		16.17	0.904	0.901	0.902	0.894	0.888	0.885	0.886		16.17	0.901	0.899	0.903	0.897	0.887	0.888	0.882		16.17	0.907	0.902	0.899	0.89	0.886	0.881	0.89		16.17	0.901	0.9	0.899	0.893	0.888	0.885	0.881		16.17	0.903	0.901	0.895
	16.244	0.901	0.9	0.897	0.89	0.89	0.89	0.883		16.244	0.904	0.902	0.901	0.893	0.889	0.885	0.887		16.244	0.902	0.901	0.901	0.898	0.89	0.887	0.884		16.244	0.905	0.905	0.896	0.892	0.884	0.881	0.886		16.244	0.897	0.901	0.895	0.892	0.89	0.885	0.88		16.244	0.903	0.901	0.893
	16.319	0.9	0.901	0.898	0.892	0.888	0.891	0.881		16.319	0.904	0.902	0.901	0.893	0.889	0.884	0.884		16.319	0.901	0.899	0.901	0.897	0.888	0.887	0.883		16.319	0.905	0.904	0.896	0.888	0.889	0.88	0.888		16.319	0.899	0.898	0.893	0.894	0.887	0.885	0.879		16.319	0.906	0.9	0.893
	16.393	0.901	0.9	0.897	0.888	0.891	0.89	0.878		16.393	0.907	0.898	0.901	0.891	0.888	0.885	0.887		16.393	0.904	0.902	0.902	0.895	0.885	0.888	0.881		16.393	0.904	0.905	0.893	0.888	0.885	0.88	0.889		16.393	0.901	0.901	0.896	0.893	0.887	0.883	0.876		16.393	0.904	0.899	0.893
	16.468	0.899	0.899	0.898	0.888	0.889	0.89	0.882		16.468	0.901	0.901	0.899	0.894	0.889	0.884	0.884		16.468	0.904	0.898	0.901	0.894	0.89	0.888	0.878		16.468	0.904	0.902	0.895	0.889	0.882	0.88	0.886		16.468	0.902	0.898	0.895	0.891	0.889	0.883	0.874		16.468	0.905	0.901	0.894
	16.542	0.899	0.9	0.896	0.888	0.891	0.891	0.878		16.542	0.906	0.898	0.899	0.89	0.887	0.883	0.884		16.542	0.898	0.902	0.9	0.896	0.887	0.886	0.879		16.542	0.902	0.903	0.894	0.89	0.887	0.88	0.885		16.542	0.899	0.902	0.896	0.894	0.888	0.885	0.875		16.542	0.904	0.9	0.893
	16.617	0.901	0.9	0.899	0.887	0.887	0.889	0.873		16.617	0.903	0.9	0.898	0.891	0.887	0.882	0.884		16.617	0.901	0.9	0.899	0.896	0.89	0.885	0.88		16.617	0.903	0.903	0.895	0.888	0.885	0.88	0.884		16.617	0.899	0.896	0.893	0.89	0.886	0.884	0.875		16.617	0.905	0.896	0.894
	16.691	0.898	0.899	0.897	0.887	0.888	0.885	0.88		16.691	0.903	0.902	0.9	0.891	0.886	0.883	0.884		16.691	0.901	0.898	0.901	0.897	0.886	0.884	0.879		16.691	0.905	0.905	0.892	0.887	0.885	0.881	0.882		16.691	0.899	0.899	0.893	0.892	0.887	0.883	0.878		16.691	0.904	0.895	0.894
	16.766	0.898	0.897	0.897	0.886	0.888	0.891	0.879		16.766	0.904	0.9	0.899	0.89	0.885	0.883	0.884		16.766	0.9	0.9	0.903	0.894	0.886	0.888	0.878		16.766	0.903	0.898	0.892	0.888	0.883	0.879	0.884		16.766	0.897	0.896	0.893	0.89	0.888	0.882	0.876		16.766	0.902	0.898	0.892
	16.841	0.899	0.898	0.897	0.887	0.889	0.891	0.879		16.841	0.901	0.899	0.899	0.89	0.883	0.882	0.881		16.841	0.902	0.896	0.901	0.892	0.887	0.885	0.875		16.841	0.899	0.902	0.894	0.887	0.885	0.879	0.882		16.841	0.899	0.898	0.892	0.891	0.885	0.882	0.874		16.841	0.906	0.895	0.892
	16.915	0.899	0.897	0.896	0.885	0.887	0.888	0.875		16.915	0.899	0.899	0.898	0.892	0.885	0.883	0.882		16.915	0.902	0.898	0.898	0.894	0.885	0.885	0.878		16.915	0.903	0.899	0.896	0.887	0.883	0.88	0.882		16.915	0.898	0.898	0.894	0.89	0.885	0.881	0.876		16.915	0.903	0.895	0.891
	16.99	0.898	0.899	0.897	0.888	0.885	0.889	0.88		16.99	0.9	0.897	0.895	0.889	0.887	0.884	0.883		16.99	0.897	0.898	0.899	0.894	0.885	0.883	0.876		16.99	0.903	0.901	0.892	0.89	0.881	0.877	0.878		16.99	0.898	0.898	0.891	0.889	0.883	0.883	0.873		16.99	0.904	0.896	0.893
	17.064	0.898	0.897	0.895	0.887	0.886	0.888	0.879		17.064	0.902	0.9	0.896	0.886	0.885	0.883	0.881		17.064	0.902	0.897	0.9	0.892	0.885	0.883	0.878		17.064	0.903	0.901	0.89	0.886	0.884	0.879	0.882		17.064	0.898	0.9	0.891	0.892	0.885	0.881	0.873		17.064	0.903	0.894	0.892
	17.139	0.9	0.897	0.897	0.884	0.888	0.888	0.875		17.139	0.9	0.9	0.897	0.888	0.884	0.883	0.88		17.139	0.9	0.898	0.9	0.892	0.886	0.886	0.876		17.139	0.9	0.9	0.891	0.889	0.881	0.874	0.883		17.139	0.895	0.897	0.89	0.888	0.886	0.881	0.873		17.139	0.903	0.895	0.891
	17.213	0.901	0.896	0.894	0.886	0.889	0.887	0.88		17.213	0.901	0.897	0.895	0.888	0.884	0.881	0.879		17.213	0.901	0.897	0.901	0.896	0.883	0.882	0.878		17.213	0.9	0.9	0.89	0.885	0.88	0.877	0.879		17.213	0.897	0.897	0.89	0.887	0.884	0.88	0.873		17.213	0.903	0.894	0.891
	17.288	0.895	0.897	0.896	0.885	0.886	0.886	0.88		17.288	0.899	0.896	0.898	0.887	0.884	0.881	0.882		17.288	0.9	0.897	0.902	0.893	0.885	0.884	0.88		17.288	0.897	0.9	0.894	0.883	0.881	0.875	0.883		17.288	0.898	0.894	0.89	0.888	0.884	0.877	0.873		17.288	0.901	0.893	0.89
	17.362	0.898	0.898	0.894	0.884	0.887	0.886	0.879		17.362	0.9	0.898	0.896	0.887	0.883	0.878	0.879		17.362	0.899	0.897	0.899	0.891	0.884	0.883	0.877		17.362	0.902	0.898	0.892	0.886	0.881	0.875	0.879		17.362	0.897	0.897	0.888	0.887	0.886	0.88	0.871		17.362	0.901	0.892	0.888
	17.437	0.894	0.895	0.894	0.885	0.885	0.885	0.878		17.437	0.902	0.897	0.894	0.89	0.883	0.881	0.88		17.437	0.9	0.897	0.898	0.892	0.884	0.884	0.877		17.437	0.9	0.897	0.892	0.884	0.883	0.873	0.879		17.437	0.896	0.895	0.888	0.889	0.881	0.88	0.871		17.437	0.903	0.894	0.892
	17.511	0.896	0.898	0.894	0.884	0.884	0.886	0.876		17.511	0.901	0.898	0.893	0.886	0.882	0.88	0.877		17.511	0.898	0.894	0.898	0.89	0.882	0.882	0.877		17.511	0.9	0.898	0.89	0.886	0.879	0.872	0.877		17.511	0.894	0.894	0.891	0.889	0.882	0.877	0.87		17.511	0.9	0.891	0.89
	17.586	0.894	0.896	0.895	0.884	0.884	0.885	0.876		17.586	0.901	0.897	0.895	0.887	0.882	0.877	0.878		17.586	0.901	0.898	0.899	0.891	0.885	0.88	0.874		17.586	0.901	0.899	0.89	0.885	0.88	0.875	0.876		17.586	0.895	0.896	0.891	0.888	0.883	0.879	0.868		17.586	0.902	0.892	0.89
	17.66	0.895	0.895	0.894	0.881	0.887	0.885	0.874		17.66	0.899	0.896	0.895	0.886	0.883	0.88	0.877		17.66	0.899	0.897	0.898	0.891	0.884	0.879	0.874		17.66	0.897	0.9	0.889	0.884	0.879	0.876	0.877		17.66	0.894	0.899	0.889	0.887	0.882	0.878	0.871		17.66	0.901	0.892	0.888
	17.735	0.897	0.895	0.894	0.881	0.885	0.886	0.875		17.735	0.9	0.897	0.895	0.886	0.882	0.882	0.876		17.735	0.899	0.893	0.898	0.89	0.883	0.881	0.876		17.735	0.901	0.899	0.891	0.885	0.881	0.873	0.877		17.735	0.894	0.893	0.892	0.887	0.881	0.877	0.871		17.735	0.901	0.893	0.888
	17.809	0.896	0.894	0.893	0.882	0.883	0.885	0.876		17.809	0.9	0.896	0.894	0.886	0.88	0.876	0.877		17.809	0.9	0.896	0.897	0.891	0.882	0.88	0.873		17.809	0.902	0.899	0.889	0.883	0.877	0.873	0.877		17.809	0.896	0.897	0.891	0.887	0.88	0.875	0.868		17.809	0.901	0.891	0.889
	17.884	0.898	0.895	0.892	0.88	0.884	0.883	0.871		17.884	0.899	0.895	0.895	0.885	0.882	0.878	0.877		17.884	0.9	0.894	0.898	0.889	0.882	0.88	0.874		17.884	0.899	0.898	0.889	0.885	0.878	0.872	0.877		17.884	0.896	0.894	0.888	0.886	0.88	0.88	0.867		17.884	0.899	0.891	0.89
	17.958	0.892	0.892	0.889	0.88	0.885	0.881	0.872		17.958	0.9	0.896	0.894	0.885	0.882	0.877	0.874		17.958	0.896	0.894	0.895	0.89	0.881	0.881	0.874		17.958	0.901	0.898	0.889	0.883	0.874	0.871	0.875		17.958	0.892	0.895	0.891	0.884	0.879	0.877	0.868		17.958	0.901	0.89	0.89
	18.033	0.896	0.895	0.89	0.883	0.884	0.883	0.873		18.033	0.9	0.894	0.892	0.885	0.88	0.877	0.875		18.033	0.899	0.895	0.895	0.892	0.882	0.882	0.874		18.033	0.898	0.9	0.889	0.884	0.878	0.87	0.875		18.033	0.893	0.895	0.891	0.886	0.879	0.877	0.865		18.033	0.9	0.887	0.89
	18.107	0.893	0.894	0.89	0.879	0.884	0.884	0.872		18.107	0.9	0.894	0.894	0.884	0.877	0.877	0.878		18.107	0.898	0.895	0.895	0.89	0.882	0.879	0.871		18.107	0.897	0.899	0.889	0.882	0.878	0.87	0.877		18.107	0.895	0.894	0.888	0.888	0.878	0.878	0.869		18.107	0.902	0.889	0.886
	18.182	0.896	0.893	0.892	0.881	0.88	0.88	0.871		18.182	0.897	0.895	0.894	0.887	0.881	0.877	0.875		18.182	0.896	0.89	0.896	0.891	0.88	0.881	0.871		18.182	0.898	0.899	0.888	0.881	0.878	0.873	0.876		18.182	0.894	0.893	0.889	0.884	0.88	0.874	0.871		18.182	0.897	0.89	0.886
	18.256	0.893	0.893	0.891	0.882	0.885	0.882	0.871		18.256	0.899	0.895	0.894	0.881	0.879	0.879	0.875		18.256	0.899	0.893	0.894	0.889	0.879	0.881	0.873		18.256	0.898	0.897	0.889	0.883	0.877	0.871	0.877		18.256	0.894	0.895	0.89	0.883	0.877	0.876	0.868		18.256	0.899	0.888	0.887
	18.331	0.894	0.894	0.89	0.882	0.884	0.883	0.871		18.331	0.899	0.897	0.894	0.884	0.88	0.877	0.874		18.331	0.898	0.894	0.896	0.885	0.879	0.881	0.871		18.331	0.897	0.898	0.889	0.884	0.874	0.87	0.875		18.331	0.893	0.897	0.888	0.884	0.878	0.875	0.867		18.331	0.9	0.888	0.888
	18.405	0.893	0.89	0.89	0.877	0.883	0.879	0.871		18.405	0.898	0.894	0.891	0.884	0.878	0.873	0.874		18.405	0.897	0.889	0.897	0.887	0.877	0.88	0.868		18.405	0.898	0.899	0.887	0.878	0.876	0.872	0.873		18.405	0.896	0.894	0.888	0.882	0.88	0.875	0.867		18.405	0.898	0.887	0.887
	18.48	0.893	0.893	0.889	0.879	0.88	0.884	0.867		18.48	0.897	0.893	0.893	0.883	0.877	0.875	0.876		18.48	0.897	0.891	0.894	0.887	0.88	0.879	0.869		18.48	0.898	0.898	0.887	0.877	0.876	0.871	0.874		18.48	0.894	0.893	0.889	0.884	0.877	0.874	0.866		18.48	0.898	0.888	0.885
	18.554	0.894	0.893	0.889	0.878	0.879	0.884	0.87		18.554	0.899	0.895	0.891	0.883	0.877	0.876	0.878		18.554	0.9	0.895	0.895	0.888	0.878	0.88	0.87		18.554	0.897	0.897	0.888	0.88	0.875	0.87	0.877		18.554	0.894	0.891	0.886	0.883	0.878	0.872	0.866		18.554	0.9	0.888	0.885
	18.629	0.894	0.891	0.892	0.879	0.882	0.882	0.867		18.629	0.897	0.893	0.892	0.883	0.877	0.874	0.874		18.629	0.895	0.894	0.894	0.889	0.879	0.878	0.87		18.629	0.901	0.896	0.887	0.879	0.873	0.872	0.875		18.629	0.893	0.894	0.888	0.885	0.877	0.874	0.864		18.629	0.9	0.886	0.887
	18.703	0.892	0.893	0.89	0.879	0.883	0.88	0.871		18.703	0.898	0.892	0.891	0.884	0.878	0.875	0.873		18.703	0.894	0.893	0.894	0.887	0.879	0.879	0.87		18.703	0.897	0.897	0.887	0.881	0.877	0.868	0.878		18.703	0.892	0.892	0.887	0.883	0.878	0.873	0.867		18.703	0.901	0.886	0.886
	18.778	0.896	0.893	0.891	0.879	0.88	0.88	0.869		18.778	0.896	0.894	0.892	0.882	0.877	0.874	0.874		18.778	0.895	0.893	0.894	0.887	0.877	0.876	0.869		18.778	0.896	0.893	0.886	0.878	0.871	0.868	0.873		18.778	0.894	0.892	0.887	0.88	0.876	0.874	0.864		18.778	0.898	0.884	0.888
	18.852	0.891	0.89	0.89	0.878	0.882	0.881	0.868		18.852	0.895	0.893	0.894	0.886	0.876	0.873	0.874		18.852	0.89	0.892	0.891	0.889	0.879	0.878	0.871		18.852	0.898	0.894	0.887	0.878	0.875	0.868	0.872		18.852	0.892	0.892	0.886	0.883	0.878	0.872	0.865		18.852	0.898	0.886	0.886
	18.927	0.89	0.891	0.889	0.877	0.882	0.88	0.866		18.927	0.898	0.891	0.889	0.882	0.875	0.872	0.876		18.927	0.895	0.891	0.893	0.885	0.877	0.878	0.868		18.927	0.895	0.895	0.884	0.879	0.873	0.868	0.872		18.927	0.893	0.891	0.885	0.885	0.877	0.874	0.868		18.927	0.9	0.89	0.884
	19.001	0.894	0.893	0.887	0.876	0.881	0.878	0.872		19.001	0.897	0.894	0.891	0.882	0.874	0.872	0.872		19.001	0.898	0.891	0.893	0.888	0.878	0.877	0.866		19.001	0.893	0.895	0.887	0.877	0.873	0.868	0.872		19.001	0.893	0.894	0.884	0.883	0.875	0.872	0.865		19.001	0.899	0.884	0.885
	19.076	0.895	0.893	0.889	0.878	0.88	0.882	0.867		19.076	0.897	0.892	0.891	0.884	0.874	0.874	0.874		19.076	0.895	0.886	0.893	0.888	0.879	0.877	0.869		19.076	0.894	0.894	0.885	0.878	0.873	0.866	0.873		19.076	0.894	0.892	0.886	0.882	0.875	0.871	0.864		19.076	0.899	0.881	0.885
	19.151	0.891	0.89	0.888	0.878	0.882	0.881	0.867		19.151	0.897	0.891	0.893	0.882	0.878	0.87	0.872		19.151	0.896	0.89	0.892	0.887	0.877	0.876	0.868		19.151	0.895	0.894	0.885	0.878	0.871	0.869	0.871		19.151	0.894	0.892	0.886	0.88	0.877	0.871	0.864		19.151	0.901	0.884	0.885
	19.225	0.893	0.891	0.887	0.878	0.879	0.882	0.866		19.225	0.894	0.893	0.889	0.882	0.876	0.872	0.872		19.225	0.897	0.89	0.89	0.887	0.876	0.875	0.87		19.225	0.896	0.895	0.884	0.876	0.872	0.866	0.871		19.225	0.891	0.891	0.886	0.881	0.875	0.871	0.861		19.225	0.896	0.88	0.882
	19.3	0.89	0.888	0.887	0.879	0.879	0.878	0.867		19.3	0.898	0.892	0.891	0.88	0.876	0.87	0.872		19.3	0.893	0.888	0.894	0.887	0.877	0.874	0.868		19.3	0.895	0.895	0.89	0.878	0.87	0.866	0.874		19.3	0.89	0.893	0.886	0.879	0.874	0.872	0.866		19.3	0.898	0.883	0.884
	19.374	0.892	0.889	0.889	0.879	0.88	0.876	0.865		19.374	0.895	0.893	0.89	0.881	0.875	0.871	0.871		19.374	0.892	0.891	0.892	0.887	0.875	0.877	0.867		19.374	0.895	0.892	0.886	0.877	0.874	0.866	0.869		19.374	0.892	0.891	0.886	0.881	0.873	0.871	0.863		19.374	0.899	0.883	0.885
	19.449	0.89	0.888	0.889	0.877	0.881	0.878	0.865		19.449	0.896	0.891	0.889	0.881	0.873	0.87	0.871		19.449	0.896	0.891	0.891	0.884	0.874	0.874	0.868		19.449	0.893	0.892	0.881	0.878	0.872	0.867	0.87		19.449	0.89	0.892	0.884	0.881	0.876	0.869	0.862		19.449	0.897	0.881	0.883
	19.523	0.89	0.891	0.885	0.876	0.878	0.878	0.864		19.523	0.898	0.892	0.887	0.879	0.875	0.87	0.869		19.523	0.894	0.888	0.894	0.886	0.873	0.874	0.867		19.523	0.895	0.892	0.884	0.879	0.871	0.868	0.869		19.523	0.891	0.891	0.885	0.883	0.876	0.871	0.864		19.523	0.898	0.88	0.882
	19.598	0.892	0.888	0.886	0.874	0.88	0.875	0.862		19.598	0.895	0.891	0.891	0.88	0.877	0.868	0.871		19.598	0.893	0.89	0.894	0.884	0.875	0.876	0.867		19.598	0.892	0.892	0.884	0.877	0.873	0.865	0.867		19.598	0.891	0.891	0.884	0.88	0.873	0.869	0.863		19.598	0.898	0.884	0.884
	19.672	0.891	0.89	0.889	0.877	0.88	0.878	0.864		19.672	0.896	0.89	0.89	0.879	0.875	0.872	0.866		19.672	0.889	0.889	0.893	0.886	0.874	0.873	0.868		19.672	0.891	0.893	0.885	0.875	0.869	0.862	0.871		19.672	0.892	0.89	0.886	0.882	0.872	0.872	0.86		19.672	0.894	0.881	0.88
	19.747	0.89	0.888	0.889	0.874	0.877	0.875	0.865		19.747	0.895	0.889	0.886	0.879	0.874	0.87	0.868		19.747	0.893	0.886	0.892	0.885	0.875	0.874	0.866		19.747	0.893	0.894	0.885	0.876	0.872	0.862	0.873		19.747	0.889	0.889	0.883	0.879	0.874	0.871	0.859		19.747	0.894	0.883	0.883
	19.821	0.888	0.888	0.885	0.873	0.88	0.878	0.868		19.821	0.893	0.889	0.889	0.88	0.875	0.867	0.865		19.821	0.893	0.889	0.894	0.882	0.874	0.873	0.866		19.821	0.892	0.89	0.882	0.872	0.872	0.863	0.869		19.821	0.889	0.891	0.883	0.88	0.872	0.87	0.862		19.821	0.895	0.882	0.881
	19.896	0.889	0.888	0.886	0.875	0.879	0.875	0.866		19.896	0.896	0.89	0.888	0.877	0.874	0.867	0.869		19.896	0.892	0.89	0.891	0.882	0.873	0.87	0.866		19.896	0.895	0.892	0.885	0.877	0.87	0.863	0.869		19.896	0.889	0.889	0.882	0.879	0.873	0.868	0.861		19.896	0.896	0.878	0.882
	19.97	0.891	0.888	0.883	0.875	0.878	0.876	0.863		19.97	0.893	0.889	0.886	0.878	0.871	0.871	0.869		19.97	0.893	0.888	0.887	0.882	0.872	0.872	0.865		19.97	0.893	0.891	0.885	0.875	0.868	0.864	0.868		19.97	0.889	0.89	0.882	0.881	0.871	0.87	0.859		19.97	0.896	0.881	0.883
	20.045	0.889	0.886	0.885	0.873	0.877	0.875	0.863		20.045	0.896	0.892	0.889	0.879	0.874	0.868	0.868		20.045	0.892	0.888	0.891	0.884	0.873	0.872	0.864		20.045	0.895	0.889	0.884	0.876	0.87	0.864	0.87		20.045	0.888	0.89	0.881	0.879	0.872	0.869	0.859		20.045	0.897	0.879	0.881
	20.119	0.889	0.889	0.884	0.874	0.88	0.876	0.865		20.119	0.893	0.89	0.888	0.88	0.873	0.867	0.868		20.119	0.891	0.889	0.89	0.883	0.874	0.874	0.866		20.119	0.891	0.889	0.883	0.877	0.869	0.863	0.873		20.119	0.891	0.891	0.884	0.878	0.873	0.867	0.861		20.119	0.896	0.879	0.881
	20.194	0.887	0.888	0.886	0.872	0.877	0.875	0.864		20.194	0.893	0.891	0.887	0.878	0.875	0.87	0.864		20.194	0.891	0.889	0.889	0.885	0.872	0.873	0.866		20.194	0.893	0.891	0.883	0.875	0.869	0.862	0.871		20.194	0.891	0.889	0.882	0.878	0.873	0.866	0.857		20.194	0.896	0.881	0.88
	20.268	0.888	0.888	0.883	0.872	0.878	0.876	0.862		20.268	0.892	0.888	0.886	0.877	0.871	0.867	0.867		20.268	0.893	0.885	0.89	0.883	0.874	0.873	0.866		20.268	0.896	0.892	0.88	0.876	0.87	0.863	0.868		20.268	0.889	0.888	0.884	0.878	0.871	0.867	0.858		20.268	0.898	0.88	0.882
	20.343	0.89	0.889	0.886	0.874	0.877	0.872	0.858		20.343	0.895	0.89	0.886	0.878	0.871	0.867	0.868		20.343	0.892	0.89	0.889	0.881	0.872	0.871	0.864		20.343	0.895	0.892	0.882	0.876	0.866	0.863	0.869		20.343	0.89	0.889	0.883	0.88	0.871	0.867	0.86		20.343	0.895	0.879	0.881
	20.417	0.889	0.888	0.885	0.872	0.878	0.873	0.86		20.417	0.893	0.888	0.888	0.877	0.872	0.869	0.869		20.417	0.89	0.888	0.889	0.884	0.871	0.871	0.865		20.417	0.891	0.888	0.88	0.872	0.863	0.862	0.868		20.417	0.888	0.889	0.881	0.877	0.871	0.865	0.861		20.417	0.895	0.875	0.879
	20.492	0.89	0.888	0.884	0.872	0.875	0.874	0.862		20.492	0.893	0.888	0.885	0.876	0.871	0.867	0.863		20.492	0.892	0.888	0.887	0.883	0.876	0.871	0.866		20.492	0.89	0.891	0.879	0.871	0.866	0.862	0.871		20.492	0.888	0.889	0.882	0.876	0.87	0.866	0.86		20.492	0.898	0.876	0.879
	20.566	0.888	0.883	0.885	0.873	0.875	0.874	0.861		20.566	0.895	0.889	0.886	0.876	0.871	0.868	0.867		20.566	0.893	0.889	0.889	0.882	0.871	0.872	0.864		20.566	0.89	0.892	0.884	0.876	0.871	0.863	0.866		20.566	0.888	0.889	0.881	0.879	0.873	0.867	0.857		20.566	0.897	0.876	0.88
	20.641	0.888	0.886	0.883	0.873	0.875	0.873	0.859		20.641	0.893	0.887	0.887	0.877	0.872	0.864	0.864		20.641	0.894	0.885	0.888	0.881	0.87	0.869	0.864		20.641	0.892	0.891	0.882	0.875	0.868	0.861	0.87		20.641	0.888	0.891	0.878	0.877	0.87	0.865	0.857		20.641	0.893	0.88	0.878
	20.715	0.887	0.887	0.884	0.874	0.876	0.874	0.86		20.715	0.892	0.889	0.887	0.877	0.871	0.864	0.869		20.715	0.89	0.888	0.892	0.883	0.871	0.871	0.862		20.715	0.891	0.891	0.88	0.874	0.868	0.861	0.867		20.715	0.887	0.888	0.88	0.875	0.869	0.865	0.86		20.715	0.896	0.878	0.878
	20.79	0.886	0.887	0.884	0.871	0.875	0.874	0.862		20.79	0.892	0.888	0.886	0.876	0.869	0.865	0.864		20.79	0.894	0.886	0.889	0.882	0.872	0.874	0.864		20.79	0.889	0.887	0.879	0.871	0.867	0.86	0.862		20.79	0.886	0.889	0.882	0.875	0.869	0.863	0.856		20.79	0.894	0.878	0.88
	20.864	0.888	0.885	0.882	0.872	0.874	0.872	0.857		20.864	0.893	0.886	0.887	0.877	0.869	0.865	0.865		20.864	0.89	0.887	0.89	0.88	0.869	0.872	0.864		20.864	0.89	0.886	0.88	0.871	0.866	0.862	0.868		20.864	0.887	0.888	0.88	0.877	0.868	0.866	0.856		20.864	0.896	0.875	0.88
	20.939	0.886	0.888	0.882	0.872	0.878	0.873	0.86		20.939	0.891	0.886	0.886	0.875	0.868	0.866	0.865		20.939	0.889	0.885	0.888	0.882	0.872	0.869	0.865		20.939	0.893	0.89	0.881	0.873	0.867	0.859	0.863		20.939	0.889	0.887	0.882	0.875	0.868	0.866	0.859		20.939	0.894	0.878	0.88
	21.013	0.886	0.886	0.882	0.871	0.875	0.871	0.859		21.013	0.892	0.888	0.886	0.877	0.87	0.865	0.866		21.013	0.89	0.887	0.887	0.88	0.869	0.869	0.864		21.013	0.887	0.892	0.884	0.869	0.866	0.861	0.867		21.013	0.889	0.888	0.881	0.874	0.868	0.862	0.859		21.013	0.893	0.875	0.877
	21.088	0.888	0.885	0.884	0.871	0.874	0.872	0.857		21.088	0.891	0.887	0.883	0.874	0.871	0.863	0.865		21.088	0.891	0.885	0.887	0.882	0.869	0.871	0.863		21.088	0.891	0.892	0.883	0.869	0.866	0.861	0.865		21.088	0.886	0.887	0.881	0.877	0.869	0.866	0.857		21.088	0.893	0.877	0.88
	21.162	0.884	0.885	0.884	0.871	0.874	0.873	0.86		21.162	0.892	0.887	0.884	0.876	0.871	0.865	0.864		21.162	0.891	0.884	0.888	0.881	0.866	0.869	0.862		21.162	0.89	0.89	0.881	0.873	0.864	0.86	0.868		21.162	0.887	0.888	0.882	0.876	0.867	0.865	0.857		21.162	0.894	0.874	0.88
	21.237	0.888	0.885	0.883	0.871	0.874	0.87	0.857		21.237	0.892	0.885	0.884	0.873	0.87	0.866	0.863		21.237	0.893	0.885	0.888	0.879	0.87	0.868	0.861		21.237	0.89	0.889	0.881	0.871	0.867	0.861	0.865		21.237	0.888	0.887	0.879	0.876	0.87	0.863	0.855		21.237	0.893	0.876	0.877
	21.311	0.887	0.885	0.882	0.868	0.875	0.87	0.856		21.311	0.892	0.888	0.883	0.875	0.866	0.862	0.863		21.311	0.89	0.882	0.889	0.88	0.87	0.871	0.861		21.311	0.89	0.887	0.879	0.872	0.865	0.86	0.866		21.311	0.887	0.886	0.879	0.875	0.868	0.863	0.857		21.311	0.892	0.878	0.877
	21.386	0.885	0.885	0.882	0.869	0.873	0.871	0.86		21.386	0.888	0.886	0.886	0.875	0.869	0.862	0.864		21.386	0.892	0.883	0.886	0.882	0.868	0.866	0.862		21.386	0.891	0.887	0.88	0.871	0.864	0.857	0.868		21.386	0.887	0.886	0.88	0.873	0.868	0.865	0.856		21.386	0.894	0.875	0.878
	21.46	0.887	0.882	0.881	0.869	0.873	0.871	0.859		21.46	0.89	0.887	0.884	0.875	0.867	0.863	0.864		21.46	0.89	0.884	0.887	0.879	0.867	0.869	0.864		21.46	0.888	0.887	0.878	0.873	0.863	0.858	0.864		21.46	0.888	0.886	0.877	0.875	0.867	0.861	0.852		21.46	0.892	0.876	0.879
	21.535	0.882	0.882	0.88	0.869	0.872	0.872	0.858		21.535	0.89	0.888	0.882	0.872	0.867	0.862	0.864		21.535	0.889	0.885	0.885	0.879	0.869	0.869	0.86		21.535	0.89	0.89	0.878	0.871	0.863	0.859	0.867		21.535	0.886	0.888	0.879	0.871	0.867	0.863	0.853		21.535	0.895	0.878	0.878
	21.61	0.887	0.885	0.882	0.87	0.872	0.87	0.856		21.61	0.892	0.887	0.885	0.873	0.869	0.862	0.86		21.61	0.892	0.884	0.883	0.881	0.867	0.869	0.861		21.61	0.887	0.889	0.88	0.871	0.864	0.856	0.862		21.61	0.887	0.888	0.878	0.874	0.867	0.861	0.855		21.61	0.893	0.875	0.876
	21.684	0.887	0.885	0.88	0.867	0.873	0.872	0.858		21.684	0.891	0.886	0.883	0.875	0.866	0.857	0.863		21.684	0.892	0.883	0.887	0.878	0.867	0.87	0.861		21.684	0.888	0.888	0.877	0.868	0.863	0.857	0.859		21.684	0.888	0.884	0.877	0.873	0.867	0.861	0.857		21.684	0.895	0.876	0.877
	21.759	0.885	0.882	0.88	0.867	0.873	0.869	0.855		21.759	0.889	0.885	0.881	0.875	0.866	0.862	0.861		21.759	0.888	0.884	0.885	0.88	0.868	0.868	0.861		21.759	0.888	0.888	0.876	0.867	0.863	0.856	0.864		21.759	0.887	0.889	0.877	0.873	0.866	0.86	0.853		21.759	0.892	0.872	0.876
	21.833	0.884	0.882	0.88	0.868	0.873	0.87	0.855		21.833	0.89	0.888	0.882	0.872	0.869	0.86	0.862		21.833	0.888	0.884	0.887	0.878	0.867	0.868	0.858		21.833	0.887	0.89	0.878	0.868	0.864	0.855	0.861		21.833	0.884	0.885	0.877	0.873	0.865	0.861	0.851		21.833	0.893	0.876	0.877
	21.908	0.883	0.884	0.88	0.867	0.872	0.868	0.855		21.908	0.891	0.885	0.882	0.873	0.865	0.864	0.861		21.908	0.89	0.884	0.883	0.878	0.867	0.868	0.861		21.908	0.885	0.888	0.877	0.869	0.865	0.855	0.865		21.908	0.886	0.886	0.879	0.875	0.864	0.861	0.852		21.908	0.893	0.876	0.877
	21.982	0.886	0.883	0.881	0.867	0.87	0.87	0.853		21.982	0.89	0.886	0.882	0.873	0.866	0.862	0.859		21.982	0.887	0.883	0.883	0.878	0.869	0.865	0.859		21.982	0.886	0.888	0.878	0.868	0.861	0.855	0.864		21.982	0.886	0.888	0.879	0.872	0.867	0.86	0.853		21.982	0.893	0.875	0.876
	22.057	0.885	0.881	0.879	0.866	0.872	0.869	0.854		22.057	0.892	0.886	0.882	0.874	0.865	0.862	0.859		22.057	0.888	0.882	0.884	0.878	0.867	0.868	0.858		22.057	0.889	0.887	0.877	0.867	0.861	0.855	0.863		22.057	0.887	0.887	0.876	0.873	0.864	0.859	0.853		22.057	0.891	0.877	0.877
	22.131	0.885	0.883	0.88	0.867	0.874	0.865	0.856		22.131	0.89	0.887	0.883	0.873	0.866	0.863	0.86		22.131	0.89	0.885	0.884	0.877	0.867	0.867	0.858		22.131	0.884	0.886	0.879	0.869	0.863	0.854	0.864		22.131	0.886	0.886	0.878	0.872	0.866	0.861	0.851		22.131	0.893	0.876	0.876
	22.206	0.885	0.883	0.879	0.867	0.873	0.869	0.856		22.206	0.888	0.886	0.881	0.873	0.864	0.863	0.86		22.206	0.889	0.883	0.887	0.876	0.869	0.866	0.86		22.206	0.89	0.886	0.879	0.866	0.864	0.854	0.863		22.206	0.884	0.887	0.879	0.873	0.865	0.86	0.852		22.206	0.894	0.876	0.875
	22.28	0.885	0.883	0.878	0.867	0.872	0.867	0.859		22.28	0.886	0.886	0.882	0.872	0.865	0.859	0.859		22.28	0.893	0.883	0.885	0.878	0.866	0.868	0.858		22.28	0.885	0.889	0.878	0.869	0.861	0.855	0.861		22.28	0.885	0.886	0.877	0.872	0.865	0.859	0.857		22.28	0.892	0.875	0.877
	22.355	0.883	0.883	0.878	0.865	0.871	0.868	0.853		22.355	0.894	0.886	0.88	0.871	0.865	0.862	0.862		22.355	0.889	0.881	0.885	0.878	0.866	0.863	0.86		22.355	0.889	0.887	0.878	0.867	0.86	0.855	0.864		22.355	0.884	0.885	0.876	0.87	0.864	0.858	0.855		22.355	0.89	0.873	0.874
	22.429	0.887	0.883	0.878	0.865	0.87	0.868	0.857		22.429	0.89	0.881	0.879	0.872	0.866	0.859	0.862		22.429	0.89	0.881	0.882	0.877	0.868	0.864	0.857		22.429	0.886	0.888	0.875	0.868	0.861	0.855	0.861		22.429	0.886	0.887	0.877	0.87	0.864	0.858	0.854		22.429	0.892	0.872	0.876
	22.504	0.884	0.881	0.878	0.867	0.869	0.868	0.855		22.504	0.891	0.884	0.88	0.871	0.864	0.859	0.859		22.504	0.889	0.88	0.886	0.876	0.865	0.867	0.858		22.504	0.886	0.885	0.877	0.867	0.862	0.852	0.86		22.504	0.884	0.887	0.876	0.871	0.864	0.859	0.857		22.504	0.891	0.875	0.876
	22.578	0.883	0.88	0.875	0.867	0.872	0.866	0.854		22.578	0.888	0.886	0.882	0.866	0.867	0.86	0.859		22.578	0.891	0.884	0.887	0.876	0.867	0.866	0.856		22.578	0.885	0.888	0.878	0.866	0.862	0.852	0.858		22.578	0.883	0.887	0.874	0.871	0.865	0.858	0.854		22.578	0.893	0.875	0.875
	22.653	0.885	0.881	0.877	0.864	0.871	0.867	0.853		22.653	0.888	0.884	0.88	0.871	0.866	0.861	0.858		22.653	0.889	0.882	0.884	0.877	0.868	0.864	0.856		22.653	0.888	0.887	0.879	0.865	0.859	0.855	0.861		22.653	0.883	0.882	0.875	0.87	0.865	0.858	0.853		22.653	0.894	0.872	0.875
	22.727	0.883	0.882	0.876	0.865	0.87	0.866	0.854		22.727	0.888	0.885	0.881	0.869	0.866	0.859	0.857		22.727	0.89	0.882	0.885	0.877	0.867	0.863	0.858		22.727	0.884	0.886	0.876	0.865	0.863	0.85	0.863		22.727	0.882	0.886	0.874	0.872	0.864	0.859	0.855		22.727	0.887	0.874	0.874
	22.802	0.885	0.881	0.878	0.867	0.872	0.867	0.852		22.802	0.885	0.882	0.879	0.869	0.864	0.857	0.857		22.802	0.89	0.883	0.885	0.876	0.868	0.867	0.858		22.802	0.885	0.887	0.875	0.866	0.863	0.855	0.857		22.802	0.882	0.886	0.875	0.869	0.863	0.862	0.854		22.802	0.891	0.875	0.874
	22.876	0.883	0.88	0.876	0.864	0.869	0.865	0.857		22.876	0.889	0.883	0.879	0.868	0.864	0.856	0.857		22.876	0.891	0.883	0.885	0.875	0.865	0.864	0.859		22.876	0.887	0.886	0.876	0.865	0.861	0.85	0.862		22.876	0.882	0.884	0.875	0.87	0.864	0.856	0.853		22.876	0.889	0.875	0.874
	22.951	0.883	0.882	0.877	0.866	0.873	0.866	0.852		22.951	0.888	0.884	0.88	0.87	0.863	0.858	0.86		22.951	0.888	0.884	0.881	0.877	0.865	0.866	0.857		22.951	0.885	0.884	0.876	0.868	0.86	0.851	0.861		22.951	0.884	0.885	0.876	0.869	0.863	0.858	0.853		22.951	0.89	0.872	0.875
	23.025	0.886	0.882	0.878	0.864	0.869	0.866	0.852		23.025	0.887	0.884	0.88	0.871	0.864	0.857	0.856		23.025	0.888	0.882	0.882	0.875	0.866	0.864	0.856		23.025	0.885	0.887	0.876	0.867	0.861	0.853	0.859		23.025	0.884	0.884	0.876	0.869	0.863	0.855	0.854		23.025	0.89	0.872	0.872
	23.1	0.885	0.878	0.876	0.867	0.87	0.863	0.851		23.1	0.889	0.885	0.88	0.87	0.864	0.858	0.857		23.1	0.89	0.881	0.887	0.874	0.865	0.867	0.857		23.1	0.883	0.886	0.875	0.865	0.859	0.853	0.862		23.1	0.884	0.883	0.875	0.868	0.864	0.859	0.846		23.1	0.89	0.875	0.872
	23.174	0.883	0.881	0.877	0.864	0.868	0.865	0.85		23.174	0.888	0.885	0.88	0.867	0.861	0.857	0.854		23.174	0.887	0.88	0.883	0.875	0.865	0.866	0.857		23.174	0.886	0.885	0.873	0.864	0.861	0.85	0.861		23.174	0.883	0.884	0.876	0.867	0.863	0.857	0.853		23.174	0.892	0.873	0.873
	23.249	0.882	0.882	0.876	0.863	0.869	0.866	0.848		23.249	0.889	0.883	0.879	0.868	0.862	0.857	0.859		23.249	0.885	0.879	0.885	0.874	0.864	0.864	0.858		23.249	0.884	0.885	0.875	0.866	0.856	0.851	0.863		23.249	0.884	0.885	0.876	0.869	0.863	0.859	0.851		23.249	0.893	0.871	0.873
	23.323	0.884	0.878	0.876	0.865	0.867	0.865	0.853		23.323	0.888	0.883	0.879	0.869	0.864	0.858	0.856		23.323	0.891	0.881	0.881	0.876	0.863	0.864	0.856		23.323	0.884	0.882	0.876	0.867	0.859	0.854	0.859		23.323	0.881	0.883	0.874	0.868	0.863	0.858	0.852		23.323	0.891	0.872	0.871
	23.398	0.883	0.882	0.872	0.864	0.868	0.864	0.852		23.398	0.886	0.884	0.878	0.871	0.863	0.856	0.854		23.398	0.886	0.881	0.884	0.874	0.862	0.864	0.856		23.398	0.885	0.887	0.877	0.864	0.859	0.848	0.858		23.398	0.883	0.885	0.875	0.866	0.862	0.857	0.85		23.398	0.89	0.872	0.875
	23.472	0.882	0.879	0.873	0.864	0.868	0.865	0.852		23.472	0.888	0.884	0.881	0.867	0.863	0.855	0.858		23.472	0.887	0.883	0.883	0.876	0.865	0.861	0.856		23.472	0.885	0.886	0.872	0.863	0.861	0.85	0.86		23.472	0.881	0.884	0.874	0.868	0.86	0.858	0.851		23.472	0.89	0.872	0.875
	23.547	0.885	0.882	0.873	0.865	0.868	0.866	0.851		23.547	0.886	0.882	0.878	0.867	0.862	0.858	0.857		23.547	0.885	0.881	0.88	0.874	0.864	0.862	0.857		23.547	0.883	0.884	0.875	0.866	0.859	0.851	0.859		23.547	0.882	0.884	0.874	0.867	0.861	0.857	0.851		23.547	0.892	0.871	0.869
	23.621	0.884	0.879	0.872	0.863	0.871	0.864	0.849		23.621	0.887	0.882	0.88	0.869	0.86	0.856	0.855		23.621	0.888	0.881	0.882	0.876	0.863	0.865	0.857		23.621	0.885	0.885	0.872	0.863	0.858	0.852	0.861		23.621	0.881	0.884	0.875	0.866	0.863	0.856	0.852		23.621	0.891	0.874	0.872
	23.696	0.882	0.881	0.873	0.863	0.869	0.865	0.85		23.696	0.887	0.883	0.878	0.87	0.861	0.856	0.855		23.696	0.887	0.882	0.879	0.877	0.865	0.862	0.856		23.696	0.886	0.885	0.873	0.866	0.861	0.851	0.858		23.696	0.885	0.884	0.874	0.867	0.862	0.855	0.851		23.696	0.889	0.873	0.872
	23.77	0.883	0.88	0.875	0.863	0.865	0.865	0.846		23.77	0.885	0.884	0.877	0.868	0.862	0.857	0.854		23.77	0.885	0.881	0.883	0.875	0.861	0.862	0.854		23.77	0.884	0.884	0.874	0.863	0.86	0.852	0.859		23.77	0.883	0.884	0.871	0.866	0.861	0.856	0.853		23.77	0.89	0.87	0.873
	23.845	0.883	0.881	0.875	0.865	0.869	0.863	0.85		23.845	0.883	0.882	0.877	0.868	0.86	0.855	0.854		23.845	0.887	0.881	0.883	0.876	0.861	0.863	0.851		23.845	0.884	0.884	0.874	0.864	0.858	0.853	0.858		23.845	0.884	0.882	0.874	0.867	0.862	0.854	0.853		23.845	0.891	0.872	0.871
	23.92	0.882	0.882	0.877	0.863	0.868	0.86	0.847		23.92	0.887	0.881	0.878	0.868	0.863	0.855	0.856		23.92	0.884	0.88	0.883	0.875	0.86	0.861	0.852		23.92	0.883	0.882	0.872	0.862	0.858	0.851	0.858		23.92	0.883	0.885	0.874	0.866	0.861	0.855	0.849		23.92	0.89	0.871	0.873
	23.994	0.881	0.881	0.872	0.861	0.869	0.863	0.844		23.994	0.889	0.882	0.875	0.867	0.861	0.855	0.855		23.994	0.885	0.88	0.881	0.873	0.862	0.864	0.853		23.994	0.884	0.883	0.872	0.862	0.857	0.849	0.86		23.994	0.879	0.883	0.872	0.865	0.858	0.857	0.853		23.994	0.891	0.874	0.87
	24.069	0.883	0.88	0.876	0.862	0.867	0.864	0.85		24.069	0.886	0.882	0.877	0.867	0.861	0.853	0.853		24.069	0.885	0.881	0.882	0.873	0.862	0.862	0.855		24.069	0.885	0.883	0.873	0.864	0.856	0.85	0.862		24.069	0.884	0.883	0.876	0.864	0.86	0.856	0.851		24.069	0.893	0.87	0.87
	24.143	0.881	0.877	0.874	0.863	0.868	0.862	0.845		24.143	0.887	0.881	0.877	0.867	0.861	0.855	0.853		24.143	0.885	0.88	0.882	0.875	0.861	0.863	0.855		24.143	0.883	0.883	0.873	0.861	0.858	0.848	0.859		24.143	0.883	0.885	0.873	0.866	0.861	0.855	0.85		24.143	0.889	0.874	0.872
	24.218	0.88	0.88	0.873	0.862	0.868	0.86	0.848		24.218	0.888	0.883	0.879	0.866	0.858	0.857	0.857		24.218	0.885	0.882	0.88	0.875	0.86	0.863	0.854		24.218	0.885	0.887	0.874	0.865	0.859	0.851	0.858		24.218	0.882	0.883	0.875	0.865	0.86	0.854	0.852		24.218	0.89	0.871	0.872
	24.292	0.883	0.878	0.874	0.861	0.868	0.86	0.847		24.292	0.887	0.88	0.878	0.867	0.861	0.855	0.85		24.292	0.886	0.88	0.881	0.875	0.861	0.859	0.853		24.292	0.88	0.884	0.872	0.862	0.854	0.852	0.858		24.292	0.882	0.883	0.872	0.866	0.859	0.854	0.855		24.292	0.891	0.87	0.871
	24.367	0.881	0.878	0.874	0.862	0.866	0.861	0.846		24.367	0.886	0.883	0.876	0.866	0.86	0.857	0.854		24.367	0.884	0.879	0.878	0.874	0.862	0.862	0.853		24.367	0.881	0.882	0.873	0.862	0.857	0.847	0.859		24.367	0.884	0.881	0.872	0.865	0.859	0.853	0.851		24.367	0.892	0.872	0.873
	24.441	0.881	0.877	0.873	0.861	0.868	0.86	0.849		24.441	0.884	0.881	0.876	0.865	0.862	0.852	0.855		24.441	0.885	0.88	0.882	0.873	0.86	0.863	0.852		24.441	0.883	0.882	0.872	0.865	0.856	0.846	0.856		24.441	0.881	0.884	0.873	0.866	0.859	0.854	0.849		24.441	0.892	0.869	0.871
	24.516	0.884	0.877	0.873	0.862	0.867	0.862	0.848		24.516	0.886	0.883	0.877	0.865	0.858	0.853	0.851		24.516	0.888	0.88	0.879	0.872	0.861	0.864	0.853		24.516	0.884	0.881	0.874	0.864	0.855	0.853	0.858		24.516	0.884	0.882	0.874	0.865	0.859	0.856	0.853		24.516	0.888	0.87	0.872
	24.59	0.882	0.88	0.875	0.863	0.867	0.862	0.846		24.59	0.886	0.881	0.876	0.867	0.859	0.851	0.852		24.59	0.882	0.879	0.88	0.872	0.86	0.858	0.852		24.59	0.884	0.882	0.869	0.862	0.856	0.853	0.857		24.59	0.882	0.883	0.875	0.864	0.862	0.854	0.849		24.59	0.893	0.871	0.873
	24.665	0.881	0.88	0.873	0.86	0.865	0.86	0.844		24.665	0.884	0.881	0.875	0.867	0.86	0.852	0.853		24.665	0.886	0.88	0.879	0.874	0.858	0.861	0.853		24.665	0.88	0.882	0.87	0.86	0.852	0.848	0.858		24.665	0.882	0.882	0.872	0.865	0.858	0.851	0.851		24.665	0.891	0.873	0.868
	24.739	0.876	0.879	0.872	0.862	0.864	0.86	0.847		24.739	0.887	0.881	0.876	0.867	0.858	0.851	0.852		24.739	0.886	0.88	0.88	0.873	0.862	0.862	0.852		24.739	0.885	0.882	0.871	0.863	0.853	0.845	0.855		24.739	0.881	0.881	0.873	0.864	0.861	0.85	0.851		24.739	0.889	0.871	0.868
	24.814	0.879	0.875	0.875	0.863	0.866	0.861	0.846		24.814	0.887	0.881	0.876	0.865	0.858	0.851	0.851		24.814	0.885	0.879	0.881	0.873	0.862	0.861	0.852		24.814	0.884	0.883	0.871	0.861	0.856	0.847	0.862		24.814	0.883	0.883	0.873	0.865	0.86	0.854	0.851		24.814	0.889	0.871	0.869
	24.888	0.879	0.876	0.874	0.859	0.867	0.86	0.845		24.888	0.885	0.883	0.877	0.866	0.859	0.851	0.851		24.888	0.883	0.88	0.878	0.873	0.861	0.86	0.852		24.888	0.887	0.883	0.872	0.863	0.857	0.847	0.856		24.888	0.883	0.881	0.871	0.863	0.86	0.852	0.852		24.888	0.888	0.872	0.871
	24.963	0.882	0.878	0.872	0.862	0.867	0.862	0.845		24.963	0.883	0.881	0.875	0.867	0.858	0.851	0.851		24.963	0.885	0.881	0.88	0.872	0.86	0.861	0.853		24.963	0.883	0.881	0.871	0.866	0.855	0.848	0.856		24.963	0.882	0.884	0.871	0.865	0.857	0.854	0.851		24.963	0.887	0.869	0.87
	25.037	0.88	0.878	0.871	0.861	0.866	0.861	0.844		25.037	0.883	0.881	0.874	0.864	0.858	0.852	0.851		25.037	0.885	0.88	0.88	0.87	0.86	0.86	0.849		25.037	0.883	0.885	0.871	0.86	0.854	0.849	0.858		25.037	0.879	0.883	0.872	0.862	0.858	0.852	0.852		25.037	0.888	0.872	0.868
	25.112	0.881	0.877	0.872	0.859	0.867	0.86	0.846		25.112	0.883	0.879	0.876	0.862	0.86	0.854	0.851		25.112	0.884	0.877	0.881	0.873	0.858	0.86	0.85		25.112	0.883	0.88	0.869	0.863	0.856	0.846	0.857		25.112	0.88	0.882	0.871	0.862	0.86	0.853	0.846		25.112	0.89	0.87	0.868
	25.186	0.879	0.877	0.87	0.86	0.865	0.859	0.842		25.186	0.885	0.88	0.875	0.868	0.858	0.852	0.851		25.186	0.881	0.879	0.88	0.872	0.86	0.862	0.853		25.186	0.88	0.881	0.87	0.863	0.856	0.847	0.855		25.186	0.881	0.884	0.871	0.862	0.857	0.852	0.848		25.186	0.889	0.868	0.87
	25.261	0.879	0.876	0.871	0.859	0.868	0.859	0.844		25.261	0.884	0.882	0.874	0.865	0.858	0.852	0.852		25.261	0.886	0.882	0.877	0.872	0.86	0.86	0.851		25.261	0.881	0.883	0.869	0.862	0.853	0.848	0.854		25.261	0.883	0.879	0.868	0.862	0.856	0.854	0.845		25.261	0.889	0.873	0.869
	25.335	0.878	0.877	0.87	0.86	0.867	0.858	0.847		25.335	0.885	0.881	0.873	0.866	0.86	0.851	0.847		25.335	0.884	0.877	0.877	0.873	0.859	0.86	0.849		25.335	0.879	0.885	0.874	0.862	0.855	0.847	0.855		25.335	0.88	0.881	0.872	0.861	0.857	0.852	0.848		25.335	0.89	0.872	0.87
	25.41	0.88	0.877	0.873	0.857	0.866	0.861	0.843		25.41	0.884	0.879	0.877	0.863	0.857	0.848	0.849		25.41	0.882	0.877	0.879	0.872	0.859	0.861	0.851		25.41	0.88	0.88	0.873	0.861	0.854	0.846	0.854		25.41	0.88	0.88	0.872	0.863	0.856	0.851	0.85		25.41	0.887	0.87	0.867
	25.484	0.879	0.879	0.87	0.859	0.864	0.859	0.846		25.484	0.886	0.878	0.875	0.864	0.858	0.853	0.852		25.484	0.884	0.878	0.88	0.869	0.859	0.859	0.849		25.484	0.881	0.883	0.866	0.862	0.855	0.847	0.852		25.484	0.881	0.88	0.87	0.86	0.856	0.852	0.849		25.484	0.886	0.87	0.867
	25.559	0.88	0.877	0.873	0.857	0.866	0.86	0.844		25.559	0.885	0.881	0.875	0.864	0.859	0.851	0.849		25.559	0.885	0.878	0.879	0.87	0.86	0.862	0.848		25.559	0.883	0.882	0.869	0.86	0.855	0.846	0.857		25.559	0.882	0.881	0.869	0.862	0.856	0.854	0.849		25.559	0.887	0.871	0.868
	25.633	0.88	0.879	0.87	0.859	0.863	0.859	0.842		25.633	0.884	0.878	0.875	0.863	0.858	0.85	0.85		25.633	0.885	0.879	0.877	0.873	0.859	0.86	0.849		25.633	0.882	0.881	0.87	0.862	0.856	0.847	0.856		25.633	0.881	0.881	0.872	0.863	0.857	0.851	0.849		25.633	0.888	0.872	0.868
	25.708	0.882	0.878	0.87	0.86	0.864	0.859	0.843		25.708	0.886	0.881	0.876	0.863	0.858	0.849	0.848		25.708	0.885	0.878	0.877	0.871	0.859	0.859	0.85		25.708	0.881	0.881	0.87	0.858	0.851	0.845	0.852		25.708	0.88	0.879	0.872	0.862	0.855	0.851	0.85		25.708	0.888	0.869	0.867
	25.782	0.879	0.875	0.872	0.86	0.865	0.858	0.841		25.782	0.882	0.88	0.874	0.862	0.855	0.853	0.85		25.782	0.886	0.878	0.879	0.869	0.858	0.86	0.848		25.782	0.883	0.882	0.868	0.858	0.855	0.848	0.854		25.782	0.881	0.876	0.871	0.86	0.857	0.85	0.847		25.782	0.885	0.87	0.869
	25.857	0.879	0.878	0.872	0.859	0.864	0.857	0.84		25.857	0.882	0.881	0.87	0.863	0.856	0.849	0.849		25.857	0.884	0.88	0.878	0.871	0.858	0.86	0.851		25.857	0.881	0.879	0.871	0.86	0.855	0.847	0.854		25.857	0.879	0.88	0.869	0.862	0.855	0.851	0.851		25.857	0.889	0.869	0.867
	25.931	0.88	0.875	0.869	0.856	0.865	0.858	0.842		25.931	0.883	0.879	0.871	0.863	0.858	0.851	0.849		25.931	0.885	0.878	0.877	0.87	0.857	0.86	0.847		25.931	0.881	0.878	0.871	0.862	0.853	0.846	0.852		25.931	0.88	0.882	0.87	0.864	0.856	0.85	0.846		25.931	0.884	0.87	0.868
	26.006	0.88	0.874	0.867	0.855	0.863	0.857	0.841		26.006	0.884	0.878	0.875	0.863	0.856	0.85	0.849		26.006	0.883	0.877	0.88	0.87	0.857	0.858	0.847		26.006	0.882	0.881	0.871	0.858	0.854	0.845	0.854		26.006	0.879	0.881	0.872	0.861	0.858	0.851	0.849		26.006	0.888	0.87	0.869
	26.08	0.878	0.877	0.868	0.857	0.861	0.858	0.842		26.08	0.884	0.88	0.875	0.861	0.856	0.85	0.849		26.08	0.883	0.876	0.877	0.869	0.857	0.859	0.849		26.08	0.881	0.88	0.872	0.856	0.854	0.845	0.854		26.08	0.883	0.88	0.871	0.863	0.856	0.85	0.847		26.08	0.888	0.866	0.869
	26.155	0.878	0.876	0.868	0.859	0.865	0.859	0.841		26.155	0.885	0.876	0.874	0.864	0.859	0.849	0.847		26.155	0.881	0.876	0.877	0.871	0.859	0.859	0.849		26.155	0.882	0.882	0.87	0.861	0.853	0.843	0.853		26.155	0.88	0.882	0.869	0.862	0.858	0.851	0.846		26.155	0.889	0.873	0.868
	26.229	0.875	0.878	0.87	0.86	0.862	0.856	0.842		26.229	0.883	0.878	0.874	0.864	0.855	0.848	0.847		26.229	0.883	0.876	0.876	0.869	0.858	0.86	0.848		26.229	0.882	0.879	0.87	0.859	0.852	0.845	0.851		26.229	0.88	0.878	0.869	0.863	0.854	0.849	0.846		26.229	0.889	0.87	0.869
	26.304	0.878	0.877	0.869	0.858	0.864	0.857	0.846		26.304	0.883	0.88	0.873	0.862	0.854	0.849	0.847		26.304	0.882	0.876	0.875	0.87	0.857	0.857	0.848		26.304	0.881	0.878	0.867	0.857	0.854	0.846	0.855		26.304	0.88	0.88	0.869	0.861	0.856	0.85	0.847		26.304	0.89	0.87	0.867
	26.379	0.881	0.876	0.868	0.859	0.863	0.859	0.841		26.379	0.882	0.879	0.873	0.865	0.857	0.849	0.846		26.379	0.883	0.876	0.878	0.868	0.857	0.859	0.849		26.379	0.88	0.878	0.867	0.858	0.853	0.844	0.851		26.379	0.882	0.878	0.868	0.86	0.854	0.849	0.849		26.379	0.888	0.871	0.868
	26.453	0.874	0.875	0.868	0.859	0.865	0.857	0.84		26.453	0.885	0.881	0.874	0.863	0.855	0.85	0.846		26.453	0.88	0.877	0.878	0.87	0.858	0.86	0.848		26.453	0.882	0.881	0.868	0.859	0.852	0.844	0.853		26.453	0.878	0.88	0.87	0.863	0.856	0.85	0.848		26.453	0.887	0.871	0.867
	26.528	0.878	0.875	0.87	0.858	0.863	0.857	0.843		26.528	0.883	0.878	0.873	0.861	0.855	0.848	0.847		26.528	0.883	0.877	0.879	0.872	0.857	0.856	0.849		26.528	0.885	0.879	0.869	0.86	0.851	0.848	0.853		26.528	0.881	0.88	0.87	0.86	0.857	0.849	0.846		26.528	0.888	0.872	0.869
	26.602	0.876	0.878	0.868	0.858	0.863	0.855	0.843		26.602	0.882	0.877	0.874	0.863	0.856	0.847	0.847		26.602	0.883	0.878	0.877	0.871	0.857	0.858	0.848		26.602	0.883	0.88	0.87	0.858	0.853	0.846	0.852		26.602	0.881	0.88	0.87	0.86	0.854	0.848	0.846		26.602	0.888	0.871	0.868
	26.677	0.876	0.875	0.869	0.858	0.862	0.857	0.843		26.677	0.883	0.877	0.874	0.864	0.855	0.848	0.849		26.677	0.885	0.878	0.877	0.87	0.855	0.857	0.845		26.677	0.881	0.875	0.867	0.861	0.852	0.845	0.853		26.677	0.882	0.878	0.869	0.86	0.854	0.848	0.848		26.677	0.887	0.869	0.867
	26.751	0.878	0.877	0.867	0.855	0.862	0.856	0.84		26.751	0.883	0.877	0.873	0.864	0.857	0.848	0.847		26.751	0.882	0.877	0.877	0.871	0.855	0.858	0.846		26.751	0.882	0.88	0.871	0.858	0.853	0.845	0.853		26.751	0.88	0.88	0.868	0.86	0.855	0.847	0.845		26.751	0.887	0.87	0.867
	26.826	0.876	0.873	0.868	0.856	0.863	0.856	0.843		26.826	0.883	0.879	0.872	0.859	0.854	0.848	0.845		26.826	0.879	0.878	0.877	0.869	0.858	0.855	0.846		26.826	0.881	0.878	0.867	0.859	0.85	0.844	0.853		26.826	0.879	0.878	0.868	0.86	0.855	0.848	0.849		26.826	0.886	0.869	0.867
	26.9	0.878	0.874	0.868	0.857	0.862	0.854	0.837		26.9	0.882	0.879	0.872	0.861	0.856	0.847	0.846		26.9	0.882	0.877	0.876	0.87	0.857	0.856	0.848		26.9	0.881	0.881	0.866	0.858	0.851	0.845	0.851		26.9	0.879	0.878	0.87	0.858	0.853	0.849	0.849		26.9	0.886	0.868	0.865
	26.975	0.878	0.874	0.869	0.857	0.862	0.855	0.837		26.975	0.885	0.878	0.873	0.862	0.854	0.847	0.843		26.975	0.882	0.875	0.876	0.869	0.854	0.857	0.848		26.975	0.884	0.878	0.869	0.857	0.85	0.843	0.852		26.975	0.881	0.879	0.868	0.861	0.855	0.848	0.848		26.975	0.883	0.869	0.864
	27.049	0.878	0.876	0.867	0.855	0.863	0.858	0.842		27.049	0.881	0.876	0.873	0.862	0.854	0.848	0.846		27.049	0.885	0.877	0.876	0.871	0.857	0.855	0.845		27.049	0.883	0.881	0.867	0.857	0.85	0.841	0.851		27.049	0.88	0.877	0.869	0.86	0.855	0.851	0.847		27.049	0.886	0.868	0.867
	27.124	0.878	0.874	0.868	0.856	0.862	0.856	0.84		27.124	0.881	0.877	0.873	0.861	0.855	0.849	0.847		27.124	0.884	0.874	0.875	0.867	0.857	0.858	0.846		27.124	0.878	0.882	0.871	0.857	0.85	0.844	0.851		27.124	0.881	0.877	0.869	0.86	0.855	0.849	0.85		27.124	0.886	0.869	0.866
	27.198	0.878	0.876	0.867	0.858	0.863	0.857	0.839		27.198	0.885	0.877	0.874	0.861	0.855	0.849	0.846		27.198	0.883	0.876	0.877	0.868	0.855	0.858	0.848		27.198	0.88	0.879	0.866	0.858	0.852	0.842	0.851		27.198	0.879	0.878	0.869	0.86	0.855	0.848	0.847		27.198	0.887	0.868	0.867
	27.273	0.876	0.873	0.866	0.854	0.864	0.854	0.838		27.273	0.882	0.878	0.872	0.861	0.855	0.846	0.844		27.273	0.883	0.875	0.878	0.869	0.856	0.859	0.845		27.273	0.879	0.879	0.867	0.856	0.851	0.843	0.85		27.273	0.881	0.877	0.868	0.86	0.855	0.848	0.849		27.273	0.89	0.87	0.868
	27.347	0.876	0.872	0.867	0.857	0.862	0.857	0.84		27.347	0.881	0.876	0.87	0.86	0.854	0.848	0.846		27.347	0.882	0.877	0.876	0.869	0.857	0.859	0.845		27.347	0.881	0.877	0.866	0.856	0.854	0.844	0.85		27.347	0.88	0.883	0.869	0.859	0.855	0.848	0.846		27.347	0.888	0.869	0.867
	27.422	0.878	0.873	0.868	0.857	0.859	0.856	0.842		27.422	0.881	0.876	0.871	0.861	0.853	0.847	0.845		27.422	0.882	0.876	0.877	0.867	0.854	0.857	0.846		27.422	0.878	0.879	0.867	0.858	0.851	0.844	0.847		27.422	0.877	0.878	0.867	0.858	0.852	0.849	0.846		27.422	0.89	0.87	0.867
	27.496	0.879	0.874	0.867	0.858	0.863	0.855	0.839		27.496	0.882	0.878	0.871	0.86	0.854	0.847	0.847		27.496	0.883	0.876	0.877	0.865	0.855	0.858	0.845		27.496	0.881	0.88	0.87	0.858	0.852	0.842	0.85		27.496	0.878	0.877	0.871	0.859	0.856	0.848	0.849		27.496	0.886	0.869	0.865
	27.571	0.875	0.874	0.866	0.854	0.86	0.854	0.843		27.571	0.883	0.875	0.872	0.861	0.853	0.848	0.846		27.571	0.885	0.875	0.877	0.869	0.855	0.855	0.845		27.571	0.88	0.879	0.866	0.855	0.854	0.841	0.85		27.571	0.878	0.877	0.868	0.861	0.855	0.848	0.846		27.571	0.887	0.869	0.866
	27.645	0.878	0.873	0.867	0.858	0.861	0.856	0.839		27.645	0.882	0.878	0.874	0.861	0.853	0.846	0.846		27.645	0.884	0.873	0.876	0.865	0.857	0.857	0.844		27.645	0.879	0.879	0.87	0.86	0.852	0.843	0.848		27.645	0.88	0.88	0.867	0.861	0.854	0.847	0.845		27.645	0.889	0.87	0.869
	27.72	0.878	0.874	0.865	0.856	0.863	0.855	0.838		27.72	0.882	0.878	0.873	0.859	0.852	0.847	0.847		27.72	0.881	0.873	0.876	0.869	0.856	0.857	0.844		27.72	0.883	0.879	0.867	0.857	0.851	0.844	0.85		27.72	0.88	0.878	0.869	0.859	0.854	0.846	0.843		27.72	0.883	0.868	0.866
	27.794	0.876	0.874	0.867	0.857	0.863	0.854	0.837		27.794	0.881	0.879	0.87	0.861	0.857	0.846	0.844		27.794	0.881	0.875	0.876	0.868	0.853	0.856	0.844		27.794	0.879	0.878	0.869	0.857	0.85	0.842	0.849		27.794	0.881	0.877	0.866	0.862	0.851	0.847	0.845		27.794	0.887	0.87	0.867
	27.869	0.875	0.873	0.866	0.854	0.862	0.856	0.84		27.869	0.88	0.876	0.87	0.86	0.853	0.844	0.844		27.869	0.881	0.874	0.877	0.867	0.856	0.854	0.842		27.869	0.88	0.878	0.868	0.856	0.848	0.839	0.851		27.869	0.881	0.879	0.868	0.86	0.853	0.846	0.848		27.869	0.886	0.87	0.865
	27.943	0.877	0.873	0.865	0.855	0.862	0.854	0.84		27.943	0.881	0.877	0.871	0.86	0.852	0.846	0.846		27.943	0.882	0.875	0.877	0.87	0.854	0.857	0.844		27.943	0.879	0.88	0.87	0.855	0.851	0.838	0.849		27.943	0.878	0.88	0.866	0.857	0.855	0.849	0.846		27.943	0.887	0.87	0.867
	28.018	0.878	0.873	0.864	0.856	0.861	0.853	0.838		28.018	0.884	0.878	0.871	0.86	0.854	0.846	0.845		28.018	0.882	0.875	0.877	0.868	0.854	0.857	0.844		28.018	0.877	0.878	0.868	0.858	0.853	0.841	0.851		28.018	0.88	0.879	0.867	0.856	0.854	0.844	0.844		28.018	0.885	0.87	0.864
	28.092	0.874	0.875	0.866	0.856	0.86	0.853	0.84		28.092	0.881	0.875	0.871	0.859	0.853	0.846	0.843		28.092	0.881	0.875	0.876	0.867	0.855	0.855	0.843		28.092	0.879	0.876	0.868	0.856	0.851	0.841	0.853		28.092	0.882	0.878	0.869	0.86	0.852	0.847	0.847		28.092	0.886	0.868	0.867
	28.167	0.876	0.873	0.867	0.856	0.858	0.855	0.841		28.167	0.881	0.877	0.869	0.86	0.854	0.845	0.843		28.167	0.881	0.875	0.875	0.868	0.855	0.858	0.846		28.167	0.882	0.879	0.865	0.857	0.85	0.843	0.85		28.167	0.878	0.879	0.869	0.859	0.855	0.844	0.846		28.167	0.885	0.869	0.863
	28.241	0.877	0.872	0.866	0.854	0.859	0.854	0.837		28.241	0.88	0.876	0.871	0.86	0.853	0.845	0.845		28.241	0.882	0.874	0.876	0.868	0.855	0.856	0.844		28.241	0.879	0.88	0.865	0.855	0.852	0.839	0.853		28.241	0.877	0.877	0.868	0.861	0.852	0.847	0.846		28.241	0.887	0.87	0.865
	28.316	0.877	0.875	0.869	0.856	0.861	0.852	0.838		28.316	0.879	0.876	0.871	0.86	0.852	0.844	0.845		28.316	0.883	0.873	0.875	0.865	0.853	0.855	0.842		28.316	0.881	0.877	0.868	0.853	0.851	0.843	0.851		28.316	0.876	0.879	0.867	0.857	0.854	0.849	0.845		28.316	0.887	0.869	0.863
	28.39	0.874	0.873	0.864	0.851	0.86	0.852	0.84		28.39	0.88	0.876	0.872	0.862	0.854	0.844	0.846		28.39	0.88	0.875	0.874	0.865	0.857	0.857	0.844		28.39	0.878	0.877	0.869	0.855	0.847	0.841	0.848		28.39	0.88	0.877	0.867	0.858	0.852	0.845	0.844		28.39	0.885	0.871	0.864
	28.465	0.877	0.876	0.862	0.856	0.86	0.854	0.836		28.465	0.879	0.875	0.87	0.858	0.854	0.846	0.846		28.465	0.881	0.876	0.875	0.868	0.853	0.854	0.842		28.465	0.878	0.876	0.867	0.853	0.848	0.841	0.849		28.465	0.879	0.877	0.868	0.857	0.852	0.849	0.845		28.465	0.888	0.868	0.865
	28.539	0.873	0.873	0.863	0.855	0.859	0.853	0.838		28.539	0.88	0.876	0.87	0.86	0.852	0.844	0.844		28.539	0.882	0.873	0.875	0.871	0.855	0.855	0.843		28.539	0.879	0.874	0.867	0.857	0.85	0.84	0.849		28.539	0.877	0.88	0.867	0.857	0.853	0.845	0.845		28.539	0.885	0.867	0.865
	28.614	0.872	0.874	0.864	0.854	0.861	0.854	0.836		28.614	0.882	0.876	0.87	0.86	0.851	0.845	0.843		28.614	0.882	0.876	0.874	0.868	0.853	0.855	0.844		28.614	0.882	0.876	0.868	0.854	0.852	0.841	0.845		28.614	0.877	0.877	0.867	0.858	0.851	0.845	0.845		28.614	0.885	0.871	0.863
	28.689	0.875	0.873	0.864	0.854	0.862	0.852	0.839		28.689	0.88	0.874	0.87	0.857	0.851	0.845	0.843		28.689	0.881	0.874	0.872	0.867	0.855	0.855	0.841		28.689	0.882	0.876	0.867	0.857	0.85	0.84	0.852		28.689	0.877	0.877	0.867	0.858	0.851	0.841	0.845		28.689	0.884	0.87	0.866
	28.763	0.877	0.874	0.864	0.855	0.858	0.852	0.838		28.763	0.879	0.878	0.869	0.859	0.851	0.846	0.844		28.763	0.879	0.876	0.874	0.868	0.856	0.858	0.842		28.763	0.88	0.876	0.87	0.854	0.853	0.84	0.848		28.763	0.877	0.879	0.864	0.856	0.851	0.845	0.846		28.763	0.886	0.867	0.863
	28.838	0.874	0.872	0.865	0.853	0.859	0.852	0.836		28.838	0.879	0.875	0.871	0.86	0.852	0.845	0.841		28.838	0.88	0.874	0.874	0.867	0.854	0.855	0.842		28.838	0.88	0.877	0.867	0.856	0.85	0.842	0.847		28.838	0.878	0.879	0.865	0.858	0.853	0.844	0.844		28.838	0.884	0.869	0.866
	28.912	0.874	0.875	0.865	0.855	0.86	0.851	0.839		28.912	0.878	0.876	0.87	0.859	0.851	0.843	0.844		28.912	0.881	0.874	0.877	0.868	0.852	0.856	0.841		28.912	0.88	0.878	0.866	0.853	0.851	0.84	0.849		28.912	0.879	0.877	0.868	0.856	0.852	0.845	0.847		28.912	0.885	0.868	0.866
	28.987	0.874	0.871	0.865	0.852	0.86	0.851	0.841		28.987	0.878	0.874	0.872	0.858	0.85	0.845	0.84		28.987	0.881	0.87	0.874	0.865	0.853	0.856	0.841		28.987	0.881	0.877	0.864	0.856	0.853	0.838	0.846		28.987	0.879	0.878	0.864	0.856	0.852	0.844	0.843		28.987	0.886	0.87	0.863
	29.061	0.874	0.873	0.866	0.858	0.86	0.851	0.84		29.061	0.88	0.875	0.875	0.859	0.85	0.843	0.842		29.061	0.882	0.873	0.876	0.866	0.85	0.854	0.842		29.061	0.878	0.876	0.867	0.855	0.849	0.839	0.846		29.061	0.879	0.875	0.866	0.856	0.852	0.844	0.844		29.061	0.884	0.866	0.864
	29.136	0.876	0.873	0.865	0.853	0.863	0.854	0.835		29.136	0.879	0.874	0.872	0.858	0.85	0.843	0.843		29.136	0.881	0.874	0.875	0.869	0.854	0.857	0.839		29.136	0.877	0.876	0.862	0.855	0.849	0.84	0.849		29.136	0.878	0.876	0.865	0.857	0.852	0.845	0.845		29.136	0.883	0.866	0.863
	29.21	0.877	0.87	0.865	0.855	0.86	0.853	0.838		29.21	0.88	0.878	0.871	0.859	0.852	0.844	0.844		29.21	0.881	0.874	0.873	0.867	0.852	0.854	0.842		29.21	0.88	0.877	0.866	0.855	0.849	0.838	0.845		29.21	0.879	0.877	0.866	0.858	0.851	0.843	0.844		29.21	0.885	0.867	0.867
	29.285	0.877	0.871	0.863	0.853	0.859	0.852	0.837		29.285	0.878	0.876	0.869	0.859	0.852	0.845	0.844		29.285	0.88	0.872	0.874	0.865	0.852	0.855	0.841		29.285	0.88	0.878	0.865	0.854	0.848	0.841	0.845		29.285	0.88	0.879	0.864	0.857	0.851	0.842	0.843		29.285	0.884	0.868	0.865
	29.359	0.875	0.872	0.866	0.855	0.859	0.853	0.839		29.359	0.878	0.873	0.87	0.856	0.851	0.843	0.84		29.359	0.879	0.874	0.873	0.868	0.852	0.855	0.84		29.359	0.88	0.876	0.866	0.855	0.849	0.838	0.848		29.359	0.877	0.877	0.866	0.855	0.849	0.843	0.843		29.359	0.885	0.868	0.863
	29.434	0.874	0.874	0.865	0.853	0.859	0.852	0.838		29.434	0.88	0.872	0.871	0.859	0.852	0.843	0.843		29.434	0.882	0.874	0.872	0.866	0.852	0.854	0.842		29.434	0.879	0.878	0.867	0.855	0.847	0.839	0.847		29.434	0.877	0.875	0.867	0.856	0.85	0.845	0.844		29.434	0.885	0.867	0.864
	29.508	0.873	0.873	0.863	0.853	0.859	0.854	0.835		29.508	0.88	0.876	0.869	0.857	0.85	0.844	0.842		29.508	0.88	0.873	0.874	0.866	0.852	0.854	0.841		29.508	0.879	0.877	0.868	0.855	0.849	0.837	0.847		29.508	0.876	0.877	0.867	0.856	0.853	0.843	0.844		29.508	0.887	0.866	0.862
	29.583	0.874	0.873	0.864	0.856	0.857	0.853	0.835		29.583	0.88	0.875	0.87	0.857	0.851	0.842	0.842		29.583	0.883	0.87	0.874	0.866	0.853	0.856	0.837		29.583	0.883	0.876	0.864	0.855	0.849	0.837	0.844		29.583	0.876	0.876	0.864	0.856	0.85	0.843	0.844		29.583	0.886	0.866	0.862
	29.657	0.875	0.872	0.864	0.854	0.859	0.851	0.836		29.657	0.879	0.875	0.87	0.858	0.851	0.844	0.839		29.657	0.88	0.87	0.873	0.867	0.852	0.855	0.838		29.657	0.881	0.874	0.866	0.856	0.848	0.839	0.844		29.657	0.878	0.877	0.865	0.856	0.853	0.843	0.843		29.657	0.887	0.867	0.865
	29.732	0.874	0.874	0.864	0.854	0.859	0.853	0.835		29.732	0.881	0.873	0.867	0.857	0.852	0.842	0.841		29.732	0.882	0.875	0.869	0.866	0.851	0.855	0.839		29.732	0.88	0.876	0.868	0.85	0.849	0.84	0.846		29.732	0.877	0.876	0.866	0.856	0.852	0.844	0.842		29.732	0.885	0.871	0.862
	29.806	0.875	0.872	0.864	0.855	0.859	0.85	0.836		29.806	0.876	0.876	0.868	0.859	0.851	0.843	0.843		29.806	0.88	0.873	0.873	0.866	0.854	0.853	0.84		29.806	0.878	0.878	0.867	0.851	0.847	0.837	0.845		29.806	0.877	0.878	0.865	0.854	0.847	0.845	0.842		29.806	0.886	0.868	0.865
	29.881	0.873	0.873	0.865	0.856	0.86	0.851	0.833		29.881	0.88	0.874	0.871	0.858	0.851	0.842	0.841		29.881	0.879	0.874	0.874	0.867	0.853	0.857	0.84		29.881	0.881	0.877	0.864	0.853	0.848	0.841	0.846		29.881	0.877	0.878	0.866	0.855	0.85	0.844	0.843		29.881	0.885	0.865	0.865
	29.955	0.875	0.872	0.863	0.855	0.86	0.849	0.837		29.955	0.879	0.873	0.87	0.857	0.851	0.843	0.842		29.955	0.882	0.875	0.872	0.864	0.853	0.852	0.839		29.955	0.88	0.879	0.867	0.851	0.849	0.839	0.846		29.955	0.877	0.875	0.865	0.859	0.85	0.842	0.842		29.955	0.883	0.866	0.865
	30.03	0.877	0.871	0.865	0.852	0.859	0.853	0.836		30.03	0.879	0.874	0.87	0.856	0.85	0.842	0.843		30.03	0.882	0.874	0.875	0.866	0.852	0.855	0.841		30.03	0.879	0.875	0.866	0.855	0.849	0.838	0.849		30.03	0.875	0.877	0.865	0.855	0.85	0.843	0.838		30.03	0.884	0.868	0.863
	30.104	0.874	0.872	0.862	0.854	0.86	0.852	0.834		30.104	0.882	0.875	0.87	0.857	0.85	0.84	0.841		30.104	0.878	0.873	0.874	0.864	0.853	0.856	0.841		30.104	0.879	0.877	0.87	0.855	0.849	0.838	0.843		30.104	0.875	0.876	0.867	0.854	0.85	0.842	0.841		30.104	0.883	0.867	0.863
	30.179	0.875	0.871	0.865	0.852	0.859	0.85	0.835		30.179	0.878	0.875	0.871	0.859	0.85	0.843	0.841		30.179	0.881	0.873	0.873	0.864	0.853	0.853	0.84		30.179	0.881	0.875	0.864	0.853	0.847	0.839	0.846		30.179	0.877	0.876	0.868	0.855	0.849	0.843	0.84		30.179	0.886	0.866	0.865
	30.253	0.873	0.871	0.865	0.853	0.857	0.851	0.835		30.253	0.881	0.874	0.871	0.855	0.85	0.842	0.841		30.253	0.88	0.872	0.874	0.866	0.853	0.855	0.839		30.253	0.879	0.876	0.865	0.853	0.847	0.838	0.845		30.253	0.878	0.874	0.865	0.853	0.852	0.843	0.843		30.253	0.883	0.867	0.865
	30.328	0.876	0.873	0.862	0.853	0.857	0.85	0.832		30.328	0.877	0.875	0.869	0.857	0.85	0.841	0.841		30.328	0.88	0.873	0.873	0.864	0.849	0.851	0.842		30.328	0.879	0.878	0.866	0.851	0.847	0.838	0.846		30.328	0.877	0.876	0.864	0.855	0.852	0.844	0.84		30.328	0.887	0.868	0.864
	30.402	0.875	0.871	0.863	0.852	0.858	0.852	0.834		30.402	0.878	0.874	0.869	0.856	0.849	0.844	0.842		30.402	0.879	0.872	0.871	0.864	0.852	0.855	0.841		30.402	0.879	0.874	0.865	0.856	0.846	0.837	0.844		30.402	0.876	0.876	0.863	0.854	0.85	0.843	0.841		30.402	0.885	0.867	0.863
	30.477	0.874	0.872	0.864	0.854	0.859	0.85	0.835		30.477	0.879	0.874	0.868	0.861	0.848	0.843	0.839		30.477	0.882	0.872	0.874	0.864	0.852	0.853	0.84		30.477	0.881	0.876	0.865	0.857	0.851	0.838	0.848		30.477	0.875	0.875	0.862	0.855	0.847	0.843	0.841		30.477	0.884	0.869	0.862
	30.551	0.873	0.87	0.864	0.856	0.856	0.85	0.836		30.551	0.877	0.875	0.869	0.857	0.85	0.841	0.84		30.551	0.882	0.872	0.874	0.866	0.853	0.854	0.84		30.551	0.88	0.875	0.865	0.853	0.847	0.838	0.847		30.551	0.877	0.879	0.865	0.853	0.85	0.842	0.84		30.551	0.883	0.867	0.86
	30.626	0.877	0.87	0.863	0.853	0.859	0.85	0.835		30.626	0.878	0.872	0.869	0.855	0.849	0.842	0.839		30.626	0.883	0.872	0.874	0.863	0.853	0.855	0.839		30.626	0.877	0.873	0.864	0.854	0.847	0.836	0.846		30.626	0.876	0.875	0.863	0.853	0.849	0.842	0.843		30.626	0.885	0.866	0.865
	30.7	0.875	0.872	0.86	0.853	0.856	0.85	0.837		30.7	0.877	0.873	0.871	0.856	0.852	0.84	0.84		30.7	0.878	0.872	0.873	0.865	0.852	0.852	0.84		30.7	0.876	0.874	0.862	0.856	0.848	0.837	0.845		30.7	0.879	0.874	0.864	0.853	0.849	0.842	0.839		30.7	0.885	0.865	0.862
	30.775	0.875	0.871	0.863	0.854	0.858	0.853	0.835		30.775	0.878	0.873	0.868	0.857	0.851	0.842	0.84		30.775	0.881	0.872	0.873	0.865	0.854	0.854	0.84		30.775	0.88	0.876	0.868	0.852	0.848	0.837	0.844		30.775	0.875	0.874	0.867	0.853	0.849	0.843	0.838		30.775	0.885	0.868	0.865
	30.849	0.874	0.872	0.863	0.854	0.856	0.852	0.836		30.849	0.876	0.872	0.869	0.856	0.85	0.844	0.84		30.849	0.879	0.871	0.874	0.866	0.85	0.853	0.841		30.849	0.883	0.876	0.864	0.853	0.848	0.837	0.845		30.849	0.875	0.878	0.864	0.854	0.848	0.841	0.842		30.849	0.884	0.868	0.862
	30.924	0.874	0.871	0.863	0.851	0.857	0.848	0.832		30.924	0.875	0.874	0.868	0.858	0.848	0.843	0.839		30.924	0.879	0.872	0.873	0.865	0.852	0.854	0.841		30.924	0.88	0.874	0.865	0.853	0.848	0.839	0.847		30.924	0.878	0.875	0.863	0.854	0.849	0.842	0.841		30.924	0.882	0.866	0.865
	30.998	0.874	0.87	0.863	0.853	0.855	0.853	0.839		30.998	0.875	0.875	0.869	0.858	0.851	0.842	0.841		30.998	0.878	0.87	0.872	0.864	0.852	0.853	0.838		30.998	0.878	0.873	0.864	0.855	0.847	0.839	0.844		30.998	0.876	0.875	0.863	0.852	0.848	0.845	0.84		30.998	0.885	0.867	0.864
	31.073	0.875	0.872	0.862	0.853	0.856	0.85	0.836		31.073	0.878	0.875	0.87	0.855	0.85	0.843	0.837		31.073	0.879	0.87	0.872	0.865	0.85	0.852	0.837		31.073	0.877	0.875	0.866	0.853	0.849	0.84	0.848		31.073	0.876	0.874	0.865	0.854	0.851	0.842	0.838		31.073	0.887	0.867	0.862
	31.148	0.873	0.87	0.864	0.854	0.858	0.848	0.834		31.148	0.876	0.872	0.868	0.856	0.848	0.842	0.839		31.148	0.882	0.87	0.872	0.864	0.851	0.85	0.838		31.148	0.878	0.874	0.864	0.853	0.849	0.835	0.843		31.148	0.876	0.877	0.864	0.854	0.851	0.841	0.839		31.148	0.885	0.865	0.863
	31.222	0.874	0.87	0.862	0.853	0.856	0.851	0.834		31.222	0.875	0.874	0.867	0.857	0.851	0.842	0.842		31.222	0.88	0.874	0.873	0.864	0.851	0.853	0.838		31.222	0.878	0.873	0.861	0.85	0.849	0.836	0.845		31.222	0.877	0.874	0.864	0.853	0.85	0.844	0.838		31.222	0.886	0.866	0.864
	31.297	0.874	0.872	0.863	0.855	0.857	0.851	0.836		31.297	0.876	0.875	0.869	0.856	0.848	0.84	0.839		31.297	0.88	0.871	0.872	0.863	0.852	0.851	0.839		31.297	0.878	0.877	0.863	0.853	0.849	0.837	0.843		31.297	0.876	0.872	0.863	0.854	0.847	0.84	0.838		31.297	0.885	0.865	0.864
	31.371	0.873	0.87	0.865	0.852	0.854	0.851	0.838		31.371	0.879	0.873	0.868	0.856	0.85	0.839	0.841		31.371	0.878	0.871	0.873	0.865	0.85	0.853	0.838		31.371	0.878	0.875	0.866	0.85	0.847	0.836	0.846		31.371	0.875	0.874	0.866	0.852	0.85	0.841	0.841		31.371	0.884	0.866	0.863
	31.446	0.874	0.872	0.86	0.851	0.857	0.852	0.835		31.446	0.876	0.871	0.87	0.856	0.848	0.84	0.841		31.446	0.88	0.872	0.873	0.862	0.851	0.85	0.837		31.446	0.88	0.875	0.865	0.852	0.848	0.835	0.843		31.446	0.876	0.875	0.866	0.853	0.848	0.84	0.839		31.446	0.882	0.866	0.863
	31.52	0.875	0.872	0.862	0.853	0.856	0.851	0.836		31.52	0.877	0.874	0.868	0.856	0.849	0.841	0.841		31.52	0.882	0.873	0.87	0.865	0.849	0.852	0.838		31.52	0.881	0.875	0.865	0.85	0.848	0.837	0.845		31.52	0.877	0.875	0.865	0.853	0.847	0.842	0.837		31.52	0.883	0.866	0.864
	31.595	0.875	0.871	0.866	0.856	0.859	0.85	0.834		31.595	0.877	0.873	0.868	0.856	0.85	0.842	0.838		31.595	0.882	0.872	0.876	0.865	0.85	0.852	0.837		31.595	0.879	0.876	0.865	0.85	0.847	0.84	0.843		31.595	0.876	0.875	0.863	0.853	0.851	0.841	0.838		31.595	0.884	0.866	0.864
	31.669	0.872	0.872	0.859	0.853	0.856	0.849	0.833		31.669	0.874	0.872	0.868	0.855	0.848	0.839	0.838		31.669	0.879	0.874	0.872	0.864	0.853	0.854	0.838		31.669	0.877	0.874	0.863	0.853	0.849	0.835	0.845		31.669	0.873	0.876	0.863	0.851	0.851	0.842	0.839		31.669	0.884	0.867	0.863
	31.744	0.872	0.868	0.859	0.852	0.857	0.848	0.834		31.744	0.878	0.872	0.867	0.857	0.85	0.841	0.838		31.744	0.879	0.872	0.873	0.865	0.851	0.851	0.839		31.744	0.878	0.878	0.863	0.853	0.846	0.838	0.842		31.744	0.877	0.876	0.865	0.853	0.848	0.841	0.837		31.744	0.883	0.867	0.862
	31.818	0.873	0.868	0.864	0.85	0.857	0.851	0.833		31.818	0.877	0.873	0.866	0.855	0.847	0.842	0.839		31.818	0.877	0.873	0.873	0.864	0.852	0.851	0.839		31.818	0.878	0.874	0.864	0.853	0.849	0.838	0.847		31.818	0.875	0.874	0.864	0.853	0.851	0.842	0.84		31.818	0.884	0.866	0.864
	31.893	0.874	0.873	0.861	0.85	0.856	0.849	0.834		31.893	0.879	0.871	0.87	0.857	0.85	0.839	0.837		31.893	0.877	0.872	0.87	0.863	0.85	0.852	0.837		31.893	0.877	0.875	0.865	0.853	0.846	0.836	0.843		31.893	0.877	0.872	0.863	0.854	0.848	0.84	0.839		31.893	0.885	0.866	0.862
	31.967	0.873	0.87	0.859	0.85	0.854	0.85	0.833		31.967	0.877	0.87	0.868	0.855	0.85	0.842	0.837		31.967	0.88	0.873	0.872	0.863	0.852	0.852	0.838		31.967	0.878	0.873	0.864	0.852	0.848	0.836	0.847		31.967	0.875	0.877	0.865	0.853	0.846	0.842	0.836		31.967	0.884	0.867	0.864
	32.042	0.874	0.87	0.861	0.849	0.855	0.849	0.831		32.042	0.878	0.874	0.868	0.854	0.849	0.841	0.838		32.042	0.877	0.873	0.872	0.863	0.85	0.851	0.838		32.042	0.879	0.874	0.863	0.852	0.847	0.836	0.845		32.042	0.876	0.873	0.864	0.852	0.848	0.84	0.839		32.042	0.884	0.866	0.863
	32.116	0.875	0.872	0.861	0.85	0.857	0.848	0.833		32.116	0.876	0.874	0.868	0.853	0.848	0.84	0.84		32.116	0.879	0.871	0.87	0.864	0.85	0.853	0.838		32.116	0.879	0.873	0.868	0.851	0.848	0.838	0.843		32.116	0.877	0.875	0.863	0.852	0.848	0.84	0.837		32.116	0.883	0.865	0.863
	32.191	0.873	0.869	0.862	0.854	0.853	0.848	0.838		32.191	0.878	0.871	0.868	0.856	0.849	0.839	0.838		32.191	0.877	0.87	0.872	0.864	0.854	0.853	0.839		32.191	0.876	0.877	0.863	0.851	0.847	0.836	0.845		32.191	0.875	0.874	0.865	0.852	0.849	0.843	0.839		32.191	0.882	0.865	0.861
	32.265	0.874	0.87	0.863	0.85	0.855	0.849	0.835		32.265	0.876	0.873	0.867	0.855	0.849	0.841	0.842		32.265	0.882	0.87	0.87	0.864	0.848	0.852	0.839		32.265	0.88	0.874	0.862	0.852	0.848	0.837	0.845		32.265	0.875	0.874	0.865	0.854	0.848	0.84	0.836		32.265	0.884	0.866	0.863
	32.34	0.873	0.87	0.861	0.853	0.857	0.85	0.832		32.34	0.875	0.874	0.869	0.856	0.848	0.84	0.837		32.34	0.883	0.871	0.874	0.865	0.851	0.851	0.837		32.34	0.874	0.874	0.864	0.85	0.848	0.835	0.845		32.34	0.874	0.874	0.862	0.851	0.848	0.841	0.838		32.34	0.881	0.865	0.864
	32.414	0.873	0.87	0.863	0.851	0.852	0.849	0.833		32.414	0.877	0.873	0.867	0.856	0.849	0.841	0.837		32.414	0.882	0.868	0.873	0.863	0.849	0.854	0.838		32.414	0.878	0.874	0.862	0.851	0.85	0.835	0.84		32.414	0.877	0.874	0.864	0.852	0.847	0.841	0.836		32.414	0.881	0.865	0.862
	32.489	0.875	0.869	0.861	0.85	0.856	0.848	0.836		32.489	0.876	0.871	0.865	0.856	0.848	0.84	0.841		32.489	0.881	0.872	0.872	0.865	0.85	0.854	0.837		32.489	0.879	0.872	0.862	0.852	0.848	0.835	0.845		32.489	0.875	0.872	0.866	0.853	0.847	0.842	0.839		32.489	0.885	0.866	0.866
	32.563	0.874	0.868	0.861	0.851	0.856	0.848	0.832		32.563	0.877	0.874	0.868	0.856	0.849	0.84	0.838		32.563	0.881	0.87	0.874	0.862	0.85	0.85	0.836		32.563	0.879	0.873	0.865	0.852	0.846	0.836	0.843		32.563	0.875	0.874	0.863	0.851	0.848	0.842	0.835		32.563	0.883	0.865	0.862
	32.638	0.874	0.868	0.863	0.851	0.854	0.847	0.833		32.638	0.875	0.875	0.868	0.856	0.848	0.84	0.837		32.638	0.88	0.87	0.871	0.863	0.851	0.852	0.838		32.638	0.878	0.873	0.863	0.852	0.849	0.839	0.843		32.638	0.875	0.872	0.864	0.851	0.848	0.841	0.837		32.638	0.884	0.864	0.863
	32.712	0.874	0.87	0.861	0.852	0.854	0.849	0.833		32.712	0.876	0.872	0.868	0.856	0.846	0.841	0.837		32.712	0.882	0.869	0.874	0.863	0.85	0.851	0.836		32.712	0.877	0.872	0.863	0.854	0.849	0.835	0.844		32.712	0.876	0.875	0.865	0.854	0.849	0.841	0.835		32.712	0.883	0.866	0.865
	32.787	0.872	0.869	0.859	0.852	0.855	0.849	0.833		32.787	0.876	0.872	0.869	0.855	0.848	0.84	0.837		32.787	0.879	0.871	0.875	0.863	0.853	0.852	0.835		32.787	0.877	0.876	0.865	0.849	0.849	0.836	0.842		32.787	0.877	0.874	0.863	0.852	0.849	0.841	0.836		32.787	0.883	0.867	0.864
	32.861	0.872	0.868	0.86	0.848	0.853	0.846	0.833		32.861	0.878	0.874	0.868	0.854	0.848	0.84	0.839		32.861	0.883	0.871	0.87	0.861	0.848	0.853	0.836		32.861	0.877	0.874	0.863	0.85	0.848	0.834	0.841		32.861	0.878	0.875	0.862	0.851	0.846	0.84	0.838		32.861	0.883	0.865	0.865
	32.936	0.874	0.87	0.861	0.85	0.856	0.847	0.834		32.936	0.878	0.872	0.867	0.853	0.846	0.84	0.84		32.936	0.879	0.87	0.871	0.862	0.851	0.852	0.837		32.936	0.878	0.875	0.863	0.85	0.847	0.835	0.844		32.936	0.875	0.874	0.861	0.85	0.847	0.84	0.832		32.936	0.884	0.864	0.865
	33.01	0.873	0.869	0.861	0.851	0.854	0.849	0.833		33.01	0.874	0.871	0.866	0.855	0.845	0.84	0.838		33.01	0.877	0.87	0.871	0.863	0.853	0.852	0.839		33.01	0.879	0.876	0.863	0.848	0.851	0.837	0.841		33.01	0.875	0.872	0.863	0.852	0.848	0.842	0.835		33.01	0.883	0.865	0.865
	33.085	0.874	0.867	0.859	0.85	0.855	0.849	0.835		33.085	0.876	0.87	0.865	0.857	0.85	0.84	0.836		33.085	0.88	0.869	0.872	0.861	0.851	0.855	0.839		33.085	0.877	0.87	0.865	0.852	0.847	0.836	0.843		33.085	0.875	0.874	0.863	0.853	0.845	0.84	0.836		33.085	0.884	0.863	0.865
	33.159	0.873	0.871	0.857	0.851	0.856	0.849	0.833		33.159	0.879	0.872	0.865	0.857	0.848	0.841	0.84		33.159	0.881	0.872	0.872	0.863	0.85	0.851	0.838		33.159	0.877	0.873	0.864	0.852	0.849	0.837	0.84		33.159	0.877	0.873	0.864	0.85	0.846	0.84	0.838		33.159	0.884	0.866	0.864
	33.234	0.871	0.87	0.862	0.851	0.852	0.847	0.835		33.234	0.875	0.87	0.867	0.855	0.85	0.839	0.836		33.234	0.879	0.869	0.871	0.863	0.851	0.854	0.836		33.234	0.875	0.873	0.865	0.849	0.845	0.836	0.845		33.234	0.875	0.873	0.863	0.853	0.849	0.841	0.834		33.234	0.885	0.865	0.865
	33.308	0.873	0.869	0.86	0.848	0.854	0.848	0.833		33.308	0.876	0.871	0.865	0.857	0.849	0.841	0.838		33.308	0.88	0.868	0.871	0.862	0.849	0.852	0.836		33.308	0.879	0.873	0.862	0.852	0.849	0.835	0.842		33.308	0.874	0.874	0.864	0.853	0.847	0.84	0.833		33.308	0.881	0.863	0.869
	33.383	0.871	0.872	0.863	0.85	0.854	0.847	0.835		33.383	0.876	0.873	0.867	0.856	0.848	0.841	0.839		33.383	0.877	0.869	0.872	0.862	0.851	0.851	0.834		33.383	0.877	0.875	0.863	0.85	0.846	0.835	0.842		33.383	0.875	0.873	0.862	0.85	0.847	0.839	0.837		33.383	0.884	0.866	0.867
	33.458	0.871	0.871	0.861	0.851	0.854	0.849	0.835		33.458	0.876	0.872	0.869	0.855	0.847	0.84	0.837		33.458	0.879	0.872	0.872	0.865	0.85	0.852	0.838		33.458	0.876	0.872	0.863	0.849	0.85	0.835	0.844		33.458	0.874	0.874	0.863	0.85	0.848	0.84	0.834		33.458	0.882	0.862	0.865
	33.532	0.873	0.871	0.86	0.85	0.854	0.85	0.831		33.532	0.877	0.872	0.867	0.854	0.846	0.841	0.836		33.532	0.879	0.87	0.872	0.863	0.85	0.851	0.837		33.532	0.877	0.874	0.862	0.85	0.849	0.835	0.845		33.532	0.876	0.872	0.864	0.852	0.847	0.839	0.835		33.532	0.883	0.863	0.865
	33.607	0.873	0.872	0.86	0.849	0.855	0.849	0.834		33.607	0.877	0.871	0.869	0.856	0.845	0.838	0.837		33.607	0.877	0.869	0.873	0.863	0.85	0.849	0.837		33.607	0.877	0.872	0.86	0.851	0.849	0.833	0.846		33.607	0.877	0.874	0.862	0.851	0.848	0.838	0.834		33.607	0.885	0.865	0.867
	33.681	0.875	0.868	0.86	0.853	0.853	0.849	0.834		33.681	0.876	0.873	0.866	0.855	0.848	0.838	0.839		33.681	0.878	0.87	0.87	0.861	0.85	0.85	0.834		33.681	0.878	0.873	0.863	0.852	0.848	0.837	0.842		33.681	0.875	0.872	0.862	0.85	0.847	0.842	0.832		33.681	0.883	0.866	0.866
	33.756	0.872	0.869	0.862	0.85	0.852	0.848	0.832		33.756	0.874	0.872	0.866	0.855	0.845	0.838	0.836		33.756	0.88	0.869	0.872	0.862	0.853	0.852	0.838		33.756	0.877	0.872	0.862	0.849	0.847	0.835	0.842		33.756	0.875	0.875	0.864	0.849	0.85	0.841	0.834		33.756	0.885	0.863	0.865
	33.83	0.874	0.867	0.858	0.849	0.853	0.847	0.832		33.83	0.877	0.871	0.868	0.856	0.85	0.84	0.838		33.83	0.879	0.871	0.872	0.862	0.851	0.85	0.835		33.83	0.877	0.871	0.862	0.854	0.849	0.835	0.843		33.83	0.878	0.873	0.861	0.85	0.847	0.841	0.833		33.83	0.883	0.865	0.864
	33.905	0.872	0.868	0.86	0.851	0.853	0.85	0.832		33.905	0.876	0.873	0.864	0.857	0.848	0.841	0.836		33.905	0.883	0.869	0.87	0.865	0.85	0.852	0.836		33.905	0.874	0.871	0.863	0.848	0.849	0.837	0.845		33.905	0.874	0.872	0.863	0.85	0.847	0.841	0.834		33.905	0.886	0.865	0.865
	33.979	0.875	0.869	0.861	0.85	0.852	0.848	0.831		33.979	0.876	0.872	0.866	0.856	0.846	0.838	0.839		33.979	0.879	0.868	0.873	0.862	0.851	0.851	0.836		33.979	0.877	0.875	0.865	0.85	0.848	0.835	0.841		33.979	0.876	0.872	0.863	0.848	0.846	0.841	0.834		33.979	0.882	0.862	0.865
	34.054	0.874	0.869	0.86	0.849	0.854	0.846	0.835		34.054	0.876	0.872	0.866	0.857	0.848	0.84	0.837		34.054	0.878	0.87	0.871	0.863	0.85	0.851	0.834		34.054	0.878	0.875	0.862	0.85	0.849	0.834	0.842		34.054	0.875	0.873	0.861	0.852	0.849	0.841	0.834		34.054	0.884	0.866	0.866
	34.128	0.874	0.868	0.861	0.847	0.852	0.847	0.834		34.128	0.874	0.87	0.868	0.856	0.846	0.84	0.836		34.128	0.879	0.868	0.872	0.863	0.85	0.852	0.836		34.128	0.876	0.874	0.862	0.852	0.848	0.834	0.843		34.128	0.878	0.874	0.865	0.85	0.844	0.839	0.832		34.128	0.884	0.864	0.866
	34.203	0.871	0.87	0.86	0.852	0.851	0.848	0.831		34.203	0.876	0.872	0.864	0.855	0.846	0.838	0.836		34.203	0.878	0.87	0.871	0.861	0.85	0.85	0.836		34.203	0.879	0.873	0.861	0.851	0.847	0.837	0.843		34.203	0.877	0.871	0.862	0.851	0.846	0.841	0.831		34.203	0.882	0.866	0.867
	34.277	0.874	0.867	0.861	0.852	0.854	0.848	0.839		34.277	0.877	0.872	0.866	0.855	0.848	0.84	0.838		34.277	0.879	0.868	0.87	0.864	0.85	0.849	0.834		34.277	0.878	0.869	0.863	0.85	0.851	0.837	0.845		34.277	0.874	0.873	0.862	0.851	0.846	0.84	0.833		34.277	0.881	0.865	0.866
	34.352	0.872	0.868	0.86	0.851	0.852	0.846	0.832		34.352	0.873	0.872	0.866	0.854	0.844	0.839	0.836		34.352	0.881	0.868	0.871	0.862	0.851	0.851	0.836		34.352	0.881	0.876	0.864	0.852	0.847	0.836	0.839		34.352	0.875	0.872	0.863	0.848	0.846	0.838	0.831		34.352	0.883	0.864	0.867
	34.426	0.872	0.871	0.861	0.85	0.853	0.847	0.831		34.426	0.873	0.872	0.868	0.853	0.847	0.838	0.836		34.426	0.878	0.87	0.872	0.863	0.85	0.849	0.835		34.426	0.88	0.873	0.862	0.85	0.848	0.833	0.845		34.426	0.875	0.872	0.865	0.851	0.846	0.839	0.834		34.426	0.886	0.865	0.866
	34.501	0.873	0.87	0.86	0.85	0.853	0.848	0.832		34.501	0.875	0.872	0.865	0.853	0.847	0.839	0.836		34.501	0.88	0.87	0.871	0.863	0.849	0.85	0.837		34.501	0.878	0.872	0.86	0.849	0.848	0.834	0.844		34.501	0.873	0.873	0.86	0.849	0.847	0.839	0.835		34.501	0.882	0.863	0.865
	34.575	0.875	0.867	0.861	0.85	0.854	0.848	0.835		34.575	0.875	0.873	0.864	0.854	0.845	0.839	0.837		34.575	0.88	0.871	0.871	0.862	0.849	0.85	0.836		34.575	0.878	0.872	0.866	0.85	0.847	0.836	0.843		34.575	0.874	0.874	0.865	0.849	0.846	0.839	0.833		34.575	0.88	0.865	0.863
	34.65	0.873	0.866	0.859	0.85	0.854	0.846	0.835		34.65	0.876	0.871	0.865	0.853	0.847	0.84	0.839		34.65	0.879	0.867	0.871	0.863	0.85	0.85	0.836		34.65	0.876	0.869	0.862	0.846	0.849	0.835	0.841		34.65	0.871	0.869	0.863	0.851	0.848	0.841	0.833		34.65	0.882	0.865	0.865
	34.724	0.872	0.867	0.859	0.85	0.854	0.846	0.838		34.724	0.876	0.873	0.867	0.854	0.845	0.84	0.837		34.724	0.875	0.871	0.87	0.864	0.85	0.851	0.835		34.724	0.877	0.873	0.863	0.851	0.849	0.835	0.846		34.724	0.876	0.871	0.861	0.849	0.848	0.84	0.833		34.724	0.883	0.864	0.864
	34.799	0.872	0.869	0.858	0.849	0.851	0.844	0.837		34.799	0.874	0.872	0.865	0.853	0.848	0.839	0.837		34.799	0.878	0.871	0.868	0.862	0.851	0.849	0.835		34.799	0.879	0.874	0.86	0.848	0.849	0.833	0.842		34.799	0.876	0.871	0.865	0.849	0.845	0.837	0.833		34.799	0.883	0.863	0.866
	34.873	0.871	0.87	0.86	0.85	0.854	0.847	0.833		34.873	0.874	0.872	0.866	0.854	0.847	0.841	0.838		34.873	0.879	0.871	0.872	0.861	0.849	0.85	0.836		34.873	0.878	0.874	0.862	0.851	0.848	0.836	0.847		34.873	0.873	0.874	0.861	0.852	0.846	0.841	0.83		34.873	0.883	0.862	0.865
	34.948	0.874	0.87	0.86	0.851	0.851	0.844	0.834		34.948	0.873	0.872	0.868	0.853	0.846	0.839	0.838		34.948	0.878	0.87	0.867	0.863	0.848	0.852	0.836		34.948	0.879	0.874	0.864	0.849	0.85	0.833	0.844		34.948	0.873	0.872	0.862	0.85	0.848	0.84	0.83		34.948	0.883	0.866	0.867
	35.022	0.872	0.87	0.859	0.85	0.853	0.847	0.835		35.022	0.873	0.87	0.866	0.855	0.845	0.836	0.833		35.022	0.878	0.87	0.87	0.862	0.85	0.851	0.836		35.022	0.877	0.873	0.861	0.851	0.847	0.833	0.84		35.022	0.874	0.872	0.863	0.851	0.848	0.84	0.83		35.022	0.881	0.864	0.866
	35.097	0.871	0.867	0.862	0.849	0.852	0.848	0.83		35.097	0.874	0.87	0.865	0.852	0.847	0.839	0.838		35.097	0.875	0.871	0.871	0.862	0.849	0.851	0.836		35.097	0.879	0.873	0.861	0.849	0.85	0.833	0.841		35.097	0.875	0.872	0.863	0.852	0.848	0.837	0.83		35.097	0.883	0.865	0.868
	35.171	0.874	0.868	0.858	0.848	0.852	0.845	0.832		35.171	0.875	0.871	0.866	0.853	0.846	0.839	0.839		35.171	0.877	0.869	0.871	0.862	0.846	0.851	0.835		35.171	0.878	0.869	0.862	0.848	0.847	0.835	0.843		35.171	0.875	0.871	0.864	0.851	0.847	0.84	0.828		35.171	0.882	0.864	0.867
	35.246	0.873	0.868	0.86	0.851	0.852	0.849	0.837		35.246	0.872	0.871	0.865	0.854	0.845	0.838	0.836		35.246	0.878	0.869	0.87	0.863	0.85	0.851	0.835		35.246	0.876	0.874	0.861	0.849	0.849	0.835	0.844		35.246	0.876	0.872	0.863	0.849	0.846	0.839	0.827		35.246	0.883	0.863	0.866
	35.32	0.872	0.87	0.859	0.85	0.853	0.848	0.836		35.32	0.873	0.869	0.866	0.854	0.848	0.838	0.835		35.32	0.878	0.869	0.872	0.861	0.849	0.849	0.836		35.32	0.879	0.871	0.864	0.851	0.849	0.835	0.842		35.32	0.874	0.872	0.863	0.85	0.849	0.839	0.832		35.32	0.883	0.865	0.866
	35.395	0.873	0.87	0.86	0.85	0.852	0.847	0.832		35.395	0.875	0.873	0.867	0.854	0.846	0.836	0.836		35.395	0.879	0.866	0.87	0.86	0.847	0.853	0.835		35.395	0.877	0.873	0.859	0.85	0.847	0.831	0.841		35.395	0.875	0.872	0.864	0.849	0.847	0.839	0.835		35.395	0.882	0.865	0.868
	35.469	0.872	0.869	0.858	0.849	0.853	0.847	0.834		35.469	0.877	0.872	0.866	0.856	0.846	0.839	0.836		35.469	0.88	0.868	0.87	0.866	0.851	0.849	0.835		35.469	0.876	0.87	0.859	0.846	0.849	0.837	0.845		35.469	0.875	0.87	0.862	0.849	0.847	0.841	0.832		35.469	0.882	0.865	0.868
	35.544	0.876	0.873	0.862	0.852	0.858	0.852	0.836		35.544	0.879	0.876	0.868	0.858	0.851	0.844	0.843		35.544	0.879	0.872	0.873	0.865	0.852	0.856	0.837		35.544	0.88	0.874	0.864	0.851	0.854	0.837	0.841		35.544	0.881	0.875	0.866	0.853	0.85	0.841	0.834		35.544	0.886	0.867	0.871
	35.618	0.882	0.874	0.87	0.859	0.863	0.855	0.843		35.618	0.884	0.88	0.877	0.865	0.858	0.849	0.847		35.618	0.89	0.88	0.883	0.872	0.859	0.861	0.846		35.618	0.887	0.882	0.873	0.863	0.858	0.845	0.854		35.618	0.886	0.884	0.872	0.859	0.856	0.85	0.843		35.618	0.895	0.873	0.876
	35.693	0.887	0.883	0.873	0.861	0.867	0.86	0.849		35.693	0.889	0.883	0.879	0.867	0.86	0.853	0.848		35.693	0.893	0.882	0.886	0.878	0.863	0.864	0.851		35.693	0.891	0.884	0.874	0.863	0.858	0.847	0.853		35.693	0.888	0.885	0.876	0.864	0.86	0.854	0.847		35.693	0.899	0.878	0.881
	35.767	0.887	0.885	0.878	0.864	0.867	0.862	0.847		35.767	0.891	0.887	0.882	0.872	0.864	0.855	0.852		35.767	0.899	0.885	0.887	0.875	0.867	0.866	0.852		35.767	0.893	0.885	0.874	0.86	0.865	0.85	0.857		35.767	0.891	0.888	0.881	0.865	0.866	0.856	0.844		35.767	0.9	0.884	0.883
	35.842	0.888	0.885	0.878	0.866	0.87	0.864	0.854		35.842	0.893	0.887	0.885	0.873	0.865	0.857	0.853		35.842	0.899	0.888	0.888	0.882	0.867	0.869	0.852		35.842	0.896	0.892	0.879	0.866	0.867	0.853	0.862		35.842	0.895	0.892	0.88	0.869	0.866	0.858	0.848		35.842	0.902	0.883	0.884
	35.917	0.893	0.885	0.878	0.866	0.87	0.867	0.852		35.917	0.893	0.892	0.885	0.875	0.865	0.857	0.855		35.917	0.9	0.886	0.89	0.883	0.87	0.871	0.856		35.917	0.897	0.89	0.881	0.87	0.865	0.855	0.86		35.917	0.895	0.891	0.884	0.868	0.864	0.86	0.852		35.917	0.905	0.886	0.884
	35.991	0.894	0.887	0.88	0.871	0.873	0.866	0.854		35.991	0.896	0.89	0.884	0.874	0.868	0.858	0.858		35.991	0.901	0.887	0.891	0.885	0.868	0.872	0.855		35.991	0.902	0.892	0.882	0.871	0.868	0.857	0.861		35.991	0.899	0.892	0.884	0.871	0.867	0.86	0.852		35.991	0.906	0.885	0.887
	36.066	0.897	0.891	0.881	0.87	0.873	0.867	0.853		36.066	0.898	0.892	0.887	0.879	0.869	0.859	0.859		36.066	0.903	0.891	0.892	0.884	0.871	0.871	0.856		36.066	0.9	0.891	0.883	0.872	0.871	0.858	0.862		36.066	0.899	0.894	0.886	0.872	0.87	0.861	0.855		36.066	0.908	0.887	0.891
	36.14	0.895	0.892	0.882	0.871	0.874	0.87	0.854		36.14	0.898	0.894	0.889	0.877	0.871	0.862	0.859		36.14	0.906	0.891	0.895	0.885	0.872	0.873	0.859		36.14	0.903	0.895	0.887	0.87	0.871	0.858	0.863		36.14	0.899	0.895	0.886	0.871	0.87	0.862	0.857		36.14	0.907	0.889	0.892
	36.215	0.896	0.894	0.883	0.872	0.877	0.871	0.854		36.215	0.898	0.895	0.889	0.881	0.872	0.864	0.858		36.215	0.904	0.893	0.895	0.888	0.873	0.875	0.858		36.215	0.902	0.895	0.885	0.875	0.871	0.858	0.864		36.215	0.903	0.896	0.888	0.873	0.871	0.863	0.854		36.215	0.908	0.888	0.893
	36.289	0.899	0.893	0.882	0.872	0.878	0.873	0.855		36.289	0.901	0.895	0.892	0.88	0.874	0.862	0.859		36.289	0.909	0.895	0.898	0.89	0.875	0.875	0.86		36.289	0.901	0.895	0.886	0.873	0.874	0.859	0.867		36.289	0.899	0.896	0.888	0.875	0.87	0.865	0.855		36.289	0.907	0.889	0.895
	36.364	0.898	0.897	0.885	0.877	0.877	0.873	0.861		36.364	0.902	0.898	0.895	0.883	0.871	0.865	0.863		36.364	0.904	0.894	0.895	0.888	0.873	0.877	0.86		36.364	0.903	0.898	0.889	0.874	0.871	0.86	0.865		36.364	0.903	0.898	0.889	0.877	0.873	0.865	0.859		36.364	0.909	0.89	0.894
	36.438	0.9	0.894	0.888	0.877	0.88	0.872	0.86		36.438	0.901	0.899	0.891	0.882	0.876	0.865	0.862		36.438	0.908	0.897	0.897	0.889	0.876	0.875	0.86		36.438	0.904	0.897	0.89	0.875	0.872	0.86	0.866		36.438	0.907	0.897	0.891	0.876	0.874	0.867	0.858		36.438	0.914	0.891	0.895
	36.513	0.902	0.897	0.886	0.876	0.88	0.876	0.859		36.513	0.902	0.9	0.892	0.882	0.873	0.864	0.865		36.513	0.908	0.898	0.899	0.89	0.879	0.879	0.863		36.513	0.907	0.903	0.89	0.877	0.876	0.863	0.868		36.513	0.903	0.9	0.891	0.879	0.873	0.868	0.857		36.513	0.913	0.892	0.898
	36.587	0.901	0.896	0.887	0.879	0.88	0.873	0.862		36.587	0.906	0.899	0.895	0.884	0.877	0.864	0.864		36.587	0.912	0.899	0.899	0.889	0.879	0.881	0.864		36.587	0.91	0.901	0.89	0.874	0.876	0.863	0.87		36.587	0.904	0.9	0.89	0.88	0.876	0.868	0.86		36.587	0.911	0.893	0.895
	36.662	0.901	0.898	0.89	0.88	0.88	0.878	0.862		36.662	0.904	0.901	0.895	0.882	0.876	0.867	0.863		36.662	0.912	0.898	0.9	0.893	0.878	0.878	0.864		36.662	0.908	0.902	0.889	0.879	0.877	0.864	0.871		36.662	0.905	0.901	0.892	0.879	0.874	0.869	0.86		36.662	0.914	0.896	0.896
	36.736	0.904	0.897	0.889	0.88	0.883	0.88	0.86		36.736	0.903	0.9	0.895	0.883	0.874	0.869	0.865		36.736	0.912	0.901	0.9	0.89	0.879	0.88	0.864		36.736	0.908	0.902	0.892	0.881	0.876	0.865	0.871		36.736	0.908	0.901	0.894	0.881	0.876	0.869	0.862		36.736	0.913	0.896	0.899
	36.811	0.903	0.9	0.889	0.879	0.883	0.877	0.86		36.811	0.906	0.901	0.897	0.885	0.877	0.869	0.867		36.811	0.91	0.9	0.901	0.894	0.88	0.881	0.863		36.811	0.906	0.901	0.892	0.879	0.878	0.862	0.871		36.811	0.907	0.902	0.894	0.881	0.879	0.867	0.863		36.811	0.915	0.898	0.899
	36.885	0.905	0.9	0.892	0.88	0.884	0.879	0.865		36.885	0.905	0.902	0.897	0.885	0.879	0.868	0.868		36.885	0.913	0.9	0.902	0.894	0.879	0.881	0.866		36.885	0.909	0.901	0.892	0.879	0.878	0.864	0.875		36.885	0.905	0.906	0.894	0.88	0.878	0.868	0.864		36.885	0.918	0.895	0.899
	36.96	0.903	0.902	0.892	0.881	0.884	0.88	0.863		36.96	0.906	0.904	0.898	0.885	0.879	0.871	0.867		36.96	0.914	0.902	0.905	0.893	0.882	0.881	0.865		36.96	0.909	0.903	0.893	0.883	0.878	0.866	0.867		36.96	0.909	0.905	0.898	0.882	0.879	0.872	0.865		36.96	0.915	0.898	0.902
	37.034	0.907	0.902	0.892	0.885	0.885	0.88	0.865		37.034	0.906	0.905	0.899	0.889	0.88	0.87	0.868		37.034	0.913	0.902	0.908	0.894	0.884	0.883	0.867		37.034	0.907	0.903	0.894	0.88	0.879	0.865	0.871		37.034	0.908	0.905	0.897	0.884	0.877	0.871	0.867		37.034	0.919	0.898	0.899
	37.109	0.907	0.898	0.893	0.883	0.884	0.878	0.865		37.109	0.908	0.905	0.9	0.888	0.88	0.87	0.869		37.109	0.913	0.902	0.905	0.895	0.878	0.883	0.867		37.109	0.911	0.905	0.894	0.883	0.877	0.869	0.876		37.109	0.912	0.908	0.895	0.884	0.878	0.872	0.868		37.109	0.918	0.899	0.899
	37.183	0.907	0.904	0.894	0.883	0.886	0.883	0.864		37.183	0.908	0.904	0.897	0.888	0.879	0.872	0.869		37.183	0.914	0.9	0.903	0.898	0.883	0.883	0.868		37.183	0.91	0.906	0.895	0.883	0.881	0.867	0.872		37.183	0.909	0.905	0.898	0.885	0.878	0.873	0.865		37.183	0.919	0.898	0.901
	37.258	0.906	0.903	0.891	0.882	0.888	0.884	0.865		37.258	0.907	0.905	0.901	0.887	0.881	0.874	0.872		37.258	0.913	0.903	0.906	0.9	0.881	0.887	0.868		37.258	0.913	0.905	0.897	0.881	0.884	0.871	0.872		37.258	0.913	0.904	0.898	0.884	0.879	0.873	0.866		37.258	0.92	0.903	0.902
	37.332	0.909	0.906	0.894	0.883	0.886	0.882	0.866		37.332	0.908	0.905	0.9	0.891	0.886	0.872	0.871		37.332	0.918	0.905	0.906	0.894	0.886	0.883	0.87		37.332	0.913	0.904	0.896	0.885	0.884	0.868	0.877		37.332	0.911	0.909	0.897	0.884	0.881	0.873	0.865		37.332	0.921	0.9	0.902
	37.407	0.909	0.903	0.897	0.885	0.888	0.884	0.865		37.407	0.909	0.905	0.902	0.887	0.883	0.875	0.87		37.407	0.918	0.906	0.907	0.898	0.884	0.883	0.87		37.407	0.915	0.907	0.897	0.885	0.882	0.868	0.876		37.407	0.913	0.909	0.897	0.884	0.881	0.874	0.869		37.407	0.92	0.9	0.903
	37.481	0.908	0.905	0.897	0.884	0.891	0.885	0.868		37.481	0.91	0.905	0.902	0.89	0.885	0.872	0.871		37.481	0.919	0.904	0.908	0.899	0.885	0.885	0.87		37.481	0.913	0.907	0.895	0.881	0.883	0.869	0.876		37.481	0.914	0.908	0.899	0.884	0.881	0.876	0.868		37.481	0.921	0.903	0.905
	37.556	0.911	0.906	0.895	0.887	0.887	0.883	0.867		37.556	0.911	0.907	0.904	0.892	0.882	0.872	0.869		37.556	0.917	0.904	0.907	0.9	0.884	0.884	0.871		37.556	0.913	0.907	0.898	0.886	0.886	0.872	0.872		37.556	0.915	0.909	0.897	0.886	0.88	0.872	0.87		37.556	0.921	0.902	0.907
	37.63	0.91	0.909	0.898	0.887	0.891	0.884	0.868		37.63	0.913	0.909	0.905	0.89	0.884	0.876	0.872		37.63	0.919	0.905	0.908	0.9	0.887	0.887	0.871		37.63	0.916	0.907	0.897	0.883	0.884	0.869	0.876		37.63	0.916	0.91	0.9	0.885	0.883	0.874	0.867		37.63	0.921	0.901	0.906
	37.705	0.909	0.905	0.898	0.887	0.889	0.885	0.867		37.705	0.912	0.906	0.902	0.893	0.883	0.873	0.875		37.705	0.919	0.906	0.909	0.899	0.888	0.887	0.871		37.705	0.915	0.911	0.9	0.887	0.882	0.869	0.875		37.705	0.914	0.908	0.9	0.885	0.884	0.878	0.87		37.705	0.922	0.902	0.906
	37.779	0.912	0.905	0.898	0.888	0.889	0.885	0.87		37.779	0.912	0.91	0.904	0.894	0.885	0.878	0.871		37.779	0.919	0.907	0.907	0.9	0.888	0.888	0.873		37.779	0.914	0.907	0.899	0.887	0.885	0.871	0.876		37.779	0.915	0.909	0.9	0.888	0.884	0.877	0.87		37.779	0.921	0.902	0.904
	37.854	0.909	0.907	0.898	0.889	0.888	0.888	0.868		37.854	0.913	0.913	0.903	0.893	0.884	0.875	0.871		37.854	0.92	0.906	0.907	0.901	0.888	0.889	0.873		37.854	0.917	0.91	0.896	0.886	0.883	0.868	0.878		37.854	0.916	0.91	0.901	0.888	0.884	0.877	0.87		37.854	0.922	0.904	0.904
	37.928	0.91	0.907	0.899	0.888	0.892	0.887	0.869		37.928	0.913	0.91	0.907	0.893	0.885	0.877	0.875		37.928	0.92	0.907	0.911	0.901	0.887	0.892	0.873		37.928	0.917	0.907	0.9	0.887	0.885	0.87	0.878		37.928	0.917	0.911	0.903	0.889	0.886	0.877	0.87		37.928	0.927	0.903	0.904
	38.003	0.912	0.907	0.898	0.888	0.891	0.89	0.867		38.003	0.911	0.911	0.906	0.893	0.886	0.875	0.871		38.003	0.923	0.908	0.91	0.902	0.887	0.889	0.872		38.003	0.915	0.91	0.902	0.887	0.885	0.873	0.875		38.003	0.917	0.911	0.903	0.887	0.884	0.877	0.869		38.003	0.923	0.904	0.909
	38.077	0.912	0.909	0.9	0.889	0.892	0.888	0.871		38.077	0.914	0.91	0.902	0.893	0.887	0.878	0.873		38.077	0.923	0.908	0.912	0.901	0.886	0.889	0.873		38.077	0.92	0.909	0.9	0.892	0.885	0.874	0.878		38.077	0.915	0.91	0.903	0.888	0.886	0.874	0.871		38.077	0.927	0.902	0.907
	38.152	0.915	0.908	0.899	0.891	0.89	0.887	0.873		38.152	0.917	0.91	0.905	0.895	0.886	0.878	0.872		38.152	0.922	0.906	0.909	0.903	0.887	0.889	0.873		38.152	0.915	0.913	0.9	0.888	0.889	0.872	0.881		38.152	0.918	0.913	0.904	0.888	0.885	0.88	0.871		38.152	0.924	0.906	0.907
	38.227	0.913	0.91	0.901	0.891	0.894	0.888	0.868		38.227	0.913	0.913	0.907	0.893	0.886	0.879	0.875		38.227	0.923	0.908	0.91	0.902	0.89	0.891	0.873		38.227	0.917	0.908	0.901	0.889	0.885	0.874	0.879		38.227	0.916	0.912	0.905	0.889	0.888	0.878	0.871		38.227	0.927	0.905	0.907
	38.301	0.913	0.91	0.899	0.891	0.894	0.892	0.87		38.301	0.915	0.911	0.905	0.895	0.887	0.878	0.873		38.301	0.918	0.91	0.911	0.902	0.891	0.892	0.873		38.301	0.92	0.91	0.903	0.891	0.888	0.873	0.88		38.301	0.918	0.914	0.903	0.891	0.886	0.879	0.871		38.301	0.929	0.905	0.908
	38.376	0.914	0.908	0.902	0.892	0.89	0.888	0.87		38.376	0.915	0.915	0.907	0.896	0.886	0.879	0.873		38.376	0.922	0.911	0.91	0.904	0.889	0.89	0.874		38.376	0.919	0.911	0.901	0.891	0.888	0.876	0.881		38.376	0.918	0.914	0.902	0.889	0.885	0.88	0.872		38.376	0.926	0.909	0.908
	38.45	0.916	0.91	0.904	0.89	0.893	0.89	0.869		38.45	0.915	0.913	0.905	0.897	0.887	0.877	0.876		38.45	0.925	0.909	0.911	0.906	0.89	0.892	0.876		38.45	0.919	0.912	0.9	0.889	0.889	0.872	0.884		38.45	0.916	0.914	0.905	0.89	0.887	0.879	0.871		38.45	0.927	0.907	0.909
	38.525	0.917	0.911	0.902	0.89	0.893	0.89	0.87		38.525	0.916	0.914	0.907	0.897	0.887	0.88	0.873		38.525	0.923	0.91	0.912	0.905	0.893	0.891	0.877		38.525	0.919	0.912	0.9	0.888	0.889	0.874	0.883		38.525	0.921	0.915	0.906	0.892	0.886	0.881	0.872		38.525	0.926	0.908	0.908
	38.599	0.913	0.91	0.902	0.891	0.894	0.891	0.871		38.599	0.917	0.914	0.906	0.899	0.888	0.88	0.874		38.599	0.925	0.909	0.914	0.903	0.889	0.891	0.878		38.599	0.919	0.916	0.899	0.891	0.888	0.874	0.883		38.599	0.92	0.914	0.904	0.89	0.888	0.88	0.874		38.599	0.928	0.91	0.909
	38.674	0.916	0.911	0.903	0.892	0.895	0.89	0.874		38.674	0.915	0.915	0.908	0.897	0.888	0.88	0.876		38.674	0.926	0.912	0.913	0.907	0.89	0.889	0.876		38.674	0.922	0.912	0.904	0.89	0.887	0.87	0.884		38.674	0.922	0.917	0.906	0.891	0.89	0.881	0.875		38.674	0.927	0.907	0.911
	38.748	0.919	0.91	0.903	0.892	0.897	0.891	0.873		38.748	0.919	0.914	0.91	0.898	0.889	0.881	0.878		38.748	0.924	0.913	0.914	0.905	0.891	0.892	0.878		38.748	0.923	0.914	0.904	0.888	0.888	0.876	0.884		38.748	0.918	0.912	0.905	0.893	0.887	0.879	0.874		38.748	0.932	0.909	0.909
	38.823	0.913	0.914	0.903	0.894	0.897	0.891	0.871		38.823	0.917	0.916	0.908	0.899	0.889	0.879	0.879		38.823	0.927	0.911	0.912	0.906	0.892	0.891	0.876		38.823	0.924	0.912	0.904	0.889	0.888	0.876	0.883		38.823	0.92	0.915	0.905	0.893	0.888	0.88	0.872		38.823	0.929	0.906	0.911
	38.897	0.917	0.914	0.904	0.892	0.896	0.892	0.875		38.897	0.919	0.913	0.907	0.9	0.892	0.88	0.877		38.897	0.924	0.912	0.912	0.907	0.892	0.891	0.876		38.897	0.923	0.914	0.902	0.892	0.89	0.876	0.883		38.897	0.92	0.918	0.907	0.893	0.888	0.88	0.873		38.897	0.928	0.909	0.911
	38.972	0.916	0.911	0.904	0.894	0.899	0.892	0.873		38.972	0.916	0.915	0.908	0.899	0.891	0.879	0.878		38.972	0.927	0.912	0.914	0.907	0.892	0.894	0.876		38.972	0.922	0.916	0.904	0.891	0.888	0.877	0.882		38.972	0.918	0.916	0.907	0.894	0.89	0.881	0.877		38.972	0.928	0.908	0.912
	39.046	0.917	0.91	0.903	0.894	0.897	0.893	0.873		39.046	0.918	0.916	0.911	0.899	0.89	0.879	0.879		39.046	0.929	0.914	0.914	0.906	0.891	0.892	0.877		39.046	0.924	0.915	0.904	0.891	0.888	0.878	0.88		39.046	0.918	0.917	0.907	0.891	0.89	0.883	0.878		39.046	0.931	0.911	0.911
	39.121	0.915	0.912	0.904	0.894	0.895	0.892	0.875		39.121	0.918	0.916	0.911	0.899	0.891	0.882	0.879		39.121	0.93	0.913	0.916	0.909	0.893	0.894	0.876		39.121	0.924	0.912	0.906	0.893	0.891	0.877	0.88		39.121	0.921	0.918	0.908	0.891	0.888	0.881	0.877		39.121	0.931	0.909	0.912
	39.195	0.92	0.914	0.906	0.895	0.896	0.893	0.872		39.195	0.918	0.919	0.909	0.899	0.891	0.881	0.878		39.195	0.931	0.914	0.913	0.906	0.893	0.892	0.879		39.195	0.92	0.913	0.905	0.893	0.891	0.875	0.884		39.195	0.923	0.917	0.909	0.893	0.89	0.883	0.876		39.195	0.932	0.909	0.911
	39.27	0.918	0.914	0.904	0.895	0.898	0.895	0.873		39.27	0.919	0.917	0.912	0.898	0.891	0.882	0.88		39.27	0.931	0.916	0.915	0.905	0.894	0.896	0.88		39.27	0.922	0.916	0.904	0.892	0.89	0.876	0.885		39.27	0.921	0.92	0.905	0.893	0.89	0.883	0.875		39.27	0.931	0.912	0.913
	39.344	0.92	0.914	0.907	0.893	0.897	0.892	0.88		39.344	0.918	0.917	0.911	0.898	0.891	0.882	0.878		39.344	0.927	0.914	0.916	0.909	0.895	0.893	0.88		39.344	0.925	0.917	0.908	0.89	0.892	0.878	0.881		39.344	0.922	0.916	0.909	0.893	0.89	0.883	0.877		39.344	0.929	0.909	0.91
	39.419	0.919	0.912	0.904	0.897	0.898	0.892	0.877		39.419	0.919	0.917	0.909	0.901	0.893	0.883	0.878		39.419	0.927	0.915	0.917	0.908	0.893	0.895	0.879		39.419	0.923	0.914	0.905	0.893	0.89	0.88	0.883		39.419	0.922	0.917	0.908	0.895	0.892	0.883	0.876		39.419	0.931	0.911	0.914
	39.493	0.921	0.916	0.904	0.894	0.896	0.892	0.874		39.493	0.918	0.918	0.912	0.9	0.893	0.884	0.881		39.493	0.928	0.913	0.916	0.906	0.895	0.894	0.88		39.493	0.924	0.915	0.906	0.895	0.894	0.876	0.884		39.493	0.924	0.918	0.909	0.894	0.891	0.882	0.879		39.493	0.932	0.914	0.913
	39.568	0.919	0.914	0.907	0.896	0.898	0.896	0.878		39.568	0.917	0.92	0.91	0.901	0.892	0.882	0.879		39.568	0.924	0.914	0.915	0.909	0.893	0.896	0.879		39.568	0.924	0.918	0.906	0.892	0.892	0.88	0.881		39.568	0.922	0.92	0.908	0.893	0.894	0.883	0.878		39.568	0.93	0.911	0.915
	39.642	0.92	0.915	0.907	0.898	0.897	0.896	0.879		39.642	0.921	0.918	0.91	0.898	0.892	0.883	0.881		39.642	0.926	0.915	0.914	0.909	0.894	0.896	0.88		39.642	0.925	0.915	0.905	0.895	0.895	0.88	0.887		39.642	0.925	0.917	0.909	0.897	0.89	0.886	0.878		39.642	0.933	0.912	0.914
	39.717	0.922	0.915	0.907	0.896	0.9	0.896	0.877		39.717	0.919	0.921	0.911	0.902	0.891	0.881	0.876		39.717	0.931	0.914	0.916	0.907	0.894	0.896	0.883		39.717	0.923	0.919	0.91	0.895	0.894	0.878	0.884		39.717	0.923	0.919	0.908	0.895	0.894	0.886	0.877		39.717	0.93	0.913	0.918
	39.791	0.92	0.915	0.907	0.899	0.901	0.896	0.874		39.791	0.921	0.92	0.912	0.899	0.892	0.882	0.878		39.791	0.925	0.914	0.917	0.91	0.895	0.895	0.88		39.791	0.923	0.92	0.91	0.895	0.892	0.877	0.886		39.791	0.923	0.919	0.911	0.896	0.893	0.884	0.878		39.791	0.933	0.912	0.912
	39.866	0.92	0.916	0.907	0.896	0.901	0.896	0.879		39.866	0.923	0.921	0.911	0.901	0.893	0.884	0.877		39.866	0.931	0.916	0.917	0.909	0.897	0.899	0.882		39.866	0.927	0.917	0.908	0.897	0.894	0.879	0.884		39.866	0.924	0.919	0.909	0.894	0.893	0.883	0.878		39.866	0.934	0.912	0.917
	39.94	0.923	0.916	0.909	0.895	0.9	0.898	0.88		39.94	0.921	0.918	0.912	0.902	0.892	0.884	0.88		39.94	0.928	0.914	0.915	0.911	0.895	0.898	0.882		39.94	0.926	0.915	0.908	0.896	0.893	0.878	0.887		39.94	0.926	0.919	0.913	0.898	0.893	0.887	0.88		39.94	0.932	0.914	0.916
	40.015	0.922	0.916	0.906	0.899	0.902	0.895	0.876		40.015	0.921	0.922	0.913	0.903	0.893	0.884	0.882		40.015	0.93	0.917	0.92	0.91	0.893	0.899	0.88		40.015	0.926	0.92	0.906	0.894	0.894	0.88	0.886		40.015	0.924	0.918	0.909	0.896	0.893	0.885	0.879		40.015	0.933	0.911	0.914
	40.089	0.922	0.92	0.906	0.898	0.9	0.897	0.877		40.089	0.922	0.919	0.913	0.901	0.895	0.885	0.879		40.089	0.932	0.916	0.918	0.91	0.896	0.896	0.882		40.089	0.924	0.916	0.909	0.896	0.893	0.879	0.888		40.089	0.927	0.917	0.908	0.898	0.894	0.888	0.88		40.089	0.93	0.914	0.915
	40.164	0.923	0.915	0.908	0.896	0.9	0.897	0.875		40.164	0.921	0.92	0.912	0.901	0.895	0.884	0.881		40.164	0.932	0.916	0.917	0.911	0.896	0.899	0.881		40.164	0.925	0.916	0.909	0.893	0.892	0.88	0.884		40.164	0.926	0.921	0.912	0.899	0.891	0.884	0.879		40.164	0.934	0.914	0.917
	40.238	0.921	0.918	0.907	0.895	0.902	0.897	0.871		40.238	0.922	0.92	0.912	0.901	0.89	0.884	0.881		40.238	0.931	0.915	0.917	0.907	0.894	0.899	0.879		40.238	0.926	0.919	0.909	0.893	0.895	0.881	0.883		40.238	0.927	0.922	0.91	0.897	0.893	0.885	0.879		40.238	0.934	0.913	0.915
[truncated: 36 more columns]

## Sheet: S7b
Fluorescence Polarization Assay
Fig. S7b
	Polarization (mP)																						Polarization (mP)																						Polarization (mP)
		BAX-2S + 2t5																						BAX-2S + 2t6																						BAX-2S + 2t7
		50μM		33μM		22μM		15μM		10μM		6.6μM		4.4μM		2.9μM		0μM		BAK-TAMRA				50μM		33μM		22μM		15μM		10μM		6.6μM		4.4μM		2.9μM		0μM		BAK-TAMRA				50μM		33μM
	Time (min)	Mean	SEM	Mean	SEM	Mean	SEM	Mean	SEM	Mean	SEM	Mean	SEM	Mean	SEM	Mean	SEM	Mean	SEM	Mean	SEM		Time (min)	Mean	SEM	Mean	SEM	Mean	SEM	Mean	SEM	Mean	SEM	Mean	SEM	Mean	SEM	Mean	SEM	Mean	SEM	Mean	SEM		Time (min)	Mean	SEM	Mean	SEM
	0	102	6	79	14	89	14	93	4	67.5	2.5	74	17	70	21	78	1	59.5	5.5	64	11		0	99.5	1.5	93	0	99.5	17.5	88	15	114	1	81.5	2.5	104.5	7.5	100.5	6.5	99	28	79.5	17.5		0	68	5	86.5	12.5
	0.5	66	0	77	0	74.5	0.5	73.5	0.5	84	0	65	0	82	0	80	0	107	0	70	10		0.5	70	17	95.5	2.5	81	8	86	9	103	5	90	10	85	2	90	1	110	11	65.5	2.5		0.5	67	21	93.5	7.5
	1	75	0	75	0	76.5	8.5	83.5	4.5	83	0	87	0	90	0	85	0	110	0	73.5	5.5		1	93.5	16.5	98	0	99	7	98.5	10.5	104	6	97.5	5.5	101	7	97	6	112	17	80.5	1.5		1	72	6	84.5	3.5
	1.5	78	0	92	0	85	1	91	1	105	0	103	0	92	0	108	0	126	0	70.5	4.5		1.5	97	16	96	7	99	2	98.5	3.5	105.5	13.5	108	6	110.5	1.5	111.5	1.5	119	3	82	2		1.5	87.5	10.5	87.5	2.5
	2	95	0	90	0	94.5	2.5	98	3	103	0	100	0	93	0	112	0	119	0	67.5	7.5		2	112	11	114	7	122	8	119	3	121.5	4.5	123	3	122	6	115.5	0.5	134.5	1.5	80.5	1.5		2	99	11	101	5
	2.5	96	0	108	0	98.5	0.5	101.5	1.5	99	0	103	0	102	0	107	0	113	0	67	2		2.5	114	12	123.5	6.5	127	3	125	5	121	4	132	1	123.5	4.5	117.5	3.5	135	2	77.5	0.5		2.5	104.5	14.5	113.5	1.5
	3	100	0	93	0	105	2	102.5	2.5	117	0	111	0	111	0	108	0	117	0	70.5	2.5		3	120	13	131.5	10.5	125	7	126.5	5.5	124.5	0.5	123	4	122.5	4.5	120.5	1.5	146.5	3.5	80.5	1.5		3	107	11	116.5	8.5
	3.5	101	0	105	0	100	2	106.5	0.5	110	0	113	0	105	0	108	0	75	0	67.5	1.5		3.5	121.5	14.5	129.5	9.5	124	2	128.5	5.5	134	0	127.5	0.5	128	2	130	5	145.5	7.5	78	1		3.5	105.5	6.5	130	1
	4	90	0	116	0	106.5	0.5	110	4	121	0	120	0	106	0	125	0	111	0	59	0		4	122.5	11.5	133.5	3.5	130.5	2.5	134	2	139.5	5.5	134	2	136.5	0.5	136	5	149	7	79.5	0.5		4	107.5	11.5	122	2
	4.5	91	0	118	0	108.5	0.5	109.5	1.5	118	0	121	0	105	0	117	0	118	0	49.5	7.5		4.5	119	6	133	1	128.5	2.5	141.5	11.5	139.5	0.5	143.5	0.5	141	4	131	2	143	6	77.5	0.5		4.5	117.5	12.5	136	11
	5	96	0	110	0	112.5	2.5	111	2	117	0	111	0	116	0	118	0	122	0	59.5	4.5		5	123.5	13.5	146	4	133.5	7.5	137.5	6.5	143	1	138	0	140	5	140.5	2.5	154	2	83	4		5	114	7	137.5	2.5
	5.5	91	0	117	0	115	1	118	7	122	0	120	0	115	0	126	0	131	0	56	7		5.5	132.5	14.5	141.5	11.5	141.5	11.5	143.5	8.5	139.5	2.5	143.5	4.5	142	4	137	4	160.5	4.5	80	1		5.5	119	8	139.5	2.5
	6	99	0	119	0	122	4	116.5	4.5	124	0	125	0	120	0	126	0	142	0	55	2		6	137	15	142.5	12.5	147	9	154	5	148	6	142	4	148.5	5.5	145	5	167	2	79.5	2.5		6	126.5	7.5	142.5	4.5
	6.5	98	0	125	0	116.5	4.5	123	6	120	0	126	0	117	0	129	0	133	0	62	2		6.5	136	17	149	12	146	10	142.5	12.5	153.5	4.5	144.5	0.5	143.5	0.5	141.5	0.5	168.5	0.5	81.5	2.5		6.5	123	13	146	2
	7	102	0	122	0	123	6	122.5	8.5	131	0	129	0	129	0	134	0	142	0	60	9		7	146.5	21.5	161	12	152	7	149.5	6.5	149	3	146.5	0.5	149	4	151	6	175	4	84.5	1.5		7	132	9	151.5	2.5
	7.5	111	0	106	0	122	8	130	4	133	0	122	0	126	0	136	0	143	0	54.5	3.5		7.5	154	19	163.5	9.5	158	11	155.5	9.5	155.5	1.5	150	5	151.5	2.5	157	7	185	0	77	1		7.5	137.5	11.5	148.5	0.5
	8	105	0	119	0	122	1	133.5	3.5	137	0	134	0	132	0	137	0	144	0	53.5	2.5		8	161	16	168.5	12.5	163.5	8.5	165	14	158	11	152.5	7.5	149	3	158.5	8.5	186	1	87.5	2.5		8	143.5	13.5	161	4
	8.5	112	0	125	0	125	7	134	4	136	0	135	0	128	0	143	0	148	0	51	5		8.5	157	17	173	13	169	5	163	11	161.5	12.5	155.5	4.5	155	9	163.5	9.5	191	6	84	3		8.5	148	17	185	17
	9	124	0	134	0	133	6	134.5	8.5	141	0	136	0	136	0	145	0	152	0	54.5	0.5		9	162.5	18.5	176.5	13.5	169.5	9.5	174	14	166.5	3.5	167.5	6.5	162	5	166	6	194.5	0.5	82	5		9	156	13	166	8
	9.5	125	0	135	0	136	4	136	9	141	0	145	0	138	0	153	0	157	0	58.5	0.5		9.5	166	20	175	13	174	17	176.5	12.5	169	12	166.5	6.5	166.5	5.5	165	11	200	6	81	3		9.5	162.5	14.5	182	1
	10	132	0	132	0	138.5	5.5	141	8	145	0	136	0	134	0	151	0	162	0	54.5	1.5		10	172.5	23.5	178.5	15.5	175	17	179.5	13.5	169	17	172.5	5.5	171.5	8.5	174.5	12.5	207	7	84.5	0.5		10	168	16	181.5	6.5
	10.5	131	0	137	0	136.5	7.5	138.5	12.5	143	0	147	0	149	0	160	0	161	0	55	1		10.5	177	22	183	17	180.5	12.5	180.5	15.5	174.5	13.5	173	8	167.5	5.5	176	9	205.5	2.5	86.5	2.5		10.5	170.5	18.5	188.5	7.5
	11	134	0	137	0	150.5	3.5	142	7	151	0	152	0	145	0	160	0	166	0	57	6		11	181.5	22.5	188.5	14.5	184.5	13.5	185.5	16.5	181.5	9.5	177	6	172	7	178.5	12.5	210	6	79	3		11	175.5	15.5	196	2
	11.5	136	0	147	0	140.5	2.5	146.5	11.5	148	0	147	0	155	0	165	0	170	0	53.5	1.5		11.5	183.5	19.5	195	14	191.5	15.5	194	19	188	16	179.5	9.5	177	9	184.5	15.5	215	6	85	2		11.5	179	16	202	5
	12	142	0	154	0	154	5	149	10	150	0	154	0	148	0	168	0	173	0	51	1		12	186	25	195.5	17.5	188.5	16.5	194.5	19.5	191	13	186	13	184	11	187	15	221.5	5.5	84.5	4.5		12	186	11	208.5	0.5
	12.5	147	0	151	0	158.5	7.5	153	9	157	0	159	0	155	0	172	0	181	0	55	3		12.5	186.5	21.5	193	23	195	20	195.5	18.5	191	16	187	16	190	11	193	18	222.5	5.5	88	6		12.5	198	13	209	3
	13	149	0	158	0	157	11	156.5	9.5	159	0	162	0	162	0	173	0	183	0	59	2		13	198.5	29.5	200.5	17.5	200.5	20.5	205	21	193	18	190.5	13.5	185.5	14.5	195	15	224.5	7.5	88	1		13	204.5	13.5	206	4
	13.5	155	0	161	0	161.5	9.5	159.5	16.5	168	0	168	0	164	0	176	0	189	0	56.5	0.5		13.5	192	29	205.5	15.5	205.5	19.5	204	23	201	15	196.5	15.5	193	15	202	19	230.5	13.5	88.5	2.5		13.5	210	12	214	8
	14	154	0	156	0	162	8	163	13	164	0	168	0	168	0	183	0	190	0	54	1		14	203.5	29.5	208	17	204.5	18.5	211.5	19.5	204	20	202	17	195	13	204	20	233.5	3.5	86.5	5.5		14	217	16	220.5	7.5
	14.5	154	0	158	0	162	10	162	19	168	0	170	0	169	0	183	0	185	0	55	4		14.5	205.5	31.5	212	22	209.5	17.5	210.5	18.5	205	17	205.5	18.5	199	12	210	20	242.5	7.5	83.5	5.5		14.5	220	17	226	3
	15	151	0	164	0	163	9	169	19	169	0	171	0	168	0	189	0	194	0	54	2		15	212.5	26.5	214	19	210.5	19.5	211.5	21.5	204	22	210	17	198.5	16.5	209	19	245.5	6.5	83.5	3.5		15	225.5	18.5	227.5	7.5
	15.5	159	0	167	0	167.5	11.5	171.5	21.5	169	0	175	0	181	0	185	0	195	0	57	0		15.5	215	29	219.5	18.5	215.5	18.5	215.5	16.5	215	18	213	19	204.5	18.5	211.5	18.5	245.5	8.5	87.5	5.5		15.5	231.5	11.5	234.5	8.5
	16	160	0	172	0	176.5	13.5	173	20	170	0	173	0	180	0	195	0	198	0	54	2		16	221	31	219.5	18.5	216.5	16.5	217.5	19.5	211.5	20.5	214	19	208.5	20.5	213	21	247	4	86.5	5.5		16	232.5	14.5	235	4
	16.5	164	0	177	0	173	7	180.5	18.5	176	0	183	0	177	0	193	0	194	0	59.5	2.5		16.5	218	35	225.5	20.5	222.5	17.5	223.5	23.5	214.5	19.5	215	18	211.5	15.5	220.5	17.5	249.5	2.5	91.5	0.5		16.5	242.5	9.5	237	7
	17	165	0	176	0	177.5	12.5	181	21	181	0	185	0	183	0	198	0	203	0	51	2		17	221.5	31.5	228	21	226	18	229.5	19.5	220	27	221	17	210.5	17.5	217.5	24.5	257.5	8.5	88	3		17	241.5	16.5	248	9
	17.5	175	0	178	0	178.5	12.5	182.5	22.5	181	0	184	0	191	0	200	0	209	0	50.5	5.5		17.5	225	32	232.5	20.5	227.5	22.5	229	21	223	17	225	21	216.5	25.5	225.5	20.5	255.5	9.5	87	3		17.5	245.5	13.5	246	6
	18	169	0	184	0	181.5	15.5	182.5	20.5	185	0	189	0	191	0	198	0	218	0	54.5	0.5		18	224.5	33.5	236	24	235.5	21.5	227.5	24.5	216	23	223	20	218.5	23.5	226	22	258.5	6.5	89	6		18	252	12	250	8
	18.5	175	0	190	0	186	15	180	22	188	0	190	0	188	0	199	0	217	0	56.5	1.5		18.5	227.5	33.5	240.5	19.5	234	22	237	19	226	17	230	15	218.5	15.5	225	21	263	7	85.5	2.5		18.5	251.5	9.5	254.5	6.5
	19	177	0	186	0	184	14	189	23	189	0	187	0	189	0	207	0	214	0	48.5	0.5		19	232.5	33.5	239	20	239	21	237.5	23.5	228.5	19.5	228.5	21.5	226	21	231	19	267.5	9.5	88.5	5.5		19	254.5	10.5	258	4
	19.5	180	0	188	0	187	15	194.5	28.5	191	0	195	0	189	0	206	0	218	0	52	3		19.5	231.5	31.5	245.5	18.5	238.5	20.5	243.5	18.5	234.5	18.5	230.5	19.5	225.5	16.5	232	26	268.5	8.5	89.5	4.5		19.5	254.5	9.5	258	7
	20	187	0	186	0	188	13	191.5	26.5	188	0	195	0	191	0	205	0	222	0	56	2		20	233.5	31.5	246.5	22.5	243.5	22.5	240	22	236.5	20.5	236.5	19.5	227.5	14.5	238.5	28.5	273	5	88	6		20	261	7	262	7
	20.5	186	0	193	0	192	13	195.5	26.5	193	0	199	0	192	0	208	0	222	0	48	1		20.5	235	31	248	22	245	19	243	21	236.5	25.5	238.5	23.5	231	19	240	24	274.5	10.5	89.5	1.5		20.5	259	6	264.5	8.5
	21	189	0	188	0	191.5	11.5	196	27	193	0	194	0	198	0	208	0	229	0	59	2		21	237	28	245.5	22.5	243	21	244	24	236.5	23.5	240	23	230	21	239	24	277.5	8.5	90	3		21	258.5	7.5	263.5	8.5
	21.5	190	0	193	0	194.5	12.5	198	27	202	0	198	0	195	0	213	0	230	0	56.5	1.5		21.5	242	27	254	21	250.5	21.5	246.5	20.5	238.5	24.5	241.5	22.5	232.5	19.5	245.5	27.5	283	10	89	6		21.5	264	7	263	9
	22	191	0	194	0	196	11	201.5	28.5	196	0	200	0	198	0	213	0	231	0	54	1		22	243.5	30.5	250.5	21.5	250.5	21.5	250.5	24.5	244	24	246	20	235	18	248	23	282.5	6.5	88.5	3.5		22	265	5	265	8
	22.5	190	0	191	0	200	15	202.5	26.5	200	0	203	0	200	0	218	0	240	0	46.5	4.5		22.5	243.5	27.5	255	17	252	22	251.5	21.5	244	27	247	26	239	22	248	27	283	5	90.5	4.5		22.5	265.5	6.5	264.5	6.5
	23	197	0	195	0	197.5	13.5	204	28	211	0	204	0	201	0	216	0	236	0	52	3		23	248	26	256.5	16.5	255	20	253.5	20.5	246.5	22.5	249	25	240.5	19.5	251.5	25.5	290.5	8.5	91	3		23	265	3	266	4
	23.5	196	0	193	0	201.5	15.5	208.5	29.5	207	0	206	0	206	0	220	0	234	0	45.5	4.5		23.5	250.5	28.5	257.5	20.5	251	22	255	23	248	23	250	25	241.5	23.5	251	22	289.5	7.5	91	6		23.5	267	4	268	5
	24	199	0	197	0	202	14	208.5	30.5	209	0	209	0	204	0	219	0	236	0	50	0		24	250.5	26.5	259	20	257	22	258	21	248.5	21.5	253	24	243	26	250.5	23.5	291	10	88	3		24	266.5	4.5	271.5	1.5
	24.5	198	0	208	0	204	14	213.5	30.5	212	0	212	0	200	0	223	0	237	0	52.5	0.5		24.5	251	27	257.5	18.5	256	23	257.5	21.5	248.5	22.5	251	24	247.5	22.5	251.5	25.5	291.5	3.5	89	1		24.5	267	0	270.5	5.5
	25	197	0	196	0	199.5	13.5	206.5	29.5	219	0	213	0	211	0	220	0	235	0	57	6		25	248	29	260.5	16.5	262.5	19.5	262.5	23.5	251	20	255	25	249.5	22.5	255	25	294.5	5.5	93.5	2.5		25	268.5	0.5	267	7
	25.5	196	0	204	0	202	13	210	31	216	0	216	0	211	0	222	0	237	0	55	4		25.5	257.5	22.5	260	21	258	22	254.5	15.5	252	22	256	20	250	19	255.5	22.5	295.5	2.5	86.5	7.5		25.5	266.5	5.5	274	2
	26	200	0	207	0	206.5	14.5	212.5	31.5	214	0	217	0	207	0	222	0	241	0	49.5	2.5		26	253	28	264	23	261.5	18.5	262.5	19.5	256	23	260	23	247.5	23.5	255.5	25.5	293	7	91	5		26	265.5	0.5	272	2
	26.5	206	0	204	0	206	12	215.5	29.5	216	0	218	0	211	0	227	0	239	0	48.5	1.5		26.5	259	24	266	18	262	18	263	23	254	23	255.5	25.5	255	24	259	25	301.5	5.5	88.5	5.5		26.5	266.5	3.5	271	5
	27	202	0	205	0	204	16	216	30	219	0	218	0	216	0	229	0	238	0	53	0		27	253.5	21.5	264.5	17.5	265.5	20.5	261	23	253.5	21.5	258	21	255.5	22.5	258.5	24.5	299.5	9.5	91.5	4.5		27	264.5	1.5	268	4
	27.5	208	0	209	0	208.5	10.5	217	31	222	0	220	0	209	0	226	0	240	0	50	3		27.5	256	20	265.5	19.5	265	18	263.5	21.5	256	20	260.5	20.5	254	22	258	25	305.5	3.5	91	3		27.5	263	5	271.5	3.5
	28	205	0	211	0	210.5	10.5	217.5	29.5	223	0	221	0	217	0	227	0	241	0	53.5	0.5		28	256.5	23.5	265	17	263	22	267	21	258	21	260	20	258	21	263	23	302	8	92.5	5.5		28	261.5	5.5	270	2
	28.5	205	0	210	0	209.5	12.5	216.5	30.5	224	0	223	0	213	0	231	0	240	0	47	3		28.5	259	21	269.5	15.5	263	22	268	21	260.5	19.5	264.5	23.5	259	19	261.5	21.5	301	4	88.5	6.5		28.5	262.5	6.5	267	1
	29	207	0	209	0	207.5	12.5	220.5	29.5	223	0	225	0	211	0	227	0	246	0	52	1		29	262	23	268.5	22.5	261.5	21.5	267.5	16.5	261.5	20.5	260.5	24.5	258.5	19.5	261.5	21.5	303.5	6.5	89	3		29	262	9	266	2
	29.5	210	0	208	0	212	13	223	27	222	0	227	0	215	0	235	0	242	0	53.5	2.5		29.5	259.5	19.5	266.5	18.5	268	21	267	19	264	21	266.5	22.5	259.5	22.5	263	27	305.5	9.5	90.5	7.5		29.5	259	9	265	4
	30	204	0	218	0	210	10	220.5	29.5	230	0	224	0	214	0	234	0	246	0	52.5	3.5		30	258.5	19.5	266	23	266.5	20.5	266	21	260.5	21.5	264	19	261.5	19.5	262.5	21.5	306.5	8.5	88	3		30	259	12	265	1
	30.5	207	0	211	0	214	11	221	30	227	0	227	0	218	0	229	0	244	0	52.5	2.5		30.5	260.5	19.5	268	19	268.5	18.5	271	20	259.5	20.5	265	20	259	19	264.5	21.5	307.5	7.5	88.5	4.5		30.5	255.5	10.5	264.5	5.5
	31	207	0	214	0	212.5	13.5	220.5	31.5	224	0	227	0	221	0	235	0	248	0	51	2		31	258	18	270.5	17.5	270.5	21.5	271.5	22.5	260.5	21.5	266.5	25.5	259.5	21.5	266	26	305.5	5.5	89	5		31	257	15	265	1
	31.5	208	0	216	0	215.5	10.5	221	32	226	0	230	0	221	0	233	0	248	0	52	3		31.5	259.5	20.5	271	19	265	18	267	18	264.5	18.5	268.5	20.5	263	21	267.5	21.5	310	8	89	6		31.5	253.5	10.5	264.5	4.5
	32	204	0	214	0	214.5	11.5	223.5	31.5	230	0	225	0	224	0	235	0	250	0	58.5	5.5		32	258	18	271.5	14.5	273	20	270	23	263.5	24.5	271	22	260	19	271	23	311.5	1.5	92.5	2.5		32	257	11	262	3
	32.5	211	0	217	0	214.5	12.5	224.5	30.5	230	0	232	0	222	0	238	0	249	0	50	1		32.5	260	16	272	14	270.5	19.5	272	19	266	20	267	20	264	22	266.5	19.5	308	2	91.5	3.5		32.5	256.5	14.5	262	5
	33	209	0	217	0	214	13	225	30	232	0	229	0	218	0	231	0	244	0	50.5	3.5		33	262	15	271.5	14.5	271.5	17.5	270.5	18.5	266	17	271.5	19.5	264.5	19.5	270.5	22.5	309.5	8.5	92.5	0.5		33	255.5	13.5	262.5	4.5
	33.5	212	0	220	0	215	12	224.5	27.5	235	0	229	0	224	0	235	0	243	0	51.5	0.5		33.5	261	14	272.5	17.5	267.5	16.5	272	19	267	20	271	17	261.5	19.5	266.5	22.5	308.5	5.5	92.5	5.5		33.5	250.5	18.5	261.5	7.5
	34	215	0	220	0	213	9	225.5	29.5	232	0	232	0	219	0	236	0	248	0	52.5	1.5		34	259	13	273	14	274	12	271.5	20.5	265	20	268.5	20.5	266	18	270	26	309	0	88.5	7.5		34	249	23	257	10
	34.5	218	0	223	0	214.5	12.5	227	29	242	0	229	0	220	0	235	0	246	0	52.5	1.5		34.5	259.5	7.5	274	14	273	18	273.5	19.5	265.5	17.5	271.5	19.5	266	23	270.5	20.5	309	4	91.5	3.5		34.5	247	19	256.5	12.5
	35	210	0	218	0	215	10	231.5	26.5	239	0	236	0	224	0	239	0	254	0	51	0		35	255.5	13.5	272	18	272.5	15.5	273.5	19.5	264.5	16.5	270	22	265	19	272.5	23.5	312.5	1.5	89	6		35	247	23	251.5	9.5
	35.5	218	0	222	0	217.5	10.5	231.5	26.5	237	0	236	0	222	0	240	0	248	0	54.5	3.5		35.5	258	10	271.5	14.5	279	14	276.5	18.5	268.5	17.5	271	23	265	20	269	25	311	2	95.5	3.5		35.5	244	21	254.5	10.5
	36	213	0	221	0	216.5	12.5	232	26	235	0	229	0	223	0	240	0	248	0	55	3		36	259.5	9.5	273	16	277	16	273	20	266	21	271	19	266	17	272.5	19.5	311	2	93.5	3.5		36	241.5	23.5	252	14
	36.5	213	0	222	0	216.5	11.5	228	32	237	0	235	0	219	0	239	0	253	0	54	2		36.5	257.5	11.5	277.5	11.5	278	17	273	15	271	16	275	15	267	17	270.5	21.5	311.5	0.5	91.5	3.5		36.5	240	25	249	13
	37	217	0	219	0	216	9	229.5	30.5	237	0	235	0	229	0	238	0	252	0	54.5	0.5		37	255.5	6.5	274	17	278.5	17.5	275.5	16.5	270.5	20.5	272.5	19.5	266	21	274.5	21.5	312.5	2.5	89.5	7.5		37	238.5	23.5	250	19
	37.5	216	0	223	0	217.5	10.5	228	27	242	0	235	0	222	0	240	0	253	0	55	1		37.5	262	4	271	11	279	15	274.5	22.5	271	19	274	17	272.5	18.5	274	25	314	3	88.5	4.5		37.5	244	24	249.5	12.5
	38	214	0	221	0	220.5	11.5	232	26	240	0	238	0	225	0	243	0	249	0	50.5	1.5		38	257	9	272	15	277.5	15.5	272	16	270	19	273	21	269	23	276	24	316	3	95	6		38	242	28	245	17
	38.5	220	0	223	0	220.5	15.5	230.5	26.5	241	0	234	0	224	0	239	0	257	0	56	0		38.5	259.5	8.5	275	11	278	18	273.5	19.5	271.5	17.5	276	20	271.5	14.5	275	22	313	2	91	3		38.5	239	28	241.5	13.5
	39	216	0	221	0	219.5	8.5	232.5	27.5	242	0	232	0	226	0	243	0	250	0	52	2		39	256	5	276	16	276.5	13.5	275.5	17.5	269	18	274.5	21.5	270	23	279.5	21.5	312	2	89.5	7.5		39	237.5	21.5	242.5	13.5
	39.5	217	0	224	0	220.5	12.5	230	30	243	0	232	0	227	0	239	0	253	0	57	1		39.5	261.5	8.5	272.5	11.5	280	12	273	18	271.5	16.5	272	22	269.5	20.5	275	23	310	1	90.5	7.5		39.5	242	21	243.5	19.5
	40	222	0	224	0	220	8	233	31	243	0	239	0	226	0	236	0	257	0	58	5		40	260	1	276	11	277	14	282.5	19.5	268	18	275.5	20.5	274.5	18.5	278.5	22.5	313	1	88.5	5.5		40	238	20	239	19
	40.5	220	0	226	0	222.5	10.5	233	31	246	0	239	0	226	0	242	0	253	0	59	0		40.5	258	1	277	14	279.5	14.5	276.5	19.5	273	18	276.5	17.5	273	21	277.5	22.5	317	3	94	2		40.5	238	20	242	14
	41	216	0	220	0	221	10	232	28	243	0	237	0	229	0	241	0	252	0	51.5	1.5		41	259.5	0.5	274.5	10.5	278	9	277.5	16.5	270	19	275	20	270	17	277	18	313	2	92	6		41	241	24	238	21
	41.5	222	0	224	0	221.5	11.5	233.5	25.5	248	0	234	0	220	0	244	0	249	0	56	1		41.5	261.5	2.5	280	9	281	13	277.5	15.5	267.5	21.5	273.5	17.5	273	18	280	22	313.5	4.5	91	7		41.5	239	22	235.5	18.5
	42	219	0	227	0	222.5	10.5	231.5	29.5	244	0	236	0	232	0	240	0	254	0	55	2		42	261.5	2.5	276	10	276.5	13.5	280.5	17.5	269	16	276	18	273.5	16.5	277.5	21.5	312.5	2.5	90.5	3.5		42	243	20	237.5	18.5
	42.5	215	0	229	0	220	10	233	29	242	0	244	0	228	0	242	0	253	0	50.5	3.5		42.5	261	0	277.5	7.5	280	9	275.5	16.5	272	15	274	17	272	20	273	26	309.5	1.5	94	4		42.5	244	18	234.5	17.5
	43	224	0	233	0	223.5	8.5	232.5	27.5	244	0	234	0	228	0	241	0	250	0	53.5	3.5		43	260.5	1.5	275	8	278	11	278	19	271	17	274.5	17.5	273	18	274.5	20.5	312	0	90	5		43	240	20	236	19
	43.5	220	0	231	0	223	11	235	33	248	0	241	0	233	0	240	0	250	0	51.5	0.5		43.5	258	3	277	11	279	11	277.5	16.5	272.5	18.5	275	19	274	20	276.5	18.5	310	2	92	4		43.5	240	18	240.5	14.5
	44	221	0	231	0	224	11	234.5	30.5	247	0	240	0	235	0	243	0	251	0	58.5	3.5		44	262	2	278.5	8.5	278	13	278.5	14.5	275	11	278.5	20.5	274.5	20.5	275.5	21.5	312	5	92	1		44	240	14	234.5	12.5
	44.5	221	0	226	0	223.5	10.5	234.5	29.5	245	0	241	0	231	0	238	0	252	0	56.5	2.5		44.5	256.5	3.5	274	8	278.5	10.5	277.5	18.5	269.5	14.5	276	21	271	20	275	23	311.5	2.5	94.5	1.5		44.5	238	14	234.5	13.5
	45	221	0	227	0	226.5	12.5	238.5	29.5	252	0	235	0	226	0	239	0	255	0	53.5	0.5		45	261.5	5.5	277.5	7.5	283	12	279.5	17.5	273.5	17.5	275.5	16.5	274	20	277	24	314	1	95	6		45	242.5	9.5	228	12
	45.5	227	0	228	0	223	12	236	30	247	0	241	0	230	0	240	0	252	0	58	0		45.5	255.5	3.5	276	8	281	11	277.5	15.5	275.5	12.5	275.5	17.5	273.5	19.5	276.5	21.5	309	0	91	5		45.5	242.5	15.5	224	14
	46	227	0	228	0	226	10	237	27	254	0	240	0	231	0	242	0	258	0	55	1		46	256.5	6.5	276	7	279	11	280.5	14.5	276	15	277	21	274.5	14.5	281	18	312	1	90.5	3.5		46	236	16	227.5	12.5
	46.5	227	0	230	0	226	12	234.5	29.5	251	0	240	0	234	0	248	0	255	0	54	2		46.5	257.5	4.5	277	9	284	12	280.5	16.5	276.5	13.5	278	18	276	11	278	18	313	3	90.5	5.5		46.5	237.5	13.5	230	13
	47	222	0	233	0	224	9	237	28	247	0	240	0	229	0	241	0	257	0	57	0		47	255.5	4.5	277	6	279	13	279.5	15.5	272	13	278	19	276	15	275	23	314.5	0.5	87.5	7.5		47	240.5	12.5	230.5	10.5
	47.5	226	0	231	0	223.5	10.5	236.5	27.5	256	0	238	0	227	0	247	0	256	0	57	1		47.5	252.5	9.5	275	8	280	10	278.5	15.5	275.5	12.5	277.5	18.5	272.5	14.5	278.5	19.5	310	0	90.5	3.5		47.5	240.5	9.5	232	8
	48	227	0	232	0	225	9	235	26	262	0	239	0	234	0	249	0	257	0	56	1		48	255.5	7.5	278.5	6.5	280.5	11.5	281	16	274	16	276.5	17.5	273.5	20.5	280.5	19.5	309.5	0.5	93	7		48	237	7	233.5	12.5
	48.5	225	0	232	0	226.5	11.5	234	27	250	0	242	0	233	0	247	0	261	0	52.5	2.5		48.5	257.5	6.5	277.5	5.5	285	10	277.5	15.5	271.5	12.5	274	18	275.5	16.5	280.5	20.5	311	0	88.5	5.5		48.5	239	7	230.5	12.5
	49	226	0	228	0	227	9	235	29	263	0	244	0	237	0	246	0	255	0	56	2		49	257	10	275	6	282	10	277	15	274	18	278	21	274	17	274.5	19.5	315	4	92.5	6.5		49	236.5	8.5	229	6
	49.5	229	0	228	0	223.5	7.5	237	31	244	0	244	0	238	0	249	0	261	0	58.5	0.5		49.5	259.5	5.5	272.5	4.5	280	10	279	16	271.5	17.5	272.5	22.5	273.5	19.5	277.5	20.5	313	4	89	6		49.5	235	2	230.5	7.5
	50	227	0	230	0	224	8	235	26	263	0	238	0	236	0	244	0	258	0	59	3		50	257	7	277.5	3.5	280.5	9.5	276	15	275.5	16.5	281	18	276.5	17.5	276	20	314	2	94	3		50	240.5	6.5	227	6
	50.5	227	0	229	0	228.5	9.5	235.5	28.5	254	0	244	0	231	0	251	0	261	0	60	2		50.5	259.5	8.5	270	2	279.5	9.5	282	16	276.5	15.5	276.5	15.5	277	19	276.5	21.5	311	2	85.5	1.5		50.5	235.5	2.5	231.5	6.5
	51	223	0	231	0	223	9	234	25	251	0	239	0	237	0	245	0	258	0	57	0		51	259	7	273.5	1.5	280.5	9.5	279.5	14.5	272.5	15.5	279	14	276.5	16.5	278.5	21.5	310.5	2.5	90	8		51	240	0	227	6
	51.5	225	0	234	0	224	13	232.5	24.5	253	0	242	0	233	0	244	0	254	0	55	3		51.5	259.5	6.5	276	4	282	11	281.5	15.5	276	9	275	17	274.5	17.5	276.5	18.5	314	3	92	8		51.5	235	4	224	4
	52	225	0	233	0	222	8	237	28	250	0	244	0	239	0	245	0	258	0	59	1		52	260.5	7.5	272	0	278.5	9.5	281.5	14.5	273.5	8.5	271	19	272.5	18.5	275	24	311	5	88	6		52	242.5	8.5	229	6
	52.5	225	0	231	0	223.5	9.5	234.5	23.5	250	0	239	0	236	0	243	0	256	0	59	2		52.5	259.5	7.5	269	1	279.5	5.5	282.5	17.5	273	11	277	19	277	17	276	22	312.5	4.5	88.5	6.5		52.5	237.5	0.5	225	1
	53	224	0	233	0	225.5	8.5	239.5	28.5	256	0	241	0	235	0	250	0	258	0	56.5	2.5		53	258	5	272.5	2.5	281	9	279.5	15.5	272.5	13.5	273	18	278	19	274	20	313.5	3.5	90.5	5.5		53	238.5	4.5	224.5	3.5
	53.5	228	0	231	0	225.5	7.5	235	26	255	0	241	0	231	0	245	0	262	0	59.5	0.5		53.5	257.5	11.5	274	3	279	9	280	14	277	12	275	19	274.5	18.5	279	24	312	4	91	4		53.5	239.5	3.5	228.5	3.5
	54	231	0	236	0	225.5	6.5	236	27	251	0	245	0	233	0	245	0	262	0	58.5	0.5		54	260.5	10.5	273.5	0.5	280	7	281.5	13.5	273.5	12.5	278	15	280.5	17.5	279.5	18.5	311.5	1.5	94	6		54	241	8	226.5	4.5
	54.5	232	0	229	0	223	7	236	21	252	0	246	0	231	0	248	0	256	0	58	2		54.5	260	8	271	1	280	9	281	18	271	10	277	17	274.5	17.5	280	22	311.5	1.5	90.5	5.5		54.5	236.5	1.5	224.5	3.5
	55	232	0	235	0	223.5	5.5	236	21	258	0	242	0	235	0	250	0	262	0	56	0		55	260.5	9.5	269.5	3.5	281	11	280	13	272.5	13.5	277.5	17.5	277	17	279.5	20.5	314.5	2.5	91.5	7.5		55	236	0	227.5	4.5
	55.5	232	0	233	0	225	6	236	24	251	0	248	0	235	0	247	0	261	0	56	1		55.5	259	7	270	2	276.5	7.5	279	20	274	11	276.5	15.5	281	19	277.5	21.5	312.5	1.5	91	4		55.5	237.5	0.5	227.5	8.5
	56	228	0	236	0	222	3	236.5	25.5	257	0	244	0	236	0	249	0	257	0	58.5	0.5		56	264	5	270.5	6.5	282	9	282	15	271	13	281	19	276	19	278.5	21.5	313.5	0.5	90.5	6.5		56	242	1	235.5	1.5
	56.5	232	0	232	0	224	4	236	23	258	0	246	0	240	0	249	0	263	0	58	3		56.5	263.5	5.5	272.5	2.5	286	8	285.5	14.5	275.5	12.5	279.5	16.5	274.5	16.5	281.5	20.5	311.5	3.5	94	1		56.5	239.5	2.5	231	1
	57	238	0	235	0	225.5	6.5	236	20	254	0	248	0	237	0	251	0	266	0	55	4		57	260.5	7.5	271.5	0.5	279	8	283	14	270	10	276	14	278.5	17.5	278.5	16.5	312	1	92.5	5.5		57	237	0	231	1
	57.5	232	0	240	0	224.5	2.5	235.5	21.5	256	0	250	0	239	0	251	0	256	0	55.5	1.5		57.5	268	1	267	6	282	5	282	15	270.5	8.5	280.5	18.5	277.5	20.5	279	19	316	1	93	5		57.5	240	2	232	5
	58	235	0	237	0	223.5	3.5	234.5	21.5	255	0	248	0	236	0	244	0	262	0	58	1		58	263.5	9.5	273	4	281	7	281.5	10.5	271	12	277	19	275.5	16.5	279	17	312.5	2.5	94.5	5.5		58	244.5	6.5	226.5	3.5
	58.5	233	0	237	0	225	3	236	17	250	0	242	0	242	0	252	0	259	0	57	2		58.5	264.5	8.5	270	2	281.5	7.5	281.5	10.5	272	10	275	16	278.5	21.5	280.5	16.5	315.5	2.5	90.5	5.5		58.5	240.5	3.5	230	2
	59	232	0	233	0	222.5	1.5	232	21	257	0	246	0	241	0	248	0	257	0	57	1		59	265.5	1.5	271	2	281	7	280.5	14.5	272	7	280.5	17.5	278	19	279.5	17.5	314.5	1.5	95	2		59	244	1	228.5	0.5
	59.5	233	0	239	0	218.5	0.5	234	17	257	0	247	0	238	0	248	0	258	0	57	2		59.5	264.5	7.5	273	2	281.5	4.5	284.5	10.5	270	8	279	15	274.5	19.5	279	24	310.5	0.5	90	6		59.5	241	3	232.5	2.5
	60	239	0	234	0	222	2	235	19	261	0	247	0	242	0	247	0	258	0	58	1		60	263.5	6.5	272.5	5.5	282	4	282.5	15.5	269.5	8.5	277.5	17.5	276	20	282	16	315	1	90.5	3.5		60	240	2	231.5	2.5
[truncated: 163 more columns]

## Sheet: S7c
LUV Permeabilization
Fig. S7c
	Raw RFU																		Raw RFU																		Raw RFU
		BAX-2S + 2t5																		BAX-2S + 2t6																		BAX-2S + 2t7
		50μM		33μM		22μM		15μM		10μM		6.6μM		0μM		1% CHAPS				50μM		33μM		22μM		15μM		10μM		6.6μM		0μM		1% CHAPS				50μM		33μM		22μM		15μM		10μM		6.6μM
	Time (min)	Mean	SEM	Mean	SEM	Mean	SEM	Mean	SEM	Mean	SEM	Mean	SEM	Mean	SEM	Mean	SEM		Time (min)	Mean	SEM	Mean	SEM	Mean	SEM	Mean	SEM	Mean	SEM	Mean	SEM	Mean	SEM	Mean	SEM		Time (min)	Mean	SEM	Mean	SEM	Mean	SEM	Mean	SEM	Mean	SEM	Mean	SEM
	0	1281.3	1.5	1248	52.6	1149	57.7	1136	19.6	1090	92.4	1198.3	197.9	1296.3	43.7	5314	79.8		0	1127.3	21	1070.3	20.2	1060.7	26.2	989	45	1015	59	1002.3	81.6	1003.7	20.8	4322.3	74.9		0	1092.3	20.3	994.7	29.4	962	13.6	997.7	20.6	994.3	16.8	956.7	75.4
	0.918367	1371	3.2	1223.3	44.8	1258	15.3	1185	66.5	1097.7	49.1	1085.5	55.5	1238.7	22.1	5507.7	24.1		0.918367	1278	12.4	1097.3	6.2	1025	43	1016.7	24.5	1025.7	29.2	987.7	32.8	1000	63	4530.7	62.9		0.918367	1127	25.5	1021	14	968	28.3	986.3	37.8	1005.7	6.7	952	22.2
	1.83673	1351	7.6	1243.7	26.2	1263.7	15.5	1179	56	1108.7	55.5	1029	44	1239	8.5	5660.7	45.3		1.83673	1199.3	18.7	1068.7	33.7	1032.7	26.4	1024	12.3	985.7	39.6	972	30	911	30	4653.3	29.5		1.83673	1115.7	25.6	1011	11.9	944.3	13.2	921.3	62.2	1020	40.1	951.3	42.7
	2.7551	1324.3	3.9	1204.7	14.5	1193	18.9	1095	68.1	1025.3	35.2	1057.5	83.5	1191.3	23.7	5736.3	52.4		2.7551	1169.3	24.5	1043	18	1021.7	22.5	1004	19.3	973.3	35.5	952	14.5	918.5	25.5	4666.3	13.6		2.7551	1131.3	10.2	998.3	2.7	892.3	27.5	930	45	963	18	944	26.6
	3.67347	1378.3	22.6	1255	33	1200.3	30.5	1109.7	59.8	1056.7	32.6	1094.5	41.5	1235	11.1	5691	31.1		3.67347	1171	12.3	997.3	16.4	1003.3	17.9	967.7	10.2	994.3	18.5	971	15.9	937	29	4627.7	29.2		3.67347	1085.7	23.8	964.7	20.1	904	23.1	958.3	39.9	956.3	10.8	911.3	25.7
	4.59184	1362	46.5	1174	48.8	1161.7	39.6	1144.3	36.1	1096	33	1117	52	1207.7	17.9	5667	13		4.59184	1123	13.7	1019.7	7.3	992.3	21.4	984.7	12.5	965.3	17.9	944.7	20.3	909.5	44.5	4667.7	16.4		4.59184	1066	15.5	967	23.7	947.7	24.3	953.7	35.5	935.3	6.2	927.3	27.1
	5.5102	1346.3	32.3	1181.3	47.4	1209.3	21.4	1167	28.1	1142.7	27.1	1136.5	13.5	1193.3	5.8	5637.7	41.1		5.5102	1108.7	7.4	1031.7	10.3	978	30.7	985.3	16.3	965	2.5	948	14.9	933	66	4567.7	36.3		5.5102	1123	21.9	1007.7	31.8	965.7	5.4	936.7	13.7	933.3	24.3	913	11.2
	6.42857	1322	27.8	1239.7	47.6	1235.7	4.9	1199	32.4	1180.7	41.7	1118.5	11.5	1209.7	16	5533.3	63		6.42857	1139.7	23.2	1039	23.8	958.7	10.5	970	8.6	964	7	928.3	16.3	875.5	34.5	4557.7	25.7		6.42857	1121.7	4.8	1025.3	14.7	965.3	19.3	914.7	2.3	947	15	908.7	8.4
	7.34694	1343.7	18.1	1285.7	37.5	1246.3	1.9	1218.3	20.9	1133.3	29	1132	2	1167.3	7.4	5579	44.3		7.34694	1109	13.9	1020.7	28.5	964.7	1.2	954.7	24.2	937.3	5.2	913	9.6	918	58	4460	35.2		7.34694	1121	17.5	1040.7	31.8	952.3	2	928.3	7.2	945	22.3	906	16.5
	8.26531	1341.3	18.8	1235.3	29.4	1231	16.6	1179.3	26	1148.3	22.5	1157	3	1188.7	17.2	5494.7	60.3		8.26531	1105.7	22.3	1017	21.7	979.7	11.5	965.3	18.7	928	9.7	919	7	890.5	51.5	4420.7	13.6		8.26531	1116	7.6	1023	23.5	963.3	9.4	927.7	12.2	925	13.1	882.7	8.1
	9.18367	1353	32.5	1235.7	22.6	1198.7	13.2	1208.3	20.3	1148	4	1162	4	1153	8.3	5444.7	44.7		9.18367	1136	9.2	1016.3	17.3	968.7	24.3	964.3	6.2	922.3	9.3	914	11.8	881.5	39.5	4448.7	37.8		9.18367	1109.3	3.9	1038.3	11.9	962.7	15.6	932	7.6	923	15.9	895.3	21.1
	10.102	1366.3	23.9	1256.3	7.9	1217.7	14.6	1168.7	39.1	1139	3.8	1140	14	1162.3	16.9	5482.7	47.2		10.102	1135.3	9.4	1015.7	8.4	976.3	11.3	951.3	24	927.7	30.6	919.7	17.3	882.5	52.5	4475	30.4		10.102	1113.7	19.3	1044.3	6.5	980.7	15.2	906.7	9.5	931.3	10.2	911.3	9.2
	11.0204	1316.3	13.5	1285	13.7	1227.7	20.4	1199.3	17.9	1150.3	14.9	1133.5	38.5	1145.7	6.6	5408.7	41.7		11.0204	1099.3	22	1031.3	8.3	950.7	16.8	956.7	4.7	915.3	8.7	932.3	19	896	47	4402.3	21.1		11.0204	1106	6.6	1047	25	940	22.9	902.3	8.4	928.3	5.5	896.3	25
	11.9388	1314	14.6	1273.7	15.9	1230	26.6	1180	28.7	1142	8.4	1131.5	17.5	1123.7	8.4	5488.3	29.9		11.9388	1104.7	14.7	1016	22.1	944.3	7.3	953.7	3.8	927.3	4.3	905	13.3	879.5	56.5	4419.3	16.8		11.9388	1119.7	14.2	1034.3	8	953	7.5	900.3	15.8	932.7	16	885.3	13.7
	12.8571	1341	26.5	1246	31	1204.7	16.7	1175	27	1150	9	1167	7	1145.7	10.6	5391.7	45.3		12.8571	1093.7	7.8	1015.7	23.2	960.3	5.9	932	18	937.7	9.2	902.3	9.8	878.5	18.5	4417	22.2		12.8571	1117.7	11.1	1030.3	4.3	940	17.5	937	8.7	925.7	18.6	875	16.6
	13.7755	1362	33.5	1276.3	18.7	1208.3	9.8	1210.3	20.3	1138.7	20.2	1114	5	1124.7	11.8	5373	87.5		13.7755	1099.3	8.7	997.3	28.2	981	15.4	925	10.7	912.3	10.7	909	10.6	893.5	45.5	4466.3	37.5		13.7755	1092.3	11.6	1025.7	25.6	948	26.5	890.7	22.8	926.3	28.4	900.3	13.2
	14.6939	1344.7	17.4	1232.7	4.5	1219.3	22.9	1161.7	26.6	1162	18.5	1161	28	1146.7	8.9	5424.7	43.3		14.6939	1108.3	16.4	1032.3	16.6	947	8.5	938.7	12.7	933.7	12.7	910.7	4.1	853	14	4420.7	13		14.6939	1084	10.1	1051.3	17.4	933	15	932.3	6.2	918.3	9.3	894	9.1
	15.6122	1338	31.5	1274.7	22.6	1212.7	17.3	1184	29.5	1129.7	11.4	1163.5	11.5	1139	11.6	5317.3	100.2		15.6122	1095.3	32.1	995	19.6	948.7	10.7	948	16.8	938.3	5.2	925.7	15.8	887	32	4387.3	63.6		15.6122	1103.3	11	1061.7	16.4	957.3	16.7	928	19.2	919	16.5	872	7
	16.5306	1350.7	18.5	1259	19	1208.3	14.5	1191.7	28.4	1124.3	24	1113.5	3.5	1137.3	10.2	5430	41.6		16.5306	1109.3	13.6	1013.3	28.9	957.3	6.4	955.3	24.9	938.3	14.7	895	15	889.5	55.5	4390.3	35.3		16.5306	1111	18.2	1043.7	10.9	966	11.9	917.7	21.9	914.3	17.8	881.3	15.1
	17.449	1322.3	17.7	1277.7	21.9	1215.3	22.4	1206.7	13.9	1145.7	32.4	1114	7	1119.3	21.6	5366	43.1		17.449	1087.3	15.9	986.7	5.2	975.7	17	952.7	12.8	915	11.6	911	17.4	901	42	4414	46.8		17.449	1108.7	10.7	1029	18.5	919	29.5	905	36.3	919	18.3	878	6.7
	18.3673	1362.7	32.8	1270.7	9.1	1210	14	1196.3	22.3	1133	7.4	1107	10	1115.7	7	5317.7	28.3		18.3673	1093.7	29.3	1004.7	17.1	958	15.1	958	19	916.3	7.3	910.3	13.8	874	32	4412.3	14.5		18.3673	1111	10.4	1025.7	29.9	956	18.6	920.3	14.6	922.7	7.9	897.3	21.3
	19.2857	1355	47.5	1277	17.5	1213	3.8	1199	36	1127.3	22.6	1141	4	1139.3	12.8	5384.3	38.1		19.2857	1083.7	20.4	1028	13.4	971.7	14.6	943.3	14.8	896.7	22.8	918	3.1	863.5	33.5	4413.7	15.6		19.2857	1104	7.6	1066.3	13.6	935.3	20.1	914	9.7	904.7	5	894.7	12.9
	20.2041	1364.3	36.2	1250.3	24.3	1215	4.6	1186	34.3	1127.3	7.5	1156	5	1125.7	17.6	5306.7	40.6		20.2041	1092.7	7	1024.7	23.2	967.7	12.3	972.3	19.2	914.3	11.5	908	8.5	862	40	4384.7	49.2		20.2041	1117	19.4	1052.3	19.2	959	25.2	920	20.5	893	20.9	894	12.5
	21.1224	1391	21.1	1273	4.6	1219	3.6	1211.3	29.7	1142.7	5.4	1160.5	23.5	1143.7	27.7	5389.3	76.8		21.1224	1091.7	4.7	1004	11.7	939.7	18.7	965	11.7	924.7	10.9	916.3	5	873	37	4395	21		21.1224	1104	31.5	1045.7	10.1	943.3	33.7	937.7	17	903	11.2	891.3	12.8
	22.0408	1393.3	20.9	1284.3	16.4	1230	4.9	1199	21.8	1171	12.7	1173.5	41.5	1117.3	17.6	5369.3	21.9		22.0408	1119	12.1	995.3	6.1	959.7	6.7	946	10.2	934.3	6.9	933.3	25.9	897.5	48.5	4338	38.6		22.0408	1100	7.6	1019	18.1	945.3	16.9	941.3	35.8	897.7	15.3	894.3	15.1
	22.9592	1372.7	28.2	1278.7	14.2	1205.7	6.4	1207.3	28.6	1174.7	13.1	1147	10	1161.7	18.5	5301.3	68.5		22.9592	1093.7	1.2	1029.3	3.5	967.7	12.2	959.3	13.9	921.7	9.4	928.7	15.1	890.5	55.5	4321.3	14.3		22.9592	1117.3	10.2	1058	15.6	946.7	28	927.7	12.8	908	7.9	889.3	11.3
	23.8776	1393	19.1	1288.3	19.2	1253.3	24.3	1217.7	19.5	1174.7	22.2	1124	1	1132.3	27	5337.7	76.5		23.8776	1096.7	11	1022.7	14.7	966.7	32.3	953.3	10.6	923	5.6	899.3	18.1	887	46	4356.7	31		23.8776	1135	28.6	1032.7	7.3	950.7	17.6	921.7	16.6	914.7	21.9	890.7	11.7
	24.7959	1380.3	29	1266.7	16.8	1221.3	14.7	1191.7	18.7	1146.7	23.7	1170	16	1134.7	12.7	5279.3	50.5		24.7959	1108	9.9	995	32.3	964.7	14.6	966	9.1	921.7	17.7	918.7	8.4	874.5	16.5	4331	16.9		24.7959	1106.7	13.7	1068.7	20.9	943.3	12.6	922	19.6	908	26.5	888.7	14.7
	25.7143	1394	29.5	1297.3	26.5	1236	7.5	1221	35.3	1177.3	10.5	1162.5	5.5	1146.7	6.1	5307	34.5		25.7143	1111	2.1	1018.3	9.9	980.3	11.3	947	29.3	947.3	9	920.3	27	869.5	17.5	4338	60.3		25.7143	1112.3	15.4	1050.3	35.4	957.3	23.8	925.7	24.2	935	23.4	893.3	12
	26.6327	1389.7	39.5	1301.7	31.1	1257	4.5	1215.3	21.1	1202	6.1	1171.5	21.5	1137	16.3	5268.3	50.5		26.6327	1129.3	8.4	1017.7	22.1	947	9.2	976.3	19.9	931	14.5	951.7	44.3	883.5	50.5	4379.3	53.2		26.6327	1101.3	8.1	1064	18.2	954	17.4	965.3	20.8	920	11	894.7	6.4
	27.551	1401.7	32.1	1302.7	40.2	1238	5.3	1187.3	18.3	1174.7	29	1191.5	0.5	1116	9.7	5281.7	63		27.551	1128.3	14.2	1010	21.8	956.3	21.5	981.3	4.3	933	12.1	947.3	43.3	890	44	4362	33.1		27.551	1123.7	10.5	1043.3	18.5	981.7	17.2	898.7	22.7	909.7	26	890.7	16
	28.4694	1383.7	9.6	1297.7	18.9	1274.3	16.3	1251.7	24.3	1169.7	26	1180	28	1128	15.7	5363	56.6		28.4694	1122.3	18.4	1028.3	6.9	966.7	9.2	949	20.6	924.7	11.8	935	48	870.5	65.5	4364.7	30.1		28.4694	1105.7	0.7	1034.3	13.6	952.3	19.9	932.3	19.6	911	13.7	895.3	9.8
	29.3878	1433.3	15.7	1291.7	17.9	1262	11	1228	34.7	1213	13.9	1191	19	1146.7	8.6	5248	78.1		29.3878	1142.3	3.7	1021.7	23.6	964	2.6	962.3	9.8	926	4	968.7	55.6	899	22	4373	43.1		29.3878	1107.7	14	1050.3	13	956.3	21.9	951.3	7.3	931.7	9.4	879.7	12.3
	30.3061	1403.3	32.8	1333	13.7	1279.3	9.8	1245.3	21.7	1178.3	5.2	1166	15	1144	11	5318.7	65.9		30.3061	1104.7	26.2	1050	5.5	968.3	16.3	974.7	11.3	944.7	14.3	961.3	35.2	887	52	4405.7	48.9		30.3061	1115.7	20.3	1071	24.6	971	26.7	930.3	26.7	915.3	24.2	880	10.5
	31.2245	1420	24.1	1323.7	21.7	1384.7	97.5	1243.7	32.7	1195.3	18.3	1174.5	6.5	1130	21.6	5289	48.6		31.2245	1146.7	14.3	1040.7	18.5	983	14.2	961	23.9	928.7	16.8	957	37	893.5	27.5	4364	18.9		31.2245	1108.3	9	1047	21.7	954.7	7.4	928.3	23.2	923	25.4	883.7	10.5
	32.1429	1438	45.3	1296.3	37.2	1281.3	13.9	1236.3	11.3	1214	9	1212.5	7.5	1138	19.1	5293.3	64.7		32.1429	1138	24.6	1007.3	14.5	990	6.1	956.7	12.6	925.3	11.7	956	48.7	881	12	4339.7	20.5		32.1429	1128.7	17.6	1070	41.8	969	29.6	930	19.4	931.7	10.8	883	9.1
	33.0612	1433	32.5	1323.3	20	1262.7	17.3	1252.3	15.7	1224.3	8.5	1198.5	14.5	1142.3	6.2	5270.7	31.5		33.0612	1133.3	9.1	1035.7	25.6	970.3	7.2	971.7	26.2	943	13.2	966.3	24.9	869.5	54.5	4299.3	20.7		33.0612	1117.7	14.3	1063.7	8.3	954.7	18.2	977.7	7	913.3	6.1	890	13.5
	33.9796	1465.3	42.2	1326	13.2	1304.3	24.9	1263	26.1	1206.7	11.7	1207	7	1144	17.5	5258.7	13.3		33.9796	1112.3	13.2	1039.3	23.4	989.7	19.3	961	3.2	925	11.6	924.7	45.2	897.5	55.5	4332	10.1		33.9796	1132	8.7	1070.7	12.7	974.3	6.2	938.7	18.9	922.7	8.2	911.7	3.2
	34.898	1435.3	20.5	1330.7	7.7	1307.7	18.8	1230	15.7	1203.3	4.7	1189.5	8.5	1151	18.2	5258	54.8		34.898	1126.7	5.2	1006.7	20.1	992	5.8	1007.7	10.3	950.7	29.2	950.3	37.9	887	40	4357.3	32.5		34.898	1135.7	23.8	1069.3	4.7	968.7	14.5	932	12	926.7	8.3	885.3	11
	35.8163	1451	17.9	1317.7	4.1	1283	11.6	1248.7	21.5	1224.7	18.6	1185.5	7.5	1156.7	6.2	5275.7	55.6		35.8163	1135.7	16	1039.3	23.6	977.7	15	983	3.5	948.3	9.2	976.7	45.6	873	15	4358.3	31.2		35.8163	1118.3	21.5	1072.7	36.3	974	18.4	954	11	940.7	3.5	929	5.7
	36.7347	1444.3	3.7	1358.3	17.9	1268.7	24.5	1264.3	9.3	1215.3	16.6	1263.5	34.5	1144.3	21.4	5290	68.2		36.7347	1144.7	22.4	1013	13	1016.7	14.7	956	21.7	937	17.2	967.3	37.1	882	43	4340	37		36.7347	1132.7	22	1067.7	9	963.7	31.5	944.7	7.3	917.7	13.4	894.7	7.7
	37.6531	1426	17.5	1350.7	8.7	1286.7	5.9	1284.7	26.5	1230.3	17	1240	18	1149.7	17.6	5274.7	50.6		37.6531	1120	2.9	1008.7	16.6	978.7	2.8	942.3	28.8	946.7	5.8	975.7	41.6	873	27	4348.7	29		37.6531	1140.3	25.3	1078	32.2	970	36.1	930.3	14.4	913.7	5.4	906	11.5
	38.5714	1451.3	21.1	1351	11.3	1312	13.7	1277.3	25.5	1226.7	21.3	1225.5	40.5	1155	19.6	5199	12.3		38.5714	1159.3	11.7	1042.7	6.7	993.7	5.9	973.3	9.9	941.7	9.5	961.3	44.3	883	53	4325	10.4		38.5714	1128.7	30.1	1079	9.9	986.7	30.1	964.3	22.1	930.7	9.4	913.7	15
	39.4898	1469	15.5	1319	12.5	1278	5.8	1299.3	23	1234.7	18.8	1225	9	1160	20.2	5243	64.1		39.4898	1123	15.5	1024.3	40.8	995.7	7	975.3	15.9	947.7	13.9	933.3	13.9	885.5	31.5	4337.7	10.9		39.4898	1136	14.6	1093	17.9	964.7	37.4	943.3	18.9	957.3	5.5	915.3	20.2
	40.4082	1477.3	18.4	1391	8.5	1306	28.4	1313	21.2	1247.3	27.2	1265	11	1160	10.1	5256.7	14.2		40.4082	1150	7.6	1026.7	11.7	967.7	15	973.3	22.8	937.3	6	942.3	13.6	900.5	54.5	4310.7	31.3		40.4082	1126.7	16.8	1091	21.6	968	28.6	933.3	20.6	928.7	11.7	924	10.7
	41.3265	1471	37.6	1368.3	38.6	1314	20.1	1296.3	24.4	1252	10.1	1246	21	1153.7	12.7	5249.3	107.7		41.3265	1164.7	4.4	1046.3	12.3	987.7	10.2	995	11	964.3	12.2	950	14.7	922	52	4350	51.7		41.3265	1144	14.6	1078.3	14.8	984.7	32.7	938	9.3	932.7	6.4	901.3	14.9
	42.2449	1490.3	8.3	1361	25.4	1345.7	26.3	1309.7	42.8	1267.7	37.8	1299.5	31.5	1141.7	35.7	5273.7	48.4		42.2449	1143.7	14.6	1050.7	21.3	975.7	6.1	989.7	23.6	955.7	26.6	943	17.3	909	38	4320.3	26.6		42.2449	1138.3	4.3	1075	17.1	971.3	13.6	952.7	21.8	925.3	18.3	914.7	9.3
	43.1633	1490.3	29.8	1360.3	7.8	1344.7	21.9	1299.7	25.3	1269	22.5	1251.5	34.5	1144.7	35.9	5206.3	19.1		43.1633	1122.3	14.5	1040.3	32.5	986.7	3.2	966	7.2	936	13.2	939.7	12.7	914	38	4326.3	16.2		43.1633	1142	12.8	1068.7	4.7	972.7	13.9	945	8.1	944.3	15.8	920	20.9
	44.0816	1475	6.1	1369.7	7.4	1311.7	31.3	1299	36	1265	18.5	1282	7	1189.3	33	5244.7	29		44.0816	1162.3	1.5	1028.3	48.8	997	12.7	997.7	15.7	944	2.9	920.7	10.7	895	43	4299.3	62.7		44.0816	1124.3	27.2	1057	27.5	972	15.5	936.3	15.1	927.7	8.5	910.7	16.5
	45	1484.7	9.1	1372	9.6	1321	17.1	1277	39.9	1278.3	19.9	1270	13	1152.3	9.7	5247	49.1		45	1163.7	11.9	1022.7	33.9	998.7	19.2	993.3	7.1	924	9	949.3	25.2	872	51	4325.7	32.1		45	1155	25.6	1085.3	28.4	965.3	7.8	931	8.7	926.7	6.6	909.3	17.6
	45.9184	1501.3	28	1402.3	45.1	1388.3	27.3	1325.7	39.5	1255.3	18.3	1312.5	20.5	1177.7	12.3	5271.7	48.3		45.9184	1139.3	20.3	1047.3	11.3	981.3	9.8	980.3	7.3	936.7	10.7	931	1	913.5	41.5	4295	26.5		45.9184	1166.3	6.8	1078.7	9.6	996	15.9	932	30.2	956.3	12.2	914.3	10.9
	46.8367	1479.3	25.3	1415.3	28	1363.7	12.2	1338.7	37.8	1309.7	12.7	1277.5	6.5	1196.7	47.1	5231.7	54.3		46.8367	1148.3	18.7	1030	27.2	990.3	9.8	984.7	20.7	970	7.5	932.3	16	894.5	27.5	4305.7	29.8		46.8367	1130.3	13.2	1072.3	13.9	992.7	5.5	911.3	30	949.7	20.7	900	12.5
	47.7551	1515	1.5	1389.3	21.5	1352	9.3	1300.7	28.6	1300.7	35.1	1259.5	13.5	1211.7	51.1	5273.3	52.8		47.7551	1140.7	15.2	1054.3	29.3	998.3	17.3	988	19.3	983	9	951	14.7	904	51	4306.7	49.1		47.7551	1154	13.3	1075.7	11.9	994	25.5	922.3	11.6	938	10.6	924.7	4.5
	48.6735	1499	19.1	1410	11.5	1347.3	19.9	1349	28.4	1284	11.2	1302.5	12.5	1197.7	55.2	5226.3	62.9		48.6735	1140.7	21.1	1049	24.8	1008.7	6.6	986.7	17.8	980	15	953	6.1	913	40	4330.7	18.6		48.6735	1152.7	8.6	1086.7	14.1	1005	10	944.3	16.5	925.3	16.1	924.3	7.9
	49.5918	1490.3	15	1449.3	24.4	1396.7	21.6	1330.3	21.9	1308	30.7	1318	19	1183.7	64.6	5205.3	42		49.5918	1149.3	16	1020.3	12.3	1042	4.6	987.7	10.2	964.7	11.6	946	11.5	889	20	4317.3	15.8		49.5918	1135.3	14.5	1083	18.5	952	21.4	932.7	35.3	914.3	5.4	906.3	18.9
	50.5102	1529.7	38.4	1423	24.3	1382.3	23.1	1355.7	45	1298.3	28.5	1300.5	14.5	1166.7	37.5	5274.3	39.3		50.5102	1162.3	5.5	1061.7	13.5	1008	17.6	986.3	16.8	976.3	12.5	937	9.3	861.5	29.5	4280.3	37.4		50.5102	1139	4.5	1102.3	25.4	978.3	21.1	923.7	33.6	917.7	4.8	916.3	6.4
	51.4286	1546.7	15.2	1430.3	26.9	1388.3	7.2	1353	43.1	1314	16.9	1296	32	1193	31.9	5299.3	11		51.4286	1152.7	4.1	1026.3	18	1008.3	6.6	1008.3	11.2	962.3	6.2	927.3	7	891.5	27.5	4284.7	19.3		51.4286	1147.3	9.2	1085.3	12.7	970.7	39.2	943	5.5	942	13	934.3	9.7
	52.3469	1573.3	9.6	1425.3	17.9	1404	13	1373.7	32.8	1352.7	17.5	1341.5	23.5	1192	35.6	5244.3	58.4		52.3469	1135	21.5	1074	18.3	992.3	12.7	961.7	9	965	14.8	924.7	6.7	881.5	22.5	4306	59.9		52.3469	1160	26.6	1108	32.7	990.7	35.3	933.3	7.5	928	29.9	908.3	10
	53.2653	1553.7	10.8	1466.3	2.9	1392.7	16.8	1360.3	23.2	1330	10.7	1367.5	45.5	1186.7	32.3	5299.3	66.4		53.2653	1142.7	6.7	1052.3	19.6	1035.7	7.3	1011.3	18.9	973.3	25.9	952	16.3	887	21	4295.3	20.7		53.2653	1159	14.8	1088.7	15.4	1004	22.6	948.7	4.3	942.3	14	906.7	14.7
	54.1837	1571	21.8	1484	8.6	1409.7	25.1	1381.7	38.4	1336.7	14.4	1321	44	1197.3	33.1	5211.7	22.2		54.1837	1138.7	4.9	1058.3	22.3	1019	21.2	1011	15	949.7	22.8	944	12.1	906.5	48.5	4301	41.6		54.1837	1178.7	12.9	1074	19.7	987	31.5	947	10.5	941.3	13	914.7	12.3
	55.102	1560.7	19.6	1483.7	15.7	1402.3	23.8	1351.7	36.2	1330.3	19.6	1320.5	47.5	1200.3	20.8	5234.3	51.7		55.102	1141.3	16.2	1056.7	8.4	1003.7	10.4	1003	26	982	13.3	932.3	13	877.5	29.5	4287	47.7		55.102	1181.7	19.7	1075.7	27.1	964	15.4	983.7	24.6	908.7	15.9	907.7	9
	56.0204	1581.7	33	1446.7	15.5	1397	24.8	1375	12.7	1332.7	6.6	1333	5	1213	27.6	5199.3	56.4		56.0204	1148	9.7	1070.7	30.6	994.3	11.6	976	10.1	980	17.8	928.7	14.3	909	33	4240.3	22.9		56.0204	1137	16.1	1111.7	21.6	971.7	7.8	966.3	4.6	922.7	21.4	914.7	21.2
	56.9388	1572.3	3.8	1478.3	8.2	1400	11.1	1409.3	23.4	1330.3	12.2	1350	5	1207.3	13	5180.3	39.5		56.9388	1151	16.3	1042.3	17.7	1023.3	11.6	981.7	14.1	967.7	19	935.3	14	889.5	28.5	4334.3	8.2		56.9388	1136	9.1	1085.3	18.9	985.7	16.2	937.3	18.6	939.7	11.4	922.3	11.6
	57.8571	1609.3	42.1	1463.7	12.3	1401.3	23.6	1383.3	21.7	1359.7	27.5	1346.5	28.5	1199	41.7	5168.7	58.3		57.8571	1164	4.2	1072	23.2	997	17.2	991.7	8.2	965.7	13.5	932.3	3.8	895	48	4291	22.7		57.8571	1153.3	6.3	1068.7	21.8	994	13.6	944.3	11.3	962	3.6	919	3.5
	58.7755	1564	25.4	1460.7	18	1417.3	18.1	1379.7	45.9	1351	12.9	1342.5	35.5	1195	45.9	5184.7	35.2		58.7755	1121.7	19.6	1074.3	26.8	999	9.7	1005.3	31.4	973.3	6.9	963	11.7	880.5	74.5	4275.3	32.3		58.7755	1171.7	9.7	1104.7	20.5	995.7	18.5	959.7	16.9	954.7	14.6	926.7	8.1
	59.6939	1597	6.1	1494.7	19.2	1429	19	1402.3	36.2	1356	2.1	1377.5	28.5	1215.7	17.4	5144	55.4		59.6939	1152	29	1078.3	22.6	1020	2.6	998.7	14.2	961.7	11.6	950.3	13.4	884.5	39.5	4267.7	32.8		59.6939	1145.7	23.6	1097.3	18.4	1005	30.8	955.7	13.9	950	13	924.3	21.3
	60.6122	1604.7	18.8	1474.7	8.3	1437.7	15.8	1410.7	13.6	1335	17.6	1345.5	63.5	1200	35	5185.7	78.9		60.6122	1160.7	14.7	1093.7	26.2	1030.7	13.4	1003.3	12.9	969.7	20	939.7	13.2	876.5	43.5	4316.3	8		60.6122	1168.7	10.8	1091.7	26	945	24.1	946.3	13.4	952	28	906	14.4
	61.5306	1608.7	21.2	1481.3	21.1	1442.3	24.2	1423.3	44	1347.3	20.7	1375.5	11.5	1218.7	50.2	5212	46.5		61.5306	1144.7	20.9	1075.7	8.6	1012	14.3	1002.3	7.3	951.3	9	935.7	12.5	880	45	4242.3	3.9		61.5306	1183.3	14.1	1095	5.2	1012	27.2	946.7	21.4	954.3	3.7	939.7	6.9
	62.449	1632	1.5	1500.7	27.4	1436.7	19.7	1417	47.9	1362.7	17.6	1383	24	1233.7	42.3	5198.3	56.3		62.449	1116	5.5	1076.3	25.2	1014.7	12.3	1026	9.6	979	16.2	972.7	9.8	915.5	51.5	4281.7	11.3		62.449	1166	19.9	1084	19.4	1002	30	961.7	29.4	949.7	33.6	913.3	5.8
	63.3673	1606.7	12.7	1461	19.1	1460.3	11.1	1410.3	2.2	1361	30	1404.5	1.5	1234.3	33.2	5186	59.7		63.3673	1124.3	16.5	1070.7	35.7	1016	21	983.7	11.3	995.3	2.9	939.7	9	888.5	43.5	4311.3	17.9		63.3673	1168	7.4	1121.7	24.4	962.3	34.4	938.7	23.7	944	13	928	5.5
	64.2857	1606.3	18.7	1474	11.2	1463	31.9	1410.3	26.9	1387.3	20.4	1406.5	20.5	1201	38.4	5166.7	26.9		64.2857	1138	6.7	1061.7	28	1035.3	23.7	1018.3	22.3	947.7	3.2	935.3	18.3	894.5	45.5	4223	17.5		64.2857	1181.3	16.6	1092	4	992.3	22	949.3	15.6	936	14.5	918	13.1
	65.2041	1591.3	23.9	1498.3	26.9	1446.3	31.3	1409.7	20.8	1401	24.8	1402.5	16.5	1230	29.8	5117.7	60.1		65.2041	1167.3	9.9	1066.7	37.1	1020	13.5	999	12.5	983.3	16.3	938	8.6	905	18	4262.7	5.2		65.2041	1180.7	14.5	1078.7	25.2	1002.3	38.8	952.3	22.2	921.3	23	916.7	18.4
	66.1224	1636	21	1511.3	47.8	1470.7	7.5	1414	33.5	1368.3	11.2	1411	21	1211	36.7	5156.7	44		66.1224	1151	18.7	1056	18.1	1043	16.8	1026.3	9.5	968.3	6.5	947.7	4.9	897.5	30.5	4283	27.2		66.1224	1167.7	28.5	1107	23.5	1010	19.7	948	9.5	948.7	21.6	913	3.6
	67.0408	1646.7	12.3	1545.7	49.2	1456.7	25.1	1441	12.1	1399.3	7.4	1374	1	1259.7	27.4	5157	37.8		67.0408	1141.3	8.6	1045.7	39.4	1024.7	13.7	1023.7	4.7	946	6.5	955.7	4.9	879.5	61.5	4281.7	25.5		67.0408	1161	21.6	1095.3	4.1	999.3	11.3	961.3	23.1	946	18.8	949.7	5.7
	67.9592	1647.7	23	1526.3	28.5	1504	32.1	1464	50.3	1368.3	7.3	1391	18	1213	48.2	5165.3	61.2		67.9592	1119	22	1069.7	19.6	1028.7	22.5	1009	21.6	982	4.5	949	12.4	896.5	28.5	4256.3	15.6		67.9592	1162.7	14	1121	28.4	1027.3	25.2	968.3	12.8	967.3	14.5	909	19.7
	68.8776	1615.3	5.9	1500.7	20.7	1484.7	13.4	1479.7	51.1	1397.7	21.7	1403.5	19.5	1233	37.8	5171.7	43.2		68.8776	1132.7	4.3	1080.3	24.9	1023.7	11.4	1007.7	6.4	974.3	11.2	961.3	7.1	917	45	4218.3	3.3		68.8776	1170.7	19.9	1085	24.8	1020.7	11.6	953.7	17.8	961.7	14.2	941	11.6
	69.7959	1655.3	24	1529.3	19.7	1481	15	1452.7	63.3	1374.7	12.7	1415	19	1186.7	50.9	5157.7	62		69.7959	1158	10.7	1059	41.7	1032.3	14.8	1042.3	10.6	981	7.5	944	5.9	879.5	52.5	4247	30.1		69.7959	1180.7	19.3	1099.7	14	1003.3	32.3	967	20.2	958	18.4	913.7	2.3
	70.7143	1625	13.5	1530	32.6	1490.3	22.8	1474.7	45	1377	15	1424.5	24.5	1226	57.1	5191.3	31.2		70.7143	1146	21.1	1087.3	27.3	1025.3	7.3	1036	17.6	975.3	12.2	974.7	12	903	55	4311.7	28.3		70.7143	1186.7	13.3	1088.3	41.2	1006.3	18.2	959	34.4	962	3.6	927.3	1.3
	71.6327	1653.7	2	1546	17.9	1459.3	12.3	1451.7	50.4	1406.3	22.2	1446.5	33.5	1245	62.8	5164.3	37.8		71.6327	1170.3	9.4	1078.3	24.5	1010.3	9.2	1025.7	8.8	999	6.8	946.3	20.2	930	20	4282	11.9		71.6327	1173.3	10.7	1089.3	21.7	995.7	34.6	956	8.9	941.3	19.1	921.3	15.6
	72.551	1689	10.1	1516	47.9	1476	8	1487.7	22.5	1396	21.8	1477	21	1235.7	41.4	5166.3	78.8		72.551	1139	13.1	1066.3	29.5	1026	27.3	1011	7.2	992	21.4	944	1.2	891.5	36.5	4247.7	25.1		72.551	1189.7	20.2	1078.7	26.2	997.3	17.1	967	22.4	968	38.5	922.3	17
	73.4694	1672.7	9.7	1549.3	12.7	1519	46.4	1484.7	20.8	1398	26.8	1491.5	20.5	1226.7	66.6	5174	18.1		73.4694	1162.7	15.8	1073	33.3	1017	13.5	999	18.1	988.7	13.6	972.7	13	894.5	40.5	4226.7	40.3		73.4694	1180.3	14.4	1081	12.1	981.7	6.8	950.7	29.5	964	23.7	921	23.6
	74.3878	1659.3	13.5	1513.3	34.7	1481.7	31.7	1495.3	15.5	1410	2.5	1457.5	36.5	1258.3	61.6	5122.3	50.8		74.3878	1124	9.6	1081.3	33.3	1013	16.5	1020.3	11.9	979	17.2	970.7	16.4	901.5	60.5	4261	12.6		74.3878	1203.3	3.9	1097.3	31.6	1007.3	20.9	947.3	17.8	966.7	16	937	3.5
	75.3061	1677.3	12.8	1535.3	15.6	1500.7	12.8	1502.7	44.4	1389.7	13.1	1437.5	0.5	1247.3	68.3	5137.3	53.9		75.3061	1142	21.9	1053.7	21.9	1032	2.5	1007.3	5.2	975	6.7	945	1	905.5	30.5	4245.3	26		75.3061	1180.7	23.7	1089	20.6	989.3	32.5	961.7	22.5	977.7	11.9	914.3	2.8
	76.2245	1693.7	28.5	1529	30	1492.7	17.7	1498.7	34.9	1395.7	16	1460	31	1243	58.1	5148	77.3		76.2245	1135.3	7	1087.7	20.9	1053.3	6.4	1014.7	9	983	15.5	980	17	907.5	42.5	4267.3	21		76.2245	1172.3	18.2	1090.3	13.3	1015.3	25.3	968.3	18	929	3.6	945.7	9.9
	77.1429	1705	6.1	1564.7	13.9	1495.7	4.6	1493.3	29.9	1388.7	28	1439	20	1229.3	73	5163.3	57.4		77.1429	1137.7	20.2	1079	20.8	1017	15	1021.3	17.6	983.7	14.5	944	22.3	884.5	30.5	4254.3	18.2		77.1429	1173	8.5	1123.7	12.3	1001.7	14.9	980	6.2	965.7	19.6	928.3	13.3
	78.0612	1688	25.1	1558.3	33.4	1524	21.5	1512.7	33.5	1416	8.6	1454.5	9.5	1234	85.8	5115	69.2		78.0612	1177.7	1.8	1068.7	16.4	1019.3	20.3	1036	25.8	981.7	12.2	973.7	14.7	870.5	43.5	4193.7	34.1		78.0612	1203.3	8.8	1075.7	28.5	1000.3	16.6	958.3	23	946.7	24.9	925.3	10
	78.9796	1708.7	60.7	1599.7	17.6	1502	14.7	1506.3	42.6	1415.7	32.4	1505.5	40.5	1268.3	86	5136.7	38.3		78.9796	1167.3	6.2	1076.3	23.9	1011	6.4	1017	7	981.3	7.2	965.3	7.2	902	58	4259.7	22.7		78.9796	1146.3	16.9	1095.3	11.2	992.3	26.4	961.3	25.1	979	35.6	955.7	13.6
	79.898	1707.3	30.4	1614	36.5	1533.7	15.9	1524.7	55.5	1433.3	40.7	1467	33	1284.3	70.5	5114	94.6		79.898	1149.3	6.9	1106	24.5	1004	8.6	1036.7	20.7	984.3	3.3	966.7	24.2	878.5	12.5	4256	26.3		79.898	1191.3	14.2	1093.3	26.8	984.7	35.9	956.3	27.2	983.3	10.2	934.7	10.9
	80.8163	1686.7	24.8	1588.3	29.2	1524.3	25.7	1500	29.7	1435.7	15.9	1498.5	2.5	1287	77.4	5161.7	19.4		80.8163	1146	22	1115.7	44.6	1034.3	8.3	1030.3	15.4	993.7	16.1	969	11	895.5	26.5	4243	33.6		80.8163	1200	11.4	1102	6.2	1002.7	29.8	960.3	8.4	963.3	20.9	920	18.4
	81.7347	1702	29.2	1583	51.1	1518.7	0.9	1498	50.1	1436	13.1	1471	3	1263	84.6	5085.7	30.1		81.7347	1157.7	2.6	1076.7	36.8	1045.3	18.9	1041	13.9	972.3	12.8	971.3	10.9	905	29	4237.3	53.4		81.7347	1179.7	14	1085.7	20	988.7	27.2	984.3	2.7	966.7	15	938	16.8
	82.6531	1743	57.8	1618.3	64	1518.7	22.9	1469.7	50.1	1437.3	24.3	1468.5	32.5	1280.7	85.6	5153.7	30.1		82.6531	1126.7	3.2	1068.7	15.9	1024.7	4.8	1017.3	11.9	999	4.9	971.3	15.5	899.5	26.5	4192.3	18.8		82.6531	1172.7	14.4	1079	24.7	1016.7	14.1	974.7	23.2	982.3	23.4	942.7	12.1
	83.5714	1707	51.4	1583.7	37.3	1507.7	32.2	1527.7	45.8	1439.7	43	1509.5	29.5	1306.3	83.7	5097	59.3		83.5714	1163.7	32.1	1090.3	34.2	1039.3	13.6	1033.3	12.9	990.7	7.4	984.3	12.1	888.5	17.5	4274.3	27.3		83.5714	1201.7	12.4	1095.7	14.6	1004.7	14.7	989.3	18.6	956.7	17.7	938.7	8.4
	84.4898	1727.3	49.4	1593.7	75.6	1563	34.9	1494.3	40.3	1432.3	33.8	1485	32	1282.7	90.7	5097.3	57.7		84.4898	1160	17.7	1078	26.5	1036.3	10.5	1030.7	14.3	982.3	17.5	992.3	9.3	850	14	4202.7	26.2		84.4898	1207	8	1087.7	18.7	1011.7	22.5	955	12	976.3	13.8	934	17.3
	85.4082	1757	44.2	1617	55.1	1544.3	16.6	1525	54.4	1502.3	52.9	1522.5	18.5	1314	107.8	5068.3	26		85.4082	1129.3	12.3	1070.7	11.7	1037.3	11.6	1011	2.5	982.3	13.4	984	10.1	892.5	31.5	4226	12.3		85.4082	1179.3	23.4	1093.7	10.4	1011	17.5	965.3	18.6	957.7	14.6	940.3	5.2
	86.3265	1745	33.8	1625	44.1	1537.3	45.1	1500	35.2	1441	17.9	1532.5	5.5	1280	89.2	5088.7	61.8		86.3265	1182	19.3	1064	20.1	1031	8.1	1047.3	29	972.3	16.7	969.3	21.1	887.5	20.5	4226.3	34.3		86.3265	1181	20.8	1080.7	23.5	1023.3	18.9	987.7	13.7	968.3	11.3	947.3	6.4
	87.2449	1726.7	24.3	1630	60.1	1551	27.3	1519.3	29.7	1447.3	8.8	1540.5	44.5	1291.3	91.6	5130.3	54.1		87.2449	1149.7	12.7	1073	38.5	1025	9.8	1037	4.6	985.3	10.4	977.3	9.2	907	23	4205	31		87.2449	1192	15.4	1109.7	22.8	995	30.4	986.3	26.9	969.7	26	933.3	8.3
	88.1633	1763.7	33.1	1638	68.8	1535.7	12.4	1510.7	54.2	1456	26.6	1540	50	1323	119.2	5056.3	46.3		88.1633	1155.7	17	1095.3	17.4	1055	25.7	1041.3	1.9	976.7	12.8	964.7	16.4	963	20	4188	5.2		88.1633	1185	11.1	1096.7	23.9	995.3	15.6	956	23.9	955	7.8	933.3	26.5
	89.0816	1771	49.2	1662.7	75	1565.3	40.3	1517.3	29	1467	31.6	1545	12	1299	105.1	5130	69		89.0816	1201	26.8	1084	37.4	1026	2.9	1011	17.5	977	14.8	984.3	3.7	945	28	4202.7	5.5		89.0816	1202	17.9	1087.7	5	1029.3	25.7	977.7	7.7	968.3	41.2	923	23.8
	90	1782.7	47.5	1646.7	73.9	1566.7	35.7	1532	45.2	1472	45.5	1546	0	1303	98.8	5096.3	78.2		90	1149	3.2	1077.7	12.7	1056.7	10.7	1051.7	5.4	994.3	14.4	969.7	13.4	985.5	46.5	4210.3	52.6		90	1162.3	13.4	1133.3	6.4	1032.3	28.2	995.3	25.8	970	14.2	928.3	27.1
[truncated: 106 more columns]
