# Supplementary material for: A gated hydrophobic funnel within BAX binds bioactive lipids to potentiate pro-apoptotic function
Source: Nat Commun. 2026 Feb 25;17:3180. doi: 10.1038/s41467-026-69836-9 (PMC13046825; doi:10.1038/s41467-026-69836-9)
Supplement: Supplementary file 4 — Source Data [file 41467_2026_69836_MOESM4_ESM.zip › SourceDataFiles_v2/SourceData_FigS8.xlsx]

## Sheet: S8b
Schrodinger Molecular Docking
Fig. S8b
	Interaction Contacts														Interaction Contacts														Interaction Comparison
		BAX-Δα8-WT:BIM (2K7W-Δ156–163) ● 2t16														BAX-Δα8-WT:BIM (2K7W-Δ156–163) ● 2t16-NN-EtOH														% of poses
	Residue	Pose 1	Pose 2	Pose 3	Pose 4	Pose 5	Pose 6	Pose 7	Pose 8	Pose 9	Pose 10	% of poses			Residue	Pose 1	Pose 2	Pose 3	Pose 4	Pose 5	Pose 6	Pose 7	Pose 8	Pose 9	Pose 10	% of poses			Residue	2t16	-NN-EtOH	Difference
	M1											0			M1											0			M1	0	0	0
	D2											0			D2											0			D2	0	0	0
	G3											0			G3											0			G3	0	0	0
	S4											0			S4											0			S4	0	0	0
	G5											0			G5											0			G5	0	0	0
	E6											0			E6											0			E6	0	0	0
	Q7											0			Q7											0			Q7	0	0	0
	P8											0			P8											0			P8	0	0	0
	R9											0			R9											0			R9	0	0	0
	G10											0			G10											0			G10	0	0	0
	G11											0			G11											0			G11	0	0	0
	G12											0			G12											0			G12	0	0	0
	P13											0			P13											0			P13	0	0	0
	T14											0			T14											0			T14	0	0	0
	S15											0			S15											0			S15	0	0	0
	S16											0			S16											0			S16	0	0	0
	E17											0			E17											0			E17	0	0	0
	Q18											0			Q18									{1, 5, 6}		0.1			Q18	0	0.1	-0.1
	I19										{12, 14}	0.1			I19		{1, 2}		{4, 5}	{1, 2}	{4, 5}	{4, 5}				0.5			I19	0.1	0.5	-0.4
	M20											0			M20											0			M20	0	0	0
	K21											0			K21											0			K21	0	0	0
	T22											0			T22					{1}				{1, 4, 5, 6}		0.2			T22	0	0.2	-0.2
	G23										{14}	0.1			G23		{2}		{5, 6}	{1}	{5, 6}					0.4			G23	0.1	0.4	-0.3
	A24											0			A24											0			A24	0	0	0
	L25											0			L25											0			L25	0	0	0
	L26		{5, 7}		{5}	{5}			{2, 3, 5}	{2}	{8}	0.6			L26	{10}	{8, 1}		{3, 5, 6}	{1}	{3}	{10, 5, 6}	{10, 6}		{10, 6}	0.8			L26	0.6	0.8	-0.2
	L27											0			L27											0			L27	0	0	0
	Q28											0			Q28											0			Q28	0	0	0
	G29											0			G29											0			G29	0	0	0
	F30											0			F30											0			F30	0	0	0
	I31											0			I31											0			I31	0	0	0
	Q32											0			Q32											0			Q32	0	0	0
	D33											0			D33											0			D33	0	0	0
	R34											0			R34											0			R34	0	0	0
	A35											0			A35											0			A35	0	0	0
	G36											0			G36											0			G36	0	0	0
	R37											0			R37											0			R37	0	0	0
	M38											0			M38											0			M38	0	0	0
	G39											0			G39											0			G39	0	0	0
	G40											0			G40											0			G40	0	0	0
	E41											0			E41											0			E41	0	0	0
	A42											0			A42											0			A42	0	0	0
	P43											0			P43											0			P43	0	0	0
	E44											0			E44											0			E44	0	0	0
	L45											0			L45											0			L45	0	0	0
	A46											0			A46											0			A46	0	0	0
	L47											0			L47											0			L47	0	0	0
	D48											0			D48											0			D48	0	0	0
	P49											0			P49											0			P49	0	0	0
	V50											0			V50											0			V50	0	0	0
	P51											0			P51											0			P51	0	0	0
	Q52											0			Q52											0			Q52	0	0	0
	D53											0			D53											0			D53	0	0	0
	A54											0			A54											0			A54	0	0	0
	S55											0			S55									{2, 3}		0.1			S55	0	0.1	-0.1
	T56											0			T56											0			T56	0	0	0
	K57											0			K57											0			K57	0	0	0
	K58											0			K58											0			K58	0	0	0
	L59		{11, 13}				{11}			{13}		0.3			L59	{11, 12, 13}					{1}					0.02			L59	0.3	0.02	0.1
	S60											0			S60											0			S60	0	0	0
	E61											0			E61											0			E61	0	0	0
	C62									{1}		0.1			C62											0			C62	0.1	0	0.1
	L63	{11}	{16, 17}	{13}	{9, 13}	{9}	{13}	{1}	{1}	{1}	{7}	1			L63	{12, 13}	{9}		{13}	{9, 10, 11}	{13}	{13}	{11, 13}		{11, 13}	0.8			L63	1	0.8	0.2
	K64											0			K64											0			K64	0	0	0
	R65											0			R65											0			R65	0	0	0
	I66							{1}	{1}	{1}		0.3			I66		{17, 20}			{17, 20, 21}						0.2			I66	0.3	0.2	0.1
	G67											0			G67											0			G67	0	0	0
	D68											0			D68											0			D68	0	0	0
	E69											0			E69											0			E69	0	0	0
	L70											0			L70											0			L70	0	0	0
	D71											0			D71											0			D71	0	0	0
	S72											0			S72											0			S72	0	0	0
	N73											0			N73											0			N73	0	0	0
	M74											0			M74											0			M74	0	0	0
	E75											0			E75											0			E75	0	0	0
	L76											0			L76											0			L76	0	0	0
	Q77											0			Q77											0			Q77	0	0	0
	R78											0			R78											0			R78	0	0	0
	M79											0			M79											0			M79	0	0	0
	I80											0			I80											0			I80	0	0	0
	A81											0			A81											0			A81	0	0	0
	A82											0			A82											0			A82	0	0	0
	V83											0			V83											0			V83	0	0	0
	D84											0			D84											0			D84	0	0	0
	T85											0			T85											0			T85	0	0	0
	D86											0			D86											0			D86	0	0	0
	S87											0			S87											0			S87	0	0	0
	P88											0			P88											0			P88	0	0	0
	R89											0			R89											0			R89	0	0	0
	E90											0			E90											0			E90	0	0	0
	V91											0			V91											0			V91	0	0	0
	F92											0			F92											0			F92	0	0	0
	F93											0			F93											0			F93	0	0	0
	R94											0			R94											0			R94	0	0	0
	V95											0			V95											0			V95	0	0	0
	A96											0			A96											0			A96	0	0	0
	A97											0			A97											0			A97	0	0	0
	D98											0			D98											0			D98	0	0	0
	M99											0			M99											0			M99	0	0	0
	F100											0			F100											0			F100	0	0	0
	S101											0			S101											0			S101	0	0	0
	D102											0			D102											0			D102	0	0	0
	G103											0			G103											0			G103	0	0	0
	N104											0			N104											0			N104	0	0	0
	F105											0			F105											0			F105	0	0	0
	N106											0			N106			{57, 20, 21}	{20, 21}		{20, 21}	{20, 21}	{20, 21}		{20}	0.6			N106	0	0.6	-0.6
	W107	{9, 5}	{1}	{1, 2, 5, 16, 17}	{16, 1, 2, 17}	{1, 2, 11, 15}	{1, 3, 5, 7, 9, 17}	{2, 7}	{7}	{7}	{2, 3, 5, 9, 13, 15}	1			W107	{20}	{5, 6, 10, 11, 12}	{9, 12, 13, 14, 15, 16, 17, 19, 20, 21}	{12, 14, 15, 16, 17, 18, 20}	{5, 7}	{12, 14, 15, 16, 17, 18, 20}	{12, 14, 15, 16, 18, 20}	{14, 15, 16, 17, 18, 20}	{11, 12}	{1, 2, 12, 14, 16, 18}	1			W107	1	1	0
	G108	{1}		{1}	{1}						{1, 15}	0.4			G108	{20, 21}		{57, 19, 20, 21}	{19, 20, 21}		{20, 21}	{20, 21}	{20, 21}		{20}	0.7			G108	0.4	0.7	-0.3
	R109											0			R109											0			R109	0	0	0
	V110	{8, 10, 14}	{8, 1, 4, 6}	{8, 10, 14, 6}	{8, 2, 12, 14}	{8, 12, 14}	{2, 10, 4, 6}	{8, 10, 14, 6}	{8, 10, 12, 14}	{8, 10, 12}		0.9			V110	{4, 5, 7}	{6}	{2, 3, 4}	{9}	{5}	{8, 9}			{15, 16, 17, 18, 19}		0.7			V110	0.9	0.7	0.2
	V111	{16, 1, 17, 15}	{1, 17}	{16, 1, 17}	{16, 1}	{16, 17}	{1}	{1}	{1}		{1, 7, 9, 11, 15, 16, 17}	0.9			V111	{17}	{16, 12, 14, 15}	{19}	{17, 19, 15}	{12, 14}			{17, 15}		{17, 15}	0.7			V111	0.9	0.7	0.2
	A112											0			A112											0			A112	0	0	0
	L113	{14}	{12, 14}	{12, 14}	{12, 14}	{12, 14}	{10, 12, 14}	{12, 14}				0.7			L113	{1, 2}		{1, 2}						{19, 20, 21}		0.3			L113	0.7	0.3	0.4
	F114	{10, 3, 6}	{8, 17, 14}	{8, 12, 14}	{8, 10, 14, 7}	{8, 10, 14, 7}	{10, 4}	{8, 14}	{10, 3}	{10, 3, 5}	{4, 6}	1			F114	{4, 7}	{8, 9, 10, 6}	{2, 4}	{9, 10, 11}	{6}	{8, 9, 10, 11}	{9, 10, 11}	{9, 10, 11}	{16, 19, 20, 21, 57}	{9, 10, 11}	1			F114	1	1	0
	Y115											0			Y115											0			Y115	0	0	0
	F116											0			F116											0			F116	0	0	0
	A117											0			A117											0			A117	0	0	0
	S118											0			S118											0			S118	0	0	0
	K119											0			K119											0			K119	0	0	0
	L120											0			L120											0			L120	0	0	0
	V121											0			V121											0			V121	0	0	0
	L122											0			L122											0			L122	0	0	0
	K123											0			K123											0			K123	0	0	0
	A124											0			A124											0			A124	0	0	0
	L125											0			L125											0			L125	0	0	0
	C126											0			C126											0			C126	0	0	0
	T127											0			T127											0			T127	0	0	0
	K128											0			K128											0			K128	0	0	0
	V129											0			V129											0			V129	0	0	0
	P130											0			P130											0			P130	0	0	0
	E131											0			E131											0			E131	0	0	0
	L132											0			L132											0			L132	0	0	0
	I133											0			I133											0			I133	0	0	0
	R134											0			R134											0			R134	0	0	0
	T135											0			T135											0			T135	0	0	0
	I136											0			I136											0			I136	0	0	0
	M137											0			M137											0			M137	0	0	0
	G138											0			G138											0			G138	0	0	0
	W139											0			W139											0			W139	0	0	0
	T140		{14}				{12, 14}					0.2			T140	{1, 2}		{1}						{20, 21}		0.3			T140	0.2	0.3	-0.1
	L141											0			L141											0			L141	0	0	0
	D142											0			D142											0			D142	0	0	0
	F143											0			F143	{1}										0.1			F143	0	0.1	-0.1
	L144	{8, 10, 6}	{8, 10, 6}	{8, 10, 4, 6}	{8, 10, 6}	{8, 10, 6}	{8, 4, 6}	{8, 10, 4, 6}	{4, 6, 10, 12, 14}	{10, 12, 14}		0.9			L144	{3, 4, 5, 6}		{3, 4, 5}	{8}		{5, 6, 7}			{16, 17, 18}		0.5			L144	0.9	0.5	0.4
	R145											0			R145											0			R145	0	0	0
	E146											0			E146											0			E146	0	0	0
	R147											0			R147											0			R147	0	0	0
	L148	{12, 14}	{6}	{10, 6}			{8, 6}	{10, 6}	{12, 14}	{12, 14}		0.7			L148	{3, 5}		{3}						{17, 18, 52}		0.3			L148	0.7	0.3	0.4
	L149											0			L149											0			L149	0	0	0
	G150											0			G150											0			G150	0	0	0
	W151											0			W151											0			W151	0	0	0
	I152		{4}	{4}	{4}	{4}	{2}		{8, 6}	{8, 6}		0.7			I152		{4, 5}	{7}		{4}		{4}	{4}	{8, 9}	{4}	0.7			I152	0.7	0.7	0
	Q153											0			Q153											0			Q153	0	0	0
	D154											0			D154											0			D154	0	0	0
	Q155											0			Q155											0			Q155	0	0	0
												—														—				—	—	0
												—														—				—	—	-0.5
												—														—				—	—	0
												—														—				—	—	0
												—														—				—	—	0
												—														—				—	—	0
												—														—				—	—	0
												—														—				—	—	0
	Y164											0			Y164											0			Y164	0	0	0
	F165											0			F165											0			F165	0	0	0
	G166											0			G166											0			G166	0	0	0
	T167											0			T167											0			T167	0	0	0
	P168											0			P168											0			P168	0	0	0
	T169											0			T169											0			T169	0	0	0
	W170											0			W170											0			W170	0	0	0
	Q171											0			Q171											0			Q171	0	0	0
	T172											0			T172											0			T172	0	0	0
	V173										{1, 17}	0.1			V173	{21}	{18, 19, 52, 21, 57}			{18, 19, 52}						0.3			V173	0.1	0.3	-0.2
	T174											0			T174		{21}			{21}						0.2			T174	0	0.2	-0.2
	I175											0			I175											0			I175	0	0	0
	F176										{1}	0.1			F176				{21}							0.1			F176	0.1	0.1	0
	V177										{1}	0.1			V177		{57, 21}									0.1			V177	0.1	0.1	0
	A178											0			A178											0			A178	0	0	0
	G179											0			G179											0			G179	0	0	0
	V180											0			V180											0			V180	0	0	0
	L181											0			L181											0			L181	0	0	0
	T182											0			T182											0			T182	0	0	0
	A183											0			A183											0			A183	0	0	0
	S184											0			S184											0			S184	0	0	0
	L185											0			L185											0			L185	0	0	0
	T186											0			T186											0			T186	0	0	0
	I187											0			I187											0			I187	0	0	0
	W188											0			W188											0			W188	0	0	0
	K189											0			K189											0			K189	0	0	0
	K190											0			K190											0			K190	0	0	0
	M191											0			M191											0			M191	0	0	0
	G192											0			G192											0			G192	0	0	0

## Sheet: S8c
LUV Permeabilization
Fig. S8c
	Raw RFU																	Raw RFU																	Raw RFU
		BAX-WT																	BAX-V110L																	BAX-L113M
		BIM 2μM		BIM 1μM		BIM 0.5μM		BIM 0.25μM		BIM 0.125μM		BIM 0μM		1% CHAPS					BIM 2μM		BIM 1μM		BIM 0.5μM		BIM 0.25μM		BIM 0.125μM		BIM 0μM		1% CHAPS					BIM 2μM		BIM 1μM		BIM 0.5μM		BIM 0.25μM		BIM 0.125μM		BIM 0μM		1% CHAPS
	Time (min)	Mean	SEM	Mean	SEM	Mean	SEM	Mean	SEM	Mean	SEM	Mean	SEM	Mean	SEM			Time (min)	Mean	SEM	Mean	SEM	Mean	SEM	Mean	SEM	Mean	SEM	Mean	SEM	Mean	SEM			Time (min)	Mean	SEM	Mean	SEM	Mean	SEM	Mean	SEM	Mean	SEM	Mean	SEM	Mean	SEM
	0	1228.67	102.57	1550	177.24	1588	171.52	1726.33	43.88	1655.33	50.76	1787	40.51	8390	89.91			0	1444.33	100.87	1328.67	123.27	1447	199	1617.5	121.5	1723.33	53.38	1705	163.02	8736	237.87			0	1166.5	150.5	1351.5	152.5	1591.5	16.5	1628	7	1463.5	152.5	1582.5	182.5	8368.5	22.5
	0.918367	1460.67	38.94	1680.67	84.57	1632	42.58	1768.33	6.39	1831	75.51	1745.67	18.19	8106.33	17.38			0.918367	1443.67	22.7	1505	34.7	1595.5	52.5	1575	1	1575	85.7	1692.67	49.66	8910.67	151.76			0.918367	1337.5	22.5	1390.5	195.5	1666	83	1556.5	27.5	1487	183	1760	100	8629	246
	1.83673	1525.67	33.67	1621	30.53	1598	56.77	1729.67	10.73	1746.33	30.9	1690.33	23.69	8215.33	75.3			1.83673	1540.67	22.81	1587.67	34.35	1566.5	46.5	1599.5	4.5	1596.33	12.72	1705.33	54.03	8980.67	194.59			1.83673	1367.5	51.5	1388.5	162.5	1613	106	1500.5	32.5	1613	83	1661.5	12.5	8814.5	36.5
	2.7551	1552.67	43.34	1644.33	26.03	1696.33	19.91	1749.67	41.19	1699	34.87	1667	25.53	8284	34.51			2.7551	1589.33	12.44	1606.33	55.63	1596	5	1595	8	1594.67	30.86	1670	36.14	8941.67	167.38			2.7551	1380	79	1422	131	1794.5	320.5	1511.5	10.5	1604	75	1675	5	8990	0
	3.67347	1581.33	60.68	1656	22.55	1673.67	31.75	1734.67	20.99	1666.67	14.5	1680.33	13.3	8263.67	54.77			3.67347	1641.33	41.84	1625	105.47	1583.5	9.5	1568	4	1587.33	28.87	1608	22.61	8966.67	127.11			3.67347	1459	78	1488	114	1729	114	1470.5	52.5	1592	74	1651.5	13.5	8999	0
	4.59184	1574.33	30.02	1658	32.45	1677.33	31.31	1696.33	15.07	1655.67	11.35	1671.33	26.43	8300	45.61			4.59184	1674	30.35	1742.33	61.82	1583.5	23.5	1592.5	0.5	1584.33	41.06	1611.67	16.27	8957.67	144.67			4.59184	1490	65	1462.5	131.5	1638	113	1459.5	47.5	1579.5	24.5	1662.5	23.5	9081	0
	5.5102	1625.67	40.13	1645.67	18.41	1637	25.03	1686.67	25.39	1603.67	29.69	1608	18.93	8290.67	118.4			5.5102	1713	33.2	1740.67	82.83	1564	2	1555.5	7.5	1582.33	33.21	1580.33	29.04	8934.67	165.58			5.5102	1539	13	1495.5	126.5	1678.5	106.5	1515	46	1601.5	31.5	1661	26	9003	0
	6.42857	1659	45.06	1651.67	8.67	1647.67	19.88	1670.67	19.24	1627	36.94	1599	41.65	8178.33	55.88			6.42857	1697.33	30.39	1682.33	56.77	1548	31	1567	32	1555.67	16.75	1613	5.51	8911.33	139.45			6.42857	1517.5	53.5	1529	82	1638.5	86.5	1465.5	65.5	1544.5	25.5	1670.5	42.5	8930	0
	7.34694	1689.67	29.79	1649.67	5.46	1655.33	10.87	1670.33	11.05	1617	44.19	1608	40.22	8158	157.2			7.34694	1777	37.45	1691	38.55	1600.5	17.5	1542.5	6.5	1544	9.54	1576	7.09	8710.67	139.72			7.34694	1551.5	49.5	1519	61	1645	59	1450.5	20.5	1550.5	57.5	1620	33	8863	0
	8.26531	1675.33	44.05	1650.33	12.17	1637.33	6.23	1662.67	16.15	1591.33	25.06	1723.33	101.45	8069.33	139.07			8.26531	1794	34.2	1707.67	63.72	1552.5	26.5	1561	4	1578.67	23.36	1572.67	19.97	8636.33	131.5			8.26531	1535	13	1504.5	84.5	1623	88	1442.5	50.5	1709.5	81.5	1620	41	8919	153
	9.18367	1715.33	47.81	1716.67	19.22	1649.67	17.07	1635	28.04	1609.33	21.18	1693	45.18	7874.67	108			9.18367	1899.67	42.34	1743.33	77.55	1558	6	1562	45	1565.67	13.2	1570.33	23.02	8666	215.69			9.18367	1558.5	20.5	1525	54	1662.5	78.5	1478	67	1660	123	1614.5	16.5	8891.5	118.5
	10.102	1745	31.1	1704	35.34	1648.67	11.86	1670.67	6.89	1585	47.48	1590.67	3.93	7905	99.12			10.102	1960	47.09	1754	47.82	1577.5	23.5	1605	46	1565.33	5.93	1587.67	22.33	8582.33	167.11			10.102	1579.5	58.5	1520.5	69.5	1606	63	1401.5	62.5	1602.5	10.5	1607	95	8732.5	116.5
	11.0204	1824	29.5	1712.33	24.58	1610	16.52	1653	22.11	1595.33	27.61	1583.33	23.25	7908.33	60.23			11.0204	2060.33	53.08	1787.67	54.68	1613.5	16.5	1555.5	10.5	1543.67	2.85	1545.67	3.38	8536.67	126.34			11.0204	1659.5	89.5	1567.5	38.5	1637	94	1464	73	1529	38	1617	68	8692.5	102.5
	11.9388	1883	29.02	1743.33	4.7	1672	5.03	1635.67	8.25	1578.33	39.3	1606.33	16.8	7945.67	10.37			11.9388	2169	65.07	1834	29.37	1614	17	1540.5	64.5	1534	8.72	1569.33	10.91	8598	167.26			11.9388	1671.5	48.5	1570.5	5.5	1658	72	1438.5	71.5	1571	29	1581.5	50.5	8721.5	206.5
	12.8571	1940.67	17.85	1766.67	25.69	1669.67	15.1	1651.67	5.21	1589.33	36.78	1630.67	14.05	7879.67	102.38			12.8571	2268	86.07	1862	28.22	1637.5	34.5	1560	40	1514.67	28.09	1537	38.21	8537	202.36			12.8571	1723.5	84.5	1618	63	1619	96	1473	55	1550.5	9.5	1547	6	8673.5	72.5
	13.7755	2020	21.66	1788	29.87	1652	16.17	1658.67	27.02	1590.33	43.86	1581.67	11.46	7809.33	54.41			13.7755	2439	109.74	1891.33	12.14	1651	32	1779	199	1533	29.7	1548.67	25.37	8569.33	119.48			13.7755	1796	134	1809	123	1655.5	103.5	1429	44	1582	29	1544.5	51.5	8722.5	188.5
	14.6939	2111.33	19.38	1758.67	5.49	1653	12.01	1630	10.26	1574.33	42.68	1598	19	7873.33	56.35			14.6939	2551.67	86.95	1937	14.19	1678.5	31.5	1660	51	1548	21.22	1556.67	10.33	8498.67	136.4			14.6939	1818	125	1700	10	1651	86	1440.5	91.5	1575	62	1585	14	8607	21
	15.6122	2197.33	19.91	1836.67	21.43	1664	24.02	1637.33	8.09	1570.33	27.12	1573	13.58	7797.67	39.73			15.6122	2670.67	67.61	2040.67	22.7	1669.5	37.5	1575.5	5.5	1546	29.16	1534.67	10.33	8409.67	201.54			15.6122	2032.5	268.5	1738	61	1655.5	138.5	1433	62	1553.5	19.5	1564.5	35.5	8704.5	117.5
	16.5306	2292	24.01	1868.33	20.99	1694.67	10.74	1609.67	27.47	1563.33	38.56	1589.67	8.09	7854.67	121.08			16.5306	2798	99.03	2080.67	16.71	1730.5	12.5	1570	18	1554.33	13.45	1549.67	12.2	8443	191.94			16.5306	2170	324	1739	8	1654.5	107.5	1449.5	92.5	1602.5	24.5	1573	66	8627.5	140.5
	17.449	2370.33	28.26	1911.33	13.64	1690	15.87	1647.67	8.65	1569	25.7	1597.33	13.45	7713.33	90.55			17.449	2890.67	100.56	2181.33	31.39	1772	8	1600	7	1536	17.47	1578	13.43	8450	157.74			17.449	2219	337	1762	84	1678	87	1442.5	73.5	1533	21	1514.5	25.5	8595	117
	18.3673	2461.33	23.17	1945	39.8	1678.67	5.24	1660.67	22.36	1597.33	18.11	1599.67	14.11	7819	65.82			18.3673	3049.33	73.62	2199	23.71	1771.5	28.5	1631	48	1572.67	25.83	1527	10.07	8419.33	174.16			18.3673	2124.5	190.5	1800	61	1707	100	1443	50	1574	1	1565.5	34.5	8619	166
	19.2857	2615.67	4.41	2024	36.76	1725.33	17.84	1670.67	22.76	1570	21.73	1572.33	18.12	7750.67	70.1			19.2857	3182.33	118.65	2323.67	37.6	1821	5	1638	0	1562	15.28	1570.67	18.77	8443	160.55			19.2857	2242	207	1855.5	94.5	1683	103	1441.5	87.5	1536.5	38.5	1503	39	8580.5	107.5
	20.2041	2716	7.02	2097	18.58	1723.67	31.18	1688.67	20.33	1564.33	28.5	1544.67	14.05	7820.33	63.28			20.2041	3291.67	86.81	2348.33	43.97	1843	16	1691	11	1574.67	32.38	1530.33	11.67	8431.67	166.31			20.2041	2331.5	224.5	1945.5	74.5	1673.5	113.5	1424.5	26.5	1569.5	5.5	1546.5	25.5	8670	142
	21.1224	2789	34.39	2104	18.15	1727.33	25.69	1658	20.52	1571	36.23	1590.33	9.94	7726.33	84.67			21.1224	3339.67	101.08	2502.33	39.67	1939.5	1.5	1667.5	27.5	1604.33	20.67	1550	24.06	8356	152.68			21.1224	2373	268	1934.5	91.5	1743	102	1438.5	57.5	1587.5	12.5	1550.5	43.5	8590.5	67.5
	22.0408	2918.67	38.63	2167	45.98	1756	13.08	1681	17.9	1590.67	29.73	1579	8.96	7676.33	46.88			22.0408	3472.67	85.92	2526	65.31	1972.5	29.5	1752	10	1595.33	2.03	1541	17.62	8410	135.12			22.0408	2495	269	2025.5	139.5	1706	98	1434	67	1507	3	1545	21	8471	26
	22.9592	2956.67	19.34	2248.33	13.25	1780.33	4.06	1686.67	28.67	1584	32.7	1570.33	23.73	7736.33	38.44			22.9592	3557.67	118.65	2615	54.15	2024.5	4.5	1764	0	1595	30.2	1577	10.15	8400.67	208.65			22.9592	2542.5	269.5	2037.5	88.5	1714	142	1439.5	106.5	1540.5	16.5	1523	12	8624	16
	23.8776	3078.67	21.96	2351.33	10.84	1807.33	8.84	1683.67	46.01	1578.67	22.19	1545.67	6.33	7731.33	41.4			23.8776	3608.67	103.27	2688.67	72.46	2088.5	4.5	1810	24	1628.33	46.67	1569	5.13	8418	211.5			23.8776	2621.5	278.5	2074.5	99.5	1765	154	1442.5	100.5	1544.5	16.5	1526	37	8625	131
	24.7959	3181	18.33	2392.67	15.76	1823.67	9.87	1659.67	10.27	1607	33.23	1604	20.81	7695	85.61			24.7959	3737.67	120.59	2786.33	94.71	2126	61	1821	32	1654	44.96	1550.33	10.14	8434.67	137.76			24.7959	2754	257	2124	136	1760.5	175.5	1420.5	66.5	1582	47	1546	8	8451	55
	25.7143	3254.33	12.35	2418.67	27.17	1811	13.5	1712.67	24.26	1571	41.76	1586	19.08	7691.67	81.04			25.7143	3820	100.75	2866.33	53.09	2183.5	36.5	1854	19	1654.67	36.08	1599	2.52	8378.67	137.75			25.7143	2803	299	2250	167	1781	118	1492.5	86.5	1521.5	22.5	1526	23	8657	132
	26.6327	3346.33	20.35	2488	69.62	1884.67	17.53	1734.33	6.39	1559	12.34	1558.33	12.98	7716.33	41.56			26.6327	3867.33	114.17	2899.67	73.37	2246.5	7.5	1890.5	31.5	1677.67	18.84	1530.67	7.31	8412.33	152.7			26.6327	2837	275	2299.5	129.5	1810.5	136.5	1418	68	1559	22	1536.5	6.5	8568.5	55.5
	27.551	3366	2.65	2578	16.17	1879.33	12.33	1722.67	18.68	1589.67	15.06	1607.33	12.47	7748.67	104.19			27.551	3978.33	124.01	2962	81.13	2294	65	1914	11	1703.67	45.41	1554	17.58	8387.33	165.05			27.551	3013.5	318.5	2360.5	165.5	1846	153	1473	34	1505	39	1537	2	8468	132
	28.4694	3423	14.57	2617	49.96	1899	25.54	1723	11.14	1596	31.09	1581.67	24.86	7740	69.36			28.4694	3999.67	131.92	3023	101.04	2399	61	1909.5	38.5	1692.33	66.06	1572	19.14	8399	156.07			28.4694	3024	329	2373.5	185.5	1868	171	1455	76	1496.5	24.5	1514	12	8508.5	115.5
	29.3878	3507.33	16.02	2716.67	23.67	1928.33	19.54	1730	7	1596	57.27	1581.33	9.77	7689.33	82.95			29.3878	4120.67	120.35	3132.67	67.88	2400.5	19.5	1996.5	10.5	1686	63.31	1623.67	19.22	8362.33	184.89			29.3878	3083.5	240.5	2470.5	184.5	1911.5	215.5	1440	112	1552.5	14.5	1533	21	8578.5	140.5
	30.3061	3534	31.9	2741.33	25.76	1941	25.32	1746.33	13.33	1624	38.12	1592.33	24.31	7692.67	99.74			30.3061	4171	135.01	3147.33	116.1	2573.5	34.5	2045.5	45.5	1741.67	43.47	1587	40.72	8317.67	101.09			30.3061	3093.5	268.5	2487.5	234.5	1934	199	1444	68	1522.5	5.5	1510	3	8563.5	129.5
	31.2245	3644.67	14.33	2739.67	12.99	1976.33	47.62	1735	19.16	1607.67	30.43	1591.67	24.13	7694	68.64			31.2245	4196.67	129.71	3232	94.62	2552	19	2079.5	26.5	1770	55.18	1639	74.7	8425	165.18			31.2245	3241	299	2557	154	1933.5	210.5	1458.5	94.5	1576	37	1542	24	8538.5	24.5
	32.1429	3637	50.64	2830	26.54	1981.33	25.46	1782.33	12.03	1616	44.02	1588.67	14.68	7674.33	91.48			32.1429	4291.67	144.72	3292.33	99.21	2596	37	2126	85	1795.33	81.44	1654.67	93.28	8376.67	172.72			32.1429	3331.5	325.5	2578	209	1966	166	1507.5	103.5	1549	0	1558	11	8524	102
	33.0612	3690.67	43.79	2891	29.01	2042.33	29.01	1774.67	17.03	1624.33	12.99	1571.33	14.97	7668.33	107.29			33.0612	4331.33	110.04	3393.33	124.8	2672.5	33.5	2136	17	1817.33	79.99	1620.67	66.77	8375.33	138.2			33.0612	3343	323	2632	227	2018.5	241.5	1448.5	91.5	1552.5	25.5	1525	3	8525	71
	33.9796	3831.67	49.36	2912.33	28.1	2091.33	21.67	1809.33	49.64	1627.67	40.07	1601	8.72	7735.33	60.45			33.9796	4431.67	150.69	3378.67	90.48	2783.5	16.5	2217.5	44.5	1824.67	92.39	1669.33	65.71	8402.33	145.8			33.9796	3427	309	2719.5	245.5	2049.5	248.5	1486	104	1570	24	1526.5	34.5	8547	67
	34.898	3800	16.86	3043	38.7	2114.33	10.17	1844.67	15.68	1617.67	19.19	1615	17.44	7726	66.04			34.898	4443	169.44	3479.33	90.87	2849.5	89.5	2231.5	17.5	1836	88.75	1651.67	64.33	8291.67	142.33			34.898	3484	322	2792	247	2044	226	1504	110	1567.5	26.5	1558.5	14.5	8414.5	95.5
	35.8163	3906.33	25.64	3051	34.59	2114.33	10.71	1847	42.52	1663	44.28	1634.67	24.46	7669.67	94.17			35.8163	4508.33	138.05	3505	94.56	2892	24	2250.5	19.5	1852	94.73	1645	70.4	8305.67	209.32			35.8163	3519.5	294.5	2793	212	2073.5	257.5	1497.5	87.5	1549.5	36.5	1536	1	8525	121
	36.7347	3930	2.52	3095	17.01	2138.67	14.1	1836.67	29.91	1645	9.24	1599.33	7.42	7601	66.46			36.7347	4512	130.98	3645.33	67.39	2893	68	2374	76	1876.67	90.94	1626.33	53.59	8286.67	155.53			36.7347	3515.5	271.5	2863	212	2080.5	231.5	1474	87	1529	30	1502	3	8464	121
	37.6531	3937.67	35.62	3122.67	23.68	2211.33	45.85	1877.33	34.05	1677	11.27	1608.33	12.84	7669.67	139.52			37.6531	4602.33	145.19	3637.33	78.07	2915.5	17.5	2384	24	1893	91.6	1620	67.26	8328.67	135.95			37.6531	3594.5	274.5	2818	168	2110.5	227.5	1490.5	97.5	1570	50	1523	13	8536	97
	38.5714	3957.33	34.34	3176.67	17.17	2191.67	27.29	1872.33	35.67	1638.67	31.02	1618.33	18.78	7628	32.19			38.5714	4673.33	170.65	3720.33	117.63	3025.5	3.5	2418.5	8.5	1933.33	125.75	1595	24	8309	164.47			38.5714	3628.5	338.5	2923	186	2136.5	291.5	1542.5	94.5	1518.5	23.5	1481	18	8374.5	102.5
	39.4898	4027.67	13.09	3248.33	57.33	2264	47.48	1890.33	30.91	1656.67	34.47	1596	1	7573.67	135.31			39.4898	4718.67	168.65	3788	91.95	3043.5	104.5	2449	30	1958.67	134.61	1634.33	66.33	8297	195.75			39.4898	3673.5	282.5	2965	160	2132	260	1512.5	97.5	1567	35	1542.5	36.5	8478.5	82.5
	40.4082	4026.33	41.79	3273	15.1	2313	10.02	1897.33	44.7	1701.67	48.13	1618.33	20.53	7667	48.6			40.4082	4750.67	163.33	3808.33	98.05	3084	48	2550	49	1987.67	121.13	1661.67	32.83	8305	171.19			40.4082	3704.5	355.5	2977.5	199.5	2210	285	1498.5	61.5	1600.5	22.5	1498.5	2.5	8408.5	71.5
	41.3265	4029	18.18	3318	8.19	2348.33	27.72	1890.33	27.86	1689.67	47.57	1647	21	7658	68.64			41.3265	4800	123.78	3803.33	121.07	3200	24	2497	31	2019.33	150.74	1626.33	41.38	8275	206.87			41.3265	3709.5	297.5	3007	185	2239	298	1506.5	91.5	1549	53	1498	17	8432	43
	42.2449	4087.33	53.43	3358.33	37.55	2361	15.82	1914	37.07	1690.33	40.07	1611.33	14.85	7616	70.79			42.2449	4844.33	129.43	3902.33	104.06	3228.5	74.5	2565	11	2036	118.58	1661.33	35.56	8324.67	142.58			42.2449	3753	293	3058	202	2225	351	1521.5	104.5	1559	36	1495.5	37.5	8443	73
	43.1633	4170	46.05	3407	17.09	2387.67	21.85	1969	18.15	1723.67	17.42	1606.33	22.1	7604.33	61.97			43.1633	4799.67	105.55	3927.33	99.7	3210	35	2640	30	2107.33	111.27	1661.67	36.25	8299.67	176.17			43.1633	3892	349	3069	246	2266	313	1501.5	124.5	1555	17	1544.5	14.5	8429.5	241.5
	44.0816	4136	41.06	3393.33	33.71	2399.67	16.48	1963.67	24.04	1703	49.15	1600	9.54	7594	76.22			44.0816	4867.67	146.45	3935.67	85.49	3264.5	16.5	2668.5	35.5	2104	155.51	1644	24.38	8306	206.16			44.0816	3828.5	276.5	3080.5	235.5	2289.5	335.5	1565.5	117.5	1553	20	1504	56	8481	82
	45	4159.33	46.38	3417.33	27.14	2490	26.1	2001	34.12	1751.67	25.21	1636	24.25	7663.67	65.97			45	4871.33	170.66	4013	86.38	3278.5	20.5	2715.5	6.5	2112.33	140.87	1646	23.5	8312	141.54			45	3879.5	292.5	3166	263	2359	345	1532	107	1503.5	8.5	1500	24	8400.5	132.5
	45.9184	4178	38.8	3503	20.52	2480.33	23.4	2004.67	27.18	1720.67	58.4	1637	16.56	7585.33	68.58			45.9184	4941.67	153.17	4002	75.37	3372	44	2741.5	40.5	2118.33	143.74	1639	9.07	8283.67	117.51			45.9184	3887.5	321.5	3120	208	2359	364	1505	116	1546	50	1534	21	8415	141
	46.8367	4215.67	44.64	3480.67	15.17	2506.33	12.03	2019.67	24.67	1737.33	32.42	1625.67	20.58	7593	93.85			46.8367	4928.33	151.91	4112.33	70.7	3432.5	3.5	2770.5	37.5	2156	154.39	1645.67	42.92	8203	112.06			46.8367	3898.5	333.5	3102.5	248.5	2386.5	338.5	1545.5	89.5	1600	70	1538.5	8.5	8366	146
	47.7551	4236.67	53.36	3509	28.16	2550.67	13.92	2040.33	13.78	1746.33	47.88	1624.33	10.53	7631.67	100.66			47.7551	5004.67	141.12	4152.33	90.1	3458	2	2864	93	2169.33	127.19	1693	36.91	8281.33	163.05			47.7551	3948.5	349.5	3193	137	2448.5	386.5	1535.5	144.5	1543	45	1542	9	8494.5	7.5
	48.6735	4276.33	77.17	3560.33	58.74	2585.67	7.22	2034.67	27.96	1784.33	19.4	1609	21.39	7600.67	97.2			48.6735	5037.33	152.47	4093.33	99.35	3477.5	19.5	2826	21	2206.67	161.98	1660.33	28.99	8283.33	177.35			48.6735	3958	340	3315.5	256.5	2418.5	372.5	1542.5	127.5	1577.5	54.5	1507.5	1.5	8383.5	95.5
	49.5918	4239.67	53.12	3565.33	16.37	2597	27.61	2087.67	11.98	1772.33	54.29	1604	16.2	7599.67	69.49			49.5918	5007	141.5	4157.33	104.27	3545	41	3033	140	2252	143.49	1683.33	25.77	8236.33	114.78			49.5918	4038.5	306.5	3313.5	213.5	2433	383	1552.5	94.5	1575.5	46.5	1510	2	8387.5	60.5
	50.5102	4363.67	74.85	3591	41.36	2577	35.95	2141.33	30.75	1741.67	37.88	1620.67	23.95	7581	76.51			50.5102	5076.33	120.31	4229.67	105.49	3576	6	3111.5	237.5	2276	166.1	1680.67	47.21	8226.67	130.73			50.5102	4041.5	274.5	3296.5	249.5	2498	389	1535.5	124.5	1572.5	53.5	1517	39	8366.5	71.5
	51.4286	4315	87.12	3657.33	7.45	2601.67	19.27	2115.33	12.84	1781	45.3	1628.33	22.58	7698.67	101.99			51.4286	5123	167.77	4250	104.68	3609	18	3165	182	2251.33	171.32	1686.67	34.76	8247.33	168.72			51.4286	4091.5	247.5	3313	245	2477.5	424.5	1546	170	1582.5	18.5	1519	12	8359.5	60.5
	52.3469	4396.33	74.71	3677.33	41.95	2655	46.61	2151.33	34.44	1808.33	30.03	1640	37	7627	83.9			52.3469	5090.67	156.91	4306	121.26	3679.5	6.5	3165.5	175.5	2309.67	167.95	1681	27.51	8190	136.76			52.3469	4174.5	328.5	3365.5	220.5	2507.5	410.5	1544.5	139.5	1542	37	1512.5	56.5	8473	53
	53.2653	4348.67	51.67	3741	17.04	2668.67	46.16	2155	7.09	1822.33	38.49	1643	14.64	7611	79.1			53.2653	5066.67	145.74	4278	105.17	3733.5	50.5	3183	125	2317.67	181.78	1676	26.63	8248.67	115.25			53.2653	4177	362	3367.5	244.5	2550.5	460.5	1575.5	133.5	1532	36	1494.5	11.5	8286.5	101.5
	54.1837	4409	48.05	3739.33	19.97	2736.33	52.17	2167	27.51	1810.33	36.7	1650	29.26	7522.33	152.95			54.1837	5075.67	96.44	4270.67	130.96	3715	6	3200	127	2304.33	159.79	1732.33	32.64	8221.67	139.32			54.1837	4143	329	3436.5	233.5	2548	381	1550.5	126.5	1534.5	33.5	1495.5	18.5	8438	53
	55.102	4445.33	36.92	3776	19.55	2764	19.43	2200.33	30.78	1795.67	23.67	1665.67	18.02	7535.33	118.27			55.102	5121	148.53	4394	105.04	3775	70	3240.5	159.5	2340	172.05	1747.67	87.76	8202.33	127.62			55.102	4250.5	374.5	3452.5	200.5	2590	432	1598	163	1566	22	1559	26	8358.5	213.5
	56.0204	4476.33	32.1	3822.33	15.45	2760.33	37.35	2182.67	29.54	1854	40.5	1657	22.11	7546.33	86.83			56.0204	5116.67	121.02	4344	64.01	3737	45	3316.5	138.5	2406.67	186.15	1656	27.68	8269	127.78			56.0204	4234.5	348.5	3466.5	251.5	2576	426	1591	181	1578.5	35.5	1536	4	8397.5	54.5
	56.9388	4492.67	39.88	3823.67	21.62	2755.33	23.84	2210.33	32.46	1873.33	49.95	1653.33	36.67	7561	82.44			56.9388	5144.33	77.5	4345.33	84.11	3807.5	42.5	3295.5	192.5	2354.67	201.47	1641	48.87	8216	165.18			56.9388	4345.5	342.5	3511	233	2604.5	443.5	1591.5	150.5	1572.5	38.5	1490.5	2.5	8432.5	163.5
	57.8571	4501.67	40.08	3852	18.9	2822	30.51	2249	12.77	1896	48.01	1674.33	14.84	7552	40.51			57.8571	5212.33	137.82	4419.33	124.85	3855	23	3378.5	152.5	2426.33	187.72	1700.67	28.05	8167	176.98			57.8571	4297	339	3522.5	213.5	2623.5	449.5	1598	166	1597.5	16.5	1513.5	15.5	8393.5	168.5
	58.7755	4525.33	44.05	3860.33	38.67	2861.67	33.55	2266.67	16.13	1892.67	26.77	1697.67	6.89	7576.67	90.02			58.7755	5179.67	147.83	4429.33	103.08	3823.5	40.5	3260	72	2430	166.36	1708.67	45.09	8176	181.43			58.7755	4322.5	368.5	3574.5	235.5	2694	440	1622.5	161.5	1521.5	40.5	1538	1	8392	40
	59.6939	4448	26.76	3911.67	41.6	2873.33	57.29	2286	2.65	1904	21.66	1675	13.58	7542	63.5			59.6939	5167.33	88.05	4480.33	100.57	3933.5	19.5	3406	120	2451.33	194.13	1705.67	26.96	8266.67	167.89			59.6939	4371	374	3497.5	211.5	2652	455	1631.5	130.5	1579	19	1490	9	8475.5	107.5
	60.6122	4600.67	27.17	3915.33	21.67	2875.33	53.18	2297.33	12.13	1900	38.28	1645.67	22.51	7565.33	82.34			60.6122	5205.67	137.94	4477.67	150.17	3946.5	37.5	3404.5	83.5	2470.33	187.51	1726	39.85	8223.33	152.1			60.6122	4339.5	324.5	3632.5	220.5	2695	491	1615.5	126.5	1563	25	1534.5	19.5	8430	76
	61.5306	4523	66.73	3927.67	20.35	2891.33	31.75	2300	32.35	1922.67	36.83	1658	15.82	7538.33	63.38			61.5306	5204	111.14	4411.67	80.71	3910	7	3413	2	2539.67	210.91	1716.67	60.68	8237.67	216.51			61.5306	4391	395	3573	267	2695.5	490.5	1623	166	1558	55	1528.5	20.5	8307	75
	62.449	4524.33	43.32	3987	38.04	2919.67	43.91	2303	22.07	1924	62.29	1675.67	4.81	7586.33	43.01			62.449	5258.33	152.09	4500	119.4	4009.5	15.5	3378	87	2508	196.34	1719.33	35.03	8212	164.38			62.449	4512.5	476.5	3600	302	2715	397	1605	179	1598	52	1495.5	23.5	8353.5	15.5
	63.3673	4544.33	42.12	3938	45.65	2907	21.73	2364	33.98	1933.33	28.88	1712	24.01	7604	125.77			63.3673	5202.33	120.25	4495	97.16	4088	18	3379.5	64.5	2533.67	202.57	1742.67	34.83	8243	175.97			63.3673	4456.5	352.5	3617	163	2744	494	1639.5	153.5	1586.5	45.5	1473	1	8378	94
	64.2857	4555.33	64.28	3939.33	54.87	3007.67	23.25	2354.67	11.14	1930.67	31.65	1670	24.02	7507	109.66			64.2857	5201	107.72	4554	111.31	4051	19	3363	38	2581	199.09	1721	47.96	8074.33	132.4			64.2857	4537	441	3608.5	250.5	2809.5	480.5	1619.5	128.5	1565	79	1515	5	8393.5	150.5
	65.2041	4558.67	39.61	4009.67	17.52	2971	51.03	2384.67	15.65	1963.33	61.11	1705.33	5.04	7508.67	93.11			65.2041	5236.67	97.2	4526.33	74.57	4099	18	3439	42	2558	193.06	1755	27.15	8183.33	184.59			65.2041	4518	345	3669.5	205.5	2731.5	451.5	1598	169	1604	47	1537.5	21.5	8353.5	96.5
	66.1224	4584.67	31.87	4021.67	39.43	3052.33	30.18	2343.33	24.67	2023.33	27.67	1700.67	16.33	7536.67	63.78			66.1224	5268.33	142.91	4525	98.59	4100.5	80.5	3492	52	2581	201.08	1752.67	29.13	8195.33	182.29			66.1224	4555.5	467.5	3668	232	2799	492	1609.5	125.5	1588	27	1504	38	8310	78
	67.0408	4581	43.92	4019	49.96	3018.67	24.31	2393.33	10.71	1986.67	24.31	1717.67	22.48	7505	138.58			67.0408	5241	119.53	4550.67	66.28	4176.5	46.5	3478.5	17.5	2619.67	222.35	1753.67	26.91	8152	109.99			67.0408	4551.5	355.5	3680.5	227.5	2809	456	1650	170	1597	66	1516	9	8319	76
	67.9592	4574	28.93	4071	59.81	3035	46.44	2399.67	19.77	1985.33	27.55	1689.67	14.25	7557	66.58			67.9592	5226.33	81.45	4572	80.25	4113.5	13.5	3559.5	13.5	2616.33	165.82	1751.33	29.35	8114	123.86			67.9592	4479.5	349.5	3807.5	302.5	2864	546	1615.5	165.5	1589.5	58.5	1513.5	16.5	8251.5	44.5
	68.8776	4639.33	26.77	4071.33	59.61	3066	55.81	2439.33	15.34	1983.67	45.57	1713.33	27.03	7522	107.91			68.8776	5226.33	126.37	4607.67	75.41	4147.5	31.5	3500	36	2658.67	241.99	1755.67	35.04	8172.33	184.15			68.8776	4438.5	313.5	3759	263	2901	517	1614.5	209.5	1613.5	100.5	1500.5	21.5	8311	41
	69.7959	4657.33	3.28	4077	46.8	3070.33	15.01	2430.67	18.98	2002	10.6	1721.33	9.49	7525.67	71.65			69.7959	5248.33	121.53	4672.33	79.12	4202.5	51.5	3523	34	2663	218.41	1738	51.74	8133.33	123.09			69.7959	4499	249	3765.5	207.5	2872	484	1659.5	174.5	1544.5	76.5	1495.5	38.5	8371.5	60.5
	70.7143	4612.33	65.9	4106.33	36.47	3075.67	37.13	2483.33	46.53	1989.67	19.81	1694.33	25.2	7517	106.51			70.7143	5208.33	180.28	4624	92.09	4217	99	3533	57	2667.67	218.36	1747.33	41.95	8115.67	149.41			70.7143	4548	290	3772	220	2951	544	1625	174	1586	72	1531	9	8277.5	40.5
	71.6327	4629.33	13.68	4117.67	56.76	3122.67	37.64	2486	10.6	2021.33	38.44	1659.67	26.67	7488.67	98.05			71.6327	5281	157.06	4612	130.77	4238	10	3566.5	13.5	2705	216.04	1752.33	62.61	8111.33	166.68			71.6327	4497.5	175.5	3841	225	2947	497	1663	187	1594.5	71.5	1472.5	21.5	8242	62
	72.551	4593.67	52.52	4130	36.76	3140.33	44.2	2470	29.6	2040.67	40.67	1721.33	25.87	7445.67	63.75			72.551	5243.67	115.88	4657	82.35	4243.5	55.5	3591	94	2715.33	219.37	1775.33	34.37	8086.33	156.77			72.551	4537	228	3802	254	2893.5	489.5	1660	211	1588	108	1541	1	8299	18
	73.4694	4639.33	26.19	4124.67	39.3	3186	54.28	2518.67	16.18	2053.67	13.3	1723	3	7512.67	115.23			73.4694	5321.33	164.85	4640.33	97.88	4282	104	3578	126	2726.67	215.28	1787.67	53.76	8062.33	195.67			73.4694	4546.5	240.5	3877.5	266.5	2919.5	491.5	1697	178	1612.5	43.5	1541.5	12.5	8257	31
	74.3878	4671.33	25.57	4169.67	58.08	3155	31.79	2534	13.89	2086.33	22.84	1707	28.38	7504	72.23			74.3878	5226.67	120.33	4687.67	112.01	4333	111	3600.5	78.5	2761.67	203.37	1757.67	33.79	8035	126.89			74.3878	4508	286	3873.5	296.5	2998	558	1688	199	1604.5	76.5	1509	11	8197	78
	75.3061	4666.67	37.1	4131	52.12	3155	24.13	2537.33	19.85	2048	27.78	1703	8.5	7467	37.47			75.3061	5312.33	110.57	4680.67	147.57	4315	35	3642.5	52.5	2737	231.29	1791	32.33	8037.67	159.01			75.3061	4483	296	3848	210	2976.5	503.5	1679	231	1589.5	56.5	1525	21	8311.5	66.5
	76.2245	4621	66.21	4161	49.65	3192.33	21.8	2587	29.82	2062	33.55	1740.33	30.86	7466	153.26			76.2245	5403	158	4656	136.02	4303.5	77.5	3613.5	7.5	2773.67	212.38	1783	63.54	8101.67	168.81			76.2245	4555.5	220.5	3851	183	3017	611	1697	199	1611.5	65.5	1515	6	8235.5	104.5
	77.1429	4686.67	30.6	4245	35.91	3188.67	48.12	2594.67	16.59	2055.67	36.4	1724.67	37.3	7463	61.58			77.1429	5273.67	164.67	4742.33	151.56	4349.5	69.5	3692	99	2761	230.67	1763	49.9	8076	141.19			77.1429	4585	307	3842	196	3001	562	1670	191	1596.5	40.5	1503.5	28.5	8308	136
	78.0612	4678.67	32.3	4232	33.08	3250	43.49	2590.67	24.66	2085.67	15.62	1735.33	4.81	7491.67	68.69			78.0612	5333.67	143.63	4664.67	151.86	4292	94	3636.5	39.5	2782.33	207.87	1817.33	77.8	8092.33	153.76			78.0612	4678	286	3817.5	181.5	3052.5	534.5	1678.5	221.5	1654.5	64.5	1543.5	43.5	8236.5	65.5
	78.9796	4684	23.43	4208.67	31.18	3223	40.11	2616.67	4.33	2138	27.73	1745.67	8.67	7444.33	79.79			78.9796	5355.33	156.1	4677.67	115.64	4331	16	3648	107	2795	224.09	1805.67	36.98	8091.67	186.42			78.9796	4799.5	328.5	3930	236	3036	554	1701	203	1589	71	1553.5	11.5	8304.5	125.5
	79.898	4706.67	16.6	4177	52.88	3258	12.34	2615.33	11.85	2085	42.9	1707	33.65	7487.67	111.77			79.898	5359.33	187.51	4843	162.06	4358.5	36.5	3749.5	48.5	2838.67	219.73	1792.33	44.43	8031.33	156.2			79.898	4630	295	3950	248	3067	550	1653.5	176.5	1573	75	1561	10	8197	59
	80.8163	4641.33	57.28	4190.67	11.35	3301.33	60.77	2671.67	23.92	2132.67	30.55	1689.67	40.86	7470.67	53.84			80.8163	5364.67	158.35	4775.33	208.49	4389	150	3710	53	2836.67	199.89	1814.67	43.64	8046.67	117.16			80.8163	4706	283	3917	200	3091	587	1697.5	211.5	1610	67	1525.5	20.5	8275	113
	81.7347	4700	54.78	4259	32.59	3301.67	76.88	2657	37.24	2147	45.52	1742.67	22.84	7419	111.63			81.7347	5340.33	129.42	4800.33	172.24	4390	129	3837	44	2852.33	238.57	1804.67	49.19	8083	123.43			81.7347	4691	285	3982	242	3075.5	568.5	1706.5	214.5	1576	80	1504	17	8246	29
	82.6531	4656.33	11.32	4265	39.95	3303.67	25.47	2643	27.1	2113.33	41.99	1752.67	26.6	7487.33	74.6			82.6531	5331.67	115.38	4790.67	198.02	4393	88	3823.5	103.5	2876.67	236.1	1829.67	62.64	8021	161.22			82.6531	4733.5	294.5	3910.5	196.5	3056.5	538.5	1717	175	1617	63	1563.5	0.5	8273.5	47.5
	83.5714	4737.67	51.9	4283	9.87	3354.67	13.84	2633.33	13.84	2131.67	34.53	1756.67	20.63	7397.33	70.28			83.5714	5358	124.43	4778.67	196.95	4446.5	125.5	3861	66	2887.33	216.21	1824	20.55	8017	110.39			83.5714	4732.5	251.5	4023	200	3074	540	1673.5	160.5	1590.5	19.5	1488	27	8202.5	23.5
	84.4898	4730.67	16.5	4259.33	52.52	3327	25.01	2705	17.5	2133.67	31.71	1765.33	36.33	7394.67	108.35			84.4898	5445.33	138.03	4839.67	196.89	4493	148	3835	98	2864.33	208.39	1834.33	27.35	8023.33	171.46			84.4898	4572	225	3962.5	258.5	3129.5	549.5	1828.5	143.5	1569.5	35.5	1533.5	10.5	8213	77
	85.4082	4674.33	13.86	4328.33	32.09	3352	56.44	2686.33	22.84	2126.33	25.87	1775.33	40.83	7487.67	125.43			85.4082	5376.33	152.19	4819.33	146.84	4497	87	3843	56	2937	246.44	1827.67	28.92	8047.33	128.09			85.4082	4588	177	4025.5	269.5	3124.5	561.5	1852	127	1609.5	80.5	1486	71	8141.5	21.5
	86.3265	4812.67	12.47	4273.33	11.84	3354	47.15	2695	26.01	2172.67	37.18	1751	28.36	7338	94.94			86.3265	5381.67	122.44	4798.67	221.34	4542	138	3862.5	127.5	2916.67	259.32	1818.33	57.32	8082	149.17			86.3265	4675.5	191.5	4054.5	260.5	3132.5	617.5	1852.5	104.5	1607.5	18.5	1501.5	13.5	8172	75
	87.2449	4717.33	42.03	4344	34.08	3359.33	39.68	2700.67	50.54	2181.67	35.67	1735.33	9.53	7394.67	120.79			87.2449	5398.67	127.83	4865	134.66	4544	133	3819	43	2951	227.04	1839.33	29.76	8042.67	153.45			87.2449	4664	206	3987.5	283.5	3175	649	1877.5	28.5	1607.5	88.5	1504.5	0.5	8175	15
	88.1633	4714.67	19.22	4318.33	31.06	3394.67	50.86	2751.33	30.6	2193	40.15	1736.67	13.98	7341.33	70.05			88.1633	5400.33	133.66	4815	173.05	4526	104	3892.5	69.5	2962.67	266.02	1836.67	66.31	8003.33	117.78			88.1633	4692.5	164.5	4109.5	208.5	3221	623	1829.5	120.5	1579	60	1520.5	53.5	8235.5	108.5
	89.0816	4720.67	22.18	4274.67	25.58	3398.33	47.7	2760	17.5	2207.67	36.59	1788.67	31.06	7411.67	59.76			89.0816	5404	117.76	4899	165.74	4488	93	4016.5	12.5	2975.67	234.73	1835	52.85	8033.33	165.55			89.0816	4766.5	271.5	4020	260	3205	630	1766.5	180.5	1594.5	101.5	1535	38	8145	15
	90	4702	7.51	4328.67	72.24	3401	43.84	2753	38.76	2168.33	23.75	1754.67	15.76	7352.67	93.26			90	5439.67	133.64	4899.33	190.72	4551.5	131.5	3931.5	71.5	3011.33	241.46	1845.33	46.53	7988.67	175.37			90	4744	203	4080	249	3272.5	661.5	1794.5	163.5	1617.5	90.5	1523	35	8150.5	46.5

## Sheet: S8d
LUV Permeabilization
Fig. S8d
	Normalized Permeabilization (%)														Normalized Permeabilization (%)
		BAX-WT			BAX-V110L			BAX-L113M			BAX-L144F					BAX-WT		BAX-V110L		BAX-L113M		BAX-L144F
	BIM (μM)	Replicate 1	Replicate 2	Replicate 3	Replicate 1	Replicate 2	Replicate 3	Replicate 1	Replicate 2	Replicate 3	Replicate 1	Replicate 2	Replicate 3		BIM (μM)	Mean	SEM	Mean	SEM	Mean	SEM	Mean	SEM
	2	51.797	51.584	51.372	55.388	61.56	55.962	46.315	43.089	38.51	61.957	61.304			2	51.584	0.123	57.636	1.969	46.723	2.899	61.63	0.327
	1	44.216	44.396	47.843	53.369	51.499	44.163	31.102	28.098	26.346	57.776	55.849			1	45.485	1.18	49.677	2.809	37.24	3.556	56.812	0.964
	0.5	28.973	30.606	31.407	42.616	46.49		13.607	13.754	9.616	42.571	44.122			0.5	30.329	0.716	44.553	1.937	25.707	9.447	43.346	0.776
	0.25	18.533	20.019	20.673	34.367	36.473		7.51	4.123	2.238	28.623	30.403			0.25	19.742	0.633	35.42	1.053	4.599	2.335	29.513	0.89
	0.125	10.053	10.919	9.596	25.72	25.116	14.76	2.724	1.826	1.075	19.329	17.86			0.125	10.189	0.388	21.865	3.557	2.071	1.293	18.594	0.735
	0	3.028	3.91	3.355	4.625	5.907	3.535	0.177	0.736	0.133	5.284	3.324			0	3.431	0.258	4.689	0.685	0.721	0.5	4.304	0.98

## Sheet: S8e
LUV Permeabilization
Fig. S8e
	Raw RFU																			Raw RFU																			Raw RFU
		BAX-WT																			BAX-V110L																			BAX-L113M
		2t16 50μM		2t16 33μM		2t16 22μM		2t16 150μM		2t16 10μM		2t16 6.6μM		2t16 0μM		1% CHAPS					2t16 50μM		2t16 33μM		2t16 22μM		2t16 150μM		2t16 10μM		2t16 6.6μM		2t16 0μM		1% CHAPS					2t16 50μM		2t16 33μM		2t16 22μM		2t16 150μM		2t16 10μM
	Time (min)	Mean	SEM	Mean	SEM	Mean	SEM	Mean	SEM	Mean	SEM	Mean	SEM	Mean	SEM	Mean	SEM			Time (min)	Mean	SEM	Mean	SEM	Mean	SEM	Mean	SEM	Mean	SEM	Mean	SEM	Mean	SEM	Mean	SEM			Time (min)	Mean	SEM	Mean	SEM	Mean	SEM	Mean	SEM	Mean	SEM
	0	1569.67	76.15	1658.5	72.5	1515.67	12	1566	92.42	1696.33	112.7	1630	14	1746.67	78.03	7099	1507.61			0	1096.67	22.98	1094	47.29	1069.67	46.53	1057.33	57.32	998	85.45	1130.67	88.4	1195.33	81.78	7565	120.35			0	1157.33	76.08	1053	21	1089	13.53	1122.33	82.87	1273.67	44.28
	0.918367	1686	40.1	1699.5	20.5	1580.67	46.64	1560.33	79.39	1720	118.11	1624.67	68.36	1794.67	20.85	8824.67	95.76			0.918367	1137	7	1117.67	37.74	1100.67	10.14	1065.67	53.49	1057.33	78.32	1083.33	81.16	1145.67	102.9	7675	44.52			0.918367	1177	38.55	1218.5	36.5	1200	29	1288.5	199.5	1207.5	33.5
	1.83673	1730.67	13.78	1674	30	1594	20.26	1597	62.12	1705	73.57	1642.67	84.05	1754.33	46.48	9005.33	28.35			1.83673	1166	54	1125.67	23.18	1130.33	23.38	1106.67	35.41	1048	40.5	1082.33	44.18	1156	65.13	7845.33	24.13			1.83673	1194.33	83.14	1231	65	1099	29	1235	115	1143	68
	2.7551	1705.33	45.29	1630	17	1640.33	28.1	1597	41.79	1727.33	33.05	1626.67	75.18	1727.33	48.22	9031.67	13.13			2.7551	1212	49	1091	23.8	1139	9.81	1100.33	38.68	1109.67	19.22	1110.67	30.37	1198.33	30.66	7896	20.66			2.7551	1222.67	20.74	1234	6	1119	39	1112	30	1117.5	62.5
	3.67347	1669	52.18	1690	23	1591.33	53.76	1552.33	28.22	1607	9.29	1589.67	34.28	1686.33	50.78	8914	78.39			3.67347	1181	10	1113	22.91	1111	19.92	1114.67	24.84	1107.33	2.6	1137	21.13	1181.67	32.95	7921.67	20.74			3.67347	1207.67	18.52	1214.5	5.5	1068	56	1138	49	1124	96
	4.59184	1653	31.66	1698	4	1558.67	76.4	1567.33	57.19	1635	57.01	1578.33	43.43	1683.33	27.14	9041	62.52			4.59184	1215.5	22.5	1079	49.1	1096	33.06	1127.67	25.05	1161.67	5.24	1148	24.01	1174.67	38.32	7988.67	38.56			4.59184	1117	61	1112	30	1110	3	1148	31	1145.5	36.5
	5.5102	1656.33	87.52	1690.5	12.5	1510.33	65.91	1580.33	27.27	1572.33	18.66	1613	32.7	1622.67	30.75	8925.33	145.58			5.5102	1184.5	6.5	1070.33	39.73	1138.67	11.79	1153.33	33.23	1112.33	10.17	1163.33	18.11	1146	17.56	7820.67	72.17			5.5102	1126.33	17.94	1084.5	2.5	1151	37	1204	75	1179	12
	6.42857	1681	34.79	1654.5	44.5	1515.33	62.43	1543.33	36.67	1614.67	11.39	1577.33	22.17	1621.67	11.35	8911.67	142.93			6.42857	1231.5	16.5	1079.33	52.6	1113.33	38.34	1143.67	31.78	1120	19.6	1107.67	16.59	1180	33.29	7881.33	62.96			6.42857	1152	49	1161.5	46.5	1154.5	8.5	1183	45	1195.5	17.5
	7.34694	1715.67	11.46	1613.5	33.5	1565.33	57.58	1607.67	20.54	1609.33	15.68	1585	7.81	1598.67	15.25	8788.33	207.54			7.34694	1166.5	11.5	1117	45.36	1148.67	13.98	1137.67	25.44	1144	19.08	1126.33	16.02	1145	14.73	7870.33	61.68			7.34694	1166	53.97	1202	44	1153.5	9.5	1188.5	25.5	1187	14
	8.26531	1713.33	38.13	1674.5	11.5	1612.33	30.11	1577.67	16.33	1636.33	41.15	1597	15.31	1548.33	33.93	8727	54.06			8.26531	1203.5	11.5	1123	30.35	1159.33	12.45	1136.67	37.53	1116	22.94	1119.67	8.69	1144	26.5	7742.67	82.75			8.26531	1202.67	61.13	1147	6	1147	37	1186	4	1210.5	2.5
	9.18367	1737.67	49.01	1719.5	20.5	1608	30.37	1532.67	36.56	1600.33	20.93	1563.33	11.86	1545.67	15.77	8673.67	7.06			9.18367	1190	7	1163.33	6.74	1129.33	30.18	1113.33	19.19	1114.33	15.84	1132.33	12.73	1146.33	5.81	7697	90.07			9.18367	1159.33	53.21	1198.5	23.5	1149	12	1176.5	2.5	1185	34
	10.102	1718	65.85	1684.5	25.5	1577	17.01	1558.33	20.35	1599	35.28	1543	24.06	1565	40.04	8770	86.49			10.102	1143.5	33.5	1149.67	26.43	1158.67	18.1	1120.67	18.41	1134.67	20.3	1122.67	17.46	1140.67	17.7	7684.33	67.82			10.102	1154.67	15.88	1171.5	19.5	1154.5	20.5	1175	27	1171	31
	11.0204	1726	31.88	1660	6	1562.67	25.76	1553	42.58	1590	32.25	1555	10.12	1575.33	31.78	8655.33	70.48			11.0204	1221	6	1137.33	13.92	1161	14.84	1140.67	22.42	1111	13.8	1141	12.1	1110.67	24.36	7543	58.77			11.0204	1185.67	42.47	1158.5	2.5	1157.5	12.5	1188.5	15.5	1215	19
	11.9388	1737	19.52	1693.5	16.5	1565	20.5	1564.33	13.92	1595.67	10.68	1569.33	13.38	1555.33	31.97	8683.67	92.39			11.9388	1252	16	1153.67	16.19	1128.67	21.26	1153	6.11	1109.33	10.68	1110.67	22.56	1122.67	38.62	7546	56.56			11.9388	1190.33	31.1	1185.5	15.5	1168.5	16.5	1207	8	1225.5	15.5
	12.8571	1680	53.5	1687	3	1606	23.69	1573.33	16.95	1575.33	23.69	1548.67	5.55	1525.67	31.2	8739.33	153.78			12.8571	1201	14	1166.67	46.96	1145.67	36.32	1094	16.29	1112	7.81	1166	15.7	1154.67	15.59	7495.33	54.95			12.8571	1209	22.87	1152.5	8.5	1144.5	29.5	1187	13	1174.5	6.5
	13.7755	1699	25.54	1663.5	19.5	1589	10.69	1540	20.84	1582.67	34.07	1532	8.08	1493.33	22.66	8569.33	91.54			13.7755	1193	7	1117.33	33.21	1139.67	34.46	1112.33	17.36	1133	30.24	1099	21.57	1129	25.53	7474.33	90.48			13.7755	1189	25.32	1159	24	1135	7	1169	12	1172.5	15.5
	14.6939	1681.67	13.62	1682	35	1556	10.12	1571	43.35	1539.67	20.74	1531.33	26.1	1564.67	27.76	8603.33	132.5			14.6939	1199	9	1136.33	41.97	1159.33	8.19	1109.67	11.35	1126	11.02	1152.67	7.13	1137	12.29	7495	97.01			14.6939	1237.67	17.95	1180.5	22.5	1106	10	1183.5	27.5	1158.5	1.5
	15.6122	1706	42.88	1648.5	29.5	1549.33	12.91	1579	29.67	1550	47.51	1536	47.65	1524.67	40.34	8557.67	160.72			15.6122	1163.5	44.5	1152.33	11.72	1145	17.39	1114.33	2.03	1125.67	42.21	1110	10	1115	16.82	7461.33	60.29			15.6122	1184	13.8	1171.5	43.5	1152	41	1164	37	1168	50
	16.5306	1707.67	41.48	1667.5	20.5	1601.67	18.89	1567.33	21.95	1585	42.34	1569.67	4.41	1546.67	17.85	8493	62.58			16.5306	1218.5	46.5	1153	10.02	1155.67	20.87	1141.33	20.17	1099.33	12.84	1131	22.61	1087.67	4.18	7466	52.2			16.5306	1198.67	11.78	1157.5	9.5	1160	1	1174.5	20.5	1179	9
	17.449	1715	12.01	1686	13	1595	17.04	1595.33	35.82	1593	27.87	1563.33	17.02	1569	29.54	8549.67	49.83			17.449	1196	25	1174	11.15	1113.33	21.34	1110.33	34.92	1145	23.3	1156	23.29	1113.33	19.2	7419.33	87.19			17.449	1186.33	1.67	1206	27	1153	15	1162	11	1162	28
	18.3673	1718.67	6.36	1657	3	1562	7.57	1553.67	42.84	1552.33	26.4	1520	24.58	1567	38.22	8562.67	103.07			18.3673	1228	13	1188.33	24.32	1149.33	27.3	1138	23.58	1125.33	4.18	1140.33	12.17	1066	23.52	7372.33	96.72			18.3673	1196.33	9.68	1192	4	1166	39	1174	48	1193.5	13.5
	19.2857	1764.33	28.34	1724.5	24.5	1624	26.73	1522	19.52	1609	22.91	1526	9.71	1526.67	45.74	8547.67	71.52			19.2857	1221.5	34.5	1159.33	34.86	1118.67	8.17	1096	13.61	1094.67	23.13	1109.33	13.86	1110.33	30.51	7452.67	21.54			19.2857	1162.67	6.98	1216	19	1149	10	1155	29	1225	23
	20.2041	1805	23.52	1702.5	0.5	1607	21.78	1543.67	28.26	1572.67	12.6	1533.67	18.55	1567.67	60.83	8548.67	144.2			20.2041	1208	10	1132.67	8.09	1138.33	14.15	1099	23.46	1077.33	9.87	1133	0.58	1107	34.08	7490.33	22.06			20.2041	1204.67	27.94	1198.5	2.5	1125	14	1129.5	7.5	1150.5	1.5
	21.1224	1890.33	9.49	1773.5	24.5	1618.33	18.52	1557.33	42.78	1593.67	32.3	1573.67	14.86	1547.67	58.55	8570	101.66			21.1224	1216.5	13.5	1164	22.07	1167.33	15.06	1138.33	11.68	1136.67	10.81	1141.33	12.99	1121.67	24.9	7467.67	76.33			21.1224	1186.67	12.55	1166.5	13.5	1172	4	1156	39	1157	3
	22.0408	1881.33	38.91	1737	1	1616.33	20.34	1569	33.61	1608	10.54	1552	17.5	1558	38.57	8558.67	108.79			22.0408	1191.5	4.5	1146	36.23	1159.67	32.95	1106.67	16.18	1124.67	26.67	1136.67	15.34	1137	21	7406.67	78.78			22.0408	1184.67	7.84	1165	15	1147.5	80.5	1187	4	1164	27
	22.9592	1964	35.12	1786.5	1.5	1582.67	19.32	1583.67	24.91	1606.33	50.78	1555	13.45	1530.67	45.44	8468.33	134.41			22.9592	1237	0	1194.67	13.86	1153	24.64	1131	26.01	1117.67	18.28	1163	7.23	1143	20.4	7328.67	50.45			22.9592	1243.67	27.34	1165	20	1164.5	27.5	1151	25	1174	28
	23.8776	2060.33	23.41	1802.5	26.5	1680.33	18.98	1617.33	6.36	1622.67	13.64	1552.33	5.7	1557.33	54.17	8545.33	99.76			23.8776	1240.5	37.5	1124.67	35.31	1171.33	17.65	1137	41.4	1127.67	19.63	1138	22.81	1126.67	22.4	7344.33	78.89			23.8776	1203	21.83	1187.5	21.5	1167	8	1188.5	2.5	1174.5	2.5
	24.7959	2102.33	17.07	1878.5	7.5	1715.33	2.03	1624	51.29	1623	6.66	1527	15	1559.67	45.57	8511	50.06			24.7959	1229.5	37.5	1180	21.39	1182	17.32	1121.67	10.17	1137.67	14.1	1145	20.23	1136	30.09	7326.33	29.68			24.7959	1246	41.93	1205	33	1174.5	20.5	1227.5	5.5	1197	22
	25.7143	2196.33	44.41	1936	19	1718.33	10.87	1634	26.65	1639.67	39.55	1559.33	12.67	1547.33	35.26	8400.67	111.33			25.7143	1236.5	71.5	1139	18.18	1175.33	21.67	1124.67	25.65	1142	23.39	1144.67	17.89	1130	29.91	7312.67	99.59			25.7143	1253.33	27.67	1211	12	1131.5	21.5	1186	36	1167.5	21.5
	26.6327	2282.33	56.29	1971.5	42.5	1730	24.25	1667.67	29.48	1650.33	9.56	1610.33	20.73	1561.67	51.41	8392.33	130.01			26.6327	1257	15	1190.33	10.37	1199.33	23.78	1127	20.13	1121.67	22.24	1146.33	15.17	1120.67	19.62	7383.67	63.52			26.6327	1263.67	61.3	1210.5	1.5	1196.5	60.5	1199.5	8.5	1158	9
	27.551	2418.33	55.77	2013.5	52.5	1771.33	4.98	1633.67	49.17	1617	29.3	1586.67	17.29	1565	49.11	8398.67	77.13			27.551	1264.5	29.5	1205	34.24	1173.67	4.48	1157.33	3.48	1154	29.82	1153	39.8	1119.33	13.67	7429	44.55			27.551	1246	48.39	1207	5	1192.5	33.5	1211	15	1177.5	20.5
	28.4694	2489.67	68.34	2107.5	36.5	1822.33	15.38	1678.33	11.29	1624.67	31.62	1600	6.08	1557	51.64	8450.67	37.17			28.4694	1287	44	1165	34.02	1161.33	20.83	1138	26.39	1140.33	7.88	1139.67	39.73	1128.67	11.84	7296.33	34.03			28.4694	1253.67	47.68	1230.5	8.5	1193.5	63.5	1224.5	18.5	1221	29
	29.3878	2639.33	99.02	2124	84	1840	8.74	1687	14.73	1647.67	26.08	1629.33	30.44	1555.67	58.74	8497.33	27.72			29.3878	1239	2	1173	20.52	1172.33	26.36	1153.33	18.19	1136	13.2	1154.33	10.84	1118	9.54	7290.67	74.51			29.3878	1274.33	51.1	1214	2	1228.5	78.5	1159.5	4.5	1189.5	13.5
	30.3061	2749.67	56.29	2237	60	1891.33	23.82	1713	15.01	1696.67	25.39	1664.67	12.55	1577	32.25	8467.67	128.01			30.3061	1259.5	29.5	1200.67	43.99	1214	11.72	1127.33	10.73	1157.33	6.17	1165	4.36	1145.33	35.96	7361.67	80			30.3061	1278	62.74	1202.5	11.5	1227.5	19.5	1189	23	1198	23
	31.2245	2859	104.05	2287.5	57.5	1885.67	36.78	1756.67	22.59	1683	50.09	1639.33	11.89	1605.67	44.75	8506.67	100.76			31.2245	1258	31	1177.33	41.25	1187	40.22	1125	11.06	1155.67	13.91	1154.33	19.34	1123	18.72	7306.67	35			31.2245	1294.33	41.51	1225	1	1238	50	1166.5	29.5	1210	31
	32.1429	2961	86.65	2412	38	1991.67	8.95	1817	38.02	1703.33	23.84	1655.33	32.1	1574.67	73.67	8534	108.03			32.1429	1211	20	1198	33.86	1222.33	4.67	1145	29	1154.33	19.7	1157.33	21.88	1129.33	10.4	7302.33	98.11			32.1429	1294	58.85	1226	76	1216	59	1220	6	1216	7
	33.0612	3178	85.58	2484	82	2018.67	33.39	1767.67	15.94	1718	26.63	1681.67	10.35	1596.67	62.1	8442.33	73.75			33.0612	1239.5	13.5	1233	37	1233.33	27.51	1137.33	20.58	1155.33	19.89	1140.67	20.34	1185.67	15.68	7308.33	73.26			33.0612	1326.67	37.02	1243.5	7.5	1213	53	1192	10	1200	6
	33.9796	3231	84.52	2596.5	115.5	2107.33	24.39	1855.33	12.2	1776	1.53	1670	20.5	1605	20.84	8441.67	70.88			33.9796	1273	51	1224.67	24.61	1211	9.24	1165.67	23.6	1146	27.18	1142.67	26.54	1133.67	10.17	7272	52.89			33.9796	1364.33	31.22	1263	34	1272.5	67.5	1211	52	1243	5
	34.898	3341.33	88.34	2619.5	139.5	2148.67	45.17	1849.33	13.42	1758.67	29.48	1722	8.5	1633	55.1	8415.67	98.03			34.898	1310	58	1226	28.04	1211.33	46.24	1161.33	9.91	1164.33	5.93	1175	17.1	1157	31.66	7281	51.18			34.898	1340	53.95	1252	29	1257.5	33.5	1229	17	1242	26
	35.8163	3491	104.71	2773	109	2189.67	30	1893	2.52	1808.67	25.75	1734	22.05	1617.67	59.78	8348.33	61.43			35.8163	1324.5	38.5	1226.33	46.67	1229	25.32	1159.33	24.9	1167.67	24.66	1133.33	12.55	1150	15.37	7292.67	61.29			35.8163	1331.33	68.76	1266	20	1246	62	1232.5	20.5	1226.5	11.5
	36.7347	3609.67	54.67	2888	91	2224	28.84	1937	23.03	1847.33	19.34	1753.67	28.62	1610	32.19	8474.67	107.05			36.7347	1283.5	51.5	1243.33	36.96	1235	26.76	1182	30.35	1171	10.5	1154	34.24	1175.67	25.08	7318.67	76.21			36.7347	1328	63.84	1255	28	1241	52	1224	10	1207.5	38.5
	37.6531	3700.33	113.21	2945.5	131.5	2291.67	52.34	1975.67	43.38	1852.67	35.9	1782.67	3.84	1575.67	43.91	8370.67	90.07			37.6531	1303.5	61.5	1276	45.28	1223.33	31.86	1180.33	23.68	1162.67	6.39	1166	11.55	1137	12.5	7285.33	77.03			37.6531	1350.33	55.81	1256.5	42.5	1253	39	1222	13	1264	49
	38.5714	3878.33	80.74	2964.5	92.5	2367	31.58	2039	4.73	1868.33	30.87	1790.67	12.99	1649.67	53.05	8444	79.43			38.5714	1318	46	1214.67	41.25	1231.67	13.54	1184	20.26	1161.33	17.7	1216.33	19.8	1165.67	32.63	7220	76.96			38.5714	1351.67	67.96	1264	28	1242.5	20.5	1246.5	21.5	1240.5	9.5
	39.4898	3929.67	94.84	3071.5	70.5	2423.67	59.53	2061.67	13.69	1921	13	1835.33	34.17	1634	36.3	8342	28.22			39.4898	1354.5	45.5	1280.33	34.53	1218.67	14.62	1204	21.22	1151.67	21.73	1164.33	17.8	1155.67	20.18	7312	69.02			39.4898	1359	62.86	1288	19	1258	68	1219.5	37.5	1216	11
	40.4082	4057.33	87.41	3289.5	143.5	2466.67	49.63	2118	9.64	1918.67	10.9	1846.33	16.17	1613.33	39.3	8407.33	126.76			40.4082	1364.5	87.5	1267.67	24.46	1240.33	27.47	1186.67	19.97	1185	24.09	1174	27.18	1135.33	19.68	7254.67	71.42			40.4082	1385	64.65	1291	20	1238.5	25.5	1237.5	18.5	1259	43
	41.3265	4193.33	37.36	3276	119	2512	49.43	2168	26.63	1955.33	25.44	1881	13.58	1647.33	37.36	8317.67	37.53			41.3265	1329.5	60.5	1287	32.01	1236.33	30.75	1222	14.64	1159	28.75	1176	9.85	1161.33	31.32	7297.67	11.78			41.3265	1361.33	68.14	1309.5	38.5	1235.5	4.5	1244.5	9.5	1269.5	2.5
	42.2449	4245.67	75.02	3412	89	2614	67.22	2242	26.35	2000	14.43	1866	21.73	1615	36.72	8349	10.97			42.2449	1331.5	87.5	1271	38.73	1248.67	12.91	1203	28.92	1150.67	15.41	1165	5.69	1155.67	13.74	7295	5.2			42.2449	1390.67	54.02	1296	10	1301	85	1236.5	57.5	1252.5	13.5
	43.1633	4308.67	40.86	3425	108	2674.33	76.56	2240	34.04	2038.33	15.92	1895.67	14.85	1643	33.01	8361.33	50.54			43.1633	1374	30	1306	49.17	1283.67	22.4	1200.33	17.9	1191.33	23.45	1171.33	11.98	1170.67	22.18	7263.67	56.02			43.1633	1383.33	72.49	1300	16	1287.5	31.5	1281	29	1287.5	1.5
	44.0816	4388	77.18	3565	141	2698	70.73	2261.33	32.66	2068	2.65	1947	2.89	1626.67	58.06	8352.67	37.82			44.0816	1393	83	1286.67	64.65	1289.67	38.3	1238	45.79	1197	18.61	1211	19.29	1137.33	25.96	7275	48.01			44.0816	1379.33	52.28	1297	19	1291	40	1245.5	11.5	1295	24
	45	4538.33	55.97	3676.5	56.5	2743.67	66.11	2318.33	23.68	2093.67	50.66	1931	10.44	1662	48.45	8248.67	67.46			45	1379	96	1295	43.75	1282.33	50.63	1245.33	33.12	1217.33	20.5	1184.67	31.26	1171.33	30.78	7302.33	80.55			45	1421.33	81.57	1325.5	41.5	1292.5	68.5	1288	24	1280	11
	45.9184	4555	37.07	3758	79	2840.67	39.3	2283.67	18.22	2170.67	44.86	1976.33	33.27	1667.33	44.12	8333.67	105.52			45.9184	1428	79	1324.33	56.77	1267.33	37.68	1223	13.11	1218.33	16.05	1198	8.96	1180	34.04	7245	18.73			45.9184	1395.33	63.49	1320.5	36.5	1324.5	25.5	1287	12	1293.5	31.5
	46.8367	4646	38.63	3739.5	137.5	2921	74.33	2392.67	31.22	2140.67	30.93	1977.67	11.68	1649.67	29.18	8239.67	59.18			46.8367	1404	119	1324	53.78	1313.33	27.23	1235.33	31.83	1204.67	11.61	1185.33	17.29	1162.33	40.13	7290.67	58.62			46.8367	1400.33	85.68	1339	13	1291.5	38.5	1263	39	1309	25
	47.7551	4662	14.74	3897.5	177.5	2986.67	90.94	2430.33	19.53	2175	57.5	2023.67	18.11	1698.33	46.77	8226	30.61			47.7551	1414	68	1308.67	43.97	1294.67	47.34	1199.67	29.07	1192	17.62	1199.67	21.67	1178	33.78	7270.67	58.21			47.7551	1439.67	73.99	1370	1	1324	45	1343	41	1294	50
	48.6735	4719.33	56.12	3988	69	3049.67	90.49	2454.67	36.22	2196.67	30.67	2040.33	12.13	1704.33	22.34	8285	78.14			48.6735	1382	122	1306.67	25.37	1290.67	31	1227	8.96	1218.67	29.67	1186.33	0.33	1168.67	11.86	7311	86.54			48.6735	1435.67	94.26	1396	1	1307	43	1306	13	1275	18
	49.5918	4788.33	46.86	4028.5	91.5	3074.33	73.52	2507.67	24.18	2260	37.9	2032.33	15.19	1692.33	20.67	8290.67	25.22			49.5918	1376.5	112.5	1337.67	50.11	1319	48.76	1268	41.67	1212.67	24.92	1213.33	18.28	1183	45.3	7221.33	63.68			49.5918	1437.67	76.93	1378.5	35.5	1324	35	1287.5	53.5	1351	16
	50.5102	4851	54.59	4163	49	3165.67	123.09	2553	42.78	2283.33	37.49	2101.67	10.9	1726	25.48	8242	28.18			50.5102	1435	133	1350	51.22	1317	45.18	1254.33	51.35	1247.67	27.39	1243.33	18.41	1194.33	8.82	7184.33	80.54			50.5102	1475.67	76.25	1380.5	5.5	1334	100	1288.5	16.5	1328	44
	51.4286	4910.33	23.68	4177	94	3178.67	93.6	2585.33	34.3	2301	35.85	2076.67	13.86	1742.67	33.93	8277	60.18			51.4286	1420.5	103.5	1332	23.71	1311.33	44.43	1265.67	31.16	1238.67	18.77	1211.33	24.13	1177.33	31.06	7223.33	63.02			51.4286	1473.33	84.63	1418.5	13.5	1342.5	81.5	1291	32	1332.5	26.5
	52.3469	4954	27.47	4214	173	3241.33	70.82	2635.67	26.85	2355.67	33.38	2117.67	22.92	1717.67	29.36	8293.67	47.88			52.3469	1421	81	1320.67	45.24	1326	32.7	1244	14.22	1238	55.77	1259	25.42	1175	32.96	7265	52.6			52.3469	1452	60.25	1355	48	1385.5	43.5	1335.5	38.5	1341	27
	53.2653	5003.33	47.37	4295.5	106.5	3259	59.5	2714.33	11.89	2360.33	28.34	2140	35.79	1723.67	45.63	8236	33.45			53.2653	1418.5	89.5	1349.33	56.83	1359.67	45.16	1305.33	30.12	1251.67	8.21	1205.33	11.7	1209	22.68	7231	36.76			53.2653	1473.67	69.48	1406.5	6.5	1381	72	1301.5	5.5	1351	18
	54.1837	5039.67	50.3	4500	155	3340	23.9	2680	22.61	2406.33	51.06	2197	15.72	1766.67	49.67	8257.67	29.41			54.1837	1437	152	1364	33.83	1356.33	44.33	1303	44.64	1275	26.06	1242.67	6.77	1227.33	48.17	7234	74.74			54.1837	1468	69.96	1404.5	86.5	1363	58	1314	43	1337	7
	55.102	5040	94.4	4442.5	149.5	3350.33	103.72	2780	27.43	2423	58.97	2170	27.59	1755.33	40.21	8274	43.94			55.102	1440	83	1368	23.86	1320.33	37.15	1299.67	36.78	1254.33	19.97	1254.33	17.03	1211.67	8.84	7217	41.4			55.102	1437.67	93.59	1398.5	20.5	1366.5	29.5	1363.5	66.5	1370	28
	56.0204	5058	67.95	4476.5	108.5	3491.67	56.26	2817.33	17.33	2432.33	22.93	2193.33	35.69	1757.33	45.57	8303.67	64.2			56.0204	1423	132	1355	24.85	1356	32.42	1299.67	26.18	1236.33	26.91	1247.67	24.74	1221.33	34.17	7261.33	87.29			56.0204	1473.33	69.02	1447.5	20.5	1410	59	1345	46	1354	14
	56.9388	5133.33	76.08	4555.5	163.5	3492.33	89.49	2816.33	47.69	2460	32.53	2219.33	34.37	1816	48.34	8267.67	68.18			56.9388	1441.5	118.5	1352	37.1	1357	44.09	1305	42.5	1278.33	14.44	1227.33	32.54	1239.33	29.35	7304	71.44			56.9388	1479	78.01	1445.5	62.5	1397.5	115.5	1333.5	34.5	1390	67
	57.8571	5186.33	129.33	4663.5	176.5	3525	53.11	2895	36.67	2513	51.98	2275.67	50.17	1747.33	38.06	8263	46.46			57.8571	1489.5	129.5	1344	56.03	1386	40.46	1323.33	50.54	1273.33	25.72	1273	32.62	1171.67	24.17	7202.67	69.17			57.8571	1467.67	67.42	1447.5	10.5	1371.5	66.5	1307	66	1370.5	25.5
	58.7755	5189	74.38	4682	195	3564.33	82.33	2914	38.11	2525.33	39.07	2270	37.11	1806.33	57.28	8269.67	76.09			58.7755	1440	123	1395.33	57.57	1346.67	48.04	1294.33	35.79	1285.67	25.69	1280	28.04	1219.67	21.46	7249.33	47.24			58.7755	1482.33	64.57	1417	16	1387.5	80.5	1380	39	1412	28
	59.6939	5204	101.87	4747	175	3615	87.64	2909.33	33.38	2528	52.2	2312.67	24.55	1786	62.55	8238.33	78.55			59.6939	1538.5	129.5	1403.67	39.5	1381	63.63	1274.67	30.11	1308.33	36.41	1253.67	20.5	1228	13.32	7240	72.39			59.6939	1484	64.13	1446	4	1443.5	72.5	1331	21	1370.5	59.5
	60.6122	5315	87.31	4759.5	182.5	3721.33	39.73	3005	34.39	2569.33	41.46	2296.33	14.38	1755	59.18	8170.33	44.86			60.6122	1508.5	103.5	1421.67	38.92	1408.33	58.47	1320.33	40.76	1275.33	23.14	1264.33	26.67	1238.33	10.35	7227.67	56.46			60.6122	1451	92.57	1483.5	40.5	1414.5	57.5	1371.5	36.5	1384.5	19.5
	61.5306	5230.33	65.55	4855.5	172.5	3776.67	56.5	3032	15.18	2636	44.17	2357.33	46.88	1824	44.71	8160.33	58.98			61.5306	1484	154	1435.33	64.13	1400	72.14	1349	42.23	1258.33	36.9	1287.33	1.45	1253.33	36.97	7153.67	93.13			61.5306	1456	63.98	1512.5	7.5	1405.5	52.5	1380	21	1418.5	33.5
	62.449	5346.67	36.47	4874.5	158.5	3768	62.31	3062.33	11.84	2672.67	48.2	2322.33	6.17	1799.67	41.48	8290.67	143.81			62.449	1543	157	1413.67	57.65	1406.67	59.16	1342.67	24.88	1352.67	15.76	1308.33	50.6	1258.33	59.09	7312.33	58.81			62.449	1466	73.5	1497.5	52.5	1442.5	29.5	1358	53	1407.5	5.5
	63.3673	5378	70.66	4918	99	3842.33	80.66	3114	70.71	2660	50.16	2412.33	10.4	1838	35.28	8208.33	83.34			63.3673	1506	111	1431.67	62.5	1421.33	77.77	1347.67	25.76	1309.33	36.66	1309	35.57	1230.67	18.82	7185.67	70.57			63.3673	1482.67	90.33	1524	2	1432	21	1388	52	1416	67
	64.2857	5339.33	30.75	4972.5	182.5	3816.33	82.83	3137.67	56.01	2735.67	64.97	2372	24	1818.67	55.38	8313.33	52.75			64.2857	1482	110	1428	50.09	1434	59.88	1367.67	39.55	1372.67	33.94	1286.33	27.18	1257.67	30.93	7198.33	90.86			64.2857	1471.33	82.65	1507.5	28.5	1413	60	1413.5	43.5	1404	42
	65.2041	5391.33	38.75	5026	137	3861	115.63	3193.67	39.01	2781	58.39	2438.33	1.2	1826.33	21.34	8304	12.53			65.2041	1546	136	1417.33	65.24	1443	71.59	1372	70.51	1337.67	34.23	1308.33	29.04	1275	45.83	7197.67	45.52			65.2041	1439.33	76.97	1516	42	1453.5	112.5	1405	14	1437.5	18.5
	66.1224	5466.33	50.7	5020.5	188.5	3920.67	114.67	3195.67	32.27	2767.67	50.78	2443	26.27	1842	39.7	8258.67	18.98			66.1224	1567	156	1447	38.63	1452.33	76.81	1385.33	28.05	1329	19.05	1282.33	9.26	1295.67	43.64	7203.67	50.52			66.1224	1499	60.8	1506	55	1461	44	1393	71	1409.5	33.5
	67.0408	5433	102.77	5061.5	106.5	3951	62.66	3250	25.16	2719.67	62.6	2408.67	24.69	1853	44.12	8139.33	38.68			67.0408	1517	146	1468.67	69.59	1456.33	81.76	1362.67	57.1	1319.67	23.99	1301	35.73	1287.67	27.51	7221.67	100.49			67.0408	1476.33	69.66	1521	60	1453	84	1394	66	1442	47
	67.9592	5411.33	21.34	5177	235	3986.33	72.26	3191.67	47.48	2798.33	45.39	2470	27.07	1859.67	32.63	8157	33.49			67.9592	1516	119	1458	81.45	1460.33	67.56	1413.33	62.27	1358	19.35	1312.67	25.73	1296.33	47.1	7192.67	46.43			67.9592	1519.67	27.24	1538	33	1464.5	86.5	1405.5	74.5	1453	8
	68.8776	5462	5.51	5084.5	163.5	4013.33	63.86	3298.67	29.54	2862.67	38.75	2494.33	17.33	1890.33	57.6	8148.67	19.53			68.8776	1499.5	153.5	1457	65.03	1470	75.98	1397	31.56	1379.67	17.19	1297.67	41.55	1309.67	56.56	7216.33	45.89			68.8776	1541.67	14.38	1514.5	17.5	1503	93	1464.5	23.5	1458	30
	69.7959	5447.67	20.38	5278	133	4056.33	59.09	3283.33	22.58	2864	55.5	2546.67	25.78	1903	32.15	8174.33	92.96			69.7959	1508.5	112.5	1473.67	69.38	1470.67	79.86	1414.67	65.83	1363	32.56	1339.33	27.79	1276.67	32.42	7189.33	53.3			69.7959	1529.33	38.84	1565.5	31.5	1441	41	1396.5	59.5	1460	27
	70.7143	5575.33	19.78	5288	167	4123.33	107.55	3325.33	11.67	2936.33	51.14	2461.67	25.46	1904	22.61	8244	30.12			70.7143	1529.5	113.5	1472.33	54.31	1468	80	1422.67	67.22	1377	29.82	1335	30.29	1297	23.9	7234	80.82			70.7143	1492	87.3	1556	56	1478	59	1434	19	1464	36
	71.6327	5491.33	37.82	5286	120	4139	54.05	3388.33	9.06	2925.33	71.74	2573.33	18.33	1893.33	40.83	8191.67	41.67			71.6327	1534	118	1489.33	84.67	1499	84.68	1418.33	67.01	1388	41.68	1346	3.61	1318	41.65	7155	82.4			71.6327	1514.67	88.08	1562	60	1452	41	1421	7	1470	49
	72.551	5583.67	6.74	5233	139	4188	31.34	3339.67	41.17	2934	82.78	2541	37.04	1899	67.12	8181.67	39.28			72.551	1547.5	120.5	1542	49.12	1501.33	49.06	1414.67	50.86	1356.33	49.3	1329.67	28.09	1290.33	48.72	7192	83.65			72.551	1520.33	93.46	1582.5	73.5	1468	50	1469	41	1479.5	87.5
	73.4694	5527.33	46.11	5257.5	79.5	4212.67	106.53	3424.33	26.46	2935.33	106.31	2528.33	64.68	1913.33	43.04	8186	74.48			73.4694	1573.5	100.5	1538.67	47.88	1506.33	90.78	1403	41.87	1392	7.81	1369	22.28	1295	46.05	7124	46.31			73.4694	1531	79.21	1584	20	1533	116	1464.5	26.5	1471	47
	74.3878	5511	42.34	5309.5	145.5	4176.33	26.41	3407.33	22.56	2958	95.64	2623.33	57.07	1917.67	75.53	8187.67	8.51			74.3878	1563.5	101.5	1532.33	48.36	1551	105.22	1426	64.66	1361.67	34.64	1336	36.12	1309.33	41.57	7144.33	37.64			74.3878	1518.67	100.47	1520.5	4.5	1468.5	107.5	1460.5	15.5	1514.5	82.5
	75.3061	5537.67	46.56	5384	186	4218.33	65.66	3474	8.72	3001.67	106.86	2630.33	22.26	1949	72.63	8154	121.28			75.3061	1560	138	1547.67	76.59	1567	80.79	1436	59.86	1384	52.5	1362.33	42.18	1334.33	50.89	7154.67	103.26			75.3061	1559.67	97.85	1570.5	30.5	1492.5	85.5	1481.5	29.5	1496	27
	76.2245	5564	6.56	5381.5	144.5	4378.67	47.91	3521.33	8.84	3038.33	66.46	2608.33	42.24	1919.33	47.55	8168.67	39.49			76.2245	1610	165	1582.67	51.43	1531.67	65.96	1458	52.68	1421.67	19.47	1372.33	19.94	1333	38.28	7198	56.96			76.2245	1522.67	75.44	1622.5	93.5	1524.5	96.5	1488	45	1510	67
	77.1429	5628	23.43	5385.5	107.5	4265	63.22	3491.33	58.2	3069.67	40.21	2571.67	39.3	1951	65.01	8188.67	23.92			77.1429	1563	108	1554.33	64.16	1575.33	93.22	1437	61.26	1431.67	17.84	1375.67	35.98	1340.67	33.03	7254	60.07			77.1429	1530.67	83.34	1609.5	79.5	1496	35	1464	54	1500.5	40.5
	78.0612	5578.33	42.12	5375.5	28.5	4338	69.57	3500	51.12	3108	72.25	2627	14.57	1962.67	55.53	8163.67	19.88			78.0612	1618	128	1541.33	77.37	1542	93.29	1476.33	68.06	1469.33	18.75	1349	56.7	1326.67	41.91	7211	16.09			78.0612	1589.67	71.06	1612.5	18.5	1559	84	1457.5	27.5	1516.5	65.5
	78.9796	5643	15.95	5558	136	4411	67.72	3539.33	11.84	3119	37.74	2638.33	35.1	1922.33	29.57	8121	38.43			78.9796	1618	145	1577	63.55	1541.33	89.41	1502	65.31	1432.67	29.23	1378.67	32.06	1331.67	39.03	7174	58.05			78.9796	1572.67	98.24	1636	65	1514.5	75.5	1504	29	1515.5	29.5
	79.898	5596.33	48.45	5380	71	4292.67	77.98	3583	4.16	3149.33	76.6	2645	41.79	1972.33	22.17	8123.33	27.42			79.898	1546.5	120.5	1561.67	85.85	1561.33	85.68	1470.67	84.3	1444	29.74	1389.33	29.45	1313	36.96	7201	32.32			79.898	1571.67	81.02	1594	36	1510.5	73.5	1517.5	16.5	1480	52
	80.8163	5663.67	37.84	5419.5	53.5	4343.33	52.66	3603	17.78	3131.67	104.35	2693.33	6.44	1966	41.31	8065.67	17.46			80.8163	1567	132	1569	96.93	1585.33	96.2	1498.33	64.83	1435	29.61	1402.33	60.7	1338.67	48.04	7179.67	48.12			80.8163	1594	103.06	1638.5	58.5	1535.5	99.5	1542.5	67.5	1534	23
	81.7347	5665.67	44.29	5447	68	4437.33	99.35	3614.33	31.67	3084.67	104.32	2725	53.35	1950.33	36.43	8139.67	97.02			81.7347	1602.5	133.5	1581.67	88.31	1595.67	89.1	1507.33	80.18	1464.67	40.24	1380	19.4	1369.67	43.63	7160	51.07			81.7347	1611.33	134.07	1621.5	100.5	1532	41	1489.5	70.5	1553.5	37.5
	82.6531	5635.33	49.34	5511	3	4462.33	38.56	3655	45.62	3140.67	102.24	2700.67	20.09	1932.33	58.95	8197	100.92			82.6531	1611.5	130.5	1625.33	78.26	1613.33	100.23	1507.67	90.28	1493	40.15	1431.67	56.1	1320.33	25.71	7101	51.39			82.6531	1682	54.65	1625	44	1565	63	1580	47	1514.5	56.5
	83.5714	5621	61.5	5419.5	46.5	4432.33	31.32	3606.67	26.57	3162	86.38	2739	64.47	1977.67	60.24	8184.33	130.64			83.5714	1602.5	144.5	1596.33	71.9	1603	101.49	1482	57.5	1457	42.04	1447.33	21.42	1348.67	36.67	7119	16.52			83.5714	1592	99.43	1663.5	35.5	1590.5	86.5	1525	88	1548.5	53.5
	84.4898	5624.67	44.09	5452	15	4474.33	38.99	3653	22.5	3183.33	91.76	2723.33	45.08	1988.67	58.86	8195	52.55			84.4898	1636.5	93.5	1617.67	89.81	1629.67	116.16	1526	78.42	1470	8.08	1407.33	41.34	1408.33	39.4	7139.67	62.01			84.4898	1604.33	98.17	1656.5	5.5	1553	52	1518.5	58.5	1543	69
	85.4082	5730.67	57.34	5466.5	98.5	4572	69.67	3684.33	33.69	3230.33	109.49	2758.67	42.17	2010.33	40.01	8081.33	83.17			85.4082	1630	145	1646.67	90.14	1599	133.41	1511	62.31	1503.33	24.84	1426.67	43.28	1361.33	44.91	7156.33	38.5			85.4082	1628	122.77	1661	105	1579.5	55.5	1550	70	1559.5	14.5
	86.3265	5688	53.01	5519.5	12.5	4469	80.8	3698.67	13.32	3195.33	87.8	2844.67	75.52	2021.33	46.25	8088.33	45.32			86.3265	1650.5	174.5	1617	102.84	1652.67	127.14	1524.33	74.22	1484.67	41.07	1432	60.22	1387	55.59	7207	75.94			86.3265	1620.33	134.25	1670.5	65.5	1562.5	70.5	1549.5	61.5	1562.5	41.5
	87.2449	5688	60.26	5472.5	19.5	4530.67	46.88	3725	40.84	3239	115.34	2790	56.72	2010.33	36.99	8156.67	92.59			87.2449	1629	154	1660.33	110.21	1636.67	116.35	1503.67	74.41	1500.33	47.19	1422.33	44.22	1381	32.08	7175.33	62.32			87.2449	1623	112.22	1696	41	1556.5	70.5	1513.5	85.5	1596	23
	88.1633	5658.67	12.81	5507	19	4643	51.86	3700	68.88	3273.33	82.17	2863	60.25	2019.33	33.95	8130.33	34.49			88.1633	1647	133	1671.33	90.07	1649	124.37	1524	73.32	1536.67	39.62	1438.67	59.74	1396.33	25.08	7207.67	100.64			88.1633	1644.67	136.86	1654	59	1586	64	1543.5	48.5	1560.5	56.5
	89.0816	5697.67	19.41	5453.5	47.5	4570	104.29	3772.67	55	3227	94	2801.33	4.41	2008.33	52.11	8047.67	41.99			89.0816	1646.5	134.5	1704.33	96.71	1665.67	121	1549	94.69	1491.33	28.39	1435.67	46.49	1372.67	39.1	7189.67	79.09			89.0816	1675.67	124.33	1732.5	78.5	1633	60	1549.5	81.5	1546.5	72.5
	90	5756.67	12.57	5469.5	55.5	4542.67	42.25	3826.67	49.57	3294.33	75.18	2849	40.71	2035	68.7	8068	83.26			90	1606.5	165.5	1679.67	96.56	1659.67	121.26	1550.67	92.78	1531.33	39.3	1441.33	43.28	1426.33	37.35	7186.67	78.55			90	1678.33	61.67	1688.5	78.5	1603	80	1581	73	1605	35
[truncated: 23 more columns]

## Sheet: S8f
LUV Permeabilization
Fig. S8f
	Raw RFU																			Raw RFU																			Raw RFU
		BAX-WT + BIM																			BAX-V110L + BIM																			BAX-L113M + BIM
		2t16 50μM		2t16 33μM		2t16 22μM		2t16 150μM		2t16 10μM		2t16 6.6μM		2t16 0μM		1% CHAPS					2t16 50μM		2t16 33μM		2t16 22μM		2t16 150μM		2t16 10μM		2t16 6.6μM		2t16 0μM		1% CHAPS					2t16 50μM		2t16 33μM		2t16 22μM		2t16 150μM		2t16 10μM
	Time (min)	Mean	SEM	Mean	SEM	Mean	SEM	Mean	SEM	Mean	SEM	Mean	SEM	Mean	SEM	Mean	SEM			Time (min)	Mean	SEM	Mean	SEM	Mean	SEM	Mean	SEM	Mean	SEM	Mean	SEM	Mean	SEM	Mean	SEM			Time (min)	Mean	SEM	Mean	SEM	Mean	SEM	Mean	SEM	Mean	SEM
	0	1494	45.94	1634.33	30.05	1353	103.02	1454	181.18	1646.67	62.65	1688	43.59	1810	51	7099	1507.61			0	1128.33	39.67	1131	45.74	979.33	104.01	983	40.28	1262.33	54.23	1299.67	207.41	1320.33	51.7	7565	120.35			0	1119.33	43.37	1170	37.75	1063.33	54.12	1144.33	66.07	1052.67	73.8
	0.918367	1651.33	3.76	1697	24.58	1531.33	50.97	1495.67	140.34	1640.67	62.43	1747.67	20.63	1782.33	57.1	8824.67	95.76			0.918367	1136.5	32.5	1089	49	967	76	886	25	1202	57	1073	80	1228	11	7675	44.52			0.918367	1193.67	39.91	1228.67	81.41	1153.33	34.35	1270	46	1131.5	6.5
	1.83673	1627.33	36.35	1698.67	30.63	1675.33	48.27	1579	48.99	1633	72.61	1717.33	48.74	1701	66.52	9005.33	28.35			1.83673	1149	97	1147	55	1060.5	43.5	832.5	52.5	1192.5	86.5	1060	25	1285.5	40.5	7845.33	24.13			1.83673	1154	22.61	1161.33	24.63	1137.33	15.86	1201.5	69.5	1103	28
	2.7551	1682	66.73	1692	51.45	1592.33	38.37	1537.33	73.68	1624	42.77	1694.33	37.77	1728	5.51	9031.67	13.13			2.7551	1167	101	1088	35	1035.5	45.5	920.5	64.5	1206.5	102.5	1070.5	8.5	1240	24	7896	20.66			2.7551	1246.67	44.79	1115.67	23.25	1041.33	32.41	1165.5	63.5	1140.5	34.5
	3.67347	1630.33	64.46	1682	17.58	1599.67	40.19	1541.67	64.63	1619.67	68.34	1639	15.89	1658.67	20.04	8914	78.39			3.67347	1193	87	1120.5	5.5	1004	62	1011.5	27.5	1257.5	114.5	1093	6	1174	22	7921.67	20.74			3.67347	1174.67	46.56	1087.33	38.95	1037.67	41.16	1135	43	1152.5	22.5
	4.59184	1655.33	72.85	1651	25.79	1540.33	99.26	1547.33	103.46	1579.33	42.55	1638.33	16.83	1623.33	5.21	9041	62.52			4.59184	1178	104	1052	13	1046	33	1084.5	13.5	1294	123	1076.5	23.5	1192	27	7988.67	38.56			4.59184	1183.33	23.36	1106	23.71	1020	68.6	1124.5	53.5	1135	21
	5.5102	1719	83.01	1588.33	15.01	1514.67	90.87	1562.33	68.32	1583.33	49.97	1683.33	53.13	1598.33	8.09	8925.33	145.58			5.5102	1133.5	21.5	1050	12	1087.5	21.5	1171.5	23.5	1275	128	1127.5	3.5	1190.5	11.5	7820.67	72.17			5.5102	1148.67	15.81	1076.33	24.23	1109	27.06	1157	7	1149	6
	6.42857	1696	55.75	1552	29.16	1544.33	86.9	1573	52.62	1573.67	25.87	1608	18.72	1615.67	13.74	8911.67	142.93			6.42857	1098	57	1053	9	1137.5	18.5	1156	36	1302	134	1103.5	10.5	1143.5	21.5	7881.33	62.96			6.42857	1136.33	22.36	1110	29.26	1136.33	28.09	1206.5	20.5	1167.5	49.5
	7.34694	1697.67	58.85	1554.67	64.6	1595	60.38	1618	32.51	1566.67	15.62	1610	14.53	1593	14.74	8788.33	207.54			7.34694	1065.5	63.5	1097.5	70.5	1108.5	12.5	1117.5	7.5	1309	97	1142	16	1170.5	6.5	7870.33	61.68			7.34694	1144.33	44.9	1149.33	30.63	1137	39.12	1185	22	1163.5	21.5
	8.26531	1712	42.15	1620.67	40.77	1595	58.77	1571	45.74	1588	8.89	1596.33	26.14	1599.67	6.69	8727	54.06			8.26531	1161	28	1100.5	39.5	1138.5	8.5	1150.5	2.5	1302	108	1125.5	21.5	1163.5	2.5	7742.67	82.75			8.26531	1166.33	13.72	1154.33	18.33	1134	13.8	1210	9	1199.5	12.5
	9.18367	1706	48.88	1672.33	45.83	1620.33	56.69	1557.33	48.21	1584.33	14.5	1585.67	26.18	1544.33	20.63	8673.67	7.06			9.18367	1192	39	1160	60	1143.5	9.5	1112.5	6.5	1275	93	1174.5	22.5	1167	9	7697	90.07			9.18367	1186.33	13.04	1157.67	36.08	1138	33.53	1142.5	27.5	1189.5	20.5
	10.102	1744.33	44.13	1642	21	1614	58.97	1596.33	39.88	1575.33	34.31	1555.33	20.35	1555.33	8.09	8770	86.49			10.102	1178	17	1166	2	1168	1	1115.5	8.5	1305	99	1139.5	18.5	1134	2	7684.33	67.82			10.102	1190.67	29.17	1158.67	9.35	1138.33	20.74	1215.5	19.5	1183.5	13.5
	11.0204	1773.33	37.78	1663.33	38.83	1587.67	35.31	1575	27.54	1570.33	12.03	1599.67	12.91	1572	11.72	8655.33	70.48			11.0204	1192	8	1166	15	1145	14	1149.5	8.5	1283.5	125.5	1112.5	2.5	1149	3	7543	58.77			11.0204	1200	21.55	1128.67	10.9	1157	35.84	1191.5	37.5	1188	12
	11.9388	1751.33	61.36	1687	34.18	1640	21.2	1599.67	35.8	1550	11.68	1603.67	20.18	1568.67	22.73	8683.67	92.39			11.9388	1200.5	35.5	1146.5	13.5	1124	0	1157	15	1288	133	1174	8	1182.5	39.5	7546	56.56			11.9388	1228.33	5.84	1172	28.68	1163	18.25	1192	12	1156	10
	12.8571	1762.33	42.92	1693.33	24.83	1624.67	9.94	1613	54	1577.67	23.48	1582	7.77	1580	15.95	8739.33	153.78			12.8571	1175.5	10.5	1177.5	2.5	1156.5	3.5	1144.5	11.5	1290.5	122.5	1165.5	2.5	1163	34	7495.33	54.95			12.8571	1176	13.05	1190.33	25.36	1179	48.27	1145	14	1202.5	18.5
	13.7755	1759.33	63.81	1681.67	35.66	1667.67	22.98	1621.67	22.85	1570	15.72	1597.33	31.05	1571.33	14.86	8569.33	91.54			13.7755	1197	48	1173	2	1155	6	1136	1	1282.5	118.5	1158	22	1184	2	7474.33	90.48			13.7755	1238.67	12.35	1161	35.8	1156.67	32.95	1176.5	12.5	1174	2
	14.6939	1784	54.01	1703	37.43	1714.33	29.76	1544.67	24.11	1590	22.07	1611	30.32	1580.33	11.86	8603.33	132.5			14.6939	1228.5	50.5	1188.5	4.5	1152	4	1138	3	1303	108	1112.5	28.5	1178	1	7495	97.01			14.6939	1192.33	30.55	1179.33	19.89	1154	31.1	1198.5	3.5	1228	6
	15.6122	1818.33	47.25	1755	22.14	1638.67	38.92	1578.33	16.27	1604	9.61	1588.33	9.6	1592	46.65	8557.67	160.72			15.6122	1184.5	26.5	1175	25	1176	8	1170.5	4.5	1278	115	1171	6	1185	44	7461.33	60.29			15.6122	1195	5.03	1197.33	23.25	1186	16.46	1178	11	1146	4
	16.5306	1854.33	62.81	1772	32.7	1688	33.18	1610	28.87	1656.33	8.45	1625.33	27.72	1613	57.87	8493	62.58			16.5306	1168.5	19.5	1195.5	24.5	1115	11	1150.5	32.5	1270.5	102.5	1183.5	32.5	1186.5	28.5	7466	52.2			16.5306	1233.33	15.34	1157.67	21.11	1184	21.66	1197.5	14.5	1228	14
	17.449	1911.67	65.01	1777.67	11.67	1694.67	32.95	1657.33	44.25	1628	9.85	1610.33	21.84	1607	60.8	8549.67	49.83			17.449	1138.5	15.5	1198.5	18.5	1144	10	1154.5	4.5	1306	97	1125	33	1139.5	20.5	7419.33	87.19			17.449	1256	33.38	1196.33	47.34	1167.67	8.37	1181	44	1222.5	13.5
	18.3673	1985.33	92.27	1834	23.64	1701	44.84	1635.33	35.8	1635.67	21.87	1616	14.05	1569	20.01	8562.67	103.07			18.3673	1205	2	1164.5	6.5	1157	23	1164.5	14.5	1301.5	104.5	1144.5	15.5	1171.5	32.5	7372.33	96.72			18.3673	1218.67	18.44	1198.67	14.25	1191.33	17.9	1239.5	26.5	1225.5	30.5
	19.2857	2024	85.5	1860.67	36.27	1776	31.09	1773.67	93.85	1663.33	20.35	1628.67	22.91	1575.67	29.08	8547.67	71.52			19.2857	1228.5	13.5	1176	19	1157	31	1165	17	1302.5	71.5	1163.5	6.5	1123	8	7452.67	21.54			19.2857	1265	7.57	1194.33	20.2	1179	3.61	1209	50	1220.5	13.5
	20.2041	2159.67	99.83	1942.33	32.13	1800.33	44.33	1825	128.77	1662.67	21.88	1636.33	23.95	1601.33	18.28	8548.67	144.2			20.2041	1219.5	20.5	1185.5	7.5	1168	46	1131	18	1309	104	1181.5	3.5	1171	8	7490.33	22.06			20.2041	1237.33	33.39	1185.33	27.42	1191.67	7.13	1199	2	1236	1
	21.1224	2299.33	93.38	1981	63.88	1820	54	1745.67	14.15	1702.33	16.01	1641.67	27.28	1564.33	11.26	8570	101.66			21.1224	1203	10	1194.5	7.5	1149	36	1164	40	1293.5	86.5	1147.5	4.5	1153	0	7467.67	76.33			21.1224	1254	22.5	1250.67	8.41	1229.67	20.63	1209	6	1241.5	9.5
	22.0408	2548	108.77	2075.33	52.36	1863	57.42	1759.67	17.65	1670.67	36.84	1652.67	16.19	1623.33	24.31	8558.67	108.79			22.0408	1232	20	1186.5	13.5	1151.5	1.5	1177.5	17.5	1332	142	1147	10	1154	5	7406.67	78.78			22.0408	1267.33	26.74	1212.33	25.83	1201.33	41.42	1259.5	8.5	1246	21
	22.9592	2599.33	107.31	2104	36.06	1902.67	53.55	1803.67	35.96	1764.33	33.83	1676.67	10.68	1661	20.13	8468.33	134.41			22.9592	1261	14	1192	4	1180.5	2.5	1181.5	5.5	1296	97	1169.5	7.5	1161	22	7328.67	50.45			22.9592	1268.67	3.18	1241.33	22.84	1212.67	8.21	1195	27	1230	5
	23.8776	2689.33	117.54	2200	65.02	1991.67	71.9	1830	31.19	1756.33	21.7	1717.33	22.1	1825	206.03	8545.33	99.76			23.8776	1200	6	1175.5	9.5	1129.5	27.5	1193	11	1317	103	1210.5	16.5	1163.5	9.5	7344.33	78.89			23.8776	1317.67	37.49	1211.33	19.63	1217.33	30.56	1253	13	1248.5	5.5
	24.7959	2825.67	127.85	2258	69.62	2022.67	50.45	1883	32.23	1762	45.79	1760.33	24.31	1874.67	220.4	8511	50.06			24.7959	1214.5	8.5	1208.5	12.5	1203.5	9.5	1194	13	1330.5	170.5	1145	26	1230.5	72.5	7326.33	29.68			24.7959	1290.33	43.61	1229.33	29.79	1223.67	13.13	1233.5	7.5	1246	7
	25.7143	2984.67	106.18	2412.33	95.2	2074.33	66.66	1913.33	36.76	1825.67	31.18	1780.67	23.1	1643.33	19.67	8400.67	111.33			25.7143	1209	6	1207.5	15.5	1198	36	1159.5	6.5	1315	106	1201.5	1.5	1269	120	7312.67	99.59			25.7143	1325.67	53.73	1249.33	14.19	1239.33	10.33	1227	19	1259	21
	26.6327	3069	120.23	2491.67	80.62	2160.67	95.14	1941	54.01	1805.67	41.38	1803.33	30.48	1712.67	69.67	8392.33	130.01			26.6327	1262.5	41.5	1228.5	28.5	1223	17	1167.5	18.5	1352.5	160.5	1198	36	1295	124	7383.67	63.52			26.6327	1348	23.86	1242	6.66	1252.67	5.17	1207.5	38.5	1291	4
	27.551	3260.67	150.58	2567.67	73.02	2184	70.74	2015.67	25.46	1871.67	31.42	1826.67	52.97	1773.67	141.93	8398.67	77.13			27.551	1230.5	32.5	1186.5	19.5	1157.5	12.5	1238	2	1298	118	1195	8	1388.5	187.5	7429	44.55			27.551	1344	19.55	1290.67	22.36	1245.33	33.23	1245	24	1339	13
	28.4694	3362.67	151.18	2703	89.58	2289.33	85.19	2055.33	45.83	1918	51.43	1859.67	29.63	1851.67	191.36	8450.67	37.17			28.4694	1230.5	13.5	1211	2	1207.5	0.5	1188	7	1344	84	1237.5	34.5	1373.5	165.5	7296.33	34.03			28.4694	1353.33	11.55	1269.67	49.36	1243	12.86	1291	6	1297	44
	29.3878	3514	165.92	2849	106.11	2339.33	123.81	2125.33	45.68	1992	57.3	1859.33	39.2	1874	193	8497.33	27.72			29.3878	1254	4	1230.5	0.5	1159	7	1206	24	1322.5	135.5	1212.5	4.5	1438.5	195.5	7290.67	74.51			29.3878	1420	29.46	1305.67	24.39	1290.67	35.71	1302.5	44.5	1318.5	25.5
	30.3061	3705	154.48	2896.33	122.11	2479	155.77	2162	71.58	1996.33	63.09	1939.67	59.13	1893.67	222.82	8467.67	128.01			30.3061	1224.5	3.5	1216	15	1205.5	26.5	1221	30	1361.5	99.5	1228	10	1410	170	7361.67	80			30.3061	1404	30.01	1324.67	18.21	1214.33	8.29	1213.5	6.5	1291	5
	31.2245	3856	128.81	3033	104.29	2526.33	183.39	2225.33	60.23	2020	40.15	1951.67	43.52	1879.33	190.65	8506.67	100.76			31.2245	1272	5	1219.5	34.5	1229.5	27.5	1163	19	1365.5	103.5	1222.5	5.5	1420	239	7306.67	35			31.2245	1449.67	12.17	1337	18.04	1302.67	33.05	1319	17	1319.5	4.5
	32.1429	3969.67	191.38	3187	129.29	2571	153.31	2291.33	79.22	2076.33	39.05	1986	14.11	1861	114.31	8534	108.03			32.1429	1240.5	11.5	1288.5	35.5	1224.5	16.5	1226.5	14.5	1343.5	62.5	1190	51	1388.5	177.5	7302.33	98.11			32.1429	1468.67	47.61	1310.67	19.1	1288.67	2.03	1263.5	11.5	1303.5	0.5
	33.0612	4136.67	182.21	3231.67	136.42	2721.67	207.32	2342.67	75.41	2132.67	48.15	1997.33	36.5	1711.33	27.91	8442.33	73.75			33.0612	1263.5	37.5	1227	14	1229.5	30.5	1191	24	1357.5	76.5	1220	40	1384	178	7308.33	73.26			33.0612	1497	45.98	1387.33	8.25	1297	22.5	1308.5	10.5	1354.5	14.5
	33.9796	4200.33	160.93	3374.67	184.79	2741.67	194.35	2392.67	68.06	2148.67	73.64	2025.33	29.08	1773.33	62.71	8441.67	70.88			33.9796	1265.5	11.5	1242.5	25.5	1209.5	15.5	1250.5	1.5	1346.5	90.5	1221.5	11.5	1382	149	7272	52.89			33.9796	1488	13.53	1354.67	16.19	1322	25.32	1339.5	21.5	1340.5	21.5
	34.898	4371	151.57	3541	171.29	2874.67	220.59	2440.67	47.74	2170.67	59.47	2057.67	70.33	1786.33	43.6	8415.67	98.03			34.898	1279	21	1235.5	8.5	1269	10	1252	10	1382.5	81.5	1224.5	41.5	1322.5	96.5	7281	51.18			34.898	1521.67	82.98	1404.33	29.38	1346	18	1322	32	1332.5	25.5
	35.8163	4514.33	176.45	3617	167.43	2980	223.34	2526.33	58.71	2253.33	61.17	2102.33	46.44	1810.67	9.82	8348.33	61.43			35.8163	1320.5	3.5	1212.5	10.5	1216	20	1209	34	1348	91	1254.5	10.5	1409.5	149.5	7292.67	61.29			35.8163	1561.67	41.01	1413.33	20.93	1344.33	15.17	1304.5	17.5	1364	17
	36.7347	4539.33	188.22	3681.67	162.24	3045.67	242.37	2581.67	75.45	2265	63.52	2174.67	49.82	1951	104.01	8474.67	107.05			36.7347	1309	49	1253.5	15.5	1189	26	1228	16	1381.5	117.5	1266	64	1432.5	197.5	7318.67	76.21			36.7347	1518.67	37.78	1412.67	29.29	1332.67	6.67	1379	13	1375.5	0.5
	37.6531	4697.67	194.96	3795.33	138.95	3154.33	247.6	2656.33	68.19	2333	79.32	2174.33	65.97	2009	207.68	8370.67	90.07			37.6531	1363.5	13.5	1250.5	3.5	1261	49	1261	6	1359	90	1247.5	44.5	1423	216	7285.33	77.03			37.6531	1599.33	68.33	1409	33.15	1387.67	9.84	1358	3	1386.5	9.5
	38.5714	4721.33	152.75	3884.67	136.57	3197	243.11	2752	82.72	2363.33	76.82	2247.67	55.85	2003.33	231.26	8444	79.43			38.5714	1359	82	1292	24	1259.5	40.5	1265.5	0.5	1388.5	81.5	1266.5	49.5	1454	201	7220	76.96			38.5714	1604	61.65	1459	9.07	1364	26.66	1387.5	28.5	1390	21
	39.4898	4809	154.7	3986.67	170.59	3344.33	257.36	2755	71.6	2432.33	44.7	2260.33	58.46	1993.67	213.05	8342	28.22			39.4898	1397	44	1245	31	1269	9	1282	26	1410.5	89.5	1323	46	1433.5	174.5	7312	69.02			39.4898	1654.67	74.17	1472.33	13.2	1374.33	12.44	1397	29	1374	17
	40.4082	4892.33	196.49	4080.33	153.52	3394.67	254.24	2802.33	68.72	2457.67	80.47	2327.67	97.42	1986.67	162.3	8407.33	126.76			40.4082	1377	72	1262	28	1260	31	1278.5	41.5	1398.5	71.5	1283	24	1493.5	250.5	7254.67	71.42			40.4082	1677.33	43.88	1486	41.48	1421.33	32.18	1417	1	1389.5	17.5
	41.3265	4971.67	152.89	4158	136.59	3496.33	243.76	2893.33	87.2	2528.33	86.05	2337.33	86.71	2061.33	226.91	8317.67	37.53			41.3265	1378.5	70.5	1323.5	34.5	1254.5	29.5	1288.5	32.5	1408	68	1317	73	1466	219	7297.67	11.78			41.3265	1686	58.6	1499.33	14.11	1414.67	26.91	1384	11	1441	55
	42.2449	5063	202.67	4263.67	171.36	3528	230.48	2955.33	86.64	2581.67	83.49	2336.67	83.91	2034	193.04	8349	10.97			42.2449	1423.5	71.5	1277.5	29.5	1269.5	7.5	1310	14	1402	31	1316.5	43.5	1460	200	7295	5.2			42.2449	1747.33	74.09	1529.33	36.16	1417.67	3.18	1365.5	9.5	1470.5	18.5
	43.1633	5082	173.38	4312	162.86	3608.67	258.56	3002	94.75	2574.67	80.27	2395.33	89.66	2038	222.33	8361.33	50.54			43.1633	1390.5	114.5	1308	13	1275.5	35.5	1265	40	1421	98	1274.5	30.5	1447.5	217.5	7263.67	56.02			43.1633	1728	53.58	1572.67	34.34	1465	26.51	1411.5	20.5	1425	27
	44.0816	5223	143.39	4413.67	137.29	3688	260.23	3011.33	82.32	2662	50.95	2421.67	66.52	2052.33	156.08	8352.67	37.82			44.0816	1440.5	88.5	1318.5	6.5	1267.5	35.5	1327.5	28.5	1394.5	70.5	1313	16	1471.5	257.5	7275	48.01			44.0816	1759.67	78.67	1544.67	40.48	1454	7.55	1400.5	15.5	1523.5	4.5
	45	5205	202.14	4482.33	129.95	3797.67	261.36	3088	100.13	2695.67	68.15	2450.33	40.5	2095	208.8	8248.67	67.46			45	1464	109	1346	0	1298	21	1288	49	1484.5	66.5	1306	10	1486.5	213.5	7302.33	80.55			45	1773.33	63.1	1606.67	38.86	1463.33	16.02	1409.5	14.5	1461	8
	45.9184	5222.67	185.38	4565	105.16	3811.67	207.31	3170.33	89.03	2736.67	87.64	2507	71.63	2089	151.13	8333.67	105.52			45.9184	1479.5	110.5	1337.5	3.5	1305.5	11.5	1304.5	59.5	1444.5	42.5	1305	53	1475.5	222.5	7245	18.73			45.9184	1836.33	97.92	1645	32.88	1504.67	22.56	1417	36	1494	20
	46.8367	5337	189.74	4616.33	124.49	3842	230.38	3257	137.44	2746.67	99.47	2484	62.07	2095.67	192.67	8239.67	59.18			46.8367	1463	107	1340	12	1289	9	1354.5	28.5	1449	19	1345	9	1524	244	7290.67	58.62			46.8367	1874.33	46.04	1658.33	21.05	1506.33	2.19	1433.5	27.5	1503	2
	47.7551	5442.67	198.44	4628.33	162.05	3960	264.35	3249	103.12	2820.67	81.59	2566	63.61	2086	143.81	8226	30.61			47.7551	1445.5	87.5	1355	32	1309.5	48.5	1352	28	1497.5	28.5	1368.5	50.5	1482	242	7270.67	58.21			47.7551	1890.33	65.45	1662	45.62	1542.67	31.8	1410.5	28.5	1527	10
	48.6735	5404.67	197.3	4717.67	121.18	3985.33	201.21	3308	109.44	2862	60	2605	90.09	2094.33	115.12	8285	78.14			48.6735	1546	94	1363.5	30.5	1335.5	34.5	1365	14	1488	63	1394	77	1483	190	7311	86.54			48.6735	1859.67	114.78	1696.33	59.67	1560	22.28	1476.5	8.5	1494	4
	49.5918	5504.33	186.23	4825	88.79	4005	212.26	3421	131.65	2894.67	74.14	2669.67	111.35	2168.33	181.17	8290.67	25.22			49.5918	1489.5	122.5	1387.5	43.5	1346.5	41.5	1382.5	77.5	1498.5	45.5	1344	56	1488.5	226.5	7221.33	63.68			49.5918	1940	83.07	1734	30.04	1544.33	29.9	1406.5	22.5	1485.5	49.5
	50.5102	5499	257.19	4850	170.89	4114	235.6	3448.67	118.4	2960.67	86.85	2683.67	102.09	2111.33	137.25	8242	28.18			50.5102	1497	96	1375.5	8.5	1371.5	50.5	1367	3	1575	78	1362	63	1502	232	7184.33	80.54			50.5102	1951.33	84.38	1771.33	34.67	1565	33.87	1459.5	24.5	1561	8
	51.4286	5557.67	207.44	4918	126.58	4163.33	218.1	3504.67	120.49	2964.67	73.99	2687	72.75	2191.67	177.01	8277	60.18			51.4286	1493	105	1368	2	1363.5	21.5	1352	44	1488.5	3.5	1442	49	1559	255	7223.33	63.02			51.4286	1995.67	112.67	1780	55.81	1598	18.36	1513	70	1532.5	0.5
	52.3469	5667	173.63	4933	118.38	4281.33	237.03	3571.67	113.66	3042	100.88	2777.67	117.42	2158.33	190.19	8293.67	47.88			52.3469	1526	70	1356	19	1418.5	17.5	1405	27	1523.5	53.5	1398	61	1483.5	260.5	7265	52.6			52.3469	2002.33	107.94	1792.67	53.41	1604.67	29.42	1492	61	1605	7
	53.2653	5659	221.66	4999.67	122.98	4264.33	204.46	3635.33	120.5	3100.67	97.17	2792.67	94.9	2218	204.22	8236	33.45			53.2653	1552.5	91.5	1421.5	3.5	1418.5	70.5	1435	58	1503	6	1438.5	27.5	1541.5	231.5	7231	36.76			53.2653	2021	116.51	1809	52.2	1605.67	15.51	1501	5	1599	6
	54.1837	5712.67	186.1	5161	151.3	4322.33	234.29	3652.67	104.59	3145.33	95.7	2770.67	80.25	2214.33	167.53	8257.67	29.41			54.1837	1588.5	90.5	1437.5	2.5	1420.5	16.5	1390.5	42.5	1546	34	1417	36	1581.5	260.5	7234	74.74			54.1837	2077	133.99	1822.33	61.18	1650.67	40.48	1532	9	1555.5	60.5
	55.102	5788.67	212.12	5077.67	149.82	4348	192.52	3678	136.57	3180	97.08	2774	120.26	2274	236.7	8274	43.94			55.102	1587	100	1420	36	1456.5	61.5	1404	46	1546	27	1443	46	1585	260	7217	41.4			55.102	2085	122.52	1929.67	75.37	1680.33	4.91	1546.5	4.5	1623	43
	56.0204	5718.33	199.6	5144	144.78	4358.67	232.01	3713.33	118.94	3189.33	128.17	2831	77.36	2271	192.14	8303.67	64.2			56.0204	1585	17	1453.5	10.5	1444	37	1413	62	1577.5	0.5	1435	82	1587	248	7261.33	87.29			56.0204	2087.33	103.58	1906.67	63.1	1729.67	38.63	1576.5	11.5	1582.5	2.5
	56.9388	5819.67	229.69	5181	133.55	4485	235.13	3745.67	142.33	3210.33	116.74	2880.33	63.4	2252	205.12	8267.67	68.18			56.9388	1591	59	1460.5	62.5	1443.5	33.5	1441.5	59.5	1631	6	1448.5	42.5	1521.5	226.5	7304	71.44			56.9388	2074	113.54	1940	40.11	1657.33	33.81	1563	34	1647	38
	57.8571	5864	196.79	5241.33	135.68	4499.67	226.42	3839.67	113.94	3281	86.02	2879	102.5	2328.67	262.86	8263	46.46			57.8571	1622	81	1493.5	47.5	1422	29	1453.5	53.5	1624	14	1421.5	92.5	1611.5	251.5	7202.67	69.17			57.8571	2128.67	95.53	1967	72.92	1700	44.71	1559	21	1665	37
	58.7755	5831.33	221.53	5296.33	100.59	4578	258.54	3881.67	136.87	3260.33	121.69	2928	81.06	2299	206.71	8269.67	76.09			58.7755	1634.5	121.5	1493	39	1453	52	1454	50	1664	35	1491	93	1601	276	7249.33	47.24			58.7755	2175	122.53	2000.67	55.47	1727	16.46	1613	12	1642.5	11.5
	59.6939	5905	193.32	5355.33	125.22	4589	207.32	3876	153.22	3325	124.5	2982.67	73.94	2348	261.13	8238.33	78.55			59.6939	1656	122	1480	19	1489	70	1499.5	83.5	1639.5	6.5	1468.5	82.5	1619	304	7240	72.39			59.6939	2233	169.46	2067.33	72.26	1730.33	27.91	1590	17	1718.5	14.5
	60.6122	5861.33	215.86	5317.67	139.27	4576.33	220.01	3982.67	140.34	3361	106.05	3004	95.55	2305.33	222.6	8170.33	44.86			60.6122	1651	91	1528.5	29.5	1509.5	51.5	1562.5	47.5	1716.5	18.5	1496	50	1591	318	7227.67	56.46			60.6122	2285	131.14	2066.67	49.28	1815.33	16.86	1665.5	0.5	1734	13
	61.5306	5853.67	190.2	5402	143.03	4649.33	223.66	3926.33	125.33	3477.33	116.87	2981.67	79.44	2387.67	250.3	8160.33	58.98			61.5306	1707	81	1512	16	1499.5	94.5	1577	101	1681.5	40.5	1496.5	79.5	1645	321	7153.67	93.13			61.5306	2281	116.52	2056.67	67.49	1813	45.74	1673.5	17.5	1687	7
	62.449	5862.67	219.54	5368	114.59	4765	295.93	3978.67	152.14	3396	121.33	3080.33	120.38	2358	244.21	8290.67	143.81			62.449	1687	77	1545	51	1549	81	1564.5	106.5	1654	29	1498	77	1631.5	278.5	7312.33	58.81			62.449	2317	124.3	2133.33	56.68	1792.33	15.59	1697	14	1701.5	7.5
	63.3673	5984	220.45	5362.33	116.81	4817	251.16	4019.33	135.17	3479.67	120.76	3074	93.09	2405	250.41	8208.33	83.34			63.3673	1700.5	62.5	1549	9	1567	50	1529.5	74.5	1699	18	1503.5	146.5	1581.5	278.5	7185.67	70.57			63.3673	2328.67	138.37	2161.67	40.7	1869.67	12.72	1695.5	3.5	1740.5	39.5
	64.2857	5903.33	191.78	5438	136.55	4755.67	232.4	4090	96.44	3485	126.68	3127.67	113.85	2381.33	246.59	8313.33	52.75			64.2857	1655	79	1557	41	1614.5	50.5	1596	144	1746	30	1538.5	87.5	1642.5	316.5	7198.33	90.86			64.2857	2292.33	173.53	2122.33	82.48	1855.33	1.45	1716.5	17.5	1761	39
	65.2041	5890.33	206.18	5428.33	163.42	4795.33	240.8	4090	162.26	3565.33	95.88	3154.33	128.82	2441	227.82	8304	12.53			65.2041	1695.5	73.5	1567.5	46.5	1560.5	63.5	1602	87	1739	77	1594.5	84.5	1628	288	7197.67	45.52			65.2041	2362	121.49	2217.67	48.37	1853	8.14	1703	13	1800	5
	66.1224	6025.33	184.8	5508	140.15	4832.33	242.08	4160	180.38	3616.67	109	3199.67	103.89	2364.67	186.5	8258.67	18.98			66.1224	1657	61	1581.5	2.5	1572.5	92.5	1605.5	140.5	1749.5	97.5	1534.5	102.5	1622	307	7203.67	50.52			66.1224	2345.67	134.89	2266.33	51.17	1933.67	28.15	1748	40	1820.5	3.5
	67.0408	5952.67	206.26	5487.33	71.15	4814	209.15	4166.67	183.31	3587	108.34	3207.67	113.75	2431	213.15	8139.33	38.68			67.0408	1726.5	50.5	1626.5	21.5	1595	111	1622.5	128.5	1783.5	25.5	1631.5	68.5	1641.5	266.5	7221.67	100.49			67.0408	2401.67	163.91	2264	69.87	1984.67	26.67	1743	10	1840	26
	67.9592	5975	182.91	5565.67	118.97	4912.33	204.39	4241	139.58	3626.67	131.79	3192	81.84	2381.33	209.79	8157	33.49			67.9592	1746.5	77.5	1658	45	1628.5	67.5	1583	100	1785	54	1577.5	89.5	1685.5	315.5	7192.67	46.43			67.9592	2408	138.23	2312.33	82.05	1914.33	31.26	1814.5	53.5	1831	9
	68.8776	5996	265.99	5569.67	80.26	4973	198.6	4317	145.88	3681.67	113.84	3271.67	120.88	2431.67	197.83	8148.67	19.53			68.8776	1730.5	20.5	1654.5	13.5	1633	92	1636	91	1808	54	1608	81	1654.5	293.5	7216.33	45.89			68.8776	2401	131.53	2316.67	80.15	1959.67	23.67	1789	40	1814	8
	69.7959	6006.33	186.63	5669	122.71	4929	242.86	4296	156.24	3654.67	135.32	3334.67	85.84	2443.33	215.8	8174.33	92.96			69.7959	1727	12	1610	8	1659.5	113.5	1698.5	129.5	1841.5	82.5	1628	97	1680.5	349.5	7189.33	53.3			69.7959	2459.33	148.28	2327.67	91.96	1994	36.2	1796	7	1868.5	21.5
	70.7143	6099	211.06	5647	139.58	4876	186.95	4288.67	139.06	3650	121.7	3248.67	89.49	2496.67	272.7	8244	30.12			70.7143	1757.5	36.5	1694.5	46.5	1657	121	1679	117	1831	41	1677	126	1684.5	323.5	7234	80.82			70.7143	2478.67	146.63	2310.67	90.47	2026.67	46.38	1855	9	1823	3
	71.6327	6062.33	255.38	5694	77.85	4956	189.39	4336.67	148.44	3769	158.64	3363	120.65	2426.33	212.87	8191.67	41.67			71.6327	1744.5	77.5	1693.5	39.5	1630.5	98.5	1691	130	1816.5	42.5	1655	97	1727	334	7155	82.4			71.6327	2503.67	172.35	2417	65.49	2026.33	23.68	1818.5	46.5	1856	24
	72.551	6025.67	181.11	5634	142.38	4956.33	181.56	4384.67	126.95	3747.67	142.35	3359.67	88.76	2491	209.96	8181.67	39.28			72.551	1746.5	86.5	1713	41	1720.5	105.5	1713	107	1847	101	1634.5	104.5	1728	343	7192	83.65			72.551	2483	132.29	2435.33	91.98	2012	22.5	1857.5	18.5	1882	10
	73.4694	6087	218.6	5736	96.02	5044	241.9	4390.67	137.73	3780.67	135.56	3352.33	103.72	2440	204.88	8186	74.48			73.4694	1748	80	1771.5	54.5	1716.5	101.5	1783.5	130.5	1864	100	1662.5	148.5	1723	345	7124	46.31			73.4694	2542.67	141.08	2459	68.54	2047.67	18.19	1852.5	4.5	1973	35
	74.3878	6108	215.35	5685.67	111.97	5101.67	269.83	4407.67	106.17	3794.67	107.83	3384	129.06	2539.33	210.16	8187.67	8.51			74.3878	1754.5	72.5	1686.5	76.5	1742	106	1750.5	151.5	1918	110	1698.5	119.5	1688	338	7144.33	37.64			74.3878	2534.33	151.44	2479	85.5	2120.33	25.31	1883.5	3.5	1905	43
	75.3061	6096.67	202.57	5707.67	106.91	5095	269.25	4467.33	114.4	3803.67	127.42	3424	120.98	2471	211.49	8154	121.28			75.3061	1750	93	1755.5	74.5	1730.5	94.5	1717	134	1926	107	1677.5	119.5	1723	318	7154.67	103.26			75.3061	2537.33	151.39	2450.67	60.53	2112.33	55.6	1920.5	29.5	1910	28
	76.2245	6084.33	218.85	5698	42.1	5068.67	257.31	4489.67	163.73	3852	119.93	3377.67	104.87	2507.33	217.85	8168.67	39.49			76.2245	1762	74	1737	103	1737.5	144.5	1771	157	1938	90	1706	118	1782	379	7198	56.96			76.2245	2578.67	134.12	2489.67	61.83	2137	39	1944.5	5.5	1964.5	47.5
	77.1429	6041.33	184.32	5738.67	126.57	5130.67	230.72	4487	136.76	3875.33	138.28	3474	108.45	2520	202.89	8188.67	23.92			77.1429	1789.5	110.5	1770.5	58.5	1759	107	1794.5	138.5	1990.5	122.5	1763.5	95.5	1749	349	7254	60.07			77.1429	2569.33	149.41	2517.67	69.03	2153.33	4.1	1899	4	1967.5	17.5
	78.0612	6124	222.98	5794.67	124.91	5178.67	247.94	4515	168.66	3889.33	120.18	3500.67	148.3	2547	280.93	8163.67	19.88			78.0612	1808.5	102.5	1831.5	39.5	1795	103	1778.5	180.5	2009	134	1741	135	1747	373	7211	16.09			78.0612	2657.33	171.26	2511	67.1	2152.67	69.54	1968.5	52.5	2006.5	7.5
	78.9796	5924.33	236.54	5689.33	150.6	5215.67	255.4	4532.67	132.95	3926.33	126.86	3477.33	124.68	2542.67	236.93	8121	38.43			78.9796	1802	100	1831.5	82.5	1865.5	123.5	1788	169	1970.5	77.5	1768.5	134.5	1773.5	353.5	7174	58.05			78.9796	2628	134.54	2527	75.8	2185.67	17.57	1972	72	2046	7
	79.898	6043.33	225.71	5765.33	116.26	5195.33	192.26	4522	137.58	3912.67	111.77	3503	126.51	2591	234.51	8123.33	27.42			79.898	1827.5	81.5	1819	53	1851	131	1874	129	1981	103	1778.5	163.5	1760.5	346.5	7201	32.32			79.898	2675	133.81	2556.67	74.15	2238	26.95	1992	7	2047.5	0.5
	80.8163	5978.67	222.18	5821	165.4	5256.33	244.23	4581.67	157.57	3924.67	118.74	3572.33	134.75	2533.33	211.13	8065.67	17.46			80.8163	1867	123	1860	54	1883.5	142.5	1838.5	186.5	2075.5	185.5	1836	185	1764.5	349.5	7179.67	48.12			80.8163	2701	135.98	2619	100.93	2263	20.01	1958.5	41.5	2007.5	32.5
	81.7347	6061	243.06	5858.67	117.01	5241.33	251	4547.67	163.34	3947	126.52	3497.33	139.45	2597.67	264.09	8139.67	97.02			81.7347	1824	92	1885	73	1901	130	1896.5	182.5	1986	114	1868.5	174.5	1793	359	7160	51.07			81.7347	2722.67	145.54	2650.33	68.49	2255	7.51	1967	27	2000.5	8.5
	82.6531	6030	191.97	5809.67	149.68	5278	233.22	4625	186.06	3999	148.13	3552	113.99	2588.33	299.81	8197	100.92			82.6531	1874	120	1844	43	1870	133	1904	124	2041.5	115.5	1849	151	1832	390	7101	51.39			82.6531	2761.67	166.01	2651.67	68.96	2301	44.46	2048.5	45.5	2046.5	27.5
	83.5714	6094.67	247.32	5864.67	105.2	5258.67	196.37	4606.33	135.43	3984.67	140.55	3568.33	135.28	2582.67	256.64	8184.33	130.64			83.5714	1873.5	109.5	1911	50	1905.5	187.5	1895.5	189.5	2110.5	152.5	1907	207	1785	402	7119	16.52			83.5714	2806.67	168.97	2646	84.72	2287.67	21.84	2010.5	9.5	2102	7
	84.4898	6038.33	218.28	5829	114.46	5374	197.9	4659	125.64	4012.33	111.59	3582	124.54	2653	291.43	8195	52.55			84.4898	1846	65	1893	54	1979.5	149.5	1916	145	2124.5	131.5	1861.5	144.5	1797.5	341.5	7139.67	62.01			84.4898	2759.67	176.85	2725.33	85.67	2333.67	35.05	2073.5	25.5	2103.5	8.5
	85.4082	6063	246.03	5849	126.56	5280.67	221.8	4622.67	118.01	3999.33	129.34	3601	142.84	2617	249.53	8081.33	83.17			85.4082	1890	101	1908.5	40.5	1952.5	178.5	1934	190	2165.5	149.5	1903.5	205.5	1830	386	7156.33	38.5			85.4082	2773.33	141.67	2753.67	75.36	2413.67	82.83	2073	28	2133.5	21.5
	86.3265	6013	213.56	5881.67	166.12	5269	201.98	4662.33	184.42	4093.33	117.69	3708.67	137.14	2665.67	268.07	8088.33	45.32			86.3265	1924	92	1976.5	60.5	1908	165	1948.5	197.5	2146.5	153.5	1913	223	1833	327	7207	75.94			86.3265	2818	162.3	2735.67	77.04	2412.67	27.12	2030.5	13.5	2100.5	20.5
	87.2449	6036.33	192.52	5794.67	119.26	5329.67	289.97	4672	147.43	4093.33	135.42	3645.67	85.51	2638.33	284.99	8156.67	92.59			87.2449	1886	123	1975	73	2001	178	1968	224	2213	192	1926	199	1837	374	7175.33	62.32			87.2449	2856.33	144.56	2810	69.76	2414	9.07	2113	24	2160.5	4.5
	88.1633	6033	171.73	5844.67	87.22	5369	233.25	4682	150.15	4069.67	134.75	3674	125.54	2668.33	276.15	8130.33	34.49			88.1633	1966.5	104.5	1991.5	33.5	2039.5	195.5	2004.5	162.5	2198.5	212.5	1952.5	166.5	1870	363	7207.67	100.64			88.1633	2868.33	142.32	2810	102.84	2388.33	30.89	2116.5	23.5	2164.5	0.5
	89.0816	6039.33	168.7	5862.33	98.74	5333.33	227.93	4755.67	151.35	4127	131.79	3624.33	124.58	2647.67	260.79	8047.67	41.99			89.0816	1946	115	1945	46	2004	130	2017.5	253.5	2180	122	1954.5	225.5	1881	434	7189.67	79.09			89.0816	2880	171.41	2793.67	86.33	2465.33	54.57	2128	7	2183.5	7.5
	90	6051.67	157.72	5867.33	115.09	5397	227.87	4740	152.68	4178.67	92.86	3692.67	117.33	2594.67	243.2	8068	83.26			90	1932	110	2044.5	55.5	2013	191	2081.5	196.5	2246	217	1963	228	1825	386	7186.67	78.55			90	2902.67	137.27	2843	63.74	2494.33	35.87	2172.5	1.5	2224	3
[truncated: 23 more columns]
