# Supplementary material for: A gated hydrophobic funnel within BAX binds bioactive lipids to potentiate pro-apoptotic function
Source: Nat Commun. 2026 Feb 25;17:3180. doi: 10.1038/s41467-026-69836-9 (PMC13046825; doi:10.1038/s41467-026-69836-9)
Supplement: Supplementary file 4 — Source Data [file 41467_2026_69836_MOESM4_ESM.zip › SourceDataFiles_v2/SourceData_Fig6.xlsx]

## Sheet: 6f
Thermal Shift Assay
Fig. 6f
	Melting Temp
		Replicates
	Protein	N1	N2	N3	N4	Mean	SEM
	BAX-WT	74.76	73.78	73.78	74.02	74.09	0.232
	BAX-V110L	69.6	70.84	70.84	70.35	70.41	0.2929
	BAX-L113M	69.36	69.1	68.12	69.36	68.99	0.2948
	BAX-F144A	69.12	69.37	69.86	69.86	69.55	0.1847

## Sheet: 6g
LUV Permeabilization
Fig. 6g
	Normalized Permeabilization (%)														Normalized Permeabilization (%)
		BAX − BIM														BAX − BIM
		BAX-WT			BAX-V110L			BAX-L113M			BAX-L144F					BAX-WT		BAX-V110L		BAX-L113M		BAX-L144F
	2t16 (μM)	Replicate 1	Replicate 2	Replicate 3	Replicate 1	Replicate 2	Replicate 3	Replicate 1	Replicate 2	Replicate 3	Replicate 1	Replicate 2	Replicate 3		2t16 (μM)	Mean	SEM	Mean	SEM	Mean	SEM	Mean	SEM
	50	56.808	56.251	56.397	5.981	11.261		10.661	10.623	7.17	11.884	12.048	8.992		50	56.485	0.167	8.621	2.64	9.485	1.157	10.975	0.992
	33	51.945		53.416	6.986	10.08	12.297	11.149	8.202		10.102	8.064	5.936		33	52.681	0.735	9.788	1.54	9.675	1.473	8.034	1.203
	22	39.902	41.518	39.783	5.726	10.495	12.186	9.572	6.569		6.227	6.573	5.008		22	40.401	0.56	9.469	1.934	8.071	1.502	5.936	0.474
	15	31.25	31.846	29.647	5.04	8.007	10.144	9.028	6.288		3.99	6.7	4.263		15	30.915	0.657	7.73	1.48	7.658	1.37	4.984	0.862
	10	21.91	25.182	24.493	6.635	6.97	8.661	8.765	7.451		5.936	7.41	4.444		10	23.862	0.996	7.422	0.627	8.108	0.657	5.93	0.856
	6.6	17.975	18.889	17.021	4.721	6.141	7.098	7.677	7.095		5.027	7.61	5.754		6.6	17.961	0.539	5.987	0.69	7.386	0.291	6.13	0.769
	0	5.6	7.177	8.753	5.407	4.929	6.906	9.985	5.011		6.5	6.791	7.482		0	7.177	0.91	5.747	0.596	7.498	2.487	6.924	0.291
	Normalized Permeabilization (%)														Normalized Permeabilization (%)
		BAX + BIM														BAX + BIM
		BAX-WT			BAX-V110L			BAX-L113M			BAX-L144F					BAX-WT		BAX-V110L		BAX-L113M		BAX-L144F
	2t16 (μM)	Replicate 1	Replicate 2	Replicate 3	Replicate 1	Replicate 2	Replicate 3	Replicate 1	Replicate 2	Replicate 3	Replicate 1	Replicate 2	Replicate 3		2t16 (μM)	Mean	SEM	Mean	SEM	Mean	SEM	Mean	SEM
	50	68.478	67.923	61.3	11.934	8.274		37.95	31.163	29.615	23.326		10.914		50	65.9	2.306	10.104	1.83	32.909	2.56	17.12	6.206
	33	66.212	63.01	60.393	12.899	11.052		32.804	29.429	33.158	24.072	19.358	13.625		33	63.205	1.683	11.975	0.923	31.797	1.188	19.018	3.02
	22	62.542	55.305	51.138	14.629	8.274		24.991	24.32	26.576	22.325	16.082	8.784		22	56.329	3.332	11.451	3.178	25.296	0.669	15.73	3.913
	15	50.831	46.182	43.155	15.86	9.322		19.267	19.323		16.173	13.043	9.239		15	46.723	2.232	12.591	3.269	19.295	0.028	12.818	2.005
	10	39.822	39.924	35.801	18.938	11.718		20.199		20.311	13.88	12.679	8.275		10	38.516	1.358	15.328	3.61	20.255	0.056	11.611	1.704
	6.6	33.944	32.146	28.14	14.413	6.826		16.974	19.714	17.962	17.52	21.742	13.025		6.6	31.41	1.716	10.62	3.793	18.217	0.801	17.429	2.517
	0	22.248	13.432	10.39	20.252	14.745		16.079	22.12	17.03	20.25	18.848	15.755		0	15.357	3.556	17.499	2.753	18.409	1.875	18.284	1.328
