# Supplementary material for: A gated hydrophobic funnel within BAX binds bioactive lipids to potentiate pro-apoptotic function
Source: Nat Commun. 2026 Feb 25;17:3180. doi: 10.1038/s41467-026-69836-9 (PMC13046825; doi:10.1038/s41467-026-69836-9)
Supplement: Supplementary file 4 — Source Data [file 41467_2026_69836_MOESM4_ESM.zip › SourceDataFiles_v2/SourceData_FigS9.xlsx]

## Sheet: S9a
Fluorescence Polarization Assay
Fig. S9a
	Polarization (mP)													Parameterized Metrics
		BAX-WT													BAX-WT
		2t16 3μM		2t16 3μM + BIM		DMSO		BIM		BAK-TAMRA					− BIM		+ BIM
	Time (min)	Mean	SEM	Mean	SEM	Mean	SEM	Mean	SEM	Mean	SEM			Sample	Norm Tmax	Norm EP	Norm Tmax	Norm EP	Shift
	0	95.5	0.5	144	29	95	3	135.5	10.5	70.5	5.5			2t16 3μM	1.02	1.2	0.21	0.58	1.02
	0.5	102.5	15.5	103	3	106	4	101.5	6.5	89	17
	1	110	25	112.5	2.5	112	13	112	2	93	5			BAX-WT	1	1	1.01	1.64	0.64
	1.5	118	30	143	17	113	0	121.5	4.5	83.5	3.5			BAK-TAMRA	0	0
	2	134	20	144.5	8.5	124.5	10.5	135.5	1.5	91.5	0.5
	2.5	139.5	22.5	148	21	128	7	142.5	3.5	89.5	7.5
	3	144.5	21.5	161	12	134.5	1.5	147.5	10.5	90	1
	3.5	153.5	22.5	176.5	2.5	142.5	3.5	152	1	91	4
	4	162.5	13.5	189.5	4.5	149.5	5.5	164	6	90.5	4.5
	4.5	169.5	13.5	198	8	146	9	159.5	9.5	93	5
	5	171.5	14.5	208	1	153.5	4.5	168	8	95.5	1.5
	5.5	173	19	214.5	1.5	154.5	6.5	173	1	84.5	11.5
	6	185	13	221.5	1.5	158	6	181	2	101.5	5.5
	6.5	191.5	11.5	226.5	0.5	166	1	184.5	9.5	102	20
	7	194.5	9.5	230.5	0.5	169.5	4.5	195.5	3.5	92.5	7.5
	7.5	200	5	235.5	3.5	175	2	199.5	7.5	88	10
	8	207	8	239	4	180	8	202	8	85	19
	8.5	211.5	2.5	246	2	183	2	210.5	4.5	97	0
	9	214	3	248	1	179.5	6.5	211.5	8.5	86.5	19.5
	9.5	217	1	251	3	192.5	3.5	224.5	10.5	89.5	13.5
	10	215.5	1.5	248.5	3.5	191.5	1.5	224.5	8.5	97	11
	10.5	217.5	2.5	250.5	0.5	197	2	225.5	13.5	87	7
	11	221	7	251.5	5.5	195.5	1.5	232.5	9.5	98.5	1.5
	11.5	218	9	254	4	199.5	2.5	236	10	94	4
	12	214.5	14.5	254	4	205	4	237	8	95	10
	12.5	215	19	242.5	6.5	204.5	3.5	245	8	81	13
	13	214	24	235.5	9.5	205.5	1.5	249.5	0.5	80	18
	13.5	214.5	20.5	234	7	203	1	251	4	95	3
	14	214	25	224	13	210.5	1.5	255.5	7.5	95	2
	14.5	212.5	28.5	215	10	215	5	261.5	12.5	88.5	1.5
	15	216	29	209.5	9.5	215.5	4.5	265	6	88	3
	15.5	216.5	27.5	200	9	215	2	268	10	88	4
	16	213.5	32.5	197.5	10.5	212	2	266	8	92.5	1.5
	16.5	221.5	27.5	196.5	8.5	218	4	272.5	8.5	81	9
	17	220	29	197	10	222	2	274	9	87.5	6.5
	17.5	221.5	35.5	199	7	222.5	8.5	281.5	5.5	98.5	6.5
	18	223	32	197	7	220	5	279.5	7.5	88.5	0.5
	18.5	225	32	198	5	229	7	280.5	9.5	96.5	4.5
	19	228.5	29.5	195.5	7.5	225	5	285	6	91	3
	19.5	228.5	28.5	203	10	221.5	0.5	289	9	97.5	10.5
	20	236.5	27.5	201	5	224	1	289.5	8.5	81.5	3.5
	20.5	231.5	31.5	196.5	6.5	223.5	3.5	293	8	86.5	1.5
	21	235	27	200	6	225	7	297	3	95	7
	21.5	234.5	33.5	196.5	8.5	228.5	1.5	295	7	79.5	2.5
	22	238	33	201	9	232.5	7.5	293	7	89.5	1.5
	22.5	238.5	33.5	205	11	226.5	1.5	295.5	5.5	89.5	4.5
	23	240.5	28.5	202.5	12.5	225	4	298	7	104	11
	23.5	240.5	31.5	211.5	10.5	234.5	2.5	297	5	92	0
	24	242	30	205.5	8.5	232	5	302	6	84.5	0.5
	24.5	242	28	204.5	12.5	229	6	301	3	83	3
	25	243	29	208	9	228	5	301.5	5.5	92.5	8.5
	25.5	245	27	214.5	17.5	231.5	2.5	302.5	7.5	80	5
	26	241	30	207	10	233	4	302	3	99.5	8.5
	26.5	241.5	21.5	205	13	233	8	299.5	3.5	91	1
	27	247.5	24.5	211	12	233	4	308.5	3.5	88	0
	27.5	242	25	205	16	232	6	305.5	5.5	89.5	8.5
	28	243	18	207.5	16.5	236	9	309.5	5.5	89.5	4.5
	28.5	240.5	17.5	207.5	9.5	234	7	306.5	5.5	92.5	7.5
	29	241	20	205	14	234.5	5.5	307	8	89.5	9.5
	29.5	235.5	17.5	209	15	237	4	306.5	6.5	92.5	5.5
	30	240	17	206	18	235.5	2.5	302.5	4.5	97	6
	30.5	238	11	206.5	13.5	233	0	310	6	94	8
	31	233	12	207	20	243.5	5.5	309.5	3.5	93	6
	31.5	233	11	205	15	236	8	308.5	5.5	92.5	1.5
	32	241.5	7.5	204.5	18.5	240.5	7.5	307	6	91.5	0.5
	32.5	235.5	9.5	204.5	18.5	236.5	5.5	308.5	3.5	90.5	1.5
	33	241	8	201	20	236.5	5.5	310	7	98	5
	33.5	238.5	7.5	203.5	19.5	235.5	6.5	312.5	3.5	93.5	4.5
	34	239	8	201.5	18.5	235.5	6.5	309.5	3.5	91	7
	34.5	240	10	203	19	236.5	10.5	311	2	102.5	2.5
	35	239.5	6.5	205	21	237	5	311.5	3.5	84	2
	35.5	242	6	202.5	20.5	232	8	310.5	5.5	88.5	10.5
	36	243.5	5.5	200.5	21.5	237	8	309.5	4.5	97	4
	36.5	240	8	201.5	19.5	236.5	7.5	310	5	88	4
	37	244.5	9.5	200	13	238	7	313	5	103.5	1.5
	37.5	240	9	204.5	15.5	231	7	311.5	4.5	90.5	2.5
	38	243	9	199	18	234	11	313.5	4.5	91.5	0.5
	38.5	243	9	198.5	19.5	233.5	13.5	309.5	7.5	99	0
	39	243	9	198	18	235	11	315	2	84	0
	39.5	241.5	7.5	197.5	23.5	237.5	7.5	317.5	6.5	101.5	0.5
	40	246	11	201	21	233	3	313.5	4.5	95.5	7.5
	40.5	250	9	197	23	235	4	314.5	4.5	91	1
	41	247	9	197.5	21.5	229.5	5.5	310.5	5.5	91	4
	41.5	243.5	8.5	198	21	232.5	7.5	315	4	93	5
	42	250	12	195.5	19.5	230	8	314	5	96	11
	42.5	247	16	194.5	19.5	234	11	316.5	3.5	97.5	0.5
	43	249.5	16.5	196	22	230.5	5.5	317	3	94	6
	43.5	248	13	198.5	24.5	229	6	317.5	4.5	94	6
	44	252.5	14.5	195	24	235.5	7.5	316.5	1.5	86	3
	44.5	253	12	189.5	24.5	232	9	316	6	96	5
	45	245	11	193	20	230	6	313	2	90	0
	45.5	256	20	190.5	22.5	230.5	4.5	316.5	7.5	92.5	1.5
	46	249	18	190	19	233.5	5.5	317	8	100	0
	46.5	252.5	16.5	191	26	229	4	316.5	5.5	99	9
	47	253.5	17.5	192	26	232	11	318.5	2.5	98.5	2.5
	47.5	255.5	17.5	191	22	227	7	317	10	101	6
	48	254.5	13.5	186.5	24.5	231.5	7.5	319	11	94.5	5.5
	48.5	253	22	187	25	230	9	322	7	90	6
	49	255	15	184.5	23.5	234	7	321	4	100	3
	49.5	253.5	19.5	186.5	20.5	233.5	8.5	317.5	6.5	88	6
	50	254.5	21.5	184	21	234.5	4.5	318.5	8.5	100	7
	50.5	255	19	183	20	236.5	6.5	314.5	6.5	92.5	3.5
	51	254	22	181	20	234	6	319.5	5.5	92.5	1.5
	51.5	260.5	20.5	181	16	233.5	9.5	323.5	9.5	97.5	7.5
	52	254	18	180.5	17.5	235.5	6.5	317	8	99	3
	52.5	259	24	182	22	234	8	324	6	96	4
	53	260	23	179.5	19.5	229.5	4.5	320	6	102	8
	53.5	257	21	175	19	234.5	7.5	323.5	11.5	94	2
	54	259.5	23.5	177	21	237	9	321.5	11.5	92	2
	54.5	258	23	182	21	231.5	6.5	323	8	95.5	11.5
	55	257.5	23.5	180	20	233.5	5.5	326	6	95.5	7.5
	55.5	259	26	180	19	239.5	12.5	322	7	90.5	6.5
	56	255.5	29.5	174	20	234.5	3.5	328	12	90	8
	56.5	261	24	176	27	234.5	7.5	325	8	95.5	4.5
	57	258	27	176.5	19.5	236	6	324.5	7.5	95	3
	57.5	258	25	176	19	230	8	322	10	90.5	2.5
	58	254.5	25.5	172.5	22.5	235	6	327	12	97	5
	58.5	255.5	27.5	179	20	232.5	7.5	325	15	91.5	1.5
	59	257	28	174	19	234.5	7.5	328	10	97.5	4.5
	59.5	253.5	24.5	176	20	231	7	326.5	8.5	97.5	3.5
	60	257.5	29.5	174.5	22.5	230.5	7.5	324	9	98	2

## Sheet: S9b
LUV Permeabilization
Fig. S9b
	Raw RFU																	Raw RFU
		BAX-WT																	BAX-P168G
		BIM 2μM		BIM 1μM		BIM 0.5μM		BIM 0.25μM		BIM 0.125μM		BIM 0μM		1% CHAPS					BIM 2μM		BIM 1μM		BIM 0.5μM		BIM 0.25μM		BIM 0.125μM		BIM 0μM		1% CHAPS
	Time (min)	Mean	SEM	Mean	SEM	Mean	SEM	Mean	SEM	Mean	SEM	Mean	SEM	Mean	SEM			Time (min)	Mean	SEM	Mean	SEM	Mean	SEM	Mean	SEM	Mean	SEM	Mean	SEM	Mean	SEM
	0	1265.33	23.13	1545.33	143.26	1703.67	108.27	1720.33	39.39	1718.33	47.64	1788	7.02	8736	237.87			0	1395	107.22	1581.67	42.6	1674.67	70.47	1755.33	62.56	1831.67	112.95	1942.67	84.07	7926.33	129.91
	0.918367	1556.67	51.61	1511.67	67.49	1760	8.39	1677	131.39	1765.67	50.23	1771.33	60.28	8910.67	151.76			0.918367	1482	101.15	1724	54.08	1878.67	178.22	1751.67	31.34	1831.67	61.55	2006.67	86.53	8463	54.63
	1.83673	1623.67	9.13	1565.33	18.59	1718.33	29.55	1720.67	79.17	1711	75.38	1786	55.57	8980.67	194.59			1.83673	1553.33	59.01	1576.67	54.82	1788.67	42.39	1774	20.03	1800.67	9.35	1955	55.16	8524.67	73.39
	2.7551	1615.33	56.48	1585.67	29.94	1665.33	41.37	1710	51.45	1705	56.62	1735	34.6	8941.67	167.38			2.7551	1538.67	49.58	1621.33	39.03	1728	59.97	1781.33	29.1	1834.67	54.87	1799.67	78.73	8679.33	73.85
	3.67347	1646	34.02	1622	20.66	1658	8.74	1701	51.05	1647.67	33.72	1722.33	39.67	8966.67	127.11			3.67347	1641	47.51	1585.33	53.12	1755	28	1759.67	23.73	1766	12.34	1719.67	16.15	8602	76.04
	4.59184	1644.67	38.13	1568	26.5	1641.67	40.72	1655.67	26.12	1656.33	62.53	1707	41.53	8957.67	144.67			4.59184	1589.33	26.56	1575.33	68.29	1705	3.61	1832	125.41	1744.33	18.78	1727.67	43.34	8571	74.19
	5.5102	1644	17.52	1596.33	35.89	1648	26.01	1658	15	1658.67	37.92	1664	34.22	8934.67	165.58			5.5102	1544.33	14.33	1576.33	52.52	1677.33	10.41	1684.33	4.91	1689.67	22.67	1714	32.19	8572	48.13
	6.42857	1630.33	49.28	1666	24.79	1613.33	1.33	1648.33	38.45	1658	45.17	1634	24.56	8911.33	139.45			6.42857	1507.33	62.32	1633.67	38.87	1654.67	6.23	1785	133.1	1707	35.23	1739	15.18	8521.33	75.84
	7.34694	1624.33	13.3	1605	11.93	1608.33	20.08	1675	36.2	1618.67	8.01	1649.33	45.41	8710.67	139.72			7.34694	1499.33	38.87	1598	22.52	1718.67	77.69	1683	37.31	1668.67	12.41	1763.67	33.49	8431	5.69
	8.26531	1629.33	3.18	1611.67	40.86	1620	33.55	1661	35.59	1608	29.51	1631.67	36.09	8636.33	131.5			8.26531	1544	29.72	1639	42.44	1656.67	15.6	1702.67	17.68	1692	21.39	1689	24	8471.33	45.88
	9.18367	1661	9.54	1606.67	19.34	1622.67	11.89	1642.33	35.35	1661	9.85	1572	34.53	8666	215.69			9.18367	1541.33	40.6	1599.33	49.34	1699.67	55.44	1742.67	58.25	1700	45.83	1709	18.45	8397	68.6
	10.102	1644.67	50.63	1635.67	31.84	1620	21.83	1649.67	26.4	1621.67	21.26	1599.67	31.38	8582.33	167.11			10.102	1582.33	44.11	1573.67	37.97	1685	40.84	1743.67	75.84	1696.67	9.4	1696.67	12.2	8212.67	99.02
	11.0204	1672	27.93	1641	43.71	1618.67	14.25	1628	21.59	1616	15.39	1622.67	15.92	8536.67	126.34			11.0204	1526	37.17	1615.67	31.38	1677.67	42.18	1725.67	55.87	1667.33	31.21	1665	14.74	8180	57.13
	11.9388	1702.33	42.55	1656	33.5	1657.33	16.9	1677.67	10.71	1621	14.57	1586.67	17.38	8598	167.26			11.9388	1545.67	15.5	1581	43.14	1694	81.18	1766	77.02	1634.33	17.84	1639	11.93	8240.33	40.34
	12.8571	1762.33	31.02	1650.33	12.81	1648.33	23.1	1666.33	9.94	1612.33	8.19	1563.67	22.93	8537	202.36			12.8571	1575.33	31.25	1653.33	39.1	1710.33	115.62	1757	93.4	1620.67	28.26	1657.67	15.07	8263.67	60.36
	13.7755	1773.67	33.82	1643	7	1642.33	12.55	1597.33	13.13	1614.33	10.49	1546.33	36.83	8569.33	119.48			13.7755	1603.33	30.02	1613.67	13.2	1711	48.52	1646.33	25.12	1679.33	42.85	1644.67	11.41	8181	91.8
	14.6939	1806	24.68	1695.33	23.88	1609.67	22.33	1628	39.5	1624.67	9.84	1547.67	39.1	8498.67	136.4			14.6939	1605.33	44.79	1646.67	28.29	1664	44.11	1967	293.84	1648.67	16.76	1659.67	6.98	8070.33	32.3
	15.6122	1918.33	57.24	1697.67	14.71	1639.67	15.84	1614.67	50.26	1592	8.5	1577.33	37.55	8409.67	201.54			15.6122	1611.67	61.48	1600	31.07	1615.33	32.62	1716.33	49.9	1621.67	17.68	1614	13.65	8091.33	103.91
	16.5306	1985	65.26	1696.67	23.67	1617	11.24	1621	34.39	1609.33	17.91	1555	37.63	8443	191.94			16.5306	1672.67	17.07	1653.67	19.47	1687	28.35	1920.33	257.03	1673.33	24.69	1631.67	22.81	8118.33	28.95
	17.449	2042.33	90.12	1730	37.23	1628.67	6.94	1636.33	13.57	1624.33	19.64	1544.67	37.83	8450	157.74			17.449	1672.67	29.58	1665	22.52	1699.67	39.63	1739	106.13	1631	16.09	1676.67	47.72	8129	96.73
	18.3673	2188.33	78.36	1742.33	17.29	1630	8.74	1659.33	15.72	1621.67	17.64	1572.33	28.39	8419.33	174.16			18.3673	1728.33	35.36	1654	29.16	1685.67	25.39	1813	183.57	1676	14.5	1696	24.43	8127.67	41.74
	19.2857	2215	95.85	1803.33	16.59	1595.33	20.37	1623.33	5.24	1617.67	19.17	1538.67	18.35	8443	160.55			19.2857	1677.33	25.34	1638.67	19.63	1631	36.12	1622.33	33.79	1623	21	1655.33	30.94	8066	70.03
	20.2041	2329	63.36	1837.33	22.67	1640	18.08	1673.67	29.46	1604.33	19.46	1572.67	23.73	8431.67	166.31			20.2041	1744.33	25.18	1678	33.51	1672.67	29.24	1643.33	13.54	1647.67	30.07	1621.67	28.35	8111.33	58.11
	21.1224	2432	102.28	1845	13.32	1671	21.13	1627.33	11.92	1610.67	26.74	1545.33	37.87	8356	152.68			21.1224	1753.33	33.33	1648	34.96	1686	60.48	1914	279.58	1630	4.93	1623.33	15.38	8133	95.08
	22.0408	2482	103.78	1867.67	7.31	1647.33	34.03	1629	26.5	1594.67	15.24	1560	15.31	8410	135.12			22.0408	1784	29.67	1655	19.14	1605.33	26.91	1875	209.5	1635.67	17.84	1623.33	8.41	8096.33	100.79
	22.9592	2590.33	99.87	1920.33	12.6	1664	4.04	1651.67	19.46	1586.67	21.73	1521	29	8400.67	208.65			22.9592	1857	49.57	1676.33	25.15	1664.67	66.69	1963.33	328.88	1634	5.69	1607.33	18.82	8061.67	84.57
	23.8776	2688.33	83.82	1969.33	20.34	1646.67	3.38	1634.33	15.84	1584.67	12.35	1568.67	55.05	8418	211.5			23.8776	1813.67	20.2	1724	20.55	1745.67	142.01	1833.33	203.15	1653.67	19.33	1607.33	17.57	8095.33	20.74
	24.7959	2746.67	101.81	1997.33	43.63	1636.67	13.86	1622.33	9.53	1600.33	19.01	1543.33	30.56	8434.67	137.76			24.7959	1901.67	28.94	1680.33	29.48	1725	116.5	1907	265.69	1628	16.64	1625	24.17	8100.33	53.96
	25.7143	2829	95.69	2047.67	27.49	1669	20.03	1624	13.45	1578.33	24.06	1548.33	44.7	8378.67	137.75			25.7143	1923.67	26.03	1683.33	44.36	1610.67	14.68	1807.33	178.62	1631	14	1587.67	22.24	8021	57.56
	26.6327	2916.67	124.98	2106	43.51	1664	15.39	1629.33	19.47	1596	13	1545	28.54	8412.33	152.7			26.6327	1978.33	23.31	1698.33	22.43	1690.67	52.83	1635.33	18.78	1642.33	12.12	1618	15.59	8022.33	28.52
	27.551	2968.33	107.71	2143	20.43	1707	7.09	1631	29.87	1600	7.51	1547.33	45.83	8387.33	165.05			27.551	2011.33	47.62	1701	9.87	1660.67	13.42	1752.33	132.33	1614	24.76	1602	13.65	8026	78.42
	28.4694	3064.67	98.35	2211.33	29.2	1677.67	16.9	1609.67	14.89	1595	6.03	1554.67	28.49	8399	156.07			28.4694	2083.67	41.07	1715.33	21.62	1640.67	37.68	1627.33	19.95	1620.33	20.46	1644.67	22.1	8072	89.48
	29.3878	3128	87.62	2253.33	24.33	1702	12.12	1640.33	20.7	1592	4.16	1529.67	33.51	8362.33	184.89			29.3878	2089.33	34.98	1754.33	15.38	1676	46.44	1820	196.93	1636.33	21.31	1608	19.67	8062	86.96
	30.3061	3150.67	64.62	2290	18.19	1725.33	46.73	1644.67	41.01	1650.67	15.86	1525.67	21.11	8317.67	101.09			30.3061	2106.33	34.8	1779.67	23.17	1683	51.21	1719	87.24	1584.33	15.56	1591	12.34	8057.33	114.97
	31.2245	3224.33	55.18	2304	12.17	1687	16.04	1640.67	14.33	1591.33	5.21	1594.33	36.36	8425	165.18			31.2245	2141	49	1771.33	28.52	1678.33	21.99	1810.33	135.03	1642.33	23.84	1616.67	9.7	8086.67	85.9
	32.1429	3290	105.57	2378	27.22	1704.67	8.67	1624	9.71	1570.33	21.06	1534	16.5	8376.67	172.72			32.1429	2174.67	34.51	1776	11.06	1672.67	63.13	1815.67	144.7	1602	32	1615.67	11.41	8066	99.23
	33.0612	3307.33	70.14	2445	24.76	1760.33	12.12	1661	67.26	1576.67	30.75	1521.33	35.8	8375.33	138.2			33.0612	2208.33	58.6	1770	24.52	1670	65.74	1792.33	130.33	1614.67	9.96	1614	21.08	8034	92.22
	33.9796	3375	77.03	2518	49	1736.67	17.74	1592.67	13.38	1588.33	11.84	1541.33	21.31	8402.33	145.8			33.9796	2285.67	51.24	1803.33	6.69	1684	69.94	1694.67	41.86	1599.67	18.84	1600.33	33.34	8039.33	42.94
	34.898	3429.67	78.26	2583	19.86	1764	17.1	1637	5.51	1588.33	18.99	1497.67	28.49	8291.67	142.33			34.898	2288	35.5	1817.33	14.72	1760.33	77.12	1787.33	149.04	1587.67	23.73	1565.33	20.85	8076.33	158.27
	35.8163	3477.67	105.52	2619.67	26.96	1818	35.79	1654	4.04	1613.33	8.95	1545.33	21.7	8305.67	209.32			35.8163	2356.33	66.36	1838	18	1664.33	47.92	1660.33	45	1626.67	13.86	1587.33	20.19	8035.67	6.94
	36.7347	3509	92.6	2678.33	28.85	1818	30.32	1637.67	13.04	1599.67	1.45	1550	20.22	8286.67	155.53			36.7347	2387	44.31	1882.33	13.96	1703	31.13	1836.67	245.35	1615.67	18.48	1600.67	23.34	8030.67	42.14
	37.6531	3563.33	62.84	2674.33	27.35	1828.33	21.36	1662.33	11.41	1590	24.06	1533	47.76	8328.67	135.95			37.6531	2432.67	35.71	1867.67	25.04	1654.33	27.88	1761.33	131.27	1589.67	43.34	1571	8.08	8026	79.22
	38.5714	3613.33	83.82	2794	39.17	1795	43	1624	30.99	1553	8.19	1550.67	37.18	8309	164.47			38.5714	2506	81.07	1889	19.04	1727.33	76.2	1927	280.09	1607.67	37.95	1577.33	34.2	8035.33	67.92
	39.4898	3621.33	73.73	2761	42.51	1837	48.19	1609.33	7.45	1586.67	32.74	1530.33	33.33	8297	195.75			39.4898	2531.33	81.16	1934	60.4	1751.33	90.13	1872	228.78	1603	14.47	1581	15.7	8086.67	112.27
	40.4082	3652.33	56.88	2812.67	52.35	1847.67	41.9	1665.33	12.44	1606	11.68	1522.67	30.28	8305	171.19			40.4082	2574.33	81.92	1918	27.06	1680	9.17	1699.67	38.7	1620	16.56	1604.33	36.41	8082.67	93.59
	41.3265	3687.33	28.06	2867.67	42.18	1876	27.62	1639	29.51	1580.67	6.36	1535.33	34.84	8275	206.87			41.3265	2569.33	76.75	1970.67	37.28	1650.67	12.39	1611	8.08	1617.67	14.5	1599.67	7.22	8006	88.03
	42.2449	3680.33	44.38	2892.67	61.04	1881.67	37.56	1665.67	11.41	1574	13.01	1532.33	31.87	8324.67	142.58			42.2449	2652.33	63.49	1961	30.05	1648.33	6.17	1626.67	33.65	1618	40.5	1586.67	17.57	8058.33	50.75
	43.1633	3787.33	41.48	2941.67	24.52	1895	43	1679	39.68	1603.33	8.29	1550	25.24	8299.67	176.17			43.1633	2643.33	90.27	1976.33	31.97	1730	41.73	1925.33	293.83	1598.33	21.88	1606	8.02	7978	90.59
	44.0816	3754.67	49.83	2966.67	40.83	1957	63.53	1640	23.81	1605	20.74	1527	31.97	8306	206.16			44.0816	2655.67	74.98	2034	25.77	1689.67	44.48	1845.67	198.28	1589.33	18.19	1594.33	19.46	7955.67	17.15
	45	3807	82.79	2986	34.93	1943	62.82	1654.67	22.18	1594.33	32.5	1545	13	8312	141.54			45	2719	59.92	1964.33	16.05	1695	76.27	1677	11.72	1592	27.87	1611	10.26	8111.67	75.51
	45.9184	3875.33	74.66	3016	41.33	1984	43.66	1657	13.32	1595.67	15.45	1529.67	12.77	8283.67	117.51			45.9184	2794.67	85.37	2052.33	25	1731.67	49.72	1874.67	239.36	1605.67	10.37	1577.33	11.79	8063.33	97.83
	46.8367	3871.33	50.83	3128.67	45.52	2001.67	50.39	1683.33	16.15	1575.33	21.54	1501.33	20.93	8203	112.06			46.8367	2800.67	96.48	2053.33	29.42	1669	29.54	1819.33	220.84	1593	29.87	1576.33	6.84	7932.33	97.14
	47.7551	3904.67	66.07	3113.67	14.62	2038.67	42.76	1690.67	19.19	1603.67	24.97	1530.67	37.55	8281.33	163.05			47.7551	2791.33	123.19	2078	22.03	1740	72.34	1713.33	38.52	1640.67	21.67	1620	24.27	7968.67	98.12
	48.6735	3893.33	76.47	3114.67	60.77	1987.33	62.68	1673.33	15.56	1583.33	19.19	1549.67	33.51	8283.33	177.35			48.6735	2827	88.9	2113.67	40.13	1740.33	40.96	1687.33	53.79	1617	33.84	1592.33	17.49	7993.33	107.58
	49.5918	3910.33	98.7	3148	43.66	2053.33	64.46	1681.33	36.15	1626	17.44	1530	51.03	8236.33	114.78			49.5918	2875.67	119.88	2120.67	42.28	1783	89.54	1656	9.87	1609.33	8.21	1569	8.33	8014.33	90.67
	50.5102	3958	56.2	3177	15.14	2053.67	76.07	1671	16.01	1617.67	35.71	1521.33	26.81	8226.67	130.73			50.5102	2942	139.43	2132.67	36.73	1776	82.61	1814.33	189.41	1607.67	26.93	1618.67	2.96	8002	43.65
	51.4286	3949.33	82.41	3190	35.36	2069.33	80.87	1667.33	34.52	1609	19.97	1535	27.78	8247.33	168.72			51.4286	2937.33	94.88	2137.33	23.39	1661	10.02	1681.67	74.7	1619.33	7.31	1541	18.5	8011.33	94.19
	52.3469	3954.33	82.29	3296.67	40.13	2090.33	93.7	1676.67	15.84	1607.67	21.94	1533.67	22.7	8190	136.76			52.3469	2997.67	114.9	2168.33	29.63	1764.33	67.58	1653.67	8.95	1588.67	42.39	1594	26.63	7930.67	23.39
	53.2653	3993.67	47.99	3256.33	48.31	2090.33	81.71	1714.33	37.25	1609	20.4	1558.67	23.07	8248.67	115.25			53.2653	3004.67	92.09	2181.67	51.27	1740	50.06	1618.67	21.65	1597.67	19.62	1606	9.02	7960.33	117.12
	54.1837	4025.33	40.77	3292	46.2	2125.67	84.49	1712	33.72	1609.33	7.36	1541	34.43	8221.67	139.32			54.1837	3012.33	152.37	2211	31.61	1806	110.15	1614.67	7.62	1623.33	17.65	1606.33	36.43	7902.67	50.25
	55.102	4051.67	74.12	3319	34.27	2147.67	84.48	1684.33	23.68	1633.33	25.91	1530	28.57	8202.33	127.62			55.102	3051.67	107.1	2212.33	52.96	1687	13.45	1679.33	92.03	1615	19.14	1579.33	5.24	8055.33	29.06
	56.0204	4108.33	72.26	3374.33	19.19	2189.33	101.9	1693.67	48.34	1632.33	25.67	1541	31.95	8269	127.78			56.0204	3089.33	120.94	2214.33	43.28	1744	48.84	1654.33	38.44	1633.67	1.2	1581.67	27.82	7968.33	82.1
	56.9388	4092	77.31	3366.67	42	2190.33	87.64	1711	52.2	1630	23.39	1515.33	31.65	8216	165.18			56.9388	3123	116.69	2250.67	44.47	1788.67	82.18	1665	12.12	1619	14.18	1607.67	28.99	7942.67	88.22
	57.8571	4088	73.35	3430	45.31	2159.67	80.49	1667.67	32.23	1636.33	34.3	1517.33	18.17	8167	176.98			57.8571	3149	103.73	2296.33	23.4	1746	33.15	1629.33	10.9	1603.67	22.18	1590	13.61	7999.67	76.62
	58.7755	4135.67	64.61	3418	38.16	2222	95.63	1719	53.98	1637.33	42.17	1513.67	45.04	8176	181.43			58.7755	3113.67	120.29	2271.33	23.99	1740	61.74	1594.33	17.03	1599	20.6	1564.33	32.1	7910.67	119.81
	59.6939	4213	63.17	3443	70.38	2238	79.53	1775.33	37.26	1638	31.18	1553.67	20.51	8266.67	167.89			59.6939	3184	122.79	2270	37.85	1727.33	66.62	1607.33	8.76	1624.33	45.43	1582	36.5	7949.67	100.36
	60.6122	4199.33	122.21	3510	50.09	2275	113.58	1730	45.21	1638.67	37.42	1586.67	42.04	8223.33	152.1			60.6122	3162.33	152.16	2299	26.5	1711.67	31.32	1614.33	7.62	1589	14.42	1567	7.94	8043	83.73
	61.5306	4201	49.17	3477.33	8.01	2303	99.52	1749.67	45.57	1625	10.07	1510.67	11.05	8237.67	216.51			61.5306	3195.67	69.78	2311	37.36	1757	30.99	1587.33	26.17	1595	13.65	1600	19.35	7904.67	125.69
	62.449	4184.33	85.93	3558.33	29.17	2333	133.19	1746.67	26.52	1638.33	51.56	1505.33	31.27	8212	164.38			62.449	3201.33	123.45	2311.33	28.54	1805.67	68.17	1607.33	21.54	1606.33	16.84	1571.67	23.4	7921.33	51.41
	63.3673	4223	79.41	3536.33	22.93	2304.33	98.75	1761	26.73	1601.33	55.76	1524	36.61	8243	175.97			63.3673	3210.67	123.16	2339.33	44.73	1698	15.52	1660.33	11.61	1606.33	18.81	1580	20.98	7995.33	109.24
	64.2857	4247.33	74.21	3563	32.35	2308	65.85	1720.33	49.83	1607.67	30.02	1529	39.27	8074.33	132.4			64.2857	3281	129.96	2352.33	35.65	1760.33	26.61	1628.33	27.83	1570.33	14.86	1594.67	16.41	7936.67	60.99
	65.2041	4226.33	70.7	3583.33	42.71	2375.67	108.63	1720.33	50.63	1647.33	27.17	1541.67	43.98	8183.33	184.59			65.2041	3270	119.55	2406.33	31.76	1840	64.82	1609.67	14.25	1618.33	18.22	1569.33	20.8	7957.33	74.7
	66.1224	4293.67	75.3	3648.67	23.35	2360.33	113.98	1717.33	49.05	1619	43.1	1517.33	24.25	8195.33	182.29			66.1224	3278.67	144.18	2370.67	41.95	1718.33	34.67	1609.33	9.94	1614.67	8.82	1565.33	5.36	7961.33	91.44
	67.0408	4331.67	45.02	3644	21.22	2391.67	103.72	1774	69.94	1623.33	38.98	1531.33	14.77	8152	109.99			67.0408	3298	163.23	2385	55.14	1804.33	78.91	1615.67	8.09	1596.33	26.36	1548	4.04	7884	77.44
	67.9592	4275.33	52.09	3658	32	2370.33	109.7	1749.33	40.87	1633	16.5	1546.33	23.68	8114	123.86			67.9592	3337.67	114.65	2442.33	58.37	1696	22	1586	14.15	1592	19.47	1558.33	34.84	7883	100.06
	68.8776	4298.33	90.54	3667.33	65.2	2435.67	95.32	1802.67	59.28	1642.33	42.58	1553.67	25.62	8172.33	184.15			68.8776	3241.33	153.8	2449	31.97	1706	13.32	1613.33	8.84	1601	9.85	1555.67	32.67	7964	84.71
	69.7959	4263.33	70.93	3665.67	42.73	2462.67	112.07	1763.67	63.38	1681.33	69	1521.67	15.17	8133.33	123.09			69.7959	3276	93.74	2491	55.34	1757.67	19.64	1591	13	1620.67	26.03	1560.67	12.41	7903	76.04
	70.7143	4237.67	72.42	3737	28.02	2453.33	104.78	1790.67	47.25	1652.33	31.47	1512.33	13.42	8115.67	149.41			70.7143	3353	113.74	2480.67	28.81	1712.67	5.33	1628.67	16.25	1603.33	13.37	1541.67	32.57	7960	105.83
	71.6327	4311.67	62.32	3704.33	51.66	2479	131.61	1778.67	76.8	1642	30.99	1530.67	19.32	8111.33	166.68			71.6327	3374.67	112.52	2508.33	68.41	1722.33	21.65	1729	84.64	1559.67	6.89	1606	7.55	7996.33	78.31
	72.551	4272.67	15.3	3808.33	31.32	2485.67	111.14	1793.67	71.47	1639.33	48.04	1552	12.49	8086.33	156.77			72.551	3401	129.08	2504.67	46.86	1772.67	16.18	1637.67	20.7	1633.33	13.54	1580.33	10.04	7897	84.57
	73.4694	4306.67	42.17	3758	46.65	2563	117.69	1804	59	1654	49.74	1573.67	21.43	8062.33	195.67			73.4694	3396.67	133.88	2463.33	56.03	1731.33	55.74	1629.67	20.25	1594	10.39	1575.33	8.95	7927.33	82.95
	74.3878	4307.67	43.24	3792.67	45.29	2566	139.15	1784	56.92	1660.67	48.23	1560.33	28.72	8035	126.89			74.3878	3471.67	138.62	2536.67	18.41	1777	34.04	1593.67	14.33	1617.33	13.78	1557.33	23.9	7931.67	88.56
	75.3061	4310.67	60.47	3793.67	42.83	2503.67	119.7	1811.67	52.92	1697	40.2	1570	20.66	8037.67	159.01			75.3061	3455.67	130.1	2504.33	46.19	1739.67	20.19	1624.33	14.25	1589.33	29.75	1538.33	2.85	7847	76.17
	76.2245	4284	76.96	3818.33	18.28	2534	125.19	1804	56.22	1630.33	60.77	1522.67	10.2	8101.67	168.81			76.2245	3423.67	143.81	2524	45.36	1737.33	11.98	1618.67	39.3	1585.67	25.3	1570	24.79	7887.33	83.8
	77.1429	4265.33	25.21	3853.67	37.9	2579.67	112.79	1818.33	67.57	1667	40.95	1521.67	10.41	8076	141.19			77.1429	3484.33	129.58	2548.33	39.75	1726	10.21	1615.67	10.59	1576.67	11.17	1571.33	6.69	7904.67	135.68
	78.0612	4390.67	56.74	3881.67	22.24	2577.33	136.14	1818.67	66.42	1672.67	57.85	1535.67	4.41	8092.33	153.76			78.0612	3522.67	138.58	2547	44.46	1722.33	7.88	1613	9.07	1584.67	30.14	1558.67	12.44	7893	100.73
	78.9796	4399	41.79	3944.33	44.57	2616.33	138.61	1844.33	62.09	1653.67	57.81	1547.33	9.7	8091.67	186.42			78.9796	3508	151.08	2582.33	55.13	1776.67	8.65	1624.67	15.06	1617.33	16.9	1573.33	5.36	7828.67	94.17
	79.898	4383.67	33.62	3904.67	62.4	2626.67	127.97	1831.67	78.19	1684.67	40.83	1517.67	21.46	8031.33	156.2			79.898	3517.33	146.09	2588	44.51	1804.67	40.19	1612	14.57	1598	21.38	1545.67	4.33	7940	54.59
	80.8163	4442.33	79.07	3932.33	36.25	2653	143.74	1823.67	98.4	1656.67	42.83	1508.33	12.88	8046.67	117.16			80.8163	3520	120.45	2602.67	55.7	1732.67	34.67	1599	39.31	1610	19.67	1572.33	32.66	7943	41.93
	81.7347	4433	61.01	3907.67	13.92	2643	88.46	1834.67	82.75	1654	42.57	1519	27.51	8083	123.43			81.7347	3522.67	127.85	2563.33	54.78	1764.67	11.78	1647.67	29.35	1618.33	18.8	1593.33	7.84	7861.33	75.67
	82.6531	4463.33	62.36	3941.67	67.53	2692.67	123.12	1851.33	69.02	1653	64.84	1505.33	8.41	8021	161.22			82.6531	3541	158.13	2656	58.52	1735.67	22.4	1633.67	22.91	1585.33	20.5	1566.67	23.18	7846	104.24
	83.5714	4429.33	63.19	3975.33	56.83	2674	132.73	1849	76.18	1697.67	39.54	1546.67	17.74	8017	110.39			83.5714	3672	153.73	2607.67	51.9	1747.67	23.18	1612	9.61	1619.67	16.9	1563.33	17.85	7866.67	72.97
	84.4898	4436.67	58.92	3937.67	46.31	2665	129.02	1868.33	78.5	1690	80.82	1529.33	8.95	8023.33	171.46			84.4898	3571.67	175.95	2635	60.29	1712	37.87	1622.33	36.92	1614	18.36	1570	19.14	7926.67	63.97
	85.4082	4478.33	49.72	3963	47.82	2686.33	115.35	1850	103.25	1665.67	75.59	1514.67	27.82	8047.33	128.09			85.4082	3604.67	152.33	2619.33	58.06	1760	29.01	1633.67	15.72	1594.67	23.81	1548.67	9.06	7894.33	89.99
	86.3265	4476	14.36	3980.33	61.68	2754.67	157.34	1883.67	66.97	1670.33	44.12	1563.67	27.18	8082	149.17			86.3265	3625.33	139.45	2653	48.88	1765.67	21.67	1617.33	37.35	1563	11.14	1574	4	7765.33	140.35
	87.2449	4496	75.53	4032.67	51.27	2720	133.05	1859.67	86.81	1682	75.11	1539.67	23.35	8042.67	153.45			87.2449	3632.67	141.33	2693.33	24.67	1758	29.37	1610	27.4	1596.67	10.4	1563.33	16.05	7887	76.22
	88.1633	4502.67	71.88	3934	20.98	2773.67	149.69	1895.67	81.7	1680.33	39.27	1524.33	21.71	8003.33	117.78			88.1633	3692.67	142.77	2704.33	59.12	1769.67	51.97	1634	28.43	1598	19.67	1602.67	6.57	7835	103.18
	89.0816	4527.67	44.33	4050.33	38.82	2783.67	145.3	1943.33	71.31	1679.33	67.78	1528.67	9.61	8033.33	165.55			89.0816	3679	94.16	2680.67	52.26	1777.67	12.77	1613	5.13	1576.33	20.83	1533	22.28	7822.67	78.4
	90	4497	13.5	4020.67	33.46	2790	149.56	1870.33	92.04	1664	53.69	1553.67	1.86	7988.67	175.37			90	3683.33	143.76	2715.33	63.98	1761	47.92	1611.67	6.12	1591	8.39	1558.67	27.2	7894.33	115.99

## Sheet: S9c
LUV Permeabilization
Fig. S2c
	Raw RFU																						Raw RFU																						Raw RFU
		BAX-P168G																						BAX-P168G + BIM [0.5μM]																						BAX-P168G + BIM [2.5μM]
		2t16 50μM		2t16 33μM		2t16 22μM		2t16 15μM		2t16 10μM		2t16 6.6μM		2t16 4.4μM		2t16 0μM		1% CHAPS						2t16 50μM		2t16 33μM		2t16 22μM		2t16 15μM		2t16 10μM		2t16 6.6μM		2t16 4.4μM		2t16 0μM		1% CHAPS						2t16 50μM		2t16 33μM
	Time (min)	Mean	SEM	Mean	SEM	Mean	SEM	Mean	SEM	Mean	SEM	Mean	SEM	Mean	SEM	Mean	SEM	Mean	SEM				Time (min)	Mean	SEM	Mean	SEM	Mean	SEM	Mean	SEM	Mean	SEM	Mean	SEM	Mean	SEM	Mean	SEM	Mean	SEM				Time (min)	Mean	SEM	Mean	SEM
	0	1570.33	77.26	1464	89.47	1488.67	75.86	1449	22.61	1657.33	87.82	1631.67	73.33	1616.67	70.62	1788.33	6.44	8639.33	248.33				0	1487.33	69.54	1679.67	31.64	1469.67	128.74	1576	34.53	1643.33	23.35	1734	59.05	1693	18.5	1712	34.49	8639.33	248.33				0	1370.67	22.58	1403.67	41.8
	0.918367	1563.33	87.68	1550	33.87	1517.33	26.71	1566	37.17	1655	36.12	1597	15.53	1691	38.07	1736	22.12	8606.67	52.53				0.918367	1514.33	33.34	1689	91.11	1628.67	35.96	1654.67	22.45	1643	18.04	1695.33	45.67	1674.67	9.21	1670.33	10.67	8606.67	52.53				0.918367	1479.33	48.53	1484.67	22.81
	1.83673	1524.67	77.37	1666.67	81.74	1614	33.08	1533	55.43	1539.67	72.07	1625	40.87	1650.67	63.4	1651.67	14.97	8770.33	46.7				1.83673	1523.67	58.89	1685	16.17	1565.67	42.81	1633	53.01	1529.67	46.43	1635.33	17.36	1678.67	82.49	1666.67	18.59	8770.33	46.7				1.83673	1465	43.29	1416.67	21.11
	2.7551	1585.33	37.26	1604.67	59.62	1527.33	30.64	1572.33	45.04	1560	49.72	1622	8.62	1598.67	40.92	1657.67	16.34	8835	55.87				2.7551	1536	37.42	1564.33	17.19	1491.33	44.38	1584.33	18.1	1550.33	22.1	1603.33	36.23	1594	8.33	1583.67	31.14	8835	55.87				2.7551	1470.67	42.56	1442.33	6.69
	3.67347	1597.67	39.87	1586.67	58.48	1513	11.15	1523	67.72	1544.67	40.13	1628.33	19.94	1594	38.14	1634.67	25.39	8967	79.91				3.67347	1544	43.82	1514	21.13	1502.67	24.92	1542.33	34.11	1547	22.3	1577	34.83	1553	14.05	1561.67	32.45	8967	79.91				3.67347	1452	35.84	1397.67	27.94
	4.59184	1619.67	29.68	1590.33	76.22	1485.33	21.67	1498.33	55.17	1562.33	43.54	1583.67	8.37	1560	8.08	1594.33	24.92	8966	45.8				4.59184	1522.33	16.95	1459.67	56.12	1526.33	25.76	1559.67	8.09	1486.67	11.84	1527.33	39.62	1546.67	25.12	1552	9.64	8966	45.8				4.59184	1470.67	40.68	1412.33	35.33
	5.5102	1583	35.3	1567	30.89	1487.67	3.53	1514	41.62	1502	33.15	1553	19.4	1535	38.89	1569.33	18.67	8954.33	18.35				5.5102	1516	8.96	1483	35.84	1465.33	16.58	1511	26.46	1496	6.03	1459.67	27.55	1526.33	40.37	1523.33	12.81	8954.33	18.35				5.5102	1428.33	48.09	1417	15.53
	6.42857	1618.33	25.41	1558	57.83	1485	22.03	1523.67	43.43	1485.67	17.95	1473.33	41.37	1556.67	9.28	1593	17.95	9005	52.6				6.42857	1504.67	11.86	1487.33	29.8	1466	5.2	1481.33	20.18	1485.33	10.93	1480.33	23.18	1496.67	13.3	1498	8.08	9005	52.6				6.42857	1507	16.37	1426.33	11.89
	7.34694	1622.33	26.56	1578.67	8.67	1454.33	41.65	1521	20.5	1504	16	1500.67	21.62	1525	26.27	1576.67	15.77	8959.67	53.76				7.34694	1490.33	47.35	1475.33	39.79	1469	4.16	1482.33	35.95	1493.67	21.17	1428.33	20.25	1484	50.09	1494.33	24.44	8959.67	53.76				7.34694	1480.33	25.62	1452.67	14.85
	8.26531	1612	21.36	1535.33	16.68	1452.33	17.85	1506	18.04	1512	40.86	1466.67	31.92	1515	14.57	1562	8.96	8857.67	93.18				8.26531	1528.33	36.15	1490.67	28.9	1465.67	31.71	1500.67	29.67	1476.33	14.5	1504.67	36.4	1460.33	35.69	1463.33	17.46	8857.67	93.18				8.26531	1488.33	25.65	1449.33	10.17
	9.18367	1538.67	17.32	1529.33	11.67	1504	11.93	1496	22.14	1460.67	19.75	1517.33	11.1	1499	19.3	1514.33	8.74	8824.33	50.93				9.18367	1502.33	30.75	1494	19.92	1473.67	20.99	1459.67	13.84	1495	20.03	1492	22.9	1512.67	69.96	1459.33	30.49	8824.33	50.93				9.18367	1486.67	26.18	1500.67	35.71
	10.102	1575.33	46.94	1548.67	40.05	1482.33	7.84	1507.33	17.32	1461.67	4.41	1517	18.36	1488	9.5	1550	20.03	8708	81.46				10.102	1494	15.62	1519.67	11.05	1466.33	16.18	1493.67	26.72	1435	15.31	1494.67	4.67	1405.33	26.17	1481.33	15.32	8708	81.46				10.102	1463	11.55	1470.33	25.21
	11.0204	1576.33	19.53	1581.67	25.67	1489	17.78	1541.33	22.58	1504.67	21.93	1484	19.63	1507.33	43.88	1517	5.29	8672.67	40.38				11.0204	1461.33	47	1492	18.33	1440	20.03	1467.33	19.03	1482.67	25.41	1476.67	10.2	1459.33	31.07	1489	11.93	8672.67	40.38				11.0204	1477	12.01	1445.67	32.87
	11.9388	1538.33	28.29	1572.33	23.02	1461.33	4.67	1514.67	6.36	1516.67	17.02	1471	9.45	1466.67	7.84	1499.33	5.24	8657	92.92				11.9388	1467	58.45	1501	16.44	1455.33	8.25	1469	5	1490.33	49.55	1451	1.53	1426.33	30.17	1452.33	11.26	8657	92.92				11.9388	1451.67	31.1	1467	25.72
	12.8571	1560	21	1564	22.12	1472	18.93	1489	8.72	1500	28.92	1455.67	9.39	1487.67	18	1544	14.74	8584.67	84.05				12.8571	1497.33	20.19	1499.67	12.71	1472.67	24.48	1500.33	18.52	1449	19.92	1451.33	23.13	1464.33	17.52	1443.67	32.42	8584.67	84.05				12.8571	1463	25.51	1464.67	19.97
	13.7755	1562.67	36.26	1540.33	29.17	1450	9.64	1494	5.57	1456	8.96	1464.67	15.94	1487	23.46	1525	15.04	8532.67	25.62				13.7755	1471.67	9.28	1478	18.19	1456.33	7.31	1424.67	29.87	1453.33	21.93	1434.67	8.51	1471	21.5	1492.67	10.84	8532.67	25.62				13.7755	1511.33	51	1469.67	3.53
	14.6939	1573.33	29.59	1553.33	12.71	1462.33	13.35	1504.67	13.04	1474.67	24.03	1467	8.62	1456.67	25.73	1519.33	15.9	8524.67	53.38				14.6939	1496.67	6.77	1481.67	20.5	1470.33	14.1	1457	35.57	1442	23.67	1450.67	9.24	1455.67	11.89	1454.33	33.4	8524.67	53.38				14.6939	1461.67	34.59	1500.67	8.84
	15.6122	1586.67	31.2	1578	15.57	1433	11	1504.33	36.1	1497	23.25	1452	7.23	1486.67	14.81	1476.33	17.75	8568	58.85				15.6122	1478	19.47	1446.33	25.25	1451.67	12.72	1473	8.02	1448.33	36.13	1435	15.63	1472	24.85	1473	3.79	8568	58.85				15.6122	1524	52	1492	12.17
	16.5306	1542.33	41.66	1560	11.37	1492.67	37.25	1490.33	15.01	1490.67	7.54	1455.67	30.68	1474.67	18.55	1463.33	17.33	8455.33	38.41				16.5306	1456	40.34	1484.33	8.37	1437	28.84	1483.33	18.59	1471	16.07	1458	32.53	1454.33	32.58	1458.67	30.6	8455.33	38.41				16.5306	1503.67	4.33	1504.67	17.29
	17.449	1585	24.13	1515	15.04	1471.33	9.35	1517.33	9.35	1457.33	14.43	1418.67	9.21	1487.33	5.49	1462	42.34	8530	81.71				17.449	1462.33	13.59	1513.67	8.88	1472	4.51	1493.33	22.38	1448	32.45	1423	6.66	1448	27.78	1498	13	8530	81.71				17.449	1544.67	36.68	1487.33	4.98
	18.3673	1563	37.75	1549	20.88	1452.67	22.1	1491	19.43	1461.33	18.77	1414	32.91	1480.33	10.41	1500.33	5.46	8490.33	53.02				18.3673	1469.67	46.84	1480	21.93	1442.33	25.08	1452.67	25.44	1438.33	9.06	1446.67	20.73	1458.67	8.41	1456.67	41.59	8490.33	53.02				18.3673	1528.33	8.29	1508.33	4.41
	19.2857	1574	19.08	1544.33	19.84	1467	10.15	1497	38.35	1471.67	15.5	1461.33	16.27	1467.33	28.1	1432.67	8.84	8524	36.04				19.2857	1499.33	7.67	1498.67	12.57	1466.33	19.34	1472.33	13.17	1421	21.39	1433.67	20.67	1473.67	24.89	1510	27.5	8524	36.04				19.2857	1521.67	28.79	1536.67	19.46
	20.2041	1537.67	34.27	1523.67	14.62	1483.67	9.91	1481.33	18.21	1475.33	4.06	1440.33	13.92	1455.33	26.39	1455.33	2.33	8492	96.27				20.2041	1477	36.67	1488.33	4.1	1457.67	19.65	1487	13.28	1479.33	12.6	1473.67	12.68	1464.33	13.98	1552.33	69.67	8492	96.27				20.2041	1584	21.17	1514.33	4.63
	21.1224	1584.67	36.04	1551	16.8	1465.33	26.14	1516.33	6.33	1485.67	25.85	1434.67	18.55	1502.33	17.05	1482	18.58	8471.67	39.01				21.1224	1502	31.56	1481.33	7.75	1423.33	16.19	1488.33	35.88	1470.67	28.2	1464	23.52	1471	20.26	1553.33	76.84	8471.67	39.01				21.1224	1537	0.58	1587.33	29.13
	22.0408	1586.67	40.17	1552.67	19.34	1442.67	10.27	1525.33	24.84	1455	19.5	1464	13.01	1501	11.59	1462	14.47	8518.33	111.22				22.0408	1480	47.84	1490	9.61	1435.33	16.84	1469.33	32.63	1433	7.64	1427	26.58	1459.67	33.05	1512	74.85	8518.33	111.22				22.0408	1600	25.24	1538.67	16.17
	22.9592	1576	49.74	1531	23.58	1460.67	13.35	1465.33	17.9	1472	34.39	1421.67	1.2	1469.67	23.41	1472.33	4.7	8556.67	45.39				22.9592	1472	14.15	1499.33	16.7	1466.67	25.99	1477	34.08	1448.33	35.63	1470.33	31.97	1487.33	17.07	1540.67	45.58	8556.67	45.39				22.9592	1577.67	21.31	1559	29.96
	23.8776	1584.33	30.55	1570.67	26.69	1463.33	29.55	1469.67	22.7	1459.33	21.94	1443.33	34.76	1500.67	36.32	1490	11.53	8515	28.58				23.8776	1463.67	28	1492.67	6.49	1464.67	35.66	1485.67	20.85	1465.67	24.17	1423.67	14.5	1503	34.18	1529.33	83.32	8515	28.58				23.8776	1601	17.21	1572	21.57
	24.7959	1528	45.54	1549.33	39.18	1480	20.21	1482.33	31.32	1458.67	18.28	1426	17.56	1430	9.45	1461.67	23.75	8480	27.39				24.7959	1521	31.43	1485	30.62	1453.67	12.41	1514.33	26.54	1503.33	26.18	1440.67	12.57	1446.33	37.29	1543.67	89.97	8480	27.39				24.7959	1641.33	28.59	1587	21.39
	25.7143	1550.33	52.68	1527.33	25.22	1500.67	23.38	1494.67	15.88	1463.33	16.76	1391.67	8.97	1437.33	5.55	1467.33	19.43	8422.67	34.81				25.7143	1480	13.45	1524.33	19.15	1455	13.45	1463	33.08	1456.67	38.44	1405	20.84	1456	24.21	1541.67	62.09	8422.67	34.81				25.7143	1589.33	18.62	1580.33	18.48
	26.6327	1561.33	41.83	1564	42.16	1447.33	27.28	1508.33	24.13	1462.67	11.35	1443	14.29	1464	31.97	1480.67	14.77	8424	56.04				26.6327	1460.33	50.23	1478.33	18.48	1454	11.02	1472.67	26.81	1498.67	32.42	1435	18.93	1474.67	30.77	1541	68.3	8424	56.04				26.6327	1669.33	6.39	1572.67	19.38
	27.551	1558.33	48.94	1567.33	23.4	1500.33	3.28	1483.33	14.72	1484	16.65	1472.67	33.39	1465	18.73	1493	2.31	8482.67	148.7				27.551	1534.67	16.19	1485	18.03	1460.67	25.12	1460	19	1449	21.93	1443.67	31.63	1496.33	58	1559.33	62.98	8482.67	148.7				27.551	1662.33	21.07	1585.33	26.82
	28.4694	1513	55.29	1537.33	18.8	1462.33	21.48	1477	14.8	1441	13.58	1454.67	29.08	1461.33	6.94	1449.33	20.54	8370.33	29.75				28.4694	1491	24.11	1488.67	40.19	1438.67	17.85	1458.33	31.01	1460.67	46.1	1455	40.1	1493.67	25.12	1509	66.89	8370.33	29.75				28.4694	1674.33	11.84	1613.67	19.34
	29.3878	1538.67	34.26	1545	25.32	1444	14.57	1479.67	25.58	1490	4.04	1471.33	12.33	1433	25.12	1476	0.58	8321.67	95.2				29.3878	1522.67	43.28	1473.33	9.4	1438	10.44	1461.67	19.88	1439	48.54	1473	22.01	1462	25.94	1437	14.42	8321.67	95.2				29.3878	1664.67	6.49	1626.67	3.93
	30.3061	1551.33	48.83	1542.33	20.8	1459.33	19.34	1517	24.7	1480	13.5	1438.67	35.03	1478.33	25.86	1470	11.15	8402.33	57.45				30.3061	1443	28.73	1443	21.5	1436	7.77	1481.33	24.44	1470.67	3.38	1422.67	3.38	1424	30.89	1447	19.22	8402.33	57.45				30.3061	1742	21.66	1587.33	18.28
	31.2245	1580.33	31.23	1563	9	1476	7.77	1493	12.9	1446.33	2.19	1473	34.51	1496.33	36.63	1479.67	12.72	8507.67	40.04				31.2245	1495	23.52	1494	45.62	1454.33	24.67	1454.33	27.27	1457.33	23.67	1464.33	13.93	1453.33	10.41	1440.67	10.17	8507.67	40.04				31.2245	1721.33	24.22	1639.33	18.75
	32.1429	1537.67	27.27	1540.67	18.98	1496.33	4.06	1480.67	10.97	1431.33	17.68	1457	17.04	1452.33	12.25	1484.67	6.33	8358.67	126.71				32.1429	1485	33.29	1485.33	14.81	1457.67	20.74	1477.67	13.72	1447	27.02	1454.67	9.02	1478.67	5.55	1452	10.69	8358.67	126.71				32.1429	1741	13.2	1643.33	23.73
	33.0612	1532	42.23	1562	25.24	1488.67	26.85	1496	15.01	1470.67	25.21	1445.67	33.35	1443.33	7.54	1448.67	19.43	8459.33	77.4				33.0612	1482.67	30.18	1463	21.66	1492.33	3.28	1476.33	14.53	1485	20.07	1419	12.01	1506.67	11.89	1450	21.83	8459.33	77.4				33.0612	1809.67	46.76	1679.33	27.51
	33.9796	1535	36.68	1534.33	19.65	1447	16.17	1468	16.65	1484.33	20.02	1450.67	13.86	1434.67	9.7	1517.33	27.14	8503.67	102.98				33.9796	1513	56.75	1469.67	20.95	1439	14.53	1445.67	23.82	1419.33	46.23	1432	10.41	1470	26.08	1460.67	20.51	8503.67	102.98				33.9796	1825.67	18.99	1636.33	18.22
	34.898	1572.67	52.38	1574.33	13.72	1492	10.97	1498.33	11.79	1461	7	1466	10.02	1434.67	23.81	1486.33	18.77	8248.67	68.2				34.898	1502.33	16.48	1479.67	2.33	1467.33	25.05	1500.67	34.33	1460.33	13.69	1450	10.54	1441.67	10.74	1464	6.66	8248.67	68.2				34.898	1808.33	18.49	1687.33	16.48
	35.8163	1571.67	46.83	1553.67	29.81	1448.33	11.32	1503.33	10.27	1448.33	5.24	1485.67	24.69	1438.33	27.36	1458.33	18	8411	25.77				35.8163	1483.33	44.43	1499.33	6.89	1447	5.57	1470.67	42.06	1439	14.43	1471	20.98	1458.67	33.86	1453.33	31.39	8411	25.77				35.8163	1860	50.32	1681.33	9.13
	36.7347	1569.33	36.9	1557	7.51	1448.33	9.24	1478	11.68	1482	9.17	1469	8.14	1420	24.01	1473.67	3.93	8303.67	40.25				36.7347	1476.67	20.74	1528.33	24.74	1470	26.27	1505.33	15.76	1465	41.15	1458.67	18.55	1463.67	2.4	1481.67	21.7	8303.67	40.25				36.7347	1870	26.27	1732	19.14
	37.6531	1564.33	28.29	1515.67	33.72	1471.33	20.25	1469	9.87	1466.67	12.13	1459.33	25.83	1465.67	22.39	1417.67	20.22	8368.67	56.84				37.6531	1494.67	45.51	1473.67	16.6	1484	2.89	1465.67	13.32	1440	20.6	1463.67	8.65	1428.67	7.84	1466	7.51	8368.67	56.84				37.6531	1943.67	13.48	1741.33	12.71
	38.5714	1549.33	29.2	1529	8.08	1478.67	29.67	1463.67	15.62	1441	22.59	1455.67	19.03	1445	43.11	1452	12.77	8385.67	31.27				38.5714	1477.33	41.95	1518.67	15.96	1490.67	18.05	1435.33	22.19	1450.67	14.88	1440	20.95	1458	18.33	1452.33	9.53	8385.67	31.27				38.5714	1937.33	20.93	1764.33	10.2
	39.4898	1548.67	65.12	1534.67	20.76	1469.33	13.67	1484	27.97	1470.67	24.26	1444.33	11.98	1441	9.07	1461.33	9.61	8308	66.69				39.4898	1501.33	24.54	1518	30.27	1442	9.87	1461	49.94	1436	21.66	1439.67	6.89	1475	29.31	1469	4.36	8308	66.69				39.4898	1950.33	13.69	1765	20.6
	40.4082	1557	32.56	1531	30.37	1468.67	9.96	1489.67	17.85	1474.67	10.73	1421.67	19.74	1424.67	8.29	1473.67	8.76	8274	38.81				40.4082	1456.33	47.13	1479.33	19.06	1455	14.29	1481	30.99	1448.33	25.41	1446.67	8.35	1454	23.07	1494.33	20.28	8274	38.81				40.4082	1990	28.69	1749.67	11.46
	41.3265	1563.33	59.49	1539.33	18.05	1423	11.59	1480.67	13.74	1448.67	23.39	1428.33	9.4	1452.33	19.38	1445.33	22.4	8290	81				41.3265	1535.67	39.3	1508.33	22.58	1442.33	21.07	1480.67	22.85	1473.33	21.31	1443	20.07	1470.67	14.33	1473.67	27.67	8290	81				41.3265	2058.33	66.12	1785.67	20.28
	42.2449	1572.67	65.34	1530.67	37.02	1472.33	7.22	1483.67	17.49	1461	17.5	1449.67	27.72	1441	26.63	1443.33	24.55	8334.33	47.12				42.2449	1486.33	47.17	1454.33	17.9	1426.67	31.2	1441.67	13.84	1485.33	6.64	1433	14.05	1458.33	1.67	1506.67	17.68	8334.33	47.12				42.2449	2078	53.87	1767.33	32.94
	43.1633	1544	32.02	1510.33	9.91	1470.67	31.15	1526.33	6.44	1476	23.86	1454.33	31.11	1454.67	13.86	1482	18.52	8310.33	28.26				43.1633	1518.33	23.18	1480	25	1459.67	25.1	1489	25.77	1452.33	17.33	1447	8.08	1474	31.9	1518.67	58.74	8310.33	28.26				43.1633	2077	33.62	1799.67	35.71
	44.0816	1526	32.01	1523	39.17	1461.33	39.96	1488.67	14.15	1474.67	15.59	1459.33	18.26	1438.67	6.17	1465.33	19.34	8240	71.19				44.0816	1496.67	22.67	1499.33	12.35	1462	35.53	1433.33	5.78	1473.67	12.41	1433	16.8	1469	24.54	1527.33	85.46	8240	71.19				44.0816	2125	35.12	1867	14.57
	45	1551.33	36.23	1532.67	13.13	1455.67	4.81	1504	18.5	1472	11	1445.67	21.67	1460.67	34.18	1459	28.45	8284.33	65.16				45	1489.67	30.12	1506.67	16.05	1455.67	14.08	1478.67	24.74	1429.67	32.5	1418.33	23.45	1471.67	30.02	1534.67	70.05	8284.33	65.16				45	2131.67	68.15	1867	22.61
	45.9184	1526.33	43.51	1524.67	20.54	1462	14.98	1472	25.24	1518	8.89	1434	27.1	1473.67	20.34	1438.67	4.98	8318.33	66.86				45.9184	1492.67	31.25	1498.67	22.7	1466	9.85	1499.67	6.94	1482	31.76	1464.33	24.06	1465.33	6.96	1526.33	95.17	8318.33	66.86				45.9184	2205	52.32	1874	21.66
	46.8367	1555.67	39.35	1543.33	21.31	1458.67	15.6	1495	12.29	1450.67	7.54	1445	9.81	1446.67	33.15	1441.67	13.38	8341.67	128.37				46.8367	1511.33	47.56	1465.33	19.54	1437.33	17.36	1470.67	38.35	1486.67	22.67	1412.33	11.46	1456	17.1	1553.67	43.43	8341.67	128.37				46.8367	2211	77.31	1887.33	36.4
	47.7551	1548.67	56.34	1526.33	15.07	1467.33	23.73	1483.67	31.25	1415.33	15.88	1414	15.18	1438.67	16.76	1439	15.95	8245.33	27.18				47.7551	1510.33	47.1	1529.33	32.12	1465	12.66	1441	9.02	1459	30.99	1462	6.66	1459.33	17.52	1508.33	61.09	8245.33	27.18				47.7551	2193	42.22	1881	12.66
	48.6735	1559	48.79	1536.67	39.07	1464.33	19.62	1506.67	14.75	1466.33	10.49	1434.67	6.77	1448.33	15.06	1480.33	10.2	8250	76.74				48.6735	1507	47.29	1495.67	27.76	1438.67	19.06	1455.33	5.46	1477.33	27.14	1444.33	26.44	1466.67	29.67	1513.33	72.01	8250	76.74				48.6735	2301.67	63.66	1966	49.52
	49.5918	1539	28.11	1534.33	11.41	1433.67	23.92	1510	13.05	1469	19.55	1419	15.28	1450	34.39	1434.67	32.2	8250.67	77.57				49.5918	1526	39.04	1513.33	7.22	1433.67	13.32	1465	32.01	1439.67	33.91	1456	25.54	1481.33	10.27	1487	38.55	8250.67	77.57				49.5918	2315.67	51.34	1988.67	24.03
	50.5102	1514	44.66	1524.33	17.38	1431.33	12.78	1495.67	24.36	1465.67	4.33	1455	18.36	1434.67	26.19	1443.33	6.39	8282.67	73.95				50.5102	1506.67	37.56	1532.67	20.21	1483.33	26.52	1506	46.61	1429	16.01	1436.67	17.29	1474	30.66	1482.67	19.53	8282.67	73.95				50.5102	2365.67	46.48	1948	39.74
	51.4286	1536.67	37.23	1543	36	1488.33	17.85	1507.33	13.74	1467	11.27	1431.67	5.36	1442.33	2.33	1470.67	7.36	8262.33	57.25				51.4286	1513.67	43.91	1484.33	11.02	1444.33	6.98	1465.67	31.8	1470	18.88	1449	22.3	1433.33	24.85	1469.33	23.71	8262.33	57.25				51.4286	2379	39.46	2046	29.26
	52.3469	1561	34.15	1521	39	1463.33	15.71	1505.33	7.97	1465.67	25.5	1460.67	9.67	1485.33	9.13	1446.33	27.83	8230.33	37.09				52.3469	1519	69.59	1488	18.61	1481	13.01	1472.67	13.13	1423.33	48.42	1439	10.6	1447	35.28	1488.33	20.63	8230.33	37.09				52.3469	2384.33	82.93	2008.67	2.33
	53.2653	1569	42.3	1544.67	23.92	1472	13.87	1506.33	10.81	1454.33	29.17	1444.33	11.29	1470	10.69	1438.33	9.49	8258	128.19				53.2653	1517.67	60.92	1478.67	27.84	1458	20.88	1438.67	24.78	1461	8.14	1432	15.13	1456.33	16.67	1504.33	25.22	8258	128.19				53.2653	2459.67	66.17	2055	23.52
	54.1837	1549	26.76	1513	22.28	1488	42	1509.67	11.46	1462.33	6.06	1449.33	7.22	1447.67	4.81	1444.33	24.18	8207	77.62				54.1837	1540	44.91	1521.67	10.09	1453.67	20.3	1446.33	31.18	1455.33	17.33	1472.33	7.45	1463.67	37.33	1460.67	3.71	8207	77.62				54.1837	2510	84.66	2055	22.91
	55.102	1550.67	37.43	1532.67	9.49	1489.67	11.02	1487	20.4	1476.33	11.62	1448.33	16.23	1454	26.5	1464.33	19.68	8284.67	61.53				55.102	1538	57.3	1473.67	38.15	1478.67	12.13	1479.33	42.12	1442.33	6.94	1460.67	15.06	1439	7.21	1465.67	25.86	8284.67	61.53				55.102	2475.33	75.63	2086.67	30.14
	56.0204	1588.67	44.79	1518.33	23.73	1453.33	23.9	1525	30.66	1454	12.42	1435.33	21.67	1437.33	2.96	1437.33	12.99	8301	65.77				56.0204	1533	28.01	1510.67	8.88	1466.33	1.76	1472.33	4.18	1474	8.33	1410	10	1480	17.62	1455	11.02	8301	65.77				56.0204	2545.67	41.9	2127.33	18.59
	56.9388	1559	22.72	1549.33	9.53	1478.67	29.36	1497.67	16.6	1479.33	6.69	1434.67	10.4	1448	36.83	1433.67	6.39	8212	81.13				56.9388	1543.67	35.84	1495.67	37.86	1461	14.8	1514	52.54	1434.67	21.18	1436.33	25.62	1458	22.23	1545.33	39.22	8212	81.13				56.9388	2546	85.14	2206	21.57
	57.8571	1588.67	39.27	1515.33	3.84	1478.67	0.67	1521	7.51	1497.33	26.96	1448	11.59	1460.67	19.1	1451.67	21.31	8285	76.05				57.8571	1546	58.4	1474	14.11	1459	10.02	1470.67	17.9	1469	1.53	1462	19.08	1459.67	6.84	1555	91.07	8285	76.05				57.8571	2588.33	108.35	2165.67	21.95
	58.7755	1547.67	27.28	1515	22.07	1487	26.08	1483.33	4.7	1438	13.2	1458.67	24.66	1469	21.5	1453.67	6.23	8327.67	52.7				58.7755	1515.67	47.21	1482	16.77	1462.67	9.61	1474	22.37	1454.67	17.46	1460.67	21.15	1463.33	7.88	1529	88.12	8327.67	52.7				58.7755	2607.33	56.4	2204.33	27.14
	59.6939	1570.33	22.93	1527.33	9.94	1490	14.01	1495.33	17.33	1488.67	7.97	1482	20.5	1466.33	14.88	1450	11.72	8186	56				59.6939	1557.33	59.25	1491.33	17.38	1473	6.35	1504.67	21.68	1471.67	18.19	1485.33	28.43	1458	38.97	1520	73.37	8186	56				59.6939	2688	67.17	2240.33	29.24
	60.6122	1548	35.28	1536.67	21.88	1520.33	14.5	1483.33	27.03	1455.67	21.5	1457	18.36	1444.33	36.37	1443.67	12.33	8241.33	53.96				60.6122	1537.67	56.95	1485.33	18.85	1493	16.8	1459	27.32	1479	14.47	1457.67	21.31	1503.33	15.19	1531.33	70.24	8241.33	53.96				60.6122	2650.33	109.69	2230	27.78
	61.5306	1605.33	43.8	1529	20.31	1441.67	9.4	1519.67	21.5	1473	32.15	1456.67	7.8	1482.67	20.87	1420	20.3	8244.67	92.21				61.5306	1547	51.96	1501.67	17.85	1468.33	10.48	1463	35.51	1484	3.79	1455.67	14.88	1452.33	16.86	1534.33	69.41	8244.67	92.21				61.5306	2703	87.2	2288	28.38
	62.449	1569.33	21.87	1525.33	10.17	1495.33	9.21	1510.33	30.9	1448	20.52	1493.33	4.67	1448.67	7.62	1417.67	18.17	8196.33	45.35				62.449	1523	48.85	1469.33	22.04	1480.67	12.44	1487.33	19.41	1453	13.05	1467	15.31	1478.33	21.71	1514	53.14	8196.33	45.35				62.449	2732.67	43	2344	76.43
	63.3673	1588.33	49.83	1535	39.23	1494.67	11.67	1465	13.05	1469.33	13.25	1447.67	12.25	1474	19.86	1439	6.43	8264.33	13.42				63.3673	1545.33	56.83	1488.67	8.67	1476	10.97	1493	24.38	1463.67	27.72	1493.33	15.38	1494.67	25.83	1495.67	3.38	8264.33	13.42				63.3673	2776.67	69.41	2317.67	45.62
	64.2857	1548.67	32.99	1496.33	40.6	1488.33	18.48	1474.33	20.34	1458.33	2.73	1430.33	21.26	1444.33	11.1	1451.67	7.22	8147	26.27				64.2857	1540.67	49.43	1525.33	13.12	1432.33	18.91	1480.33	40.18	1437	18.01	1456.33	2.6	1494.33	12.68	1469	30.24	8147	26.27				64.2857	2757.67	93.66	2367.33	60.45
	65.2041	1592.33	29.07	1510	17.93	1490.33	24.31	1510.67	8.57	1480.67	20.5	1467.33	12.55	1434.67	3.84	1455.67	11.85	8236.33	46.49				65.2041	1520.33	55.25	1506.67	24.34	1445.33	41.95	1458	30.5	1450.67	16.42	1456.33	22.52	1458.33	15.92	1482	25.97	8236.33	46.49				65.2041	2816	107.53	2379.33	25.31
	66.1224	1573.33	39.26	1515.67	30.18	1461	35.76	1489.33	14.38	1483.33	25.39	1466	20.53	1471.33	9.68	1423.33	8.41	8179	55.95				66.1224	1582.33	42.62	1488.33	13.17	1469.67	6.98	1466.33	24.67	1448	26.69	1425.67	11.84	1476	30.6	1486	25.38	8179	55.95				66.1224	2825.67	88.18	2489.33	61.13
	67.0408	1612.67	14.77	1553.67	3.38	1482.67	16.19	1542.67	22.38	1477	4.16	1458.67	6.36	1456.33	4.33	1458.33	33.39	8232.33	61.98				67.0408	1544.67	29.18	1486	18.45	1457.67	13.2	1489.67	26.82	1436.67	29.67	1461.33	13.59	1426.33	9.13	1463	2.65	8232.33	61.98				67.0408	2852.67	100.72	2467	48.4
	67.9592	1564	58.92	1532	12.86	1456.33	9.74	1499	8.02	1478.33	13.54	1438	36.23	1462.33	14.68	1458.67	10.68	8162	36.69				67.9592	1548	36.17	1514.67	17.84	1482	27.43	1471	23.03	1491.67	27.81	1464.67	16.6	1479.67	15.07	1460	2.31	8162	36.69				67.9592	2863	109.89	2464	62.39
	68.8776	1582.33	29.49	1549.67	21.67	1459	18.19	1504.33	4.26	1471.33	23.78	1474	24.44	1456.33	17.03	1433	11.37	8216	70.47				68.8776	1545.67	63.56	1518.67	16.8	1473	17.93	1494.67	15.62	1492.67	29.45	1449	36.37	1473.33	22.04	1441	14.57	8216	70.47				68.8776	2899.67	129.51	2514.67	26.27
	69.7959	1590	24.7	1572.67	15.45	1490.33	27.82	1499	13.45	1460.67	9.6	1480.67	16.19	1447.33	16.33	1452	13.61	8153.33	37.83				69.7959	1567.33	53.3	1505.67	25.64	1490.67	38.72	1500.67	18.48	1480.33	28.15	1467.67	15.01	1491.67	32.34	1459	16.92	8153.33	37.83				69.7959	2955	96	2544.33	69.45
	70.7143	1573.67	16.8	1524	9.54	1483	48.54	1506	7.51	1488	12.5	1456	25.24	1471.67	24.13	1459	14.36	8126.67	53.9				70.7143	1545.33	35.47	1491	9.45	1446	23.26	1470.33	28.67	1451	33.84	1454.67	2.33	1471	20.95	1468.33	16.68	8126.67	53.9				70.7143	3033.33	72.34	2581	63.17
	71.6327	1579	25.16	1554.67	17.02	1471	6.11	1496	31.48	1455.33	13.42	1442	29.48	1431.33	11.84	1440	2.89	8117.33	32.5				71.6327	1553	66.71	1487	26.29	1444.67	32.17	1463.67	18.98	1498	27.74	1472.67	12.39	1462	19.55	1475.67	0.88	8117.33	32.5				71.6327	3014	95.63	2641.33	31.1
	72.551	1581	23.12	1524.67	21.11	1511.67	16.15	1488.67	12.14	1494.67	14.68	1436.33	11.46	1436.33	17.38	1474.33	22.06	8065.33	64.97				72.551	1589	32.42	1494	12.42	1501.33	41.33	1503.67	25.51	1459.67	19.34	1426.33	18.52	1481.33	28.88	1476	4.58	8065.33	64.97				72.551	3014.33	94.71	2675	40.65
	73.4694	1582.33	25.41	1536.67	28.67	1489.67	19.32	1510.67	27.61	1465.33	14.68	1480.67	12.72	1448.67	12.86	1414.33	5.17	8134.33	39.06				73.4694	1547.67	55.02	1490.67	13.13	1472.33	15.84	1464.67	6.64	1463.33	14.17	1427.67	11.86	1418	19.55	1480	12.01	8134.33	39.06				73.4694	3063	104.84	2664.33	75.19
	74.3878	1618	29.05	1495.33	4.33	1426.67	13.17	1496	11.59	1498.67	11.78	1483.67	17.15	1481.33	23.55	1429.33	19.6	8129.33	57.49				74.3878	1563.67	46.97	1523.67	5.24	1490.67	19.1	1473	45.92	1461.67	8.41	1469	24.52	1445.33	25.08	1477	14.42	8129.33	57.49				74.3878	3073.67	109.74	2697.33	49.59
	75.3061	1595.33	30.18	1549.67	7.13	1462.33	24.17	1440.33	21.62	1492	18.08	1460.67	14.44	1436.33	9.33	1450.67	6.69	8121	46				75.3061	1561.67	45.69	1478	37.54	1473.67	9.28	1469.67	28.79	1462.33	20.35	1468.33	20.35	1489	13.23	1479	1.73	8121	46				75.3061	3142.33	111.3	2767.33	64.68
	76.2245	1606.33	66.28	1558.33	32.84	1475.33	31.59	1501.33	15.76	1494.67	10.99	1446.33	7.45	1444.67	19.38	1434.67	18.35	8136	61.27				76.2245	1573	55.77	1485.33	22.42	1499	15.53	1481.67	17.52	1410.33	25.04	1448.67	26.61	1460.33	17.32	1447.33	19.38	8136	61.27				76.2245	3121	124.44	2750.33	67.62
	77.1429	1633.67	32.36	1531.33	23.69	1459	28.62	1480.33	7.62	1467.33	17.85	1469.67	4.67	1456.33	29.04	1445.33	14.97	8209.67	15.94				77.1429	1541	58.82	1481	39.37	1484	7.23	1484.33	8.69	1476.67	49.45	1416.67	16.76	1462.33	25.1	1473.67	26.86	8209.67	15.94				77.1429	3157	80.07	2825.33	45.85
	78.0612	1612.33	72.14	1500	27.3	1472	37.02	1496	8.74	1485.33	46.42	1459	27.06	1459.33	17.9	1435.33	19.36	8150.67	74.87				78.0612	1543	59.86	1505	41.02	1481.67	33.38	1493	33.86	1495.33	24.34	1457	21.52	1452.33	18.05	1482	10.54	8150.67	74.87				78.0612	3187.67	90.89	2820.33	80.86
	78.9796	1616	28.02	1571	23.54	1469	52	1497.67	7.31	1505	19.08	1472.33	11.22	1436.33	1.76	1461.33	16.29	8042.67	89.8				78.9796	1602.67	53.12	1489.67	26.43	1472.67	20.42	1514	5.03	1477.67	4.67	1426.33	16.91	1484.67	40.96	1458.67	20.04	8042.67	89.8				78.9796	3236	117.94	2863	68.16
	79.898	1582.33	22.78	1531.67	21.14	1459.33	28	1508	7.94	1472	13.08	1471.67	5.24	1422.33	30.69	1458.33	20.74	8078	80.21				79.898	1558.33	64.57	1493	15.57	1470.33	13.48	1469.33	23.18	1463.33	25.33	1463	19.97	1432	21.01	1489.33	11.55	8078	80.21				79.898	3249	155.49	2876	41.24
	80.8163	1631.67	44.13	1564.67	17.17	1489.33	41.79	1525	31.47	1499.67	7.54	1423.33	1.2	1442.67	23.13	1453.67	10.81	8089.67	62.93				80.8163	1549.67	69.28	1492.33	20.8	1477.67	12.67	1483.33	39.16	1455.67	26.91	1479.67	13.09	1455.33	21.09	1491.33	30.28	8089.67	62.93				80.8163	3219.67	115.03	2950.67	57.68
	81.7347	1619	41.48	1567	74.51	1492.33	29.91	1468.33	26.19	1497	39.95	1448	7.64	1429.33	18.7	1433.33	7.31	8031.67	98.05				81.7347	1555.67	54.5	1524.67	24.44	1472.33	13.62	1477.33	31.35	1425.33	27.34	1480.67	16.38	1474.33	13.86	1444.67	30.87	8031.67	98.05				81.7347	3302.67	127.44	2959.33	48.75
	82.6531	1588.33	26.71	1514	8.5	1450.33	35.24	1539	32.19	1472.67	14.26	1482	10.6	1442.67	23.67	1476	12.77	8148.33	7.62				82.6531	1589.67	60.18	1538.67	0.88	1484.33	25.18	1470	9.02	1494.33	49.28	1473.33	10.71	1444.67	7.33	1466.67	18.85	8148.33	7.62				82.6531	3328	72.7	2967	81.37
	83.5714	1600.67	28.95	1540.33	13.93	1467	29.94	1561	30.09	1456	11.59	1433.33	26.43	1445.67	4.63	1456.33	3.71	8078.33	22.58				83.5714	1592.67	58.54	1472	28.29	1480	38.55	1488	27.75	1494.67	19.01	1444.33	20.85	1465	24.64	1481	24.91	8078.33	22.58				83.5714	3387	96.4	3035.33	39.47
	84.4898	1571.33	25.46	1522	3.61	1457.33	18.35	1518	28.15	1482	30.73	1445.67	13.45	1423.33	12.71	1443.67	20.8	8128	49.66				84.4898	1576	43.5	1484	16.17	1472.67	24.34	1487.67	43.32	1474.33	16.5	1438.67	10.17	1475.67	41.9	1492	24.11	8128	49.66				84.4898	3363.67	100.84	3038.33	59.3
	85.4082	1576.33	18.41	1494.33	34.83	1434.33	21.05	1494.67	29.54	1458	8.14	1456	29.14	1473.67	3.84	1432.33	3.93	8102	34				85.4082	1590.33	58.18	1504	23.59	1451.67	33.07	1472	39.4	1474.67	7.86	1471	41.9	1440.67	27.64	1468.67	31.87	8102	34				85.4082	3430.67	97.89	3089.33	44.24
	86.3265	1607.67	14.33	1537	34.5	1467.67	25.01	1509.33	14.5	1461.33	29.49	1429.33	3.38	1415.67	9.94	1446	16.26	7993.33	17.8				86.3265	1572.67	53.21	1493	8.62	1470.33	13.72	1488.33	24.37	1439.67	19.22	1438.33	8.84	1450.33	20.02	1482	15.31	7993.33	17.8				86.3265	3419	106.29	3118.67	56.52
	87.2449	1641	24.83	1547	25.01	1427.67	42.75	1545.33	7.36	1458.67	43.91	1480	27.47	1446.33	13.93	1435.67	10.73	8060.33	111.02				87.2449	1578.33	39.35	1486	15.87	1464.67	5.9	1530	22.55	1466.33	10.49	1460.33	18.28	1467	9.71	1452.33	24.84	8060.33	111.02				87.2449	3472	135.12	3195.67	83.67
	88.1633	1614.67	26.87	1519.67	32.99	1434.33	27.83	1523.33	33.72	1454.67	33.07	1476.67	6.36	1441.67	28.85	1453.33	15.45	8104	23.86				88.1633	1565.67	32.99	1509.33	27.27	1472.67	22.7	1490.67	38.77	1485.33	8.25	1432.33	15.56	1473	13.61	1468.33	17.95	8104	23.86				88.1633	3541.33	74.2	3154	57.27
	89.0816	1627.33	5.04	1527	46.11	1485.67	17.85	1532	6.56	1488.67	17.23	1465.67	4.41	1455	22.74	1464.67	10.65	8080.33	46.41				89.0816	1602	66.98	1491	6.03	1471.33	9.21	1493	21.5	1454.67	41.86	1461	17.09	1455.33	19.68	1497.67	10.09	8080.33	46.41				89.0816	3527.67	117.49	3165.67	46.41
	90	1587.33	13.97	1578	55.87	1453.67	31.39	1498	29.26	1475	28.29	1432	9.85	1435.67	18.11	1439.33	32.36	8125	39.7				90	1584.33	64.39	1486.67	31.18	1484	17.39	1523.67	13.72	1436	36.02	1459	4	1467	25.71	1462	21.38	8125	39.7				90	3529	83.24	3210.67	49.01
[truncated: 14 more columns]
