# Supplementary material for: A gated hydrophobic funnel within BAX binds bioactive lipids to potentiate pro-apoptotic function
Source: Nat Commun. 2026 Feb 25;17:3180. doi: 10.1038/s41467-026-69836-9 (PMC13046825; doi:10.1038/s41467-026-69836-9)
Supplement: Supplementary file 4 — Source Data [file 41467_2026_69836_MOESM4_ESM.zip › SourceDataFiles_v2/SourceData_Fig7.xlsx]

## Sheet: 7c
Schrodinger Molecular Docking
Fig. 7c
	Interaction Contacts													Interaction Contacts														Interaction Comparison
		BAX-Δα8-WT:BIM (2K7W-Δ156–163) ● 2t16													BAX-Δα8-P168G:BIM (GW60-Δ156–163) ● 2t16														% of poses
	Residue	Pose 1	Pose 2	Pose 3	Pose 4	Pose 5	Pose 6	Pose 7	Pose 8	Pose 9	% of poses			Residue	Pose 1	Pose 2	Pose 3	Pose 4	Pose 5	Pose 6	Pose 7	Pose 8	Pose 9	Pose 10	% of poses			Residue	WT	P168G	Difference
	M1										0			M1											0			M1	0	0	0
	D2										0			D2											0			D2	0	0	0
	G3										0			G3											0			G3	0	0	0
	S4										0			S4											0			S4	0	0	0
	G5										0			G5											0			G5	0	0	0
	E6										0			E6											0			E6	0	0	0
	Q7										0			Q7											0			Q7	0	0	0
	P8										0			P8											0			P8	0	0	0
	R9										0			R9											0			R9	0	0	0
	G10										0			G10											0			G10	0	0	0
	G11										0			G11											0			G11	0	0	0
	G12										0			G12											0			G12	0	0	0
	P13										0			P13								{8, 12}			0.1			P13	0	0.1	-0.1
	T14										0			T14											0			T14	0	0	0
	S15										0			S15											0			S15	0	0	0
	S16										0			S16											0			S16	0	0	0
	E17										0			E17											0			E17	0	0	0
	Q18										0			Q18								{10, 14}			0.1			Q18	0	0.1	-0.1
	I19										0			I19	{14}	{10, 12}	{10, 12}	{10, 12}	{10}	{10, 12, 14}	{8, 6}	{8, 6}	{10}	{10, 6}	1			I19	0	1	-1
	M20										0			M20											0			M20	0	0	0
	K21										0			K21											0			K21	0	0	0
	T22										0			T22	{12}	{10, 12, 14}	{10, 12}	{10, 12, 14}	{8, 14}	{10, 12}	{8}	{3, 4, 10, 12, 14}	{8, 14}	{8, 14}	1			T22	0	1	-1
	G23										0			G23	{8}	{10, 6}	{8, 10}	{10}	{4, 6}	{8, 10, 12}	{8, 2}		{6}	{4}	1			G23	0	1	-0.9
	A24										0			A24											0			A24	0	0	0
	L25										0			L25											0			L25	0	0	0
	L26	{9, 7}	{9}	{9, 7}	{7}	{9, 7}	{9, 5, 7}		{7}	{7}	0.888889			L26	{2, 3, 4}	{2, 4}	{10, 3, 4}	{2, 3, 4}	{2, 3, 4}	{10, 3}	{2, 3, 5}	{3, 5, 7}	{2, 3, 4}	{2, 3, 5, 7}	1			L26	0.888889	1	-0.111111
	L27										0			L27											0			L27	0	0	0
	Q28										0			Q28											0			Q28	0	0	0
	G29										0			G29											0			G29	0	0	0
	F30										0			F30											0			F30	0	0	0
	I31										0			I31											0			I31	0	0	0
	Q32										0			Q32											0			Q32	0	0	0
	D33										0			D33											0			D33	0	0	0
	R34										0			R34											0			R34	0	0	0
	A35										0			A35											0			A35	0	0	0
	G36										0			G36											0			G36	0	0	0
	R37										0			R37											0			R37	0	0	0
	M38										0			M38											0			M38	0	0	0
	G39										0			G39											0			G39	0	0	0
	G40										0			G40											0			G40	0	0	0
	E41										0			E41											0			E41	0	0	0
	A42										0			A42											0			A42	0	0	0
	P43										0			P43											0			P43	0	0	0
	E44										0			E44											0			E44	0	0	0
	L45										0			L45											0			L45	0	0	0
	A46										0			A46											0			A46	0	0	0
	L47										0			L47											0			L47	0	0	0
	D48										0			D48											0			D48	0	0	0
	P49										0			P49											0			P49	0	0	0
	V50										0			V50											0			V50	0	0	0
	P51										0			P51											0			P51	0	0	0
	Q52										0			Q52											0			Q52	0	0	0
	D53										0			D53											0			D53	0	0	0
	A54										0			A54											0			A54	0	0	0
	S55										0			S55											0			S55	0	0	0
	T56										0			T56											0			T56	0	0	0
	K57										0			K57											0			K57	0	0	0
	K58										0			K58											0			K58	0	0	0
	L59	{13}		{13}	{13}	{13}	{13}			{9}	0.666667			L59	{11}	{11}			{15}		{16, 17, 11, 15}	{16, 1}	{16, 11, 15}	{11}	0.7			L59	0.666667	0.7	-0.0333333
	S60										0			S60											0			S60	0	0	0
	E61										0			E61											0			E61	0	0	0
	C62	{16, 1}	{17}	{16, 1}	{16}	{1}	{16, 1}	{1}			0.777778			C62					{1}		{1, 17}	{1}	{1}	{1}	0.5			C62	0.777778	0.5	0.277778
	L63	{16, 17, 15}	{16, 17, 13, 15}	{16, 17, 15}	{9, 11, 13, 15, 16}	{16, 17}	{9, 11, 15, 16, 17}	{1, 9, 11, 15, 16, 17}	{16, 13}		0.888889			L63	{5}	{3, 5}	{3, 5}	{3, 5}	{5}	{3, 5}	{16, 11, 13}	{16}		{9, 13}	0.9			L63	0.888889	0.9	-0.0111111
	K64										0			K64											0			K64	0	0	0
	R65										0			R65											0			R65	0	0	0
	I66	{1}		{1}	{1}	{1}	{1}		{1}	{1}	0.777778			I66		{15}	{1, 15}	{1}	{1, 17}	{16, 17}		{1}			0.6			I66	0.777778	0.6	0.177778
	G67										0			G67											0			G67	0	0	0
	D68										0			D68											0			D68	0	0	0
	E69										0			E69											0			E69	0	0	0
	L70										0			L70											0			L70	0	0	0
	D71										0			D71											0			D71	0	0	0
	S72										0			S72											0			S72	0	0	0
	N73										0			N73											0			N73	0	0	0
	M74										0			M74											0			M74	0	0	0
	E75										0			E75											0			E75	0	0	0
	L76										0			L76											0			L76	0	0	0
	Q77										0			Q77											0			Q77	0	0	0
	R78										0			R78											0			R78	0	0	0
	M79										0			M79											0			M79	0	0	0
	I80										0			I80											0			I80	0	0	0
	A81										0			A81											0			A81	0	0	0
	A82										0			A82											0			A82	0	0	0
	V83										0			V83											0			V83	0	0	0
	D84										0			D84											0			D84	0	0	0
	T85										0			T85											0			T85	0	0	0
	D86										0			D86											0			D86	0	0	0
	S87										0			S87											0			S87	0	0	0
	P88										0			P88											0			P88	0	0	0
	R89										0			R89											0			R89	0	0	0
	E90										0			E90											0			E90	0	0	0
	V91										0			V91											0			V91	0	0	0
	F92										0			F92											0			F92	0	0	0
	F93										0			F93											0			F93	0	0	0
	R94										0			R94											0			R94	0	0	0
	V95										0			V95											0			V95	0	0	0
	A96										0			A96											0			A96	0	0	0
	A97										0			A97											0			A97	0	0	0
	D98										0			D98											0			D98	0	0	0
	M99										0			M99											0			M99	0	0	0
	F100										0			F100											0			F100	0	0	0
	S101										0			S101											0			S101	0	0	0
	D102										0			D102											0			D102	0	0	0
	G103										0			G103											0			G103	0	0	0
	N104										0			N104											0			N104	0	0	0
	F105										0			F105											0			F105	0	0	0
	N106										0			N106											0			N106	0	0	0
	W107		{3, 5, 7}		{2, 5}	{5}		{13, 3, 5}		{2, 5}	0.555556			W107	{16, 9, 7}	{9, 7}	{2, 7}	{16, 9, 7}	{9, 11, 7}	{9, 2, 7}	{9, 7}	{9, 5, 11, 13}	{9, 7}		0.9			W107	0.555556	0.9	-0.344444
	G108										0			G108	{1}	{1}		{17}		{1}					0.4			G108	0	0.4	-0.4
	R109										0			R109											0			R109	0	0	0
	V110	{2, 4, 6, 8, 14}	{3, 4, 6, 8, 12}	{2, 4, 6, 8, 12}	{8, 2, 4, 6}	{2, 4, 6, 8, 12}	{8, 10, 6}	{8, 10, 12, 6}	{8, 10, 6}	{8, 10, 6, 14}	1			V110	{2, 3, 4}	{2, 3, 4}	{2, 4, 6}	{2, 6}	{2, 3, 7}	{2, 4, 6}	{3, 5, 7}	{9}	{2, 3, 5}	{3, 5}	1			V110	1	1	0
	V111										0			V111	{5, 7, 9, 11, 15, 16, 17}	{5, 7, 9, 11, 15, 16, 17}	{1, 5, 9, 15}	{1, 5, 9, 15, 17}	{9, 5, 7}	{1, 5, 15}	{9, 11, 13}	{11, 13, 15}	{9, 5, 7}	{9, 11, 13}	1			V111	0	1	-0.666667
	A112										0			A112											0			A112	0	0	0
	L113	{10, 12, 14}	{10, 12, 14}	{10, 12, 14}	{12}	{10, 12, 14}	{10, 12, 14}	{10, 12, 14}	{10, 14}	{12, 14}	1			L113											0			L113	1	0	1
	F114	{12, 14, 6}	{10, 12, 14, 6}	{12, 14, 6}	{6}	{10, 12, 14, 6}	{10, 3, 6, 7}	{7, 9, 11, 12, 14}	{10, 12, 14, 6}	{10, 6}	1			F114	{4, 6}	{4, 6}		{6}	{4}	{8, 4, 6}	{2, 3, 4}		{4}	{3}	0.8			F114	1	0.8	0.2
	Y115										0			Y115											0			Y115	0	0	0
	F116										0			F116											0			F116	0	0	0
	A117										0			A117											0			A117	0	0	0
	S118										0			S118											0			S118	0	0	0
	K119										0			K119											0			K119	0	0	0
	L120										0			L120											0			L120	0	0	0
	V121										0			V121											0			V121	0	0	0
	L122										0			L122											0			L122	0	0	0
	K123										0			K123											0			K123	0	0	0
	A124										0			A124											0			A124	0	0	0
	L125										0			L125											0			L125	0	0	0
	C126										0			C126											0			C126	0	0	0
	T127										0			T127											0			T127	0	0	0
	K128										0			K128											0			K128	0	0	0
	V129										0			V129											0			V129	0	0	0
	P130										0			P130											0			P130	0	0	0
	E131										0			E131											0			E131	0	0	0
	L132										0			L132											0			L132	0	0	0
	I133										0			I133											0			I133	0	0	0
	R134										0			R134											0			R134	0	0	0
	T135										0			T135											0			T135	0	0	0
	I136										0			I136											0			I136	0	0	0
	M137										0			M137											0			M137	0	0	0
	G138										0			G138											0			G138	0	0	0
	W139										0			W139											0			W139	0	0	0
	T140	{10, 12}	{10, 14}	{14}	{12, 14}	{10, 14}	{12, 14}	{14}	{12, 14}		0.888889			T140											0			T140	0.888889	0	0.888889
	L141										0			L141											0			L141	0	0	0
	D142										0			D142											0			D142	0	0	0
	F143				{14}						0.111111			F143											0			F143	0.111111	0	0.111111
	L144	{8, 4, 6}	{8, 4, 6}	{8, 4, 6}	{8, 14, 6}	{8, 4, 6}	{8, 4, 6}	{8, 2, 4}	{8, 4, 6}	{8, 4, 6}	1			L144						{8}	{6}				0.2			L144	1	0.2	0.8
	R145										0			R145											0			R145	0	0	0
	E146										0			E146											0			E146	0	0	0
	R147										0			R147											0			R147	0	0	0
	L148	{8}	{8, 4}	{8, 4}	{8, 14}	{8, 4}	{8}	{8}	{8}	{12, 14}	1			L148											0			L148	1	0	1
	L149										0			L149											0			L149	0	0	0
	G150										0			G150											0			G150	0	0	0
	W151										0			W151											0			W151	0	0	0
	I152	{2}	{2}	{2}	{2, 4}	{2}			{2}		0.666667			I152			{14, 6}	{8}	{10, 12}	{14, 6}	{10, 4, 6}	{6}	{12}	{10, 6}	0.8			I152	0.666667	0.8	-0.133333
	Q153										0			Q153											0			Q153	0	0	0
	D154										0			D154											0			D154	0	0	0
	Q155										0			Q155											0			Q155	0	0	0
											—														—				—	—	—
											—														—				—	—	—
											—														—				—	—	—
											—														—				—	—	—
											—														—				—	—	—
											—														—				—	—	—
											—														—				—	—	—
											—														—				—	—	—
	Y164										0			Y164											0			Y164	0	0	0
	F165										0			F165											0			F165	0	0	0
	G166										0			G166											0			G166	0	0	0
	T167										0			T167											0			T167	0	0	0
	P168										0			P168											0			P168	0	0	0
	T169										0			T169											0			T169	0	0	0
	W170										0			W170											0			W170	0	0	0
	Q171										0			Q171											0			Q171	0	0	0
	T172										0			T172											0			T172	0	0	0
	V173										0			V173	{1}	{1}									0.2			V173	0	0.2	-0.2
	T174										0			T174											0			T174	0	0	0
	I175										0			I175											0			I175	0	0	0
	F176										0			F176											0			F176	0	0	0
	V177										0			V177			{1}			{1}					0.2			V177	0	0.2	-0.2
	A178										0			A178											0			A178	0	0	0
	G179										0			G179											0			G179	0	0	0
	V180										0			V180											0			V180	0	0	0
	L181										0			L181											0			L181	0	0	0
	T182										0			T182											0			T182	0	0	0
	A183										0			A183											0			A183	0	0	0
	S184										0			S184											0			S184	0	0	0
	L185										0			L185											0			L185	0	0	0
	T186										0			T186											0			T186	0	0	0
	I187										0			I187											0			I187	0	0	0
	W188										0			W188											0			W188	0	0	0
	K189										0			K189											0			K189	0	0	0
	K190										0			K190											0			K190	0	0	0
	M191										0			M191											0			M191	0	0	0
	G192										0			G192											0			G192	0	0	0

## Sheet: 7d
Fluorescence Polarization Assay
Fig. 7d
	Polarization (mP)													Parameterized Metrics
		BAX-P168G													BAX-P168G
		2t16 3μM		2t16 3μM + BIM		DMSO		BIM		BAK-TAMRA					− BIM		+ BIM
	Time (min)	Mean	SEM	Mean	SEM	Mean	SEM	Mean	SEM	Mean	SEM			Sample	Norm Tmax	Norm EP	Norm Tmax	Norm EP	Shift
	0	106	5	79	21	83	16	81.5	3.5	97.5	0.5			2t16 10μM	0.98	1	1	1.04	0.045
	0.5	109	8	102.5	16.5	106	3	96.5	4.5	109	6			2t16 6.5μM	0.99	1.05	0.99	1.13	0.08
	1	107.5	2.5	121	10	115	8	107	1	108.5	2.5			2t16 4.5μM	0.98	0.82	0.48	1.11	0.578
	1.5	103.5	9.5	133	7	121.5	9.5	123	4	116.5	1.5			2t16 3μM	0.93	0.75	0.62	1.33	0.658
	2	111	1	143	5	131.5	10.5	134	8	118.5	7.5
	2.5	120.5	3.5	142	6	135	4	139	3	122	3			BAX-P168G	1	1	0.88	1.4	0.418
	3	120.5	4.5	141	8	139	8	149	10	124.5	0.5			BAK-TAMRA	0	0
	3.5	127.5	3.5	140.5	0.5	141	10	151	11	128.5	0.5
	4	137	9	166	2	140	10	152	7	130	1
	4.5	148.5	2.5	168.5	17.5	147.5	1.5	157	6	128.5	0.5
	5	140.5	8.5	180	14	149.5	1.5	163.5	5.5	130	1			Parameterized Metrics
	5.5	147	10	194	15	156	3	180.5	7.5	134	4				BAX-WT
	6	154.5	7.5	203	15	156.5	4.5	195	14	134.5	0.5				− BIM		+ BIM
	6.5	162	8	207	13	170.5	16.5	196	12	136	3			Sample	Norm Tmax	Norm EP	Norm Tmax	Norm EP	Shift
	7	163.5	10.5	208	12	165	10	197	14	141.5	2.5			2t16 3μM	1.02	1.2	0.21	0.58	1.02
	7.5	167	7	221	16	173	12	205.5	7.5	141	2
	8	167.5	5.5	226	17	177	11	210.5	8.5	138.5	2.5
	8.5	174	9	232	13	183.5	8.5	217	5	141	1
	9	176	6	233.5	13.5	186	10	216.5	3.5	141	1
	9.5	177	7	238	12	196	5	223.5	5.5	142.5	0.5
	10	185	8	241	14	199	6	232.5	8.5	149	1
	10.5	183	8	244.5	10.5	198.5	8.5	235	7	144.5	1.5
	11	185	5	248.5	15.5	204.5	11.5	241	10	146	0
	11.5	183	9	255	14	203	10	246	6	146.5	4.5
	12	189.5	8.5	252.5	15.5	210	10	246.5	6.5	148	3
	12.5	192	7	260	14	210	10	251	9	148.5	1.5
	13	194	6	259	13	216	8	252.5	7.5	150	1
	13.5	191.5	4.5	265.5	14.5	214	9	258	9	152.5	2.5
	14	193	6	267.5	15.5	221.5	3.5	260.5	8.5	147.5	1.5
	14.5	197.5	4.5	266.5	14.5	223	7	264	9	148.5	3.5
	15	197	7	272	11	222.5	4.5	265.5	12.5	149.5	1.5
	15.5	195.5	6.5	275.5	14.5	224.5	8.5	268	7	152	5
	16	198.5	8.5	279	14	227.5	4.5	269.5	7.5	152.5	5.5
	16.5	196.5	7.5	277.5	14.5	229.5	4.5	274	6	151	1
	17	201.5	4.5	279	15	231.5	4.5	275.5	7.5	151	2
	17.5	205	8	282	16	231	6	277	9	153	7
	18	202.5	8.5	286	12	236	8	277	9	155	3
	18.5	203.5	9.5	285.5	13.5	238.5	7.5	279	11	150.5	0.5
	19	205.5	5.5	284	16	233	5	281.5	8.5	155	3
	19.5	201.5	10.5	288.5	14.5	237	6	282.5	8.5	153.5	3.5
	20	208	8	292	14	239	0	283.5	8.5	153	3
	20.5	205	9	295.5	14.5	237	8	286	10	153	4
	21	206	5	295	15	240	5	286	5	153.5	2.5
	21.5	209.5	6.5	291	17	241	3	290.5	9.5	153.5	3.5
	22	205.5	5.5	293.5	18.5	244	2	285	11	152.5	2.5
	22.5	211	8	294.5	13.5	242.5	5.5	289.5	11.5	150.5	4.5
	23	209.5	8.5	297.5	14.5	247	4	288.5	8.5	151.5	1.5
	23.5	213.5	7.5	298	14	245	2	288	13	151	1
	24	212	10	298.5	13.5	243.5	2.5	290.5	9.5	156	3
	24.5	212.5	7.5	298	11	247	3	292.5	14.5	155.5	0.5
	25	215	11	293	14	245.5	3.5	289	8	154.5	3.5
	25.5	214	8	300.5	17.5	243.5	4.5	294	9	153.5	2.5
	26	215	8	298	12	246	7	291	8	153	7
	26.5	215	8	295	13	248.5	2.5	292	6	151.5	3.5
	27	214	9	301	12	250	3	292.5	7.5	153.5	1.5
	27.5	214	9	295.5	9.5	246.5	4.5	295.5	9.5	155.5	3.5
	28	217.5	5.5	300.5	7.5	248	6	291.5	10.5	154	3
	28.5	215	9	298	16	251	6	294.5	6.5	155.5	1.5
	29	219	8	304.5	12.5	248.5	5.5	300.5	9.5	156.5	4.5
	29.5	216.5	7.5	301.5	12.5	248	3	297	6	154.5	0.5
	30	217	9	297.5	7.5	248	4	297	7	153.5	3.5
	30.5	218	7	303.5	11.5	250.5	6.5	294.5	8.5	155.5	5.5
	31	217	6	302.5	10.5	251.5	3.5	297	8	156	3
	31.5	218	5	305.5	11.5	253	2	298.5	8.5	151.5	0.5
	32	221.5	7.5	299.5	8.5	256	6	301	6	154.5	7.5
	32.5	216.5	8.5	301.5	11.5	253	2	301.5	11.5	155	4
	33	218.5	8.5	304.5	16.5	249.5	1.5	302	8	154	5
	33.5	219	10	304	12	254	3	300	10	154.5	4.5
	34	220	7	301.5	12.5	257	2	302	10	154	7
	34.5	218	8	304.5	9.5	252.5	3.5	300	9	151	4
	35	220.5	9.5	306.5	14.5	253	3	302	12	156.5	6.5
	35.5	217.5	3.5	302.5	9.5	253	2	298	10	154.5	4.5
	36	222	8	306.5	14.5	256.5	4.5	302	11	155	1
	36.5	219	11	305	14	254	5	297	6	157.5	2.5
	37	218.5	5.5	308.5	10.5	251.5	2.5	300.5	8.5	156	1
	37.5	226	9	302.5	11.5	251.5	3.5	300	11	155	2
	38	223	8	305.5	13.5	254.5	3.5	305.5	10.5	156.5	1.5
	38.5	221	7	299	9	255.5	4.5	302.5	8.5	157	4
	39	224	8	306	13	252.5	4.5	305	6	155	5
	39.5	222.5	7.5	302.5	10.5	256.5	5.5	304	13	154	7
	40	223.5	5.5	305	8	253	5	303.5	13.5	154.5	2.5
	40.5	223	8	302	11	257	6	305.5	11.5	155	4
	41	225	8	300.5	8.5	253	5	307	11	155	4
	41.5	220.5	8.5	300.5	12.5	258.5	4.5	303	8	154	4
	42	223.5	5.5	300	11	252.5	1.5	304	13	154	2
	42.5	224.5	5.5	304.5	7.5	257	4	303.5	6.5	155.5	5.5
	43	222.5	6.5	300	10	255.5	1.5	306.5	5.5	154.5	0.5
	43.5	222	9	298	12	256.5	4.5	301	9	159.5	4.5
	44	224.5	7.5	300.5	5.5	252.5	7.5	303.5	8.5	156.5	2.5
	44.5	228	7	300.5	10.5	257	2	307.5	11.5	154	2
	45	225	8	301	14	253.5	6.5	309.5	9.5	155	4
	45.5	224	9	301	8	254.5	5.5	306	11	154.5	4.5
	46	226	10	300	7	255.5	4.5	303.5	7.5	156	5
	46.5	225.5	6.5	300.5	8.5	255.5	5.5	305.5	12.5	156	2
	47	226	6	299	9	258.5	7.5	308	6	154	3
	47.5	227.5	7.5	302	10	253	3	306.5	10.5	155	5
	48	228	8	301	13	260	5	308.5	5.5	155	1
	48.5	225.5	8.5	297	6	253.5	4.5	305	10	156	5
	49	227	8	300	8	259	4	306.5	11.5	155.5	4.5
	49.5	228.5	9.5	297.5	7.5	261.5	3.5	301	8	155	3
	50	226.5	8.5	302.5	4.5	255.5	2.5	308	10	149.5	5.5
	50.5	227.5	8.5	297.5	2.5	255.5	3.5	307.5	10.5	157	1
	51	227.5	6.5	299	6	257	6	310.5	10.5	155	1
	51.5	227	14	294.5	3.5	255	8	302.5	6.5	153	3
	52	230	10	298	11	257.5	4.5	305	12	158	5
	52.5	228.5	7.5	298.5	7.5	255.5	5.5	306	6	155.5	2.5
	53	228	7	298	8	257	5	311.5	5.5	157	2
	53.5	228.5	7.5	298	10	258.5	2.5	306.5	11.5	157	4
	54	226.5	7.5	295	9	258.5	2.5	302	7	154	7
	54.5	229.5	8.5	294.5	6.5	259	7	307.5	7.5	158	5
	55	226	7	292	7	256	6	307.5	10.5	158.5	1.5
	55.5	227.5	12.5	297	3	259	4	303.5	8.5	155	5
	56	229	8	296.5	6.5	258	3	304.5	13.5	158	4
	56.5	228	8	295.5	9.5	259	6	309.5	11.5	154.5	6.5
	57	227.5	7.5	296	13	256.5	9.5	308.5	5.5	153.5	2.5
	57.5	229	8	295	9	257.5	6.5	301.5	7.5	159	6
	58	228	11	294	5	259.5	1.5	306.5	10.5	156.5	4.5
	58.5	226.5	7.5	296	8	260.5	2.5	306.5	13.5	154.5	6.5
	59	230	8	294	7	259.5	3.5	304	8	153.5	4.5
	59.5	230	7	294	12	261	7	307	8	157	4
	60	224.5	9.5	294	12	259.5	8.5	301.5	12.5	155.5	3.5

## Sheet: 7e
Thermal Shift Assay
Fig. 7e
	Melting Temp
		Replicates
	Protein	N1	N2	N3	N4	Mean	SEM
	BAX-WT	73.48	73.48	73.72	73.72	73.6	0.069
	BAX-P168G	78.08	78.08	77.84	77.84	77.96	0.069
	Change in Melting Temp											Change in Melting Temp
		BAX-WT				BAX-P168G						BAX-WT		BAX-P168G
	2t16 [μM]	N1	N2	N3	N4	N1	N2	N3	N4		2t16 [μM]	Mean	SEM	Mean	SEM
	50	-3.54	-2.81	-3.54	-3.54	-1.09	-1.09	-0.85	-1.82		50	-3.357	0.183	-1.213	0.21
	33		-3.3	-2.81		-1.33		-0.12	-0.85		33	-3.055	0.245	-0.767	0.352
	22	-0.61	-2.32		-1.35	-0.85	0.62	0.12	-0.85		22	-1.427	0.495	-0.24	0.367
	15	0.36	-0.37	0.36		0.87	0.87	0.62	0.62		15	0.117	0.243	0.745	0.072
	10	-0.37	0.85	-0.61	-0.61	0.87	0.62	0.87	0.87		10	-0.185	0.35	0.807	0.063
	6.6	0.36	-0.37	1.33	-0.86	0.87	0.37	1.12	0.87		6.6	0.115	0.476	0.807	0.157
	0	-0.12	-0.12	0.12	0.12	0.12	0.12	-0.12	-0.12		0	0	0.069	0	0.069

## Sheet: 7f
LUV Permeabilization
Fig. 7f
	Normalized Permeabilization (%)											Normalized Permeabilization (%)
		BAX-P168G											BAX-P168G
		DMSO			BIM [low]			BIM [high]					DMSO		BIM [low]		BIM [high]
	2t16 (μM)	Replicate 1	Replicate 2	Replicate 3	Replicate 1	Replicate 2	Replicate 3	Replicate 1	Replicate 2	Replicate 3		2t16 (μM)	Mean	SEM	Mean	SEM	Mean	SEM
	50	2.76	2.098	2.616	9.26	7.338	7.647	31.775	31.458	28.029		50	2.491	0.201	8.082	0.596	30.421	1.199
	33	3.941	1.32	1.81	3.69	2.063	3.985	26.79	26.257	24.456		33	2.357	0.805	3.246	0.598	25.834	0.706
	22	0.802	-0.307	1.205	3.48	1.698	2.666	20.854	18.865	15.624		22	0.566	0.452	2.614	0.515	18.448	1.524
	15	1.896	0.442	1.277	3.269	2.006	2.329	18.894	15.941	14.442		15	1.205	0.421	2.535	0.379	16.426	1.308
	10	1.378	1.176	0.067	3.915	3.017	1.543	18.433	16.747	12.065		10	0.874	0.407	2.825	0.691	15.748	1.905
	6.6	-0.019	0.456	0.326	3.494	3.732	-1.038	18.232	16.344	14.154		6.6	0.254	0.142	2.063	1.552	16.243	1.178
	0	-0.466	1.147	0.398	4.897	7.801		20.249	19.485	18.909		0	0.36	0.466	6.349	1.452	19.547	0.388

## Sheet: 7h
SPARKL
Fig. 7h
	Annexin V positive objects (×100)
		Bax−/−Bak−/− MEFs + BAX-WT
		DMSO		2t16 10μM		2t16 20μM		2t16 30μM		2t16 10μM + ABT 1μM		2t16 20μM + ABT 1μM		2t16 30μM + ABT 1μM
	Time (h)	Mean	SEM	Mean	SEM	Mean	SEM	Mean	SEM	Mean	SEM	Mean	SEM	Mean	SEM
	0	4.5	0.5	12	4	34	13	16.5	4.5	10	0	29	3	15.5	6.5
	2	5	0	17	6	45	19	26	5	28.5	0.5	46	3	45.5	11.5
	4	6.5	1.5	21.5	9.5	51.5	16.5	40.5	3.5	43.5	6.5	63.5	1.5	152	6
	6	8.5	0.5	34.5	10.5	62.5	20.5	59.5	14.5	50.5	13.5	80.5	6.5	207.5	11.5
	8	12	2	42.5	19.5	69.5	24.5	94.5	13.5	67	6	109	23	237	9
	10	17.5	0.5	43.5	16.5	81.5	28.5	125	12	72	1	112.5	15.5	267	12
	12	20	5	49	13	91.5	34.5	147.5	11.5	95.5	2.5	134	9	250	6
	14	28	5	55.5	19.5	111.5	37.5	168	10	100	1	141	16	260.5	10.5
	16	42	10	63.5	18.5	109.5	24.5	193.5	1.5	121	2	150	18	275.5	1.5
	18	39.5	6.5	78	27	118	21	201	1	118.5	2.5	169	18	276.5	3.5
	20	51	3	81.5	25.5	128.5	11.5	206.5	10.5	135.5	1.5	171.5	19.5	273.5	3.5
	22	68	8	97.5	40.5	139	19	215.5	8.5	154.5	16.5	184	2	286	15
	24	81.5	8.5	104.5	47.5	159	18	224.5	27.5	177	10	211	13	275	10
	Annexin V positive objects (×100)
		Bax−/−Bak−/− MEFs + BAX-P168G
		DMSO		2t16 10μM		2t16 20μM		2t16 30μM		2t16 10μM + ABT 1μM		2t16 20μM + ABT 1μM		2t16 30μM + ABT 1μM
	Time (h)	Mean	SEM	Mean	SEM	Mean	SEM	Mean	SEM	Mean	SEM	Mean	SEM	Mean	SEM
	0	3.5	2.5	6.5	0.5	15.5	3.5	8.5	1.5	6.5	0.5	20	6	15	3
	2	2.5	2.5	6	1	15	0	16.5	4.5	9.5	1.5	24	13	37.5	15.5
	4	2	2	11	4	22	5	66	20	15.5	4.5	23	11	132.5	42.5
	6	2.5	1.5	14	4	18.5	2.5	86	17	15	2	24	12	153	33
	8	2.5	1.5	13.5	5.5	26	5	102	18	25	3	38	13	181	43
	10	3.5	1.5	12.5	2.5	30.5	5.5	119	11	30	3	42.5	15.5	193.5	38.5
	12	6	2	17.5	0.5	41.5	9.5	141.5	15.5	31.5	4.5	54	5	208.5	36.5
	14	8.5	3.5	21.5	0.5	44.5	6.5	147.5	15.5	43.5	6.5	67	4	208.5	37.5
	16	13	6	26	1	55	4	158	14	53	7	77.5	0.5	228.5	41.5
	18	15	5	36.5	4.5	50.5	5.5	172	14	55	8	84.5	2.5	236	43
	20	25	3	41.5	8.5	62.5	3.5	184.5	20.5	72.5	0.5	95	2	241	40
	22	28	3	47.5	6.5	67	2	196	12	84.5	1.5	107.5	11.5	237	44
	24	32.5	1.5	56	7	78	8	209	2	87.5	4.5	113.5	11.5	256.5	45.5

## Sheet: 7i
SPARKL
Fig. 7i
	Annexin V positive objects (×100)																				Annexin V positive objects (×100)
		Bax−/−Bak−/− MEFs																				Bax−/−Bak−/− MEFs
		− ABT-737									+ ABT-737											− ABT-737						+ ABT-737
		+ Empty Vector			+ BAX-WT			+ BAX-P168G			+ Empty Vector			+ BAX-WT			+ BAX-P168G					+ Empty Vector		+ BAX-WT		+ BAX-P168G		+ Empty Vector		+ BAX-WT		+ BAX-P168G
	2t16 (μM)	Repicate 1	Replicate 2	Replicate 3	Repicate 1	Replicate 2	Replicate 3	Repicate 1	Replicate 2	Replicate 3	Repicate 1	Replicate 2	Replicate 3	Repicate 1	Replicate 2	Replicate 3	Repicate 1	Replicate 2	Replicate 3		2t16 (μM)	Mean	SEM	Mean	SEM	Mean	SEM	Mean	SEM	Mean	SEM	Mean	SEM
	5	18	8	12	36	60	37	17	14	24	11	13	12	97	113	97	17	21	26		5	12.667	2.906	44.333	7.839	18.333	2.963	12	0.577	102.333	5.333	21.333	2.603
	9	13	20	7	36	60	46	12	29	12	7	13	6	101	108	108	18	30	27		9	13.333	3.756	47.333	6.96	17.667	5.667	8.667	2.186	105.667	2.333	25	3.606
	13	4	18	28	55	59	67	28	20	16	14	8	12	125	153	111	33	35			13	16.667	6.96	60.333	3.528	21.333	3.528	11.333	1.764	129.667	12.347	34	1
	17	18	5	14	53	64	66	31	29	35	19	7		135	117	135	52	51			17	12.333	3.844	61	4.041	31.667	1.764	13	6	129	6	51.5	0.5
	21	12	10	5	116	88	77	48	74	66	26	39		124	113	128	78	74			21	9	2.082	93.667	11.609	62.667	7.688	32.5	6.5	121.667	4.485	76	2
